# Supplementary material for: Contemporary HIV-1 consensus Env with AI-assisted redesigned hypervariable loops promote antibody binding
Source: Nat Commun. 2024 May 9;15:3924. doi: 10.1038/s41467-024-48139-x (PMC11082178; doi:10.1038/s41467-024-48139-x)
Supplement: Supplementary file 3 — Source Data [file 41467_2024_48139_MOESM3_ESM.zip]

Archive with 117 entries (116 files):
- SourceData/
- SourceData/figs12a.C_V4HV.seqlogo.txt
- SourceData/figs3b.VRC26.25-IC50.hvs-short-long.th10.csv
- SourceData/figs2d.PGT135-IC50.C.V1HV-short-long.csv
- SourceData/figs2e.VRC01-IC50.C.V5HV-short-long.csv
- SourceData/figs3e.VRC01-IC50.hvs-short-long.th25.csv
- SourceData/figs3f.3BNC117-IC50.hvs-short-long.th15.csv
- SourceData/figs2d.PGT135-IC50.B.V1HV-short-long.csv
- SourceData/figs2e.VRC01-IC50.B.V5HV-short-long.csv
- SourceData/figs3a.PGT145-IC50.hvs-short-long.th10.csv
- SourceData/fig6d.01_AE.1.depth_4bnabs.compare.csv
- __MACOSX/SourceData/._fig6d.01_AE.1.depth_4bnabs.compare.csv
- SourceData/figs3a.PGT145-IC50.hvs-short-long.th15.csv
- SourceData/figs2a.PGT145-IC50.01_AE.V2HV-short-long.csv
- SourceData/.DS_Store
- __MACOSX/SourceData/._.DS_Store
- SourceData/fig7b.7d.s17b.s17d.antibody_binding.csv
- __MACOSX/SourceData/._fig7b.7d.s17b.s17d.antibody_binding.csv
- SourceData/figs3f.3BNC117.HVlooplen.csv
- SourceData/figs2b.VRC26.25-IC50.01_AE.V2HV-short-long.csv
- SourceData/figs3b.VRC26.25-IC50.hvs-short-long.th15.csv
- SourceData/fig2b.VRC26.25.short_vs_long.csv
- __MACOSX/SourceData/._fig2b.VRC26.25.short_vs_long.csv
- SourceData/figs3f.3BNC117-IC50.hvs-short-long.th10.csv
- SourceData/figs14c.01_AE.1.pLDDT.txt
- __MACOSX/SourceData/._figs14c.01_AE.1.pLDDT.txt
- SourceData/fig2c.10-1074.short_vs_long.csv
- __MACOSX/SourceData/._fig2c.10-1074.short_vs_long.csv
- SourceData/figs2d.PGT135-IC50.01_AE.V1HV-short-long.csv
- SourceData/fig7efg.ic50.txt
- __MACOSX/SourceData/._fig7efg.ic50.txt
- SourceData/fig6c.C.depth_4bnabs.compare.csv
- SourceData/figs3d.PGT135-IC50.hvs-short-long.th10.csv
- SourceData/fig2e.VRC01.short_vs_long.csv
- __MACOSX/SourceData/._fig2e.VRC01.short_vs_long.csv
- SourceData/fig6b.B.depth_4bnabs.compare.csv
- __MACOSX/SourceData/._fig6b.B.depth_4bnabs.compare.csv
- SourceData/figs2e.VRC01-IC50.other.V5HV-short-long.csv
- SourceData/figs3c.10-1074-IC50.hvs-short-long.th25.csv
- SourceData/figs2f.3BNC117-IC50.01_AE.V5HV-short-long.csv
- SourceData/figs3d.PGT135-IC50.hvs-short-long.th15.csv
- SourceData/figs2b.VRC26.25-IC50.B.V2HV-short-long.csv
- SourceData/fig2a.PGT145.short_vs_long.csv
- __MACOSX/SourceData/._fig2a.PGT145.short_vs_long.csv
- SourceData/fig7a.7c.s17a.s17c.plasma_binding.csv
- __MACOSX/SourceData/._fig7a.7c.s17a.s17c.plasma_binding.csv
- SourceData/figs2c.10-1074-IC50.B.V1HV-short-long.csv
- SourceData/figs2b.VRC26.25-IC50.C.V2HV-short-long.csv
- SourceData/figs2c.10-1074-IC50.01_AE.V1HV-short-long.csv
- SourceData/figs18.txt
- __MACOSX/SourceData/._figs18.txt
- SourceData/figs2c.10-1074-IC50.C.V1HV-short-long.csv
- SourceData/fig5a.psv_titration.csv
- __MACOSX/SourceData/._fig5a.psv_titration.csv
- SourceData/fig4b.B_V4HV.seqlogo.txt
- SourceData/figs5a.01_AE_V1HV.seqlogo.txt
- __MACOSX/SourceData/._figs5a.01_AE_V1HV.seqlogo.txt
- SourceData/fig2f.3BNC117.short_vs_long.csv
- __MACOSX/SourceData/._fig2f.3BNC117.short_vs_long.csv
- SourceData/figs2e.VRC01-IC50.01_AE.V5HV-short-long.csv
- SourceData/figs8a.01_AE_V2HV.seqlogo.txt
- SourceData/figs2d.PGT135-IC50.other.V1HV-short-long.csv
- SourceData/figs3d.PGT135-IC50.hvs-short-long.th25.csv
- SourceData/fig3a.B_V1HV.seqlogo.txt
- __MACOSX/SourceData/._fig3a.B_V1HV.seqlogo.txt
- SourceData/figs3c.10-1074-IC50.hvs-short-long.th10.csv
- __MACOSX/SourceData/._figs3c.10-1074-IC50.hvs-short-long.th10.csv
- SourceData/fig2d.PGT135.short_vs_long.csv
- __MACOSX/SourceData/._fig2d.PGT135.short_vs_long.csv
- SourceData/figs1b.C.len_v2hv_vs_v1hv.txt
- SourceData/figs14d.01_AE.2.pLDDT.txt
- __MACOSX/SourceData/._figs14d.01_AE.2.pLDDT.txt
- SourceData/fig1bc.csv
- __MACOSX/SourceData/._fig1bc.csv
- SourceData/figs3b.VRC26.25.HVlooplen.csv
- SourceData/figs6a.B_V2HV.seqlogo.txt
- SourceData/figs3c.10-1074-IC50.hvs-short-long.th15.csv
- SourceData/figs16.01_AE.2.depth_4bnabs.compare.csv
- __MACOSX/SourceData/._figs16.01_AE.2.depth_4bnabs.compare.csv
- SourceData/figs2c.10-1074-IC50.other.V1HV-short-long.csv
- SourceData/figs2f.3BNC117-IC50.other.V5HV-short-long.csv
- __MACOSX/SourceData/._figs2f.3BNC117-IC50.other.V5HV-short-long.csv
- SourceData/figs3b.VRC26.25-IC50.hvs-short-long.th25.csv
- __MACOSX/SourceData/._figs3b.VRC26.25-IC50.hvs-short-long.th25.csv
- SourceData/figs1a.B.len_v2hv_vs_v1hv.txt
- SourceData/figs2f.3BNC117-IC50.C.V5HV-short-long.csv
- SourceData/figs3e.VRC01-IC50.hvs-short-long.th10.csv
- SourceData/figs4a.C_V1HV.seqlogo.txt
- __MACOSX/SourceData/._figs4a.C_V1HV.seqlogo.txt
- SourceData/figs3a.PGT145.HVlooplen.csv
- SourceData/figs2f.3BNC117-IC50.B.V5HV-short-long.csv
- SourceData/figs1c.01_AE.len_v2hv_vs_v1hv.txt
- __MACOSX/SourceData/._figs1c.01_AE.len_v2hv_vs_v1hv.txt
- SourceData/figs3a.PGT145-IC50.hvs-short-long.th25.csv
- SourceData/figs14a.B.pLDDT.txt
- __MACOSX/SourceData/._figs14a.B.pLDDT.txt
- SourceData/figs11a.01_AE_V5HV.seqlogo.txt
- SourceData/figs3d.PGT135.HVlooplen.csv
- SourceData/figs3c.10-1074.HVlooplen.csv
- SourceData/figs2a.PGT145-IC50.B.V2HV-short-long.csv
- __MACOSX/SourceData/._figs2a.PGT145-IC50.B.V2HV-short-long.csv
- SourceData/figs19abc.ic80.txt
- __MACOSX/SourceData/._figs19abc.ic80.txt
- SourceData/figs7a.C_V2HV.seqlogo.txt
- SourceData/fig4a.hv_nb.entropy.csv
- __MACOSX/SourceData/._fig4a.hv_nb.entropy.csv
- SourceData/figs2a.PGT145-IC50.C.V2HV-short-long.csv
- SourceData/figs3e.VRC01.HVlooplen.csv
- SourceData/figs2b.VRC26.25-IC50.other.V2HV-short-long.csv
- SourceData/figs14b.C.pLDDT.txt
- __MACOSX/SourceData/._figs14b.C.pLDDT.txt
- SourceData/figs3f.3BNC117-IC50.hvs-short-long.th25.csv
- SourceData/figs3e.VRC01-IC50.hvs-short-long.th15.csv
- SourceData/figs10a.C_V5HV.seqlogo.txt
- SourceData/figs2a.PGT145-IC50.other.V2HV-short-long.csv
- SourceData/figs13a.01_AE_V4HV.seqlogo.txt
- SourceData/figs9a.B_V5HV.seqlogo.txt
