# Supplementary material for: Contemporary HIV-1 consensus Env with AI-assisted redesigned hypervariable loops promote antibody binding
Source: Nat Commun. 2024 May 9;15:3924. doi: 10.1038/s41467-024-48139-x (PMC11082178; doi:10.1038/s41467-024-48139-x)
Supplement: Supplementary file 3 — Source Data [file 41467_2024_48139_MOESM3_ESM.zip › SourceData/figs12a.C_V4HV.seqlogo.txt]

#Logostack for C, V4HV
391 F:0.9927,W:0.0027,S:0.0013,L:0.0007,O:0.0007,V:0.0007,Y:0.0007,I:0.0007
392 O:0.6981,N:0.1396,S:0.0352,T:0.0326,K:0.0233,D:0.0140,Y:0.0060,H:0.0060,G:0.0047,E:0.0040,L:0.0040,A:0.0033,Q:0.0027,I:0.0027,R:0.0020,P:0.0013,F:0.0007,V:0.0007,M:0.0007
393 S:0.2965,G:0.2334,N:0.0745,R:0.0685,E:0.0625,T:0.0432,O:0.0419,D:0.0412,K:0.0286,Y:0.0213,I:0.0206,A:0.0126,F:0.0100,H:0.0073,V:0.0053,M:0.0040,P:0.0033,W:0.0020,L:0.0020,X:0.0007,Q:0.0007
394 T:0.6270,S:0.1130,O:0.0711,I:0.0359,K:0.0173,N:0.0173,A:0.0160,E:0.0133,P:0.0120,L:0.0113,D:0.0113,V:0.0066,G:0.0066,R:0.0053,M:0.0040,Q:0.0033,F:0.0033,Y:0.0027,H:0.0013,X:0.0007,C:0.0007
395 Y:0.4721,F:0.0625,S:0.0525,L:0.0465,T:0.0432,O:0.0392,I:0.0372,E:0.0366,G:0.0293,D:0.0246,N:0.0226,H:0.0213,K:0.0180,V:0.0140,A:0.0126,R:0.0100,W:0.0086,M:0.0086,Q:0.0066,C:0.0047,P:0.0013,X:0.0007
396 O:0.2480,N:0.0938,L:0.0884,T:0.0871,S:0.0665,M:0.0618,F:0.0259,W:0.0259,K:0.0239,Y:0.0239,G:0.0233,I:0.0226,D:0.0219,R:0.0213,V:0.0186,P:0.0173,E:0.0146,H:0.0113,A:0.0086,Q:0.0060,C:0.0013,X:0.0007
397 S:0.1416,O:0.1117,G:0.1064,P:0.1044,T:0.0532,F:0.0479,N:0.0386,A:0.0366,E:0.0339,D:0.0332,V:0.0213,L:0.0206,H:0.0153,Y:0.0153,K:0.0146,Q:0.0100,I:0.0093,W:0.0027,R:0.0027,M:0.0020,C:0.0013,X:0.0013
398 O:0.2400,T:0.2314,S:0.0512,N:0.0359,G:0.0319,D:0.0233,E:0.0186,L:0.0186,A:0.0146,I:0.0140,K:0.0113,R:0.0093,P:0.0080,Y:0.0073,Q:0.0040,V:0.0040,F:0.0033,W:0.0027,M:0.0020,H:0.0020,C:0.0007,X:0.0007
399 Y:0.1084,G:0.0931,S:0.0851,T:0.0665,D:0.0572,O:0.0432,E:0.0379,N:0.0273,A:0.0146,H:0.0133,F:0.0126,V:0.0086,K:0.0086,M:0.0080,I:0.0066,R:0.0060,L:0.0047,Q:0.0047,X:0.0020,P:0.0013,W:0.0007,C:0.0007
- T:0.1709,O:0.0499,S:0.0312,M:0.0219,N:0.0219,Y:0.0193,L:0.0160,G:0.0146,I:0.0126,D:0.0093,W:0.0073,K:0.0073,E:0.0066,V:0.0060,A:0.0060,R:0.0047,F:0.0040,P:0.0040,C:0.0020,Q:0.0013,H:0.0013,X:0.0013
- Y:0.0319,S:0.0273,T:0.0226,O:0.0186,N:0.0140,E:0.0133,D:0.0126,P:0.0120,F:0.0106,K:0.0093,L:0.0093,G:0.0073,R:0.0053,I:0.0047,A:0.0033,W:0.0027,H:0.0027,V:0.0020,C:0.0020,M:0.0013,Q:0.0013,X:0.0013
- O:0.0193,T:0.0133,S:0.0086,L:0.0066,N:0.0066,M:0.0066,I:0.0047,F:0.0040,Y:0.0033,V:0.0033,E:0.0027,G:0.0027,D:0.0027,W:0.0020,R:0.0013,Q:0.0013,P:0.0013,H:0.0007,K:0.0007,A:0.0007
- F:0.0060,O:0.0053,T:0.0040,S:0.0033,Y:0.0027,G:0.0027,E:0.0027,H:0.0020,D:0.0020,V:0.0020,N:0.0013,I:0.0013,A:0.0013,R:0.0007,W:0.0007,M:0.0007,Q:0.0007
- O:0.0027,T:0.0020,S:0.0013,F:0.0013,G:0.0013,I:0.0007,E:0.0007,K:0.0007,W:0.0007,Y:0.0007
- T:0.0086,S:0.0080,G:0.0073,O:0.0066,L:0.0033,M:0.0033,D:0.0033,N:0.0027,I:0.0027,E:0.0027,W:0.0020,F:0.0020,Y:0.0013,A:0.0013,Q:0.0013,V:0.0007,P:0.0007,C:0.0007,R:0.0007,K:0.0007,X:0.0007
- T:0.0253,O:0.0233,S:0.0219,G:0.0106,D:0.0073,N:0.0060,P:0.0053,E:0.0047,V:0.0040,Y:0.0040,F:0.0040,A:0.0033,L:0.0027,M:0.0027,K:0.0020,Q:0.0013,I:0.0007,H:0.0007,C:0.0007,R:0.0007,W:0.0007
- O:0.0665,T:0.0452,S:0.0439,G:0.0193,N:0.0186,D:0.0166,I:0.0160,Y:0.0126,E:0.0120,A:0.0093,V:0.0080,F:0.0073,L:0.0073,R:0.0066,P:0.0060,K:0.0060,M:0.0040,H:0.0033,Q:0.0027,C:0.0013,W:0.0007,X:0.0007
405 S:0.0964,T:0.0891,O:0.0818,D:0.0366,N:0.0352,G:0.0299,Y:0.0233,E:0.0219,A:0.0166,P:0.0120,M:0.0113,I:0.0113,H:0.0100,K:0.0080,V:0.0060,R:0.0053,L:0.0053,F:0.0047,W:0.0040,Q:0.0040,C:0.0007,X:0.0007
406 T:0.1709,O:0.1243,S:0.1150,G:0.0406,N:0.0372,D:0.0332,E:0.0259,Y:0.0219,A:0.0199,I:0.0166,F:0.0106,L:0.0086,K:0.0086,V:0.0080,P:0.0073,R:0.0073,H:0.0053,M:0.0053,Q:0.0053,W:0.0013,C:0.0007,X:0.0007
407 S:0.1403,T:0.1336,O:0.1283,G:0.0652,E:0.0572,D:0.0559,N:0.0532,K:0.0299,A:0.0206,I:0.0180,Y:0.0166,R:0.0146,V:0.0120,M:0.0080,P:0.0066,Q:0.0066,L:0.0047,H:0.0033,X:0.0020,W:0.0013,F:0.0013
408 S:0.2101,T:0.1995,O:0.1124,G:0.0618,N:0.0505,D:0.0465,E:0.0459,I:0.0319,K:0.0233,A:0.0180,Y:0.0166,H:0.0080,P:0.0080,M:0.0073,V:0.0066,R:0.0060,Q:0.0047,L:0.0047,F:0.0033,X:0.0020
409 T:0.2048,O:0.1423,S:0.1350,N:0.0951,E:0.0838,D:0.0771,G:0.0618,K:0.0359,A:0.0246,I:0.0199,V:0.0126,P:0.0106,R:0.0086,L:0.0086,Q:0.0073,H:0.0066,Y:0.0060,M:0.0053,F:0.0020,X:0.0013
410 S:0.2979,T:0.1629,O:0.1150,D:0.0884,G:0.0618,N:0.0559,E:0.0532,A:0.0332,P:0.0279,L:0.0226,K:0.0133,I:0.0120,Q:0.0073,V:0.0073,R:0.0066,Y:0.0040,M:0.0027,H:0.0027,X:0.0020,W:0.0007,F:0.0007
411 O:0.4262,S:0.1463,T:0.1117,N:0.1037,D:0.0798,G:0.0273,E:0.0239,K:0.0140,I:0.0120,A:0.0073,H:0.0066,P:0.0060,L:0.0027,V:0.0020,Y:0.0020,R:0.0020,X:0.0020,F:0.0013,Q:0.0013,M:0.0013,C:0.0007
412 S:0.3158,T:0.1297,E:0.1104,G:0.0818,A:0.0791,D:0.0771,K:0.0545,O:0.0233,N:0.0219,L:0.0193,R:0.0166,I:0.0140,P:0.0140,V:0.0100,Q:0.0073,X:0.0020,Y:0.0020,H:0.0013,M:0.0007,F:0.0007
413 T:0.4914,O:0.2387,I:0.0751,S:0.0372,V:0.0366,D:0.0293,P:0.0253,N:0.0153,Y:0.0100,E:0.0080,H:0.0047,F:0.0040,M:0.0033,L:0.0033,K:0.0033,A:0.0020,Q:0.0020,X:0.0020,R:0.0013,W:0.0007
414 I:0.9036,L:0.0366,T:0.0346,F:0.0073,N:0.0073,V:0.0033,A:0.0013,M:0.0013,G:0.0007,E:0.0007,D:0.0007,Y:0.0007,P:0.0007,S:0.0007,K:0.0007
415 T:0.8378,I:0.1077,R:0.0106,K:0.0100,M:0.0093,S:0.0047,V:0.0040,E:0.0027,O:0.0020,N:0.0013,P:0.0013,L:0.0013,H:0.0013,X:0.0013,G:0.0007,C:0.0007,A:0.0007,Y:0.0007,Q:0.0007,F:0.0007
