# Supplementary material for: Contemporary HIV-1 consensus Env with AI-assisted redesigned hypervariable loops promote antibody binding
Source: Nat Commun. 2024 May 9;15:3924. doi: 10.1038/s41467-024-48139-x (PMC11082178; doi:10.1038/s41467-024-48139-x)
Supplement: Supplementary file 3 — Source Data [file 41467_2024_48139_MOESM3_ESM.zip › SourceData/figs3b.VRC26.25-IC50.hvs-short-long.th10.csv]

	seqname	subtype	HV	IC50	Length	catagory	X	IC50_out
0	C.ZA.2008.CA457_H1_1.JN681222	C	V2HV	2.0	3	short	-0.38438968513391353	2.0
1	C.TZ.2003.6471_V1_C16.HM215328	C	V2HV	2.0	3	short	-0.3777731308828527	2.0
2	01_AE.TH.1993.TH976_17.U08458	01_AE	V2HV	-1.8761810139810031	4	short	-0.21	-1.8761810139810031
3	D.UG.2007.191727_F6.HM215269	other	V2HV	-3.0	4	short	-0.21	-3.0
4	B.CN.2004.CNE12.HM215399	B	V2HV	2.0	4	short	-0.36734798277500913	2.0
5	B.US.1986.YU2.M93258	B	V2HV	2.0	4	short	-0.3513937207607871	2.0
6	C.ZA.2007.19715820_A10_H2.HQ615950	C	V2HV	-3.5228787452803374	4	short	-0.02740567084834547	-3.5228787452803374
7	01_AE.CN.2007.BJOX028000_10_3.HM215389	01_AE	V2HV	2.0	4	short	-0.3280349563324472	2.0
8	B.US.1994.6101_1.AY835434	B	V2HV	2.0	4	short	-0.295960305590002	2.0
9	B.US.1994.7165_18.AY835437	B	V2HV	2.0	4	short	-0.2555903298457429	2.0
10	C.ZA.2009.20286961_C1_H8.HQ615960	C	V2HV	-3.5228787452803374	4	short	-0.02588294800457086	-3.5228787452803374
11	C.ZM.2002.ZM215_8.DQ422948	C	V2HV	1.3037035180584704	4	short	-0.21	1.3037035180584704
12	C.TZ.2005.6040_V4_C15.HM215320	C	V2HV	-3.5228787452803374	4	short	-0.028962246358028493	-3.5228787452803374
13	A1.TZ.2004.3718_3_11.HM215306	other	V2HV	-1.6074437317049282	4	short	-0.24689161927194125	-1.6074437317049282
14	B.PE..H086_8.EF210732	B	V2HV	2.0	4	short	-0.21	2.0
15	C.ZA.2007.722_G4_16.JN967798	C	V2HV	2.0	4	short	-0.16440967015425703	2.0
16	A1D.KE.1995.Q168_A2.AF407148	other	V2HV	-2.87147149620256	4	short	-0.27862981842859014	-2.87147149620256
17	C.TZ.2003.6838_V1_C35.HM215341	C	V2HV	-3.1756853834324006	5	short	-0.21	-3.1756853834324006
18	01_AE.TH.2005.620345_C1.JX512900	01_AE	V2HV	-2.162708346879227	5	short	-0.2530722217359906	-2.162708346879227
19	C.ZA..CAP188_1_D1_14_REV.KC894134	C	V2HV	2.0	5	short	-0.12403969440999796	2.0
20	C.MW.2003.CE0626_E6.FJ444284	C	V2HV	-3.5228787452803374	5	short	-0.39354183722126335	-3.5228787452803374
21	C.ZA.2009.CAP341_2_00_C10_18.KC154027	C	V2HV	-3.5228787452803374	5	short	-0.026458162778736638	-3.5228787452803374
22	C.ZA.2007.CA392_H2_6.JN681221	C	V2HV	-0.9507819773298184	5	short	-0.21	-0.9507819773298184
23	C.ZA.2008.CAP310_2_00_20_2.JN681256	C	V2HV	-1.6989700043360187	5	short	-0.14066519400099414	-1.6989700043360187
24	C.ZA.2006.2768732_C5_16.HQ615952	C	V2HV	-1.6989700043360187	5	short	-0.21	-1.6989700043360187
25	D.UG.2005.190049.JX236668	other	V2HV	-3.0	5	short	-0.16440967015425703	-3.0
26	01_AE.TH.1999.C1080_C3.JN944660	01_AE	V2HV	-2.322192369310721	5	short	-0.265078961293733	-2.322192369310721
27	01_AE.CN.2006.CNE8.HM215427	01_AE	V2HV	-2.21402276583333	5	short	-0.21	-2.21402276583333
28	C.BW.2006.B005018_8_F6_3.KF114881	C	V2HV	-3.5228787452803374	5	short	-0.39103775364197146	-3.5228787452803374
29	C.MW..S018_18.	C	V2HV	-3.539929456705839	6	short	-0.21	-3.539929456705839
30	C.TZ.2004.377_V4_C09.HM215308	C	V2HV	-2.6989700043360187	6	short	-0.2277417625542254	-2.6989700043360187
31	C.TZ.2004.3728_V2_C6.HM215307	C	V2HV	-3.5228787452803374	6	short	-0.3941170519954291	-3.5228787452803374
32	B.US.1985.BAL_01.DQ318210	B	V2HV	2.0	6	short	-0.09196504366755277	2.0
33	B.US..SF162.EU123924	B	V2HV	1.8372941798074254	6	short	-0.21	1.8372941798074254
34	C.ZA.2008.SO032_A2_8_1.KF114894	C	V2HV	-3.5228787452803374	6	short	-0.38849183663034786	-3.5228787452803374
35	B.US.1986.JRFL.AY669728	B	V2HV	2.0	6	short	-0.06860627923921286	2.0
36	C.ZA.2007.SO225_H11_12.JN681252	C	V2HV	2.0	6	short	-0.05265201722499088	2.0
37	B.FR.1983.HXB2.K03455	B	V2HV	2.0	6	short	-0.04222686911714729	2.0
38	C.ZA.2007.CAP237_1_22_B2_2_39.JN681226	C	V2HV	-3.5228787452803374	6	short	-0.255320291080565	-3.5228787452803374
39	C.TZ.2003.3873_V1_C24.HM215311	C	V2HV	-2.7979478310879395	6	short	-0.16616251738706445	-2.7979478310879395
40	C.ZA.2005.CAP244_D3.DQ435684	C	V2HV	2.0	6	short	-0.03561031486608651	2.0
41	B.US.1997.SS1196_1.AY835442	B	V2HV	2.0	6	short	-0.3814651383091693	2.153679653679654
42	02_AG.CM.2004.T250_4.EU513189	other	V2HV	-3.6989700043360187	6	short	-0.25461167467735357	-3.6989700043360187
43	C.ZA.2008.CAP291_2_00_H2_15.KF114884	C	V2HV	2.0	6	short	-0.373135797901331	2.153679653679654
44	B.US.1986.ADA.AY426119	B	V2HV	2.0	6	short	-0.3601812731371002	2.153679653679654
45	C.ZA.2008.KO756_38_TB12.JN681243	C	V2HV	-3.5228787452803374	6	short	-0.12426519848292303	-3.5228787452803374
46	C.ZA.2008.CAP317_2_00_D4_10.KC154022	C	V2HV	-3.5228787452803374	6	short	-0.295734801517077	-3.5228787452803374
47	CD.TZ.2004.3337_V2_C6.HM215297	other	V2HV	-3.899663924066304	6	short	-0.1653875320071377	-3.899663924066304
48	B.US.1985.BAL_26.DQ318211	B	V2HV	2.0	6	short	-0.34074734042818405	2.153679653679654
49	B.US.1995.3988_25.AY835436	B	V2HV	-1.8165023894406476	6	short	-0.16785727108438583	-1.8165023894406476
50	B.US.2001.REJO4541_67.AY835449	B	V2HV	2.0	6	short	-0.31311631568002796	2.153679653679654
51	B.FR..BX08_16.GQ855765	B	V2HV	-2.9149235885279055	6	short	-0.13026073598810883	-2.9149235885279055
52	C.ZA.2007.704010083_B8.FJ443671	C	V2HV	-1.7958800173440752	6	short	-0.29209754552757067	-1.7958800173440752
53	B.US.2004.CAAN5342.AY835452	B	V2HV	2.0	6	short	-0.2766858823393456	2.153679653679654
54	A1C.TZ.2005.6545_V4_C1.HM215332	other	V2HV	-2.0628082019861766	6	short	-0.20170172716970908	-2.0628082019861766
55	A1C.TZ.2004.6540_V4_C1.HM215330	other	V2HV	-2.263491950164694	6	short	-0.166580618244006	-2.263491950164694
56	D.KE.2001.NKU3006_EC1.JQ715411	other	V2HV	2.0	6	short	-0.23315217703565372	2.153679653679654
57	B.US.1995.6535_3.AY835438	B	V2HV	2.0	6	short	-0.18684782296434632	2.153679653679654
58	B.US..BR07.AY124979	B	V2HV	2.0	6	short	-0.14331411766065438	2.153679653679654
59	C.ZA.2007.705010067_TF.KC156125	C	V2HV	-3.5228787452803374	6	short	-0.327864388401937	-3.5228787452803374
60	C.TZ.2003.6980_V0_C31.HM215344	C	V2HV	-3.5228787452803374	6	short	-0.38435761829565773	-3.5228787452803374
61	C.BW.2005.2865_A11_12.KC154013	C	V2HV	-0.9100948885606021	6	short	-0.16597323000808595	-0.9100948885606021
62	01_AE.CN.2007.BJOX010000_06_2.HM215373	01_AE	V2HV	2.0	6	short	-0.10688368431997201	2.153679653679654
63	01_AE.CN.2007.BJOX009000_02_4.HM215372	01_AE	V2HV	1.3498018618715921	6	short	-0.16642869583034414	1.3498018618715921
64	C.ZA.2005.CAP174_1_06_F3_1B.JN967791	C	V2HV	2.0	6	short	-0.07925265957181599	2.153679653679654
65	B.US..MN_3.HM215430	B	V2HV	2.0	6	short	-0.059818726862899796	2.153679653679654
66	C.TZ.2006.6022_V7_C24.HM215319	C	V2HV	-3.5228787452803374	6	short	-0.3512740652792956	-3.5228787452803374
67	C.ZA.2006.CAP177_1A3.KC894133	C	V2HV	-3.5228787452803374	6	short	-0.052731613843643804	-3.5228787452803374
68	A1.UG.2007.9004SS_A3_4.HM215350	other	V2HV	-3.5228787452803374	6	short	-0.3672683861563562	-3.5228787452803374
69	01_AE.TH.1999.R3265_C6.JX512903	01_AE	V2HV	2.0	6	short	-0.046864202098668956	2.153679653679654
70	C.TZ.2000.541_F1_A7_2.HQ698049	C	V2HV	-3.5228787452803374	6	short	-0.04227797135873376	-3.5228787452803374
71	A1.KE.2000.KER2018_11.AY736810	other	V2HV	-3.7312816538827063	6	short	-0.21	-3.7312816538827063
72	D.TZ.2004.6405_V4_C34.HM215327	other	V2HV	2.0	6	short	-0.03853486169083076	2.153679653679654
73	C.ZA.2006.CAP136_1_16_E6_1.JN967790	C	V2HV	2.0	6	short	-0.21	2.3073593073593073
74	C.MW.2004.CE1176_A3.FJ444437	C	V2HV	-1.1987953014496568	6	short	-0.21	-1.1987953014496568
75	D.UG.2001.231965_C1.JQ361079	other	V2HV	1.0312225868408988	6	short	-0.21	1.0312225868408988
76	C.ZA.2009.21502011_F12_E2.HQ615949	C	V2HV	2.0	6	short	-0.2555903298457429	2.3073593073593073
77	C.ZA.2009.21399975_E2_B3.HQ615957	C	V2HV	-3.5228787452803374	6	short	-0.164679708919435	-3.5228787452803374
78	C.TZ.2001.TZBD_02.JQ362424	C	V2HV	-2.3638432163939176	6	short	-0.22197581847878645	-2.3638432163939176
79	C.ZA.2008.21203310_G7_C3.HQ615946	C	V2HV	-3.5228787452803374	6	short	-0.035642381704342224	-3.5228787452803374
80	C.MW.2003.CE0665_F2.KC894076	C	V2HV	2.0	6	short	-0.16440967015425703	2.3073593073593073
81	B.US.2000.THRO4156.AY835448	B	V2HV	1.498648207094033	6	short	-0.21	1.498648207094033
82	C.ZA.1998.DU123_06.DQ411850	C	V2HV	-1.8088844776196935	6	short	-0.25114860812591083	-1.8088844776196935
83	C.MW.2006.CE2052_G10.KC894084	C	V2HV	-3.5228787452803374	6	short	-0.3777220286412662	-3.5228787452803374
84	07_BC.CN.2004.CH038_12.EF042692	other	V2HV	-2.8409745087750946	6	short	-0.21	-2.8409745087750946
85	C.ZA.2008.CT966_E1_7.JN681238	C	V2HV	-3.5228787452803374	6	short	-0.06872593472070437	-3.5228787452803374
86	B.ES.2007.X2278_C2_B6.FJ817366	B	V2HV	-2.411952503013917	6	short	-0.1781056180235359	-2.411952503013917
87	A1.UG.2007.191955_A11.HM215272	other	V2HV	-3.5228787452803374	6	short	-0.092135611598063	-3.5228787452803374
88	C.MW.2008.CH505_W4_3.KC247557	C	V2HV	2.0	6	short	-0.295960305590002	2.3073593073593073
89	A1.UG.2007.191845_B11.HM215271	other	V2HV	2.0	6	short	-0.12403969440999796	2.3073593073593073
90	B.CN.2004.CNE10.HM215397	B	V2HV	2.0	6	short	-0.3280349563324472	2.3073593073593073
91	B.CN.2004.CNE14.HM215400	B	V2HV	2.0	6	short	-0.09196504366755277	2.3073593073593073
92	C.ZA.2008.1245045.HQ595742	C	V2HV	-3.5228787452803374	6	short	-0.03150816336965212	-3.5228787452803374
93	C.ZA.2009.CT565_C7_48.KF114890	C	V2HV	-3.5228787452803374	6	short	-0.3925943291516545	-3.5228787452803374
94	C.IN.2000.00836_2_5.EF117265	C	V2HV	2.0	6	short	-0.3513937207607871	2.3073593073593073
95	C.CN.2006.CNE58.HM215421	C	V2HV	-3.9319626403862147	6	short	-0.21	-3.9319626403862147
96	C.ZA.2010.CAP378_2_00_D2_5.KF114888	C	V2HV	-3.0	6	short	-0.2555903298457429	-3.0
97	C.ZA.2009.CAP363_2_00_10_3.KJ598853	C	V2HV	0.08919836680514887	6	short	-0.21	0.08919836680514887
98	D.UG.1999.A08483M1_VRC9.HM215358	other	V2HV	-3.3979400086720375	6	short	-0.1922473206852373	-3.3979400086720375
99	C.ZA.2009.CAP340_2_00_B3_16.KC154026	C	V2HV	-2.5228787452803374	6	short	-0.21	-2.5228787452803374
100	C.ZA.1998.TV1_29.EU855132	C	V2HV	-0.3348788728755022	6	short	-0.21	-0.3348788728755022
101	C.ZA.2009.CAP343_2_00_21_2.JN681257	C	V2HV	2.0	6	short	-0.06860627923921286	2.3073593073593073
102	B.US.2001.TRJO4551_58.AY835450	B	V2HV	2.0	6	short	-0.36734798277500913	2.3073593073593073
103	DU.CM..247_23.EU683891	other	V2HV	-3.714217726220605	6	short	-0.16468012916635355	-3.714217726220605
104	A1.KE..MB539_2B7.DQ187082	other	V2HV	-0.4323267933854445	14	long	0.21	-0.4323267933854445
105	C.ZM.1996.96ZM651_02.AF286224	C	V2HV	-0.2295972369653294	14	long	0.18168354078829674	-0.2295972369653294
106	C.MW.2007.703010217_B6.KC894109	C	V2HV	-2.8887374863409345	14	long	0.21	-2.8887374863409345
107	B.TT.1994.QH0515_1.AY835440	B	V2HV	2.0	14	long	0.03561031486608646	2.0
108	A1.KE..BB539_2B13.DQ187240	other	V2HV	-2.3494884938151426	14	long	0.24506127478589185	-2.3494884938151426
109	A1.KE.1993.BG505_W6M_C2_T332N.	other	V2HV	-3.3979400086720375	14	long	0.18308765954988437	-3.3979400086720375
110	A1.KE.1993.BG505_W6M_C2.DQ208458	other	V2HV	-3.1649502476608284	14	long	0.21	-3.1649502476608284
111	C.ZA.2008.CAP301_2_00_C3_20.KC154017	C	V2HV	-3.5228787452803374	14	long	0.21	-3.5228787452803374
112	C.IN.1999.16845_2_22.EF117269	C	V2HV	2.0	14	long	0.04222686911714729	2.0
113	C.ZA.2008.CAP326_2_00_D9_2.KC154024	C	V2HV	2.0	14	long	0.05265201722499088	2.0
114	A1D.TZ.2004.0815_V3_C3.HM215260	other	V2HV	2.0	14	long	0.06860627923921286	2.0
115	C.ZM.1998.ZM135_10A.AY424079	C	V2HV	2.0	15	long	0.09196504366755277	2.0
116	C.ZM.2002.ZM197_7.DQ388515	C	V2HV	-2.7489460978126923	15	long	0.22926714050114408	-2.7489460978126923
117	C.ZA.2009.20965238.HQ595751	C	V2HV	-0.2865094569060575	15	long	0.2246672044074136	-0.2865094569060575
118	C.MW.2005.CE2010_F5.FJ444561	C	V2HV	2.0	15	long	0.12403969440999796	2.0
119	G.ES.2006.X2088_C9.EU885764	other	V2HV	2.0	15	long	0.16440967015425706	2.0
120	C.TZ.2001.556_F2_3_25.HM215317	C	V2HV	2.0	15	long	0.21	2.0
121	A1.KE.2005.851891_4_15.KT022376	other	V2HV	-0.05158703422139897	15	long	0.21	-0.05158703422139897
122	C.IN.2015.329_15_A1.MK076610	C	V2HV	0.7944880466591696	15	long	0.2870954203016217	0.7944880466591696
123	BC.CN.2006.CNE7.HM215426	other	V2HV	-2.448928344558015	15	long	0.21	-2.448928344558015
124	C.IN.2015.329_15_B1.MK076614	C	V2HV	0.7767011839884109	15	long	0.13408214014913528	0.7767011839884109
125	C.TZ.2005.3637_V5_C3.HM215305	C	V2HV	2.0	15	long	0.255590329845743	2.0
126	C.BW.2006.3603_C11_13.KC154015	C	V2HV	2.0	15	long	0.295960305590002	2.0
127	02_AG.CM.2004.T251_18.EU513196	other	V2HV	2.0	15	long	0.3280349563324472	2.0
128	B.IT.1996.PVO_4.AY835444	B	V2HV	-1.7349462114959853	16	long	0.21	-1.7349462114959853
129	A1.TZ.2008.CH0219_E4.HM204621	other	V2HV	2.0	16	long	0.3513937207607871	2.0
130	B.TT.1994.QH0692_42.AY835439	B	V2HV	2.0	16	long	0.36734798277500913	2.0
131	C.ZA.2009.KO243_H6_3.KF114892	C	V2HV	-3.5228787452803374	16	long	0.255590329845743	-3.5228787452803374
132	D.UG.2007.191882.JX236673	other	V2HV	2.0	16	long	0.3777731308828527	2.0
133	02_AG.CM.2005.T278_50.EU513198	other	V2HV	0.735768911866435	16	long	0.24850276898043144	0.735768911866435
134	C.ZA.2008.20803520.HQ595748	C	V2HV	2.0	16	long	0.3843896851339135	2.0
135	C.IN.2000.0013095_2_11.EF117267	C	V2HV	-1.2021164336153292	16	long	0.21	-1.2021164336153292
136	C.TZ.2000.98_F4_H5_13.HQ659642	C	V2HV	2.0	17	long	0.18684782296434627	2.153679653679654
137	C.ZA.2008.20927783.HQ595750	C	V2HV	-2.3010299956639813	17	long	0.19737227312118058	-2.3010299956639813
138	02_AG.CM.2004.263_8.EU513182	other	V2HV	-1.9194095855464988	18	long	0.21	-1.9194095855464988
139	CD.TZ.2004.3817_V2_C59.HM215310	other	V2HV	1.7476789838295794	18	long	0.21	1.7476789838295794
140	C.ZA.2008.SO607_B6_9.KF114895	C	V2HV	2.0	19	long	0.23315217703565366	2.153679653679654
141	C.IN.2015.330_15_C36.MK076700	C	V2HV	0.8234742291703011	20	long	0.1010839584219542	0.8234742291703011
142	C.IN.2015.330_15_E36.MK076706	C	V2HV	0.6522463410033232	20	long	0.21	0.6522463410033232
143	C.CN.2007.CNE30.HM215411	C	V2HV	2.0	20	long	0.14331411766065438	2.153679653679654
144	C.IN.2015.330_15_D36.MK076705	C	V2HV	0.7551122663950712	20	long	0.17581440241810323	0.7551122663950712
145	C.IN.2016.330_16_D4.MK076712	C	V2HV	2.0	23	long	0.2766858823393456	2.153679653679654
146	C.IN.2016.330_16_A2.MK076707	C	V2HV	2.0	25	long	0.10688368431997201	2.153679653679654
147	C.IN.2016.330_16_H2.MK076724	C	V2HV	0.8312296938670634	25	long	0.3203942655620451	0.8312296938670634
148	C.ZA.2008.20355851_20.JQ352789	C	V2HV	0.8350561017201162	26	long	0.0751318911868879	0.8350561017201162
149	C.ZA.2008.20915593.HQ595749	C	V5HV	-3.5228787452803374	4	short	0.9078643884019371	-3.5228787452803374
150	CD.TZ.2005.3326_V4_C3.HM215296	other	V5HV	-3.9319626403862147	5	short	0.835590329845743	-3.9319626403862147
151	C.ZA.2007.704810053_2B7.KC894119	C	V5HV	-3.5228787452803374	6	short	0.6327316138436438	-3.5228787452803374
152	CD.TZ.2004.3337_V2_C6.HM215297	other	V5HV	-3.899663924066304	6	short	0.7453875320071378	-3.899663924066304
153	C.ZA.2008.KO756_38_TB12.JN681243	C	V5HV	-3.5228787452803374	6	short	0.9472683861563562	-3.5228787452803374
154	C.MW.2003.CE0682_E4.FJ444325	C	V5HV	-3.5228787452803374	6	short	0.6487259347207044	-3.5228787452803374
155	A1.TZ.2004.3718_3_11.HM215306	other	V5HV	-1.6074437317049282	6	short	0.79	-1.6074437317049282
156	C.MW.2008.CH505_W4_3.KC247557	C	V5HV	2.0	6	short	0.6156103148660865	2.0
157	C.TZ.2005.0933_V4_C4.HM215352	C	V5HV	-3.5228787452803374	6	short	0.9312740652792957	-3.5228787452803374
158	A1D.KE..BS208_B1.KX364401	other	V5HV	-3.9319626403862147	7	short	0.79	-3.9319626403862147
159	01_AE.TH.1999.C2101_C1.JN944661	01_AE	V5HV	2.0	7	short	0.6222268691171473	2.0
160	C.ET..286_36.JQ362420	C	V5HV	-3.0475562945136483	7	short	0.79	-3.0475562945136483
161	C.MW.2007.703010200_1E5.FJ443999	C	V5HV	2.0	7	short	0.632652017224991	2.0
162	02_AG.CM.2004.T250_4.EU513189	other	V5HV	-3.6989700043360187	7	short	0.79	-3.6989700043360187
163	01_AE.TH.1992.TH023_6.KU562843	01_AE	V5HV	2.0	7	short	0.6486062792392129	2.0
164	C.ZA.2005.CAP174_1_06_F3_1B.JN967791	C	V5HV	2.0	7	short	0.6719650436675528	2.0
165	C.ZA.2006.CAP221_B14.KC894137	C	V5HV	-0.4841261562883209	7	short	0.79	-0.4841261562883209
166	C.ZA.2007.CAP237_1_22_B2_2_39.JN681226	C	V5HV	-3.5228787452803374	7	short	0.704265198482923	-3.5228787452803374
167	C.ZA.2009.21561324_D3_B5.HQ615961	C	V5HV	-1.8860566476931633	7	short	0.8344553139887247	-1.8860566476931633
168	C.ZA.2009.21283649.HQ595756	C	V5HV	2.0	7	short	0.704039694409998	2.0
169	D.UG.1992.UG024_2.U43386	other	V5HV	-0.8835250880916686	7	short	0.8285908505292717	-0.8835250880916686
170	C.ZA.2008.CAP290_2_00_23_6.JN681253	C	V5HV	-2.154901959985743	7	short	0.8726210922312604	-2.154901959985743
171	C.ZA.2008.CA327_D2_2.JN681220	C	V5HV	2.0	7	short	0.7444096701542571	2.0
172	C.ZA.2008.SO706_T10B_3.JN681249	C	V5HV	-0.9665762445130504	7	short	0.79	-0.9665762445130504
173	B.US.2000.RHPA4259_7.AY835447	B	V5HV	2.0	7	short	0.79	2.0
174	07_BC.CN.2007.BJOX002000_03_2.HM215364	other	V5HV	-3.349488493815142	7	short	0.835521631279736	-3.349488493815142
175	A1.KE.1995.Q461_E2.AF407156	other	V5HV	-2.2392609589146937	7	short	0.79	-2.2392609589146937
176	C.TZ.2003.6980_V0_C31.HM215344	C	V5HV	-3.5228787452803374	7	short	0.672135611598063	-3.5228787452803374
177	B.IT.1996.PVO_4.AY835444	B	V5HV	-1.7349462114959853	7	short	0.7533526488770957	-1.7349462114959853
178	C.MW.2007.703010054_2A2.FJ443808	C	V5HV	-1.4814860601221125	7	short	0.8164852583462948	-1.4814860601221125
179	C.TZ.2006.6146_V7_C23.HM215324	C	V5HV	-3.5228787452803374	7	short	0.835320291080565	-3.5228787452803374
180	G.ES.2008.P1981_C5_3.FJ817369	other	V5HV	-2.6402783215167887	7	short	0.7446091594971915	-2.6402783215167887
181	C.MW.2007.703010228_1C4.FJ444031	C	V5HV	-3.5228787452803374	7	short	0.8757348015170769	-3.5228787452803374
182	01_AE.CN.2007.BJOX028000_10_3.HM215389	01_AE	V5HV	2.0	7	short	0.835590329845743	2.0
183	C.MW.1993.MW965_26.U08455	C	V5HV	-1.3861581781239307	7	short	0.7801669223262676	-1.3861581781239307
184	A1D.KE..MS208_A1.DQ187010	other	V5HV	-2.654940094389553	7	short	0.79	-2.654940094389553
185	C.ZA.2007.705010198_TF.KC156130	C	V5HV	2.0	7	short	0.875960305590002	2.0
186	B.TT.1994.QH0692_42.AY835439	B	V5HV	2.0	7	short	0.9080349563324472	2.0
187	A1.RW.1992.92RW020_2.EU855131	other	V5HV	2.0	7	short	0.9313937207607872	2.0
188	A1.TZ.2003.3415_V1_C1.HM215299	other	V5HV	0.8686685325488616	7	short	0.79	0.8686685325488616
189	C.ZA.2008.CAP306_2_00_F9_1.KC154019	C	V5HV	-3.5228787452803374	7	short	0.9577220286412662	-3.5228787452803374
190	C.MW..S018_18.	C	V5HV	-3.539929456705839	7	short	0.79	-3.539929456705839
191	C.TZ.2001.569_F1_37_10.HM215318	C	V5HV	2.0	7	short	0.9473479827750091	2.0
192	C.ZA.1998.DU422_1.DQ411854	C	V5HV	-2.20409218869848	7	short	0.7455718050662209	-2.20409218869848
193	A1.KE.2000.KER2008_12.AY736809	other	V5HV	-2.0839357752512644	7	short	0.79	-2.0839357752512644
194	C.TZ.2004.6631_V3_C10.HM215335	C	V5HV	2.0	7	short	0.9577731308828528	2.0
195	01_AE.CN.2006.CNE8.HM215427	01_AE	V5HV	-2.21402276583333	7	short	0.8349962137118888	-2.21402276583333
196	C.ZA.2006.19707346_E8_C6.HQ615951	C	V5HV	-3.5228787452803374	7	short	0.6222779713587339	-3.5228787452803374
197	C.ZA.2007.CT140_140_B6.JN681233	C	V5HV	-1.9208187539523751	7	short	0.79	-1.9208187539523751
198	C.ZA.2008.1170887_08.JQ352801	C	V5HV	-1.7695510786217261	7	short	0.7982092236608934	-1.7695510786217261
199	C.ZA.2010.CAP378_2_00_D2_5.KF114888	C	V5HV	-3.0	7	short	0.8334378373200757	-3.0
200	D.UG.2007.191882.JX236673	other	V5HV	2.0	7	short	0.9643896851339135	2.0
201	C.ZM.2002.ZM215_8.DQ422948	C	V5HV	1.3037035180584704	7	short	0.79	1.3037035180584704
202	C.ZA.2006.CAP40_2_01_A3_5.JN681231	C	V5HV	2.0	7	short	0.7668478229643463	2.153679653679654
203	C.MW.2004.CE1172_H1.FJ444434	C	V5HV	0.5035183127240748	7	short	0.79	0.5035183127240748
204	A1.TZ.2005.0439_V5_C1.HM215258	other	V5HV	2.0	7	short	0.8131521770356537	2.153679653679654
205	01_AE.CN.2006.CNE59.HM215422	01_AE	V5HV	2.0	7	short	0.7233141176606545	2.153679653679654
206	C.IN.1999.16936_2_21.EF117270	C	V5HV	-2.6402783215167887	7	short	0.8353908405028085	-2.6402783215167887
207	C.ZM.2003.ZM246F.FJ496194	C	V5HV	-3.5228787452803374	7	short	0.744679708919435	-3.5228787452803374
208	C.ZA.1998.DU151_02.DQ411851	C	V5HV	-3.3580997364837883	7	short	0.79	-3.3580997364837883
209	A1.TZ.2008.CH0219_E4.HM204621	other	V5HV	2.0	7	short	0.8566858823393456	2.153679653679654
210	C.MW.2008.CH0694.KJ700458	C	V5HV	-2.5228787452803374	7	short	0.8623118979037808	-2.5228787452803374
211	C.IN.2000.001428_2_42.EF117266	C	V5HV	-0.399735178498414	7	short	0.8283386044919712	-0.399735178498414
212	C.MW.2006.703010010_C4.KC894105	C	V5HV	-3.5228787452803374	11	long	1.2538022160698776	-3.5228787452803374
213	C.IN.2015.329_15_A1.MK076610	C	V5HV	0.7944880466591696	11	long	1.1401002651467302	0.7944880466591696
214	C.ZA.2008.CAP330_2_00_F2_41.KC154025	C	V5HV	-3.5228787452803374	11	long	1.3883795007343687	-3.5228787452803374
215	C.ZA.2008.CT977_69_12.JN681239	C	V5HV	-3.5228787452803374	11	long	1.0358239524520558	-3.5228787452803374
216	C.ZA.2006.2768732_C5_16.HQ615952	C	V5HV	-1.6989700043360187	11	long	1.2521542736080216	-1.6989700043360187
217	C.IN.1999.25711_2_4.EF117272	C	V5HV	1.3013924802401122	11	long	1.21	1.3013924802401122
218	C.ZA.2007.705010185_TF.KC156129	C	V5HV	-0.6757175447023074	11	long	1.21	-0.6757175447023074
219	02A1.CM.2004.242_14.EU513188	other	V5HV	-3.5663261533629385	11	long	1.21	-3.5663261533629385
220	C.ZA.2008.20883229_C9_H6.HQ615943	C	V5HV	2.0	11	long	1.0356103148660865	2.0
221	C.ZA.2007.19715820_A10_H2.HQ615950	C	V5HV	-3.5228787452803374	11	long	1.3774327817293521	-3.5228787452803374
222	C.ZA.2008.CA457_H1_1.JN681222	C	V5HV	2.0	11	long	1.0422268691171472	2.0
223	C.ZA.2005.19314479_A2_5.HQ615958	C	V5HV	-3.5228787452803374	11	long	1.0531818806251738	-3.5228787452803374
224	C.ZA.2007.722_G4_16.JN967798	C	V5HV	2.0	11	long	1.052652017224991	2.0
225	B.US.1998.AC10_29.AY835446	B	V5HV	-1.5088484995143023	11	long	1.21	-1.5088484995143023
226	C.ZA.2005.CAP210_E8.DQ435683	C	V5HV	-3.365633584805143	11	long	1.254611995257284	-3.365633584805143
227	A1.KE.2000.KER2018_11.AY736810	other	V5HV	-3.7312816538827063	11	long	1.21	-3.7312816538827063
228	A1.TZ.2005.0330_V4_C3.HM215257	other	V5HV	-2.151607643792753	11	long	1.21	-2.151607643792753
229	C.ZA.2005.CAP210_TA5.KC894136	C	V5HV	-3.5228787452803374	11	long	1.0930983717094636	-3.5228787452803374
230	C.ZA.2008.SO405_T24_5.JN681248	C	V5HV	2.0	11	long	1.0686062792392128	2.0
231	C.ZA.2007.704809221_1B3.FJ444103	C	V5HV	-0.26680273489343054	11	long	1.21	-0.26680273489343054
232	C.ZA.2008.SO186_H6_5.JN681247	C	V5HV	-3.5228787452803374	11	long	1.1255357662332404	-3.5228787452803374
233	C.TZ.2005.6785_V5_C14.HM215338	C	V5HV	-3.3228768798737356	11	long	1.1700222907510645	-3.3228768798737356
234	B.US.1995.5768_4.AY835435	B	V5HV	2.0	11	long	1.0919650436675528	2.0
235	C.ZA.2008.CAP317_2_00_D4_10.KC154022	C	V5HV	-3.5228787452803374	11	long	1.2944642337667596	-3.5228787452803374
236	B.CN.2006.CNE4.HM215413	B	V5HV	2.0	11	long	1.124039694409998	2.0
237	C.TZ.2005.3637_V5_C3.HM215305	C	V5HV	2.0	11	long	1.164409670154257	2.0
238	C.ZA.1999.DU156_12.DQ411852	C	V5HV	-2.968308831374854	11	long	1.21	-2.968308831374854
239	C.IN.2015.329_15_B1.MK076614	C	V5HV	0.7767011839884109	11	long	1.1828885224109507	0.7767011839884109
240	C.ZA.2007.3545883_G1_E1.HQ615942	C	V5HV	-2.3979400086720375	12	long	1.21	-2.3979400086720375
241	C.ZA.2007.704010069_C6.KC894114	C	V5HV	-3.5228787452803374	12	long	1.069402204905506	-3.5228787452803374
242	C.ZM.1996.96ZM651_02.AF286224	C	V5HV	-0.2295972369653294	12	long	1.2542873172388103	-0.2295972369653294
243	C.MW.2004.CE0985_H7.FJ444391	C	V5HV	-0.9244530386074693	12	long	1.21	-0.9244530386074693
244	B.US.1997.SS1196_1.AY835442	B	V5HV	2.0	12	long	1.21	2.0
245	C.TZ.2003.3873_V1_C24.HM215311	C	V5HV	-2.7979478310879395	12	long	1.21	-2.7979478310879395
246	C.IN.2014.329_14_B1.MK076593	C	V5HV	0.004321373782642578	12	long	1.2554312732983732	0.004321373782642578
247	C.IN.2014.329_14_B4.MK076596	C	V5HV	0.31386722036915343	12	long	1.21	0.31386722036915343
248	C.TZ.2005.3426_V5_C17.HM215300	C	V5HV	-1.6989700043360187	12	long	1.1678457263919784	-1.6989700043360187
249	C.ZA.2009.21197826_V1.HQ595753	C	V5HV	2.0	12	long	1.255590329845743	2.0
250	C.BW.2005.3312_D6_2.KC154014	C	V5HV	-3.5228787452803374	12	long	1.1661977839301223	-3.5228787452803374
251	C.ZA.2006.2759058_F10_B6.HQ615959	C	V5HV	-3.5228787452803374	12	long	1.3269016282905364	-3.5228787452803374
252	C.ZA.2010.CAP382_2_00_D7_19.KC154028	C	V5HV	-3.5228787452803374	13	long	1.3505977950944938	-3.5228787452803374
253	C.IN.2014.330_14_A12.MK076674	C	V5HV	-0.00877392430750515	13	long	1.21	-0.00877392430750515
254	C.TZ.2004.6644_V2_C33.HM215336	C	V5HV	2.0	13	long	1.295960305590002	2.0
255	C.ZA.2009.CAP332_2_00_C10_1.KF114887	C	V5HV	-1.207608310501746	13	long	1.21	-1.207608310501746
256	C.ZA.2008.SO607_B6_9.KF114895	C	V5HV	2.0	13	long	1.3280349563324472	2.0
257	07_BC.CN.2004.CH119_10.EF117261	other	V5HV	-1.7585531396543537	13	long	1.21	-1.7585531396543537
258	C.IN.2015.330_15_C36.MK076700	C	V5HV	0.8234742291703011	13	long	1.2822256220033648	0.8234742291703011
259	C.TZ.2001.556_F2_3_25.HM215317	C	V5HV	2.0	13	long	1.3513937207607871	2.0
260	C.IN.2016.330_16_A2.MK076707	C	V5HV	2.0	13	long	1.367347982775009	2.0
261	C.IN.2015.330_15_D36.MK076705	C	V5HV	0.7551122663950712	13	long	1.2441855975818967	0.7551122663950712
262	C.IN.2015.330_15_E36.MK076706	C	V5HV	0.6522463410033232	13	long	1.21	0.6522463410033232
263	C.IN.2016.330_16_H2.MK076724	C	V5HV	0.8312296938670634	13	long	1.1052608604323428	0.8312296938670634
264	C.IN.2014.330_14_A20.MK076682	C	V5HV	0.04921802267018165	13	long	1.167656587889333	0.04921802267018165
265	C.ZA.2008.21203310_G7_C3.HQ615946	C	V5HV	-3.5228787452803374	13	long	1.3909688748836904	-3.5228787452803374
266	C.ZA.2009.21369737_G11_F2.HQ615941	C	V5HV	-2.6989700043360187	13	long	1.1748246951348054	-2.6989700043360187
267	C.ZA.2009.21502011_F12_E2.HQ615949	C	V5HV	2.0	13	long	1.3777731308828527	2.0
268	C.TZ.2001.234_F1_16_57.HM215278	C	V5HV	-3.5228787452803374	13	long	1.0425672182706478	-3.5228787452803374
269	C.ZA.2008.20358510_01.JQ352790	C	V5HV	-3.5228787452803374	15	long	1.384176047547944	-3.5228787452803374
270	D.CG.2007.P940_2_C3.HM068555	other	V5HV	-3.3979400086720375	16	long	1.21	-3.3979400086720375
271	C.ZA.2008.20927783.HQ595750	C	V5HV	-2.3010299956639813	16	long	1.24567434878089	-2.3010299956639813
272	C.ZA.2006.CAP224_1_18_C7_3.JN967793	C	V5HV	-3.5228787452803374	16	long	1.0316204992656313	-3.5228787452803374
273	A1.UG.2007.191845_B11.HM215271	other	V5HV	2.0	17	long	1.3843896851339135	2.0
274	B.US.2000.THRO4156.AY835448	B	V5HV	1.498648207094033	17	long	1.21	1.498648207094033
275	C.ZA.2007.CT431_G6_6.JN681234	C	V5HV	2.0	18	long	1.1868478229643462	2.153679653679654
276	C.ZA.2009.20286961_C1_H8.HQ615960	C	V5HV	-3.5228787452803374	20	long	1.366818119374826	-3.5228787452803374
277	C.ZA.2008.20803520.HQ595748	C	V5HV	2.0	24	long	1.2331521770356537	2.153679653679654
278	C.TZ.2003.0077_V1_C16.HM215254	C	V5HV	-2.758105028369297	24	long	1.2540922598404742	-2.758105028369297
