# Supplementary material for: Contemporary HIV-1 consensus Env with AI-assisted redesigned hypervariable loops promote antibody binding
Source: Nat Commun. 2024 May 9;15:3924. doi: 10.1038/s41467-024-48139-x (PMC11082178; doi:10.1038/s41467-024-48139-x)
Supplement: Supplementary file 3 — Source Data [file 41467_2024_48139_MOESM3_ESM.zip › SourceData/figs2d.PGT135-IC50.C.V1HV-short-long.csv]

	seqname	subtype	HV	IC50	Length	catagory	X	IC50_out
0	C.ZM.1998.ZM55_28A.AY423971	C	V1HV	2.0	7	short	-0.21	2.0
1	C.TZ.2004.0921_V2_C14.HM215262	C	V1HV	-1.7212463990471711	7	short	-0.21	-1.7212463990471711
2	C.ZM.2003.ZM246F.FJ496194	C	V1HV	2.0	8	short	-0.27160855384559857	2.0
3	C.ZM.2000.ZM53_12.AY423984	C	V1HV	2.0	9	short	-0.1483914461544014	2.0
4	C.ZA.1998.TV1_29.EU855132	C	V1HV	2.0	33	long	0.050493302253449696	2.0
5	C.ZM.2002.ZM197_7.DQ388515	C	V1HV	2.0	33	long	0.09383742487837562	2.0
6	C.TZ.2003.6471_V1_C16.HM215328	C	V1HV	2.0	33	long	0.14839144615440142	2.0
7	C.CN.2006.CNE58.HM215421	C	V1HV	2.0	33	long	0.21	2.0
8	C.TZ.2004.6631_V3_C10.HM215335	C	V1HV	2.0	33	long	0.27160855384559857	2.0
9	C.ZA.2005.CAP244_D3.DQ435684	C	V1HV	2.0	36	long	0.3261625751216244	2.0
10	C.CN.2007.CNE17.HM215403	C	V1HV	2.0	40	long	0.3695066977465503	2.0
11	C.MW.2003.CE0682_E4.FJ444325	C	V5HV	2.0	6	short	0.6304933022534498	2.0
12	C.ET..286_36.JQ362420	C	V5HV	-0.7772835288524167	7	short	0.79	-0.7772835288524167
13	C.MW.2007.703010054_2A2.FJ443808	C	V5HV	2.0	7	short	0.6738374248783756	2.0
14	C.TZ.2004.6631_V3_C10.HM215335	C	V5HV	2.0	7	short	0.7283914461544014	2.0
15	C.MW.2007.703010200_1E5.FJ443999	C	V5HV	2.0	7	short	0.79	2.0
16	C.MW..S018_18.	C	V5HV	-1.2218487496163564	7	short	0.79	-1.2218487496163564
17	C.MW.2004.CE1172_H1.FJ444434	C	V5HV	2.0	7	short	0.8516085538455986	2.0
18	C.ZM.2002.ZM215_8.DQ422948	C	V5HV	-0.2924298239020636	7	short	0.79	-0.2924298239020636
19	C.ZA.1998.DU422_1.DQ411854	C	V5HV	2.0	7	short	0.9061625751216245	2.0
20	C.MW.1993.MW965_26.U08455	C	V5HV	0.5634810853944107	7	short	0.79	0.5634810853944107
21	C.IN.2000.001428_2_42.EF117266	C	V5HV	-1.4452201961962063	7	short	0.79	-1.4452201961962063
22	C.ZM.2003.ZM246F.FJ496194	C	V5HV	2.0	7	short	0.9495066977465503	2.0
23	C.ZA.1998.DU151_02.DQ411851	C	V5HV	2.0	7	short	0.7587132742761437	2.153679653679654
24	C.IN.1999.16936_2_21.EF117270	C	V5HV	-1.1487416512809248	7	short	0.844443746581359	-1.1487416512809248
25	C.ZA.2007.704809221_1B3.FJ444103	C	V5HV	2.0	11	long	1.21	2.0
26	C.TZ.2005.6785_V5_C14.HM215338	C	V5HV	-0.47495519296315475	11	long	1.2686533584442778	-0.47495519296315475
27	C.ZA.1999.DU156_12.DQ411852	C	V5HV	1.6543565778777676	11	long	1.21	1.6543565778777676
28	C.TZ.2005.3637_V5_C3.HM215305	C	V5HV	-0.1272611725273312	11	long	1.21	-0.1272611725273312
29	C.IN.1999.25711_2_4.EF117272	C	V5HV	2.0	11	long	1.1483914461544014	2.0
30	C.ZA.2005.CAP210_E8.DQ435683	C	V5HV	1.7919445563701935	11	long	1.2379054981453146	1.7919445563701935
31	C.TZ.2003.3873_V1_C24.HM215311	C	V5HV	-0.5228787452803376	12	long	1.21	-0.5228787452803376
32	C.ZM.1996.96ZM651_02.AF286224	C	V5HV	2.0	12	long	1.2716085538455986	2.0
33	C.TZ.2004.6644_V2_C33.HM215336	C	V5HV	-1.3279021420642825	13	long	1.21	-1.3279021420642825
34	C.TZ.2003.0077_V1_C16.HM215254	C	V5HV	2.0	24	long	1.0938374248783755	2.0
