# Supplementary material for: Contemporary HIV-1 consensus Env with AI-assisted redesigned hypervariable loops promote antibody binding
Source: Nat Commun. 2024 May 9;15:3924. doi: 10.1038/s41467-024-48139-x (PMC11082178; doi:10.1038/s41467-024-48139-x)
Supplement: Supplementary file 3 — Source Data [file 41467_2024_48139_MOESM3_ESM.zip › SourceData/figs2e.VRC01-IC50.C.V5HV-short-long.csv]

	seqname	subtype	HV	IC50	Length	catagory	X	IC50_out
0	C.ZA.2008.20915593.HQ595749	C	V5HV	2.0	4	short	-0.3695066977465503	2.0
1	C.TZ.2005.0933_V4_C4.HM215352	C	V5HV	-0.040958607678906384	6	short	-0.32439387600139763	-0.040958607678906384
2	C.MW.2008.1209_BM_H5.HM070570	C	V5HV	2.0	6	short	-0.3261625751216244	2.0
3	C.MW.2008.1209_BM_A5.HM070562	C	V5HV	2.0	6	short	-0.27160855384559857	2.0
4	C.ZA.2008.KO756_38_TB12.JN681243	C	V5HV	-1.154901959985743	6	short	-0.22943661362030182	-1.154901959985743
5	C.MW.2003.CE0682_E4.FJ444325	C	V5HV	-0.7579806350244479	6	short	-0.03787462897937341	-0.7579806350244479
6	C.MW..BF1677F2_613A.HM215361	C	V5HV	0.17609125905568124	6	short	-0.21	0.17609125905568124
7	C.MW.2002.BF591.JN983804	C	V5HV	-1.0969100130080565	6	short	-0.28531718166116443	-1.0969100130080565
8	C.ZA.2007.704810053_2B7.KC894119	C	V5HV	2.0	6	short	-0.21	2.0
9	C.MW.2008.CH505_W4_3.KC247557	C	V5HV	-1.5663261533629387	6	short	-0.1999075284899832	-1.5663261533629387
10	C.MW.2008.CH505_TF.KC247556	C	V5HV	-0.8538719643217619	6	short	-0.3079105904468723	-0.8538719643217619
11	C.ET..286_36.JQ362420	C	V5HV	-0.6750182969126308	7	short	-0.21	-0.6750182969126308
12	C.ZA.2010.CAP378_2_00_D2_5.KF114888	C	V5HV	2.0	7	short	-0.1483914461544014	2.0
13	C.MW.2007.703010228_1C4.FJ444031	C	V5HV	-0.08618614761628333	7	short	-0.21	-0.08618614761628333
14	C.MW.2007.703010200_1E5.FJ443999	C	V5HV	-0.06219634998890309	7	short	-0.1491163042349711	-0.06219634998890309
15	C.ZA.2006.CAP40_2_01_A3_5.JN681231	C	V5HV	2.0	7	short	-0.09383742487837562	2.0
16	C.ZA.2007.CT140_140_B6.JN681233	C	V5HV	2.0	7	short	-0.050493302253449696	2.0
17	C.MW.2007.703010054_2A2.FJ443808	C	V5HV	-0.2715650490257452	7	short	-0.1611796232120188	-0.2715650490257452
18	C.TZ.2003.6980_V0_C31.HM215344	C	V5HV	-1.0	7	short	-0.21	-1.0
19	C.KE.1995.QB099_391M_C8.FJ866132	C	V5HV	-0.8239087409443188	7	short	-0.12293853611789615	-0.8239087409443188
20	C.CN.2007.CNE2.HQ699950	C	V5HV	-0.8392014464616456	7	short	-0.19188370713056488	-0.8392014464616456
21	C.KE.1995.QB099_391M_B1.FJ866131	C	V5HV	-0.36653154442041347	7	short	-0.21	-0.36653154442041347
22	C.MW.1993.MW965_26.U08455	C	V5HV	-1.4511930736384526	7	short	-0.24140061921629757	-1.4511930736384526
23	C.TZ.2004.6631_V3_C10.HM215335	C	V5HV	2.0	7	short	-0.3493463725405783	2.153679653679654
24	C.ZA.2009.21283649.HQ595756	C	V5HV	-0.5086383061657274	7	short	-0.2629363601302826	-0.5086383061657274
25	C.TZ.2006.6146_V7_C23.HM215324	C	V5HV	-0.045757490560675115	7	short	-0.2695229378173234	-0.045757490560675115
26	C.ZA.2006.19707346_E8_C6.HQ615951	C	V5HV	0.2380461031287954	7	short	-0.15343116519204844	0.2380461031287954
27	C.MW.2008.CH0694.KJ700458	C	V5HV	2.0	7	short	-0.3001160572153319	2.153679653679654
28	C.ZA.2009.21561324_D3_B5.HQ615961	C	V5HV	-0.3565473235138126	7	short	-0.352965375593293	-0.3565473235138126
29	C.MW.2008.5807_BM_D1.HQ596177	C	V5HV	0.3222192947339193	7	short	-0.30586654243380473	0.3222192947339193
30	C.TZ.2001.569_F1_37_10.HM215318	C	V5HV	-0.5228787452803376	7	short	-0.2011206545457729	-0.5228787452803376
31	C.ZA.2008.CAP306_2_00_F9_1.KC154019	C	V5HV	-0.46852108295774486	7	short	-0.14388913337831113	-0.46852108295774486
32	C.ZA.2006.CAP221_B14.KC894137	C	V5HV	-0.44369749923271273	7	short	-0.3140407159037789	-0.44369749923271273
33	C.MW.2004.CE1172_H1.FJ444434	C	V5HV	2.0	7	short	-0.24128672572385637	2.153679653679654
34	C.ZA.1998.DU422_1.DQ411854	C	V5HV	2.0	7	short	-0.17871327427614367	2.153679653679654
35	C.ZA.1998.DU151_02.DQ411851	C	V5HV	0.9122927498801671	7	short	-0.21	0.9122927498801671
36	C.ZA.2008.CAP290_2_00_23_6.JN681253	C	V5HV	0.2966651902615311	7	short	-0.2486884021330622	0.2966651902615311
37	C.MW..S018_18.	C	V5HV	-1.2135325232597174	7	short	-0.15901267651989456	-1.2135325232597174
38	C.MW.2008.0702_BM_B9.HM070517	C	V5HV	2.0	7	short	-0.1198839427846681	2.153679653679654
39	C.IN.2000.001428_2_42.EF117266	C	V5HV	-1.7180126881063986	7	short	-0.21	-1.7180126881063986
40	C.ZA.2005.CAP174_1_06_F3_1B.JN967791	C	V5HV	-1.3010299956639813	7	short	-0.21	-1.3010299956639813
41	C.ZA.2008.CA327_D2_2.JN681220	C	V5HV	-0.7958800173440752	7	short	-0.35236937037305294	-0.7958800173440752
42	C.ZM.2003.ZM246F.FJ496194	C	V5HV	1.3439164508357955	7	short	-0.21	1.3439164508357955
43	C.ZM.2002.ZM215_8.DQ422948	C	V5HV	-0.7545860466951746	7	short	-0.3877382996894669	-0.7545860466951746
44	C.MW..BF942_218D.HM215362	C	V5HV	2.0	7	short	-0.07065362745942164	2.153679653679654
45	C.MW.2008.0702_BM_B4.HM070516	C	V5HV	-0.38721614328026455	7	short	-0.09756075320485999	-0.38721614328026455
46	C.ZA.2008.SO706_T10B_3.JN681249	C	V5HV	0.3443922736851107	7	short	-0.11247896733366355	0.3443922736851107
47	C.MW.2008.0702_BM_D1.HM070518	C	V5HV	0.38381536598043126	7	short	-0.19720234475289808	0.38381536598043126
48	C.ZA.2008.1170887_08.JQ352801	C	V5HV	-0.958607314841775	7	short	-0.15057987101298834	-0.958607314841775
49	C.ZA.2007.CAP237_1_22_B2_2_39.JN681226	C	V5HV	2.0	7	short	-0.21	2.3073593073593073
50	C.MW.2008.1209_BM_G5.HM070569	C	V5HV	2.0	7	short	-0.27160855384559857	2.3073593073593073
51	C.IN.1999.16936_2_21.EF117270	C	V5HV	-0.8852889594416377	7	short	-0.251473001518324	-0.8852889594416377
52	C.ZA.2007.705010198_TF.KC156130	C	V5HV	-0.8201323687295934	7	short	-0.07309367955658211	-0.8201323687295934
53	C.MW.2008.1209_BM_B21.HM070564	C	V5HV	2.0	7	short	-0.1483914461544014	2.3073593073593073
54	C.ZA.2010.CAP382_2_00_D7_19.KC154028	C	V5HV	2.0	13	long	0.050493302253449696	2.0
55	C.ZA.2008.SO607_B6_9.KF114895	C	V5HV	-0.3098039199714863	13	long	0.3169273449181804	-0.3098039199714863
56	C.ZA.2009.CAP332_2_00_C10_1.KF114887	C	V5HV	-0.638272163982407	13	long	0.23873453299779154	-0.638272163982407
57	C.IN.2014.330_14_A12.MK076674	C	V5HV	2.0	13	long	0.09383742487837562	2.0
58	C.TZ.2001.556_F2_3_25.HM215317	C	V5HV	0.5211380837040362	13	long	0.21	0.5211380837040362
59	C.IN.2015.330_15_E36.MK076706	C	V5HV	2.0	13	long	0.14839144615440142	2.0
60	C.TZ.2004.6644_V2_C33.HM215336	C	V5HV	-0.774819991822317	13	long	0.21	-0.774819991822317
61	C.IN.2016.330_16_A2.MK076707	C	V5HV	2.0	13	long	0.21	2.0
62	C.IN.2016.330_16_H2.MK076724	C	V5HV	2.0	13	long	0.27160855384559857	2.0
63	C.ZA.2009.21502011_F12_E2.HQ615949	C	V5HV	0.989894563718773	13	long	0.21	0.989894563718773
64	C.TZ.2001.234_F1_16_57.HM215278	C	V5HV	2.0	13	long	0.3261625751216244	2.0
65	C.ZA.2008.21203310_G7_C3.HQ615946	C	V5HV	2.0	13	long	0.3695066977465503	2.0
66	C.IN.2015.330_15_C36.MK076700	C	V5HV	2.0	13	long	0.1787132742761436	2.153679653679654
67	C.IN.2014.330_14_A20.MK076682	C	V5HV	2.0	13	long	0.24128672572385632	2.153679653679654
68	C.ZA.2009.21369737_G11_F2.HQ615941	C	V5HV	2.0	13	long	0.11988394278466807	2.153679653679654
69	C.IN.2015.330_15_D36.MK076705	C	V5HV	2.0	13	long	0.30011605721533186	2.153679653679654
70	C.MW.2009.0404_BM_B9.HQ595836	C	V5HV	-0.3979400086720376	14	long	0.2714571114901463	-0.3979400086720376
71	C.MW.2009.0404_BM_G3.HQ595847	C	V5HV	-1.154901959985743	14	long	0.21	-1.154901959985743
72	C.MW.2009.0404_BM_F3.HQ595842	C	V5HV	-0.2924298239020636	14	long	0.3622121394843053	-0.2924298239020636
73	C.ZA.2008.20358510_01.JQ352790	C	V5HV	-0.4089353929735008	15	long	0.21	-0.4089353929735008
74	C.ZA.2006.CAP224_1_18_C7_3.JN967793	C	V5HV	0.10037054511756291	16	long	0.27085441759758777	0.10037054511756291
75	C.MW.2009.0404_BM_H4.HQ595852	C	V5HV	-0.3098039199714863	16	long	0.10307265508181959	-0.3098039199714863
76	C.ZA.2008.20927783.HQ595750	C	V5HV	2.0	16	long	0.07065362745942164	2.153679653679654
77	C.ZA.2007.CT431_G6_6.JN681234	C	V5HV	0.11058971029924898	18	long	0.14991837535914768	0.11058971029924898
78	C.ZA.2009.20286961_C1_H8.HQ615960	C	V5HV	-0.3979400086720376	20	long	0.14854288850985367	-0.3979400086720376
79	C.TZ.2003.0077_V1_C16.HM215254	C	V5HV	0.07590446848313998	24	long	0.21	0.07590446848313998
80	C.ZA.2008.20803520.HQ595748	C	V5HV	0.2355284469075489	24	long	0.21	0.2355284469075489
81	C.TZ.2003.6471_V1_C16.HM215328	C	V2HV	2.0	3	short	0.79	2.0
82	C.ZA.2008.CA457_H1_1.JN681222	C	V2HV	0.1553360374650618	3	short	0.79	0.1553360374650618
83	C.TZ.2005.6040_V4_C15.HM215320	C	V2HV	-0.8239087409443188	4	short	0.79	-0.8239087409443188
84	C.ZA.2007.19715820_A10_H2.HQ615950	C	V2HV	2.0	4	short	0.7283914461544014	2.0
85	C.ZM.2002.ZM215_8.DQ422948	C	V2HV	-0.7545860466951746	4	short	0.8452149083393709	-0.7545860466951746
86	C.ZA.2009.20286961_C1_H8.HQ615960	C	V2HV	-0.3979400086720376	4	short	0.793287252788766	-0.3979400086720376
87	C.ZA.2007.722_G4_16.JN967798	C	V2HV	2.0	4	short	0.8516085538455986	2.0
88	C.ZA.2006.2768732_C5_16.HQ615952	C	V2HV	0.2041199826559248	5	short	0.8485430355140235	0.2041199826559248
89	C.ZA..CAP188_1_D1_14_REV.KC894134	C	V2HV	-0.744727494896694	5	short	0.7369092944179605	-0.744727494896694
90	C.TZ.2003.6838_V1_C35.HM215341	C	V2HV	-0.49038086242322726	5	short	0.8464817921402414	-0.49038086242322726
91	C.ZA.2009.CAP341_2_00_C10_18.KC154027	C	V2HV	-0.46852108295774486	5	short	0.7381730444724514	-0.46852108295774486
92	C.ZA.2007.CA392_H2_6.JN681221	C	V2HV	-0.744727494896694	5	short	0.6810048352653254	-0.744727494896694
93	C.ZA.2008.CAP310_2_00_20_2.JN681256	C	V2HV	-0.1804560644581313	5	short	0.8665472380574701	-0.1804560644581313
94	C.BW.2006.B005018_8_F6_3.KF114881	C	V2HV	-0.5528419686577808	5	short	0.79	-0.5528419686577808
95	C.ZA.1997.97ZA009.AY118166	C	V2HV	-0.22040350874217546	5	short	0.8083099031643489	-0.22040350874217546
96	C.MW.2003.CE0626_E6.FJ444284	C	V2HV	-0.28399665636520083	5	short	0.7513892290555778	-0.28399665636520083
97	C.ZA.2009.KO243_H6_3.KF114892	C	V2HV	-0.17392519729917355	16	long	1.239251772402584	-0.17392519729917355
98	C.ZA.2008.20803520.HQ595748	C	V2HV	0.2355284469075489	16	long	1.21	0.2355284469075489
99	C.IN.2000.0013095_2_11.EF117267	C	V2HV	-1.0466656323126013	16	long	1.21	-1.0466656323126013
100	C.ZA.2008.20927783.HQ595750	C	V2HV	2.0	17	long	1.0504933022534497	2.0
101	C.TZ.2000.98_F4_H5_13.HQ659642	C	V2HV	2.0	17	long	1.0938374248783755	2.0
102	C.MW.2008.3305_BM_F6.HM070620	C	V2HV	0.3443922736851107	17	long	1.1660620032113733	0.3443922736851107
103	C.ZA.2008.SO607_B6_9.KF114895	C	V2HV	-0.3098039199714863	19	long	1.21	-0.3098039199714863
104	C.IN.2015.330_15_E36.MK076706	C	V2HV	2.0	20	long	1.1483914461544014	2.0
105	C.IN.2015.330_15_D36.MK076705	C	V2HV	2.0	20	long	1.21	2.0
106	C.CN.2007.CNE30.HM215411	C	V2HV	-0.0862444105401148	20	long	1.18778471561202	-0.0862444105401148
107	C.IN.2015.330_15_C36.MK076700	C	V2HV	2.0	20	long	1.2716085538455986	2.0
108	C.MW.2008.5807_BM_D1.HQ596177	C	V2HV	0.3222192947339193	20	long	1.2612049411684354	0.3222192947339193
109	C.MW.2008.3305_BM_C1.HM070604	C	V2HV	0.4668676203541095	22	long	1.21	0.4668676203541095
110	C.MW.2008.3305_BM_C9.HM070612	C	V2HV	0.5403294747908738	22	long	1.2643686994980081	0.5403294747908738
111	C.IN.2016.330_16_D4.MK076712	C	V2HV	2.0	23	long	1.3261625751216244	2.0
112	C.IN.2016.330_16_H2.MK076724	C	V2HV	2.0	25	long	1.3695066977465502	2.0
113	C.IN.2016.330_16_A2.MK076707	C	V2HV	2.0	25	long	1.1787132742761437	2.153679653679654
114	C.ZA.2008.20355851_20.JQ352789	C	V2HV	0.004321373782642578	26	long	1.2384222606669901	0.004321373782642578
