# Supplementary material for: Contemporary HIV-1 consensus Env with AI-assisted redesigned hypervariable loops promote antibody binding
Source: Nat Commun. 2024 May 9;15:3924. doi: 10.1038/s41467-024-48139-x (PMC11082178; doi:10.1038/s41467-024-48139-x)
Supplement: Supplementary file 3 — Source Data [file 41467_2024_48139_MOESM3_ESM.zip › SourceData/figs3e.VRC01-IC50.hvs-short-long.th25.csv]

	seqname	subtype	HV	IC50	Length	catagory	X	IC50_out
0	C.ZA.2008.20915593.HQ595749	C	V5HV	2.0	4	short	-0.38438968513391353	2.0
1	CD.TZ.2005.3326_V4_C3.HM215296	other	V5HV	-1.1081225988553838	5	short	-0.38531277831379707	-1.1081225988553838
2	N.FR.2011.N1_FR_2011.JN572926	other	V5HV	2.0	5	short	-0.3777731308828527	2.0
3	C.TZ.2005.0933_V4_C4.HM215352	C	V5HV	-0.040958607678906384	6	short	-0.3941209393852204	-0.040958607678906384
4	C.ZA.2008.KO756_38_TB12.JN681243	C	V5HV	-1.154901959985743	6	short	-0.09263652100809412	-1.154901959985743
5	C.MW..BF1677F2_613A.HM215361	C	V5HV	0.17609125905568124	6	short	-0.3603886828534767	0.17609125905568124
6	C.MW.2002.BF591.JN983804	C	V5HV	-1.0969100130080565	6	short	-0.03162912413800917	-1.0969100130080565
7	C.MW.2008.1209_BM_A5.HM070562	C	V5HV	2.0	6	short	-0.36734798277500913	2.0
8	C.MW.2003.CE0682_E4.FJ444325	C	V5HV	-0.7579806350244479	6	short	-0.3942468725821348	-0.7579806350244479
9	A1C.TZ.2004.6041_V3_C23.HM215321	other	V5HV	-1.6200421706552992	6	short	-0.24933108706330387	-1.6200421706552992
10	01_AE.CN..BJMSM2249.	01_AE	V5HV	0.5763413502057929	6	short	-0.33502583415970955	0.5763413502057929
11	C.MW.2008.CH505_W4_3.KC247557	C	V5HV	-1.5663261533629387	6	short	-0.13205192438550628	-1.5663261533629387
12	C.MW.2008.CH505_TF.KC247556	C	V5HV	-0.8538719643217619	6	short	-0.39478646107892545	-0.8538719643217619
13	01_AE.CN.2008.GX35_33.GU475023	01_AE	V5HV	-0.6020599913279624	6	short	-0.025112352341944366	-0.6020599913279624
14	B.US.2015.1HC2_W4_012216_E4_S9.KY324157	B	V5HV	-0.5030703519267851	6	short	-0.10166561513997799	-0.5030703519267851
15	B.PE..H061_14.EF210730	B	V5HV	-0.22914798835785583	6	short	-0.389678572549526	-0.22914798835785583
16	BG.ES.2002.X1100_C7.EU885760	other	V5HV	0.11394335230683679	6	short	-0.39106464565455124	0.11394335230683679
17	01_AE.CH..ZENV32_0111_5.KU600816	01_AE	V5HV	2.0	6	short	-0.3513937207607871	2.0
18	O.CM.1996.YBF32.AJ236417	other	V5HV	2.0	6	short	-0.3280349563324472	2.0
19	C.MW.2008.1209_BM_H5.HM070570	C	V5HV	2.0	6	short	-0.295960305590002	2.0
20	CD.TZ.2004.3337_V2_C6.HM215297	other	V5HV	-1.1440328496500884	6	short	-0.052998266414992806	-1.1440328496500884
21	A1.TZ.2004.3718_3_11.HM215306	other	V5HV	-0.4868356908680016	6	short	-0.39402223889694465	-0.4868356908680016
22	C.ZA.2007.704810053_2B7.KC894119	C	V5HV	2.0	6	short	-0.2555903298457429	2.0
23	C.TZ.2004.6631_V3_C10.HM215335	C	V5HV	2.0	7	short	-0.21	2.0
24	B.US.2015.1HC2_W4_012216_G5_S14.KY324163	B	V5HV	-1.8239087409443189	7	short	-0.15195819132029634	-1.8239087409443189
25	C.ZA.1998.DU422_1.DQ411854	C	V5HV	2.0	7	short	-0.16440967015425703	2.0
26	B.US.2015.1HC3_D0_012016_G2_S34.KY324179	B	V5HV	-0.5917600346881504	7	short	-0.39493201195149585	-0.5917600346881504
27	01_AE.TH.1992.TH023_6.KU562843	01_AE	V5HV	-0.0546200554403633	7	short	-0.028293284797984875	-0.0546200554403633
28	A1D.KE..MS208_A1.DQ187010	other	V5HV	-0.9035071099456389	7	short	-0.025929193067365325	-0.9035071099456389
29	A1.TZ.2003.3415_V1_C1.HM215299	other	V5HV	-1.0500540620111445	7	short	-0.025711552941355936	-1.0500540620111445
30	02_AG.CM.2004.T250_4.EU513189	other	V5HV	1.9886565952775197	7	short	-0.21	1.9886565952775197
31	C.ZA.2008.SO706_T10B_3.JN681249	C	V5HV	0.3443922736851107	7	short	-0.11890941864611262	0.3443922736851107
32	01_AE.TH.1999.C2101_C1.JN944661	01_AE	V5HV	-0.6983190507064237	7	short	-0.3805250700957577	-0.6983190507064237
33	A1D.KE..BS208_B1.KX364401	other	V5HV	-1.7542159829224753	7	short	-0.31680780685799825	-1.7542159829224753
34	01_AE.CN.2006.HUB199_1.GU475025	01_AE	V5HV	-0.11918640771920865	7	short	-0.37484940459616944	-0.11918640771920865
35	01_AE.CN.2007.BJOX028000_43_5.HM215391	01_AE	V5HV	-0.30627305107635305	7	short	-0.025267637760899325	-0.30627305107635305
36	01_AE.CN.2007.BJOX028000_10_3.HM215389	01_AE	V5HV	-0.680415126889894	7	short	-0.030727993102663498	-0.680415126889894
37	C.ZA.2008.CA327_D2_2.JN681220	C	V5HV	-0.7958800173440752	7	short	-0.02502743989248532	-0.7958800173440752
38	C.ZA.2005.CAP174_1_06_F3_1B.JN967791	C	V5HV	-1.3010299956639813	7	short	-0.04520624767893902	-1.3010299956639813
39	C.MW.1993.MW965_26.U08455	C	V5HV	-1.4511930736384526	7	short	-0.24268798769513247	-1.4511930736384526
40	C.ZA.2006.CAP221_B14.KC894137	C	V5HV	-0.44369749923271273	7	short	-0.05453707655838755	-0.44369749923271273
41	C.ZA.2006.CAP40_2_01_A3_5.JN681231	C	V5HV	2.0	7	short	-0.12403969440999796	2.0
42	C.ZA.2010.CAP378_2_00_D2_5.KF114888	C	V5HV	2.0	7	short	-0.09196504366755277	2.0
43	C.TZ.2006.6146_V7_C23.HM215324	C	V5HV	-0.045757490560675115	7	short	-0.026999742498118567	-0.045757490560675115
44	B.US.2015.1HC1_D0_061516_B5_S69.KY323998	B	V5HV	-1.7212463990471711	7	short	-0.08748967259054503	-1.7212463990471711
45	B.PE..H029_12.EF210726	B	V5HV	-0.2596373105057561	7	short	-0.38087031873075927	-0.2596373105057561
46	C.ZA.2008.CAP306_2_00_F9_1.KC154019	C	V5HV	-0.46852108295774486	7	short	-0.07469169053138702	-0.46852108295774486
47	B.US.2015.1HC1_D0_070516_F11_S91.KY324007	B	V5HV	-1.7958800173440752	7	short	-0.2828504366602931	-1.7958800173440752
48	D.UG.1992.UG024_2.U43386	other	V5HV	-0.7462259803211204	7	short	-0.20449040904199697	-0.7462259803211204
49	C.ZA.2008.CAP290_2_00_23_6.JN681253	C	V5HV	0.2966651902615311	7	short	-0.2022144544410957	0.2966651902615311
50	B.PE..H030_7.EF210727	B	V5HV	0.11394335230683679	7	short	-0.029512612823941936	0.11394335230683679
51	B.US.2015.1HC2_D0_012216_D1_S67.KY324102	B	V5HV	-0.549750891680639	7	short	-0.382228787132568	-0.549750891680639
52	B.US.2015.1HC2_D0_012216_F9_S75.KY324109	B	V5HV	-1.5086383061657274	7	short	-0.05591606103804708	-1.5086383061657274
53	C.ZA.2007.CAP237_1_22_B2_2_39.JN681226	C	V5HV	2.0	7	short	-0.06860627923921286	2.0
54	C.MW.2008.5807_BM_D1.HQ596177	C	V5HV	0.3222192947339193	7	short	-0.157767784675027	0.3222192947339193
55	B.US.2015.1HC2_W4_012016_H12_S93.KY324144	B	V5HV	-1.853871964321762	7	short	-0.1956169059209765	-1.853871964321762
56	C.TZ.2001.569_F1_37_10.HM215318	C	V5HV	-0.5228787452803376	7	short	-0.027904639783325413	-0.5228787452803376
57	01_AE.CN.2007.BJOX023000_05_4.HM215385	01_AE	V5HV	0.06464514479193655	7	short	-0.037807747939626796	0.06464514479193655
58	01_AE.CN.2007.BJOX017000_07_1.HM215378	01_AE	V5HV	2.0	7	short	-0.05265201722499088	2.0
59	C.MW..S018_18.	C	V5HV	-1.2135325232597174	7	short	-0.025521286813175642	-1.2135325232597174
60	C.KE.1995.QB099_391M_B1.FJ866131	C	V5HV	-0.36653154442041347	7	short	-0.3925587626811913	-0.36653154442041347
61	A1.KE.2000.KER2008_12.AY736809	other	V5HV	-0.2785191452299507	7	short	-0.025019005870978245	-0.2785191452299507
62	01_AE.CN.2005.AE03.EU363851	01_AE	V5HV	-2.0	7	short	-0.16440967015425703	-2.0
63	C.ET..286_36.JQ362420	C	V5HV	-0.6750182969126308	7	short	-0.39450659113610065	-0.6750182969126308
64	D.UG.1993.93UG082.AY669750	other	V5HV	-0.645891560852599	7	short	-0.11357199612493962	-0.645891560852599
65	01_AE.TH.2006.816763_C02.JN944659	01_AE	V5HV	-0.5528419686577808	7	short	-0.03864998585674356	-0.5528419686577808
66	C.KE.1995.QB099_391M_C8.FJ866132	C	V5HV	-0.8239087409443188	7	short	-0.03680531611786261	-0.8239087409443188
67	A1.KE.1995.Q461_E2.AF407156	other	V5HV	-0.3456886647907283	7	short	-0.02513957304671266	-0.3456886647907283
68	A1.KE.1995.Q461_C2.AF407154	other	V5HV	-0.3467874862246563	7	short	-0.2684521679641621	-0.3467874862246563
69	A1.RW.1992.92RW020_2.EU855131	other	V5HV	-0.5955768343624902	7	short	-0.025704052819373213	-0.5955768343624902
70	G.ES.2008.P1981_C5_3.FJ817369	other	V5HV	-0.46578345566767015	7	short	-0.394405440087411	-0.46578345566767015
71	A1.RW.1992.92RW008.AY669703	other	V5HV	-1.431798275933005	7	short	-0.38245449424950817	-1.431798275933005
72	CD.TZ..89_F1_2_25.HM215349	other	V5HV	2.0	7	short	-0.04222686911714729	2.0
73	B.IT.1996.PVO_4.AY835444	B	V5HV	-0.34039751754211045	7	short	-0.39416034903231345	-0.34039751754211045
74	A1.KE.1995.Q461_D1_PNS0D.AF407155	other	V5HV	-0.5376020021010439	7	short	-0.02976896308894439	-0.5376020021010439
75	07_BC.CN..SC20_15.HQ326130	other	V5HV	-0.36653154442041347	7	short	-0.3909794257972793	-0.36653154442041347
76	A1.KE.1996.QB726_70M_B3.FJ866111	other	V5HV	-0.14266750356873156	7	short	-0.39147224458259117	-0.14266750356873156
77	C.ZA.2009.21283649.HQ595756	C	V5HV	-0.5086383061657274	7	short	-0.3933721427049875	-0.5086383061657274
78	B.US.2000.RHPA4259_7.AY835447	B	V5HV	-1.3242674723965207	7	short	-0.21	-1.3242674723965207
79	07_BC.CN.2007.BJOX002000_03_2.HM215364	other	V5HV	2.0	7	short	-0.03561031486608651	2.0
80	C.TZ.2003.6980_V0_C31.HM215344	C	V5HV	-1.0	7	short	-0.3948425129058357	-1.0
81	A1.KE.2005.QH359_21M_D1.FJ866122	other	V5HV	2.0	7	short	-0.3814651383091693	2.153679653679654
82	A1.KE.2005.QH359_21M_C1.FJ866121	other	V5HV	2.0	7	short	-0.373135797901331	2.153679653679654
83	B.TT.1994.QH0692_42.AY835439	B	V5HV	0.18381343937778455	7	short	-0.3732580365373646	0.18381343937778455
84	C.ZA.2009.21561324_D3_B5.HQ615961	C	V5HV	-0.3565473235138126	7	short	-0.09284925766176395	-0.3565473235138126
85	21_A2D.KE.2004.QG393_60M_B8.FJ866130	other	V5HV	-1.5228787452803376	7	short	-0.07339569014102598	-1.5228787452803376
86	C.MW.2007.703010200_1E5.FJ443999	C	V5HV	-0.06219634998890309	7	short	-0.38723610792409224	-0.06219634998890309
87	C.MW..BF942_218D.HM215362	C	V5HV	2.0	7	short	-0.3601812731371002	2.153679653679654
88	21_A2D.KE.2004.QG393_60M_B7.FJ866129	other	V5HV	-1.2218487496163564	7	short	-0.026421651973782295	-1.2218487496163564
89	C.MW.2007.703010228_1C4.FJ444031	C	V5HV	-0.08618614761628333	7	short	-0.3824072639707683	-0.08618614761628333
90	21_A2D.KE.2004.QG393_60M_A1.FJ866128	other	V5HV	-1.3979400086720375	7	short	-0.33128004530562416	-1.3979400086720375
91	01_AE.TH.2006.731027_AA104A_RH5.JX447986	01_AE	V5HV	0.20951501454263097	7	short	-0.09329267048637509	0.20951501454263097
92	C.MW.2007.703010054_2A2.FJ443808	C	V5HV	-0.2715650490257452	7	short	-0.025011496675315437	-0.2715650490257452
93	01_AE.CN.2008.GX88_47.GU475018	01_AE	V5HV	-0.7958800173440752	7	short	-0.026366071978535743	-0.7958800173440752
94	C.ZA.2007.705010198_TF.KC156130	C	V5HV	-0.8201323687295934	7	short	-0.3884683220468591	-0.8201323687295934
95	01_AE.CN.2015.15JS62.MG655212	01_AE	V5HV	0.1228709228644355	7	short	-0.027743757673838437	0.1228709228644355
96	01_AE.CN.2009.09GX332.MG655204	01_AE	V5HV	0.06182930729469903	7	short	-0.10658295634064814	0.06182930729469903
97	01_AE.CN.2015.15JS01.MG655205	01_AE	V5HV	2.0	7	short	-0.34074734042818405	2.153679653679654
98	01_AE.CN.2006.CNE59_N651K.	01_AE	V5HV	-0.37365963262495766	7	short	-0.02931805726392639	-0.37365963262495766
99	BC.CN.2010.CNXJ0031_12.KC807962	other	V5HV	2.0	7	short	-0.31311631568002796	2.153679653679654
100	01_AE.CN.2015.15JS111.MG655209	01_AE	V5HV	-0.32975414692587596	7	short	-0.3396883626319158	-0.32975414692587596
101	C.ZA.2006.19707346_E8_C6.HQ615951	C	V5HV	0.2380461031287954	7	short	-0.38659657288089827	0.2380461031287954
102	01_AE.CN.2015.15JS06.MG655206	01_AE	V5HV	0.48215869541127643	7	short	-0.2724776573937121	0.48215869541127643
103	01_AE.CN.2007.GX2010_36.GU475026	01_AE	V5HV	-0.3235258788309019	7	short	-0.025441072741018922	-0.3235258788309019
104	08_BC.CN.2007.CNE48.HQ699973	other	V5HV	-0.4089353929735008	7	short	-0.0436693841170587	-0.4089353929735008
105	01_AE.CN.2015.15JS65.MG655213	01_AE	V5HV	2.0	7	short	-0.2766858823393456	2.153679653679654
106	01_AE.CN.2006.CNE59.HM215422	01_AE	V5HV	-0.15681084046785654	7	short	-0.18193853005098765	-0.15681084046785654
107	D.UG.2007.191882.JX236673	other	V5HV	1.0536545582907473	7	short	-0.19812765638175087	1.0536545582907473
108	01_AE.CN.2009.09GX319.MG655202	01_AE	V5HV	0.9259821003271032	7	short	-0.25518348732766793	0.9259821003271032
109	A1.TZ.2005.0439_V5_C1.HM215258	other	V5HV	-0.9115095298176038	7	short	-0.23255499608588837	-0.9115095298176038
110	C.MW.2008.0702_BM_B4.HM070516	C	V5HV	-0.38721614328026455	7	short	-0.03207454520426775	-0.38721614328026455
111	N.CM.1995.YBF30.AJ006022	other	V5HV	2.0	7	short	-0.23315217703565372	2.153679653679654
112	C.MW.2008.0702_BM_B9.HM070517	C	V5HV	2.0	7	short	-0.18684782296434632	2.153679653679654
113	01_AE.CN.2007.GX34_21.GU475022	01_AE	V5HV	-0.46852108295774486	7	short	-0.32851756492835354	-0.46852108295774486
114	C.MW.2008.0702_BM_D1.HM070518	C	V5HV	0.38381536598043126	7	short	-0.04540983222531081	0.38381536598043126
115	C.IN.1999.16936_2_21.EF117270	C	V5HV	-0.8852889594416377	7	short	-0.39496207692577945	-0.8852889594416377
116	B.CN.2006.CNE6.HM215423	B	V5HV	2.0	7	short	-0.14331411766065438	2.153679653679654
117	BC.CN.2007.CNE16.HM215402	other	V5HV	-0.6153061664817866	7	short	-0.08145933992910445	-0.6153061664817866
118	01_AE.CN.2006.CNE8.HM215427	01_AE	V5HV	-0.24347799460944858	7	short	-0.11502460767272961	-0.24347799460944858
119	A1D.TZ.2005.0907_V4_C12.HM215261	other	V5HV	-0.6989700043360187	7	short	-0.16136500790055747	-0.6989700043360187
120	01_AE.CN.2007.GX142_2.GU475031	01_AE	V5HV	-0.721246399047171	7	short	-0.35508701797727027	-0.721246399047171
121	01_AE.CN.2007.GX13_7.GU475037	01_AE	V5HV	-0.040958607678906384	7	short	-0.026211884577253625	-0.040958607678906384
122	C.IN.2000.001428_2_42.EF117266	C	V5HV	-1.7180126881063986	7	short	-0.34278424992604806	-1.7180126881063986
123	B.US.1991.DH12.AF069140	B	V5HV	-0.6439741428068773	7	short	-0.2745072271901199	-0.6439741428068773
124	01_AE.CN.2007.GX24_8.GU475015	01_AE	V5HV	-1.0	7	short	-0.02509615409731153	-1.0
125	C.MW.2004.CE1172_H1.FJ444434	C	V5HV	2.0	7	short	-0.10688368431997201	2.153679653679654
126	01_AE.CN.2015.15JS47.MG655210	01_AE	V5HV	0.6287974855667101	7	short	-0.17959802886532117	0.6287974855667101
127	C.CN.2007.CNE2.HQ699950	C	V5HV	-0.8392014464616456	7	short	-0.3948705727531231	-0.8392014464616456
128	01_AE.CN.2015.15JS79.MG655216	01_AE	V5HV	-0.1643094285075744	7	short	-0.317717361569191	-0.1643094285075744
129	C.ZM.2003.ZM246F.FJ496194	C	V5HV	1.3439164508357955	7	short	-0.1654504524533616	1.3439164508357955
130	01_AE.CN.2015.15JS102.MG655208	01_AE	V5HV	-0.4473317838878068	7	short	-0.3947820593934753	-0.4473317838878068
131	C.MW.2008.1209_BM_B21.HM070564	C	V5HV	2.0	7	short	-0.07925265957181599	2.153679653679654
132	C.MW.2008.CH0694.KJ700458	C	V5HV	2.0	7	short	-0.059818726862899796	2.153679653679654
133	C.ZM.2002.ZM215_8.DQ422948	C	V5HV	-0.7545860466951746	7	short	-0.39494990486922815	-0.7545860466951746
134	C.ZA.2007.CT140_140_B6.JN681233	C	V5HV	2.0	7	short	-0.046864202098668956	2.153679653679654
135	C.ZA.2008.1170887_08.JQ352801	C	V5HV	-0.958607314841775	7	short	-0.03397000214944351	-0.958607314841775
136	A1.TZ.2008.CH0219_E4.HM204621	other	V5HV	2.0	7	short	-0.03853486169083076	2.153679653679654
137	C.ZA.1998.DU151_02.DQ411851	C	V5HV	0.9122927498801671	7	short	-0.16445796371270183	0.9122927498801671
138	C.MW.2008.1209_BM_G5.HM070569	C	V5HV	2.0	7	short	-0.38438968513391353	2.3073593073593073
139	A1.UG.1993.93UG077.AY669704	other	V5HV	-1.0132282657337552	8	short	-0.08251681190298485	-1.0132282657337552
140	B.TH.1993.93TH305.AY669729	B	V5HV	-0.6143937264016879	8	short	-0.3391769155578188	-0.6143937264016879
141	01_AE.CN.2007.GX11_13.GU475042	01_AE	V5HV	-0.3098039199714863	8	short	-0.39471092482980435	-0.3098039199714863
142	C.ZA.2008.KO426_T78_10.JN681241	C	V5HV	0.12685192648011365	8	short	-0.02666397162530751	0.12685192648011365
143	C.ZA.1997.97ZA009.AY118166	C	V5HV	-0.22040350874217546	8	short	-0.24260112524688887	-0.22040350874217546
144	01_AE.TH.1993.93TH057.AF197338	01_AE	V5HV	0.12057393120584989	8	short	-0.342599167493009	0.12057393120584989
145	C.ZA.2008.KO459_T68_4.JN681242	C	V5HV	0.10380372095595687	8	short	-0.315861457294291	0.10380372095595687
146	A1.UG.1994.94UG103.AY669705	other	V5HV	-0.6366513086772432	8	short	-0.025183416595681712	-0.6366513086772432
147	08_BC.CN.2007.CNE53.HM215417	other	V5HV	-1.0392201414428974	8	short	-0.2598195188535694	-1.0392201414428974
148	C.MW.2003.CE0393_C3.FJ444215	C	V5HV	-0.07318440963412016	8	short	-0.2207613471671747	-0.07318440963412016
149	C.TZ.2000.98_F4_H5_13.HQ659642	C	V5HV	2.0	8	short	-0.3777731308828527	2.3073593073593073
150	BC.CN.2007.BC05.EU363835	other	V5HV	0.03342375548694973	8	short	-0.14223880492754726	0.03342375548694973
151	B.US.1986.JRCSF_N411Q.	B	V5HV	-0.9034375616258645	8	short	-0.02503930687208189	-0.9034375616258645
152	B.US.1986.JRCSF_N448Q.	B	V5HV	-0.9785212677424728	8	short	-0.3737343501920332	-0.9785212677424728
153	B.US.1986.JRCSF_N461Q.	B	V5HV	-1.5539601641938776	8	short	-0.28699239821792333	-1.5539601641938776
154	BC.CN.2007.CNE40.HM215414	other	V5HV	-0.3909715025059513	8	short	-0.036555427963728404	-0.3909715025059513
155	B.US.1986.JRCSF_S199A.	B	V5HV	-2.0	8	short	-0.12403969440999796	-2.0
156	B.US.1986.JRFL.AY669728	B	V5HV	-1.491201034596095	8	short	-0.3754368604412829	-1.491201034596095
157	A1.KE..BB201_B42.DQ187171	other	V5HV	-0.5367193350467533	8	short	-0.3905984879874485	-0.5367193350467533
158	B.US.1985.BAL_26.DQ318211	B	V5HV	-1.4107319605372772	8	short	-0.3003968673074443	-1.4107319605372772
159	08_BC.CN.2007.CNE46.HQ699971	other	V5HV	0.24817687084244072	8	short	-0.3260618646029254	0.24817687084244072
160	B.US.1985.BAL_01.DQ318210	B	V5HV	-1.083193494829	8	short	-0.02904444041981291	-1.083193494829
161	B.US.1986.JRFL_D197N.	B	V5HV	-1.1797591207165714	8	short	-0.13035325069646436	-1.1797591207165714
162	B.CN.2006.B05.EU363829	B	V5HV	-2.0	8	short	-0.21	-2.0
163	B.US.1986.JRFL_D197N_S199A.	B	V5HV	-1.8239087409443189	8	short	-0.2409492169030182	-1.8239087409443189
164	B.US.1986.JRFL_D197Q.	B	V5HV	-2.0	8	short	-0.295960305590002	-2.0
165	B.US.1986.JRFL_N156Q.	B	V5HV	-0.12090412049992724	8	short	-0.14010366024328602	-0.12090412049992724
166	A1.KE.2000.KNH1209_18.AY736813	other	V5HV	-0.9481146211101282	8	short	-0.3924437802345092	-0.9481146211101282
167	B.US.1986.ADA.AY426119	B	V5HV	-0.3872797032211399	8	short	-0.3842393422010456	-0.3872797032211399
168	D.UG.1999.A07412M1_VRC12.HM215357	other	V5HV	-0.8535928647129468	8	short	-0.025208722234083714	-0.8535928647129468
169	07_BC.CN.1998.98CN009.AY669747	other	V5HV	-0.46092390120722343	8	short	-0.3517085079914284	-0.46092390120722343
170	B.US.2002.APV_17.DQ869023	B	V5HV	-0.3214816209598861	8	short	-0.02508492700302245	-0.3214816209598861
171	C.CN.2006.CNE58.HM215421	C	V5HV	-0.8022233887286132	8	short	-0.3928155330404731	-0.8022233887286132
172	C.IN.1993.93IN905.AY669742	C	V5HV	-1.007512758000112	8	short	-0.0251589208886	-1.007512758000112
173	A1.KE..MG505_W0M_A2.DQ208449	other	V5HV	-0.9771593891234722	8	short	-0.039553691015237036	-0.9771593891234722
174	A1.KE..MI206_W0M_D1.DQ208462	other	V5HV	-0.06550154875643228	8	short	-0.033863649524532885	-0.06550154875643228
175	B.CN.2008.DRVI01_0803_16.MK054034	B	V5HV	2.0	8	short	-0.36734798277500913	2.3073593073593073
176	C.MW.2007.703010217_B6.KC894109	C	V5HV	-0.6013136464918071	8	short	-0.39488766735212766	-0.6013136464918071
177	C.ZA.2007.CT072_56_7.JN681232	C	V5HV	-1.2218487496163564	8	short	-0.02586080630930876	-1.2218487496163564
178	A1.KE..MI369_A5.DQ187018	other	V5HV	-0.7041471293560514	8	short	-0.025487378434915303	-0.7041471293560514
179	41_CD.TZ.2003.6952_V1_C20.HM215343	other	V5HV	-1.3052193639879384	8	short	-0.2565669734364569	-1.3052193639879384
180	C.TZ.2003.6838_V1_C35.HM215341	C	V5HV	-0.49038086242322726	8	short	-0.026073684687474424	-0.49038086242322726
181	02_AG.FR.1991.DJ263_8.EU855130	other	V5HV	-1.0381045263321496	8	short	-0.11628403851375527	-1.0381045263321496
182	BC.CN.2010.CNXJ0031_3.KC807958	other	V5HV	2.0	8	short	-0.3513937207607871	2.3073593073593073
183	41_CD.TZ.2003.6650_V1_C8.HM215337	other	V5HV	-1.3010299956639813	8	short	-0.3659786066041824	-1.3010299956639813
184	A1C.TZ.2005.6545_V4_C1.HM215332	other	V5HV	2.0	8	short	-0.3280349563324472	2.3073593073593073
185	A1C.TZ.2004.6545_V3_C13.HM215331	other	V5HV	2.0	8	short	-0.295960305590002	2.3073593073593073
186	A1C.TZ.2004.6540_V4_C1.HM215330	other	V5HV	2.0	8	short	-0.2555903298457429	2.3073593073593073
187	B.US.1995.6535_3.AY835438	B	V5HV	0.22143771258529205	8	short	-0.3813425991335146	0.22143771258529205
188	C.ZA.2007.CT349_39_16.JQ061131	C	V5HV	-0.9208187539523752	8	short	-0.3940540334456226	-0.9208187539523752
189	C.ZA.2007.CT823_B6_1.JN681236	C	V5HV	-1.2218487496163564	8	short	-0.39414892737413654	-1.2218487496163564
190	B.CN.2005.DRVI01_0507_13.MK053945	B	V5HV	2.0	8	short	-0.21	2.3073593073593073
191	C.TZ.2005.6322_V4_C1.HM215326	C	V5HV	2.0	8	short	-0.16440967015425703	2.3073593073593073
192	B.US.1997.62357_14_D3_4589.EU289189	B	V5HV	0.026880397917068324	8	short	-0.18558788665532794	0.026880397917068324
193	C.ZA.2007.CT184_D3_15.KF114889	C	V5HV	-1.0	8	short	-0.0250581385552055	-1.0
194	C.MW.1993.93MW959.AY669739	C	V5HV	-1.275724130399211	8	short	-0.3888776470480615	-1.275724130399211
195	C.ZA.2007.705010067_TF.KC156125	C	V5HV	2.0	8	short	-0.12403969440999796	2.3073593073593073
196	C.ZA.2007.706010164_1A7_REV.FJ444076	C	V5HV	-0.619788758288394	8	short	-0.3109790996569971	-0.619788758288394
197	01_AE.CN.2007.CNE55.HM215418	01_AE	V5HV	-0.4466146347462085	8	short	-0.025203957116873843	-0.4466146347462085
198	D.UG.1992.92UG046.AY623599	other	V5HV	1.5516792839605478	8	short	-0.21	1.5516792839605478
199	C.ZA.2008.KO870_C2_10.JN681244	C	V5HV	-0.638272163982407	8	short	-0.39469715379195147	-0.638272163982407
200	A1D.UG.1992.92UG035.AY669755	other	V5HV	0.5378190950732742	8	short	-0.1116026623763061	0.5378190950732742
201	B.FR.1983.LAI.K02013	B	V5HV	-0.7851561519523022	8	short	-0.3937657410306006	-0.7851561519523022
202	D.UG.1992.92UG005.AY669758	other	V5HV	-0.239577516576788	8	short	-0.38628999978965584	-0.239577516576788
203	01_AE.TH.1992.92TH021.AY669775	01_AE	V5HV	-0.30343394221758263	8	short	-0.39482510212889854	-0.30343394221758263
204	01_AE.CN.2007.CNE56.HM215419	01_AE	V5HV	-0.33032058375226053	8	short	-0.3116605740363011	-0.33032058375226053
205	01_AE.TH.1996.M02138.AY713424	01_AE	V5HV	-0.2147769718468201	8	short	-0.08274056177997052	-0.2147769718468201
206	C.ZA.2007.706010164_1A7.FJ444076	C	V5HV	-0.619788758288394	8	short	-0.23085915572000695	-0.619788758288394
207	A1C.RW.1992.92RW009_N276D.	other	V5HV	-0.8538719643217619	8	short	-0.02534510904238857	-0.8538719643217619
208	C.BR.1992.92BR025_9.U15121	C	V5HV	-0.6772226852967932	8	short	-0.39190808765226853	-0.6772226852967932
209	B.US.1998.9021_14_B2_4571.EU289196	B	V5HV	0.2304489213782739	8	short	-0.032512133150625344	0.2304489213782739
210	B.CN.2009.DRVI01_0912_2.MK054067	B	V5HV	2.0	8	short	-0.09196504366755277	2.3073593073593073
211	A1.KE.2005.851891_4_15.KT022376	other	V5HV	-1.431798275933005	8	short	-0.03741333951334894	-1.431798275933005
212	01_AE.TH.2005.816769_AA107A_WG8.JX448026	01_AE	V5HV	0.029383777685209667	8	short	-0.25454529668602077	0.029383777685209667
213	07_BC.CN.2007.CNE68.HQ699982	other	V5HV	-0.26254495091003455	8	short	-0.025006956746511905	-0.26254495091003455
214	A1.TZ.2002.783_V0_C51.HM215347	other	V5HV	-0.5824784861957036	8	short	-0.39497513280881247	-0.5824784861957036
215	A1.KE..MB201_A1.DQ187026	other	V5HV	-0.7123326087258649	8	short	-0.050984249219063166	-0.7123326087258649
216	D.CD.1983.ELI.K03454	other	V5HV	0.5563025007672873	8	short	-0.30560019168508595	0.5563025007672873
217	A1C.RW.1992.92RW009.AY669700	other	V5HV	-0.5423602861703197	8	short	-0.3877782955600321	-0.5423602861703197
218	08_BC.CN.2005.BC06.EU363836	other	V5HV	0.40312052117581787	8	short	-0.37533686762395757	0.40312052117581787
219	01_AE.CN.2007.CNE28.HM215409	01_AE	V5HV	2.0	8	short	-0.06860627923921286	2.3073593073593073
220	B.US.1986.JRCSF_N392Q.	B	V5HV	-1.227964493721605	8	short	-0.39118115135068277	-1.227964493721605
221	C.ZA.2005.CAP256_SU.KF241776	C	V5HV	-0.09334178232840018	8	short	-0.10485989959144838	-0.09334178232840018
222	07_BC.CN.2004.CH110_2.EF117257	other	V5HV	0.32592595577146616	8	short	-0.28433032887738957	0.32592595577146616
223	07_BC.CN.2004.CH114_8.EF117264	other	V5HV	-0.5843256654337395	8	short	-0.0250248967209038	-0.5843256654337395
224	01_AE.CN.2007.GX54_6.GU475045	01_AE	V5HV	-0.28399665636520083	8	short	-0.3949793891775445	-0.28399665636520083
225	07_BC.CN.2004.CH117_4.EF117262	other	V5HV	-1.0803623945872558	8	short	-0.026163940334205327	-1.0803623945872558
226	07_BC.CN..GX45_57.HQ326143	other	V5HV	0.05307844348341968	8	short	-0.0456877316602865	0.05307844348341968
227	C.ZA.2007.CAP220_2_00_A8_5B.JN967792	C	V5HV	-1.3010299956639813	8	short	-0.10167688829816954	-1.3010299956639813
228	01_AE.TH.1990.CM235_2.JN944662	01_AE	V5HV	-0.585026652029182	8	short	-0.02504117835141806	-0.585026652029182
229	01_AE.TH.1993.CMU02.AY669779	01_AE	V5HV	-0.28819277095880896	8	short	-0.025051966697830386	-0.28819277095880896
230	B.CN.2006.CNE1.HQ699949	B	V5HV	-1.7592760706811543	8	short	-0.11699306112928197	-1.7592760706811543
231	B.PE..H080_23.EF210735	B	V5HV	-0.14874165128092473	8	short	-0.0473515056536328	-0.14874165128092473
232	B.PE..H086_8.EF210732	B	V5HV	2.0	8	short	-0.05265201722499088	2.3073593073593073
233	B.PE..H086_8_N651K.	B	V5HV	2.0	8	short	-0.04222686911714729	2.3073593073593073
234	B.CN..HEB46_6.MN617382	B	V5HV	-1.6989700043360187	8	short	-0.21	-1.6989700043360187
235	01_AE.CN.2007.CNE107.HQ699986	01_AE	V5HV	-0.057624813153421356	8	short	-0.07841334943534131	-0.057624813153421356
236	B.CN..HEB5_10.MN617374	B	V5HV	0.16136800223497488	8	short	-0.05592494916927182	0.16136800223497488
237	C.ZA.2007.CA392_H2_6.JN681221	C	V5HV	-0.744727494896694	8	short	-0.0250062220229422	-0.744727494896694
238	C.ZA.2008.CA240_A5_5.KC154016	C	V5HV	0.12385164096708581	8	short	-0.3926082388312696	0.12385164096708581
239	B.CN..HN15A_27.MN642096	B	V5HV	-0.9208187539523752	8	short	-0.3185987764303887	-0.9208187539523752
240	01_AE.TH.1999.C3347_C11.JX512902	01_AE	V5HV	-1.0820903173294958	8	short	-0.3917354430047363	-1.0820903173294958
241	01_AE.CN.2007.GX28_31.GU475017	01_AE	V5HV	-0.16115090926274472	8	short	-0.3440655777765654	-0.16115090926274472
242	B.PE..H031_7.EF210728	B	V5HV	-0.045757490560675115	8	short	-0.3935486019999364	-0.045757490560675115
243	C.ZM.2000.ZM53_12.AY423984	C	V5HV	-0.03336087419846554	8	short	-0.0257340787128863	-0.03336087419846554
244	07_BC.CN.2004.CH091_9.EF117256	other	V5HV	-0.638272163982407	8	short	-0.39393503674413455	-0.638272163982407
245	C.ZA.2006.CAP269_2_00_F11_1.JN967794	C	V5HV	-0.958607314841775	8	short	-0.3903733676564439	-0.958607314841775
246	07_BC.CN..GX84_59.HQ326146	other	V5HV	0.26951294421791633	8	short	-0.02965376752179083	0.26951294421791633
247	01_AE.CN.2008.GX8C_31.GU475039	01_AE	V5HV	0.05307844348341968	8	short	-0.3781500753799369	0.05307844348341968
248	01_AE.CN.2008.GX83_47.GU475027	01_AE	V5HV	-0.026872146400301365	8	short	-0.3311049405552348	-0.026872146400301365
249	01_AE.CN.2008.GX90_1.GU475019	01_AE	V5HV	-0.26760624017703144	8	short	-0.04046100851916337	-0.26760624017703144
250	01_AE.CN.2008.GX91_2.GU475013	01_AE	V5HV	-0.16115090926274472	8	short	-0.06327639458861664	-0.16115090926274472
251	C.ZA.2009.CAP363_2_00_10_3.KJ598853	C	V5HV	0.32633586092875144	8	short	-0.34716848626076985	0.32633586092875144
252	01_AE.CN.2007.GZ187_10.GU475036	01_AE	V5HV	-0.3372421683184259	8	short	-0.39490883460520076	-0.3372421683184259
253	C.MW.2004.CE1176_A3.FJ444437	C	V5HV	0.3800682629114275	8	short	-0.08883214597466714	0.3800682629114275
254	C.ZA.2009.CAP341_2_00_C10_18.KC154027	C	V5HV	-0.46852108295774486	8	short	-0.2965990109239551	-0.46852108295774486
255	07_BC.CN..GZ30_6.MN617392	other	V5HV	0.07554696139253074	8	short	-0.03229007717921181	0.07554696139253074
256	C.ZA.2009.CAP331_2_00_D7_39.KF114886	C	V5HV	-0.3979400086720376	8	short	-0.37755375275415026	-0.3979400086720376
257	07_BC.CN..GZ36_5.MN617393	other	V5HV	0.10720996964786837	8	short	-0.388538771387551	0.10720996964786837
258	07_BC.CN..GZ38_2.MN617394	other	V5HV	-0.769551078621726	8	short	-0.24986316021958088	-0.769551078621726
259	C.ZA.1998.DU172_17.DQ411853	C	V5HV	2.0	8	short	-0.03561031486608651	2.3073593073593073
260	C.ZA.2008.CAP308_2_00_E11_35.KC154020	C	V5HV	2.0	8	short	-0.3814651383091693	2.461038961038961
261	C.MW.2005.CE2103_E8.KC894086	C	V5HV	2.0	8	short	-0.373135797901331	2.461038961038961
262	C.ZA.2008.CAP301_2_00_C3_20.KC154017	C	V5HV	0.5976951859255123	8	short	-0.0846613899282748	0.5976951859255123
263	01_AE.CN.2008.GX73_29.GU475038	01_AE	V5HV	-0.5686362358410126	8	short	-0.046990611304074476	-0.5686362358410126
264	C.ZA.2008.CAP292_2_00_12_4.JN681254	C	V5HV	-0.2924298239020636	8	short	-0.051407447478653834	-0.2924298239020636
265	C.ZA.2008.CAP291_2_00_H2_15.KF114884	C	V5HV	-0.23657200643706275	8	short	-0.030678798559716475	-0.23657200643706275
266	07_BC.CN.2004.CH070_1.EF117255	other	V5HV	1.0104992452894639	8	short	-0.3231201623060077	1.0104992452894639
267	C.ZA.2006.CAP266_2_00_E9_H6.JN681229	C	V5HV	2.0	8	short	-0.3601812731371002	2.461038961038961
268	01_AE.CN.2007.GX25_29.GU475030	01_AE	V5HV	-1.6989700043360187	8	short	-0.06567547460403828	-1.6989700043360187
269	B.US..BR07.AY124979	B	V5HV	0.20955522513308633	8	short	-0.04480592938835001	0.20955522513308633
270	D.UG.2000.E08364M4_EC3.AY736832	other	V5HV	1.3106083564585234	8	short	-0.21	1.3106083564585234
271	07_BC.CN..BJ22_5.HQ326125	other	V5HV	0.35602585719312274	8	short	-0.3642581180264694	0.35602585719312274
272	B.CN..BJ176_1.MN617381	B	V5HV	-1.3010299956639813	8	short	-0.15509546466809981	-1.3010299956639813
273	B.CN..BJ175_4.MN617380	B	V5HV	-0.9208187539523752	8	short	-0.39343793767040136	-0.9208187539523752
274	B.US.1986.JRCSF_N276Q.	B	V5HV	-1.2695488184237467	8	short	-0.028769814701783192	-1.2695488184237467
275	A1.KE..BI369_9A.DQ187019	other	V5HV	-0.8455151629679521	8	short	-0.04403694747151288	-0.8455151629679521
276	A1.KE..BI206_W6P_A1.DQ208465	other	V5HV	-0.6020599913279624	8	short	-0.3948142343628134	-0.6020599913279624
277	A1.KE.1993.BG505_W6M_C2_T332N.	other	V5HV	-1.0693208956946538	8	short	-0.1595928784272059	-1.0693208956946538
278	01_AE.CN.2007.CNE26.HQ699955	01_AE	V5HV	2.0	8	short	-0.34074734042818405	2.461038961038961
279	A1.KE.1993.BG505_W6M_C2.DQ208458	other	V5HV	-1.1917957813193087	8	short	-0.18653127301259262	-1.1917957813193087
280	A1.KE.1993.BG505_W6M_A5_T332N.DQ208456	other	V5HV	-1.0	8	short	-0.048346191166863395	-1.0
281	B.US.1996.BG1168_1.AY835443	B	V5HV	-0.3294202026711265	8	short	-0.06618652734361519	-0.3294202026711265
282	C.MW.2003.CE0626_E6.FJ444284	C	V5HV	-0.28399665636520083	8	short	-0.025031425523785622	-0.28399665636520083
283	C.MW.2002.BF329.JN983803	C	V5HV	-2.0	8	short	-0.2555903298457429	-2.0
284	01_AE.CN.2006.CNE3.HM215410	01_AE	V5HV	0.4342670283443558	8	short	-0.38273368563797794	0.4342670283443558
285	C.MW.2002.BF1266_431A.HM215360	C	V5HV	-1.1814706023376023	8	short	-0.2813067405127995	-1.1814706023376023
286	B.US.1986.JRCSF_N295Q.	B	V5HV	-0.8629308691605916	8	short	-0.39464723810416474	-0.8629308691605916
287	C.CN.2007.CNE31.HM215412	C	V5HV	-0.01042560752255695	8	short	-0.3534328329760938	-0.01042560752255695
288	B.US.1986.JRCSF_N301Q.	B	V5HV	-1.131402578437731	8	short	-0.36972335372056925	-1.131402578437731
289	B.US.1986.JRCSF_N332Q.	B	V5HV	-0.8221750281353182	8	short	-0.032151221598602814	-0.8221750281353182
290	BC.CN.2005.BC11.EU363841	other	V5HV	0.15228834438305647	8	short	-0.2797613243465452	0.15228834438305647
291	B.US.1986.JRCSF_N386Q.	B	V5HV	-1.1479227694114662	8	short	-0.35508334534618025	-1.1479227694114662
292	B.CN..BJ23_1.MN617361	B	V5HV	2.0	8	short	-0.31311631568002796	2.461038961038961
293	07_BC.CN..BJ24_3.HQ326126	other	V5HV	0.1643528557844371	8	short	-0.16552579716893018	0.1643528557844371
294	B.CN..BJ39_14.MN617376	B	V5HV	-0.09151498112135022	8	short	-0.03933434204120742	-0.09151498112135022
295	01_AE.CN.2007.BJ3_4.GU475040	01_AE	V5HV	-0.5228787452803376	8	short	-0.3923209357898785	-0.5228787452803376
296	07_BC.CN.2007.CNE19.HM215405	other	V5HV	-0.6437446204821993	8	short	-0.026134057578507924	-0.6437446204821993
297	01_AE.CN.2007.BJX4_6.GU475020	01_AE	V5HV	-0.3565473235138126	8	short	-0.0258389381830893	-0.3565473235138126
298	01_AE.CN.2008.BJOX031000_02_2.HM215394	01_AE	V5HV	-0.031610458152931745	8	short	-0.3000568412083385	-0.031610458152931745
299	B.US.1994.6101_1.AY835434	B	V5HV	-1.158884654122515	8	short	-0.23177126083495334	-1.158884654122515
300	01_AE.CN.2007.BJOX028000_34_2.HM215390	01_AE	V5HV	-0.7942544590573379	8	short	-0.39498477209752253	-0.7942544590573379
301	07_BC.CN.2007.BJOX027000_02_1.HM215388	other	V5HV	-0.7599502278873523	8	short	-0.09008169498585901	-0.7599502278873523
302	01_AE.CN.2007.BJOX025000_05_5.HM215387	01_AE	V5HV	0.45418911387476846	8	short	-0.189880703745448	0.45418911387476846
303	01_AE.CN.2007.BJOX025000_01_1.HM215386	01_AE	V5HV	0.9050718126379951	8	short	-0.21	0.9050718126379951
304	07_BC.CN.2007.CNE20.HM215406	other	V5HV	0.9261859901027665	8	short	-0.29562046879791015	0.9261859901027665
305	B.FR.1983.HXB2.K03455	B	V5HV	-1.4164045324077468	8	short	-0.12383696508672531	-1.4164045324077468
306	B.US.1986.JRCSF_N397Q.	B	V5HV	-0.9498136503246392	8	short	-0.0281575586847497	-0.9498136503246392
307	B.US.1986.JRCSF.AY669726	B	V5HV	-0.681248186142888	8	short	-0.38608422547940924	-0.681248186142888
308	01_AE.CN.2007.BJOX015000_11_5.HM215377	01_AE	V5HV	-0.7596754449095658	8	short	-0.025778586674100323	-0.7596754449095658
309	B.US.1986.JRCSF_N156Q.	B	V5HV	-0.8120846453500102	8	short	-0.029361440612359152	-0.8120846453500102
310	01_AE.CN.2007.BJOX010000_06_2.HM215373	01_AE	V5HV	0.9383791070804971	8	short	-0.12461071368531693	0.9383791070804971
311	01_AE.CN.2007.BJOX009000_02_4.HM215372	01_AE	V5HV	0.2363356859539064	8	short	-0.39405846157187874	0.2363356859539064
312	B.US.1986.JRCSF_N186Q.	B	V5HV	-1.0122845893020764	8	short	-0.34239406969495334	-1.0122845893020764
313	B.US.1986.JRCSF_N197D.	B	V5HV	-2.221848749616356	8	short	-0.2137670366654124	-2.221848749616356
314	01_AE.CN.2007.BJOX005000_09_2.HM215367	01_AE	V5HV	1.1555060775362176	8	short	-0.16422418001746578	1.1555060775362176
315	B.US.1986.JRCSF_N197Q.	B	V5HV	-1.5457651042517344	8	short	-0.2063444445369176	-1.5457651042517344
316	01_AE.CN..BJMSM2498.	01_AE	V5HV	0.17609125905568124	8	short	-0.3935063687161897	0.17609125905568124
317	01_AE.CN.2007.BJ5_11.GU475024	01_AE	V5HV	-0.6575773191777937	8	short	-0.025301864564232113	-0.6575773191777937
318	01_AE.CN.2007.BJOX018000_02_3.HM215379	01_AE	V5HV	2.0	8	short	-0.2766858823393456	2.461038961038961
319	07_BC.CN.2007.BJOX029000_03_1.HM215392	other	V5HV	-0.5857455028860629	8	short	-0.06019607692237769	-0.5857455028860629
320	A1D.KE..ML274_W0M_B1.DQ208493	other	V5HV	-0.585026652029182	8	short	-0.3949588731172867	-0.585026652029182
321	B.TT.1995.SC422_8.AY835441	B	V5HV	-0.8992504743101403	8	short	-0.10227501421886949	-0.8992504743101403
322	B.US.2015.1HD2_PREINF_051916_D8_S66.KY324511	B	V5HV	-1.537602002101044	8	short	-0.09860381642229482	-1.537602002101044
323	B.US.2015.1HD2_PREINF_051916_B4_S62.KY324507	B	V5HV	-2.3979400086720375	8	short	-0.21	-2.3979400086720375
324	B.US.2015.1HD2_PREINF_051916_A12_S61.KY324505	B	V5HV	-1.3010299956639813	8	short	-0.07549492851107764	-1.3010299956639813
325	B.US.2015.1HD1_W4_012616_F9_S11.KY324500	B	V5HV	-0.7931741239681502	8	short	-0.0250100307101227	-0.7931741239681502
326	B.US.2015.1HD1_W4_012616_A6_S94.KY324491	B	V5HV	-0.8096683018297085	8	short	-0.3910187400002989	-0.8096683018297085
327	A1G.CM.2004.T252_7.EU513190	other	V5HV	0.2569293107964861	8	short	-0.2466829060492559	0.2569293107964861
328	02_AG.CM.2004.T253_11.EU513191	other	V5HV	-0.41522791913385104	8	short	-0.16869466627257051	-0.41522791913385104
329	02_AG.CM.2004.T255_34.EU513184	other	V5HV	-0.3647676537605036	8	short	-0.026527609659280194	-0.3647676537605036
330	02_AG.CM.2005.T278_50.EU513198	other	V5HV	2.0	8	short	-0.23315217703565372	2.461038961038961
331	02A1.CM.2005.T280_5.EU513183	other	V5HV	-1.489589051989823	8	short	-0.04440103227855774	-1.489589051989823
332	B.US.2015.1HD2_PREINF_051916_H4_S73.KY324516	B	V5HV	-2.3010299956639813	8	short	-0.17432565121911014	-2.3010299956639813
333	01_AE.TH.1993.TH966_8.U08456	01_AE	V5HV	-0.511985432175957	8	short	-0.026763767943643296	-0.511985432175957
334	B.US.2015.1HC2_W4_012016_F6_S83.KY324140	B	V5HV	-0.4596705252091263	8	short	-0.025556870056103242	-0.4596705252091263
335	B.US.2015.1HC2_D0_012216_H10_S82.KY324110	B	V5HV	-1.154901959985743	8	short	-0.3333542467137555	-1.154901959985743
336	B.US.2015.1HC2_D0_012216_C11_S66.KY324098	B	V5HV	-0.8632794328435932	8	short	-0.3477112898302545	-0.8632794328435932
337	B.US.2015.1HC2_D0_012016_F5_S52.KY324092	B	V5HV	-0.7304870557820837	8	short	-0.06596322883978231	-0.7304870557820837
338	C.TZ.2001.TZA125_17.JQ362423	C	V5HV	2.0	8	short	-0.18684782296434632	2.461038961038961
339	C.TZ.2001.TZBD_02.JQ362424	C	V5HV	-1.1245798681484616	8	short	-0.04251665577645927	-1.1245798681484616
340	A1.UG.1992.UG037_8.U09127	other	V5HV	-1.0805453335517625	8	short	-0.393094997788459	-1.0805453335517625
341	A1.UG.1992.UG037_8_K651N.	other	V5HV	-1.0087739243075051	8	short	-0.06205787607441082	-1.0087739243075051
342	B.US.2016.VA40774.MK499378	B	V5HV	-0.3279021420642826	8	short	-0.39452376831983177	-0.3279021420642826
343	02_AG.BE.1993.VI1090.HQ912710	other	V5HV	-0.7958800173440752	8	short	-0.3949748137005965	-0.7958800173440752
344	01_AE.TH.1993.TH976_17.U08458	01_AE	V5HV	-0.7954730570001595	8	short	-0.025016590050833454	-0.7954730570001595
345	01_AE.CN.2008.SHX346_60.GU475034	01_AE	V5HV	-0.6989700043360187	8	short	-0.04118767029853268	-0.6989700043360187
346	01_AE.CN.2008.SH6_81.GU475032	01_AE	V5HV	-0.05551732784983137	8	short	-0.03041567857425803	-0.05551732784983137
347	B.TT.1995.SC45_4B5_2631.EU289201	B	V5HV	-0.27572413039921095	8	short	-0.3949875297961475	-0.27572413039921095
348	A1C.TZ..246_F3_C10_2.HM215279	other	V5HV	-0.5427541216592563	8	short	-0.03301400392262033	-0.5427541216592563
349	D.KE.1997.QB857_110I_B3.FJ866138	other	V5HV	2.0	8	short	-0.14331411766065438	2.461038961038961
350	A1C.TZ..216_F2_E3_5.HM215277	other	V5HV	-0.5528419686577808	8	short	-0.14376289874296305	-0.5528419686577808
351	C.KE.1997.QC406_70M_F3.FJ866133	C	V5HV	2.0	8	short	-0.10688368431997201	2.461038961038961
352	C.ZA.2009.21399975_E2_B3.HQ615957	C	V5HV	0.4885507165004443	8	short	-0.14704519664487609	0.4885507165004443
353	D.KE.1999.QD435_100M_B5.FJ866140	other	V5HV	-0.2924298239020636	8	short	-0.3949436595307059	-0.2924298239020636
354	02_AG.CM.2004.211_9.EU513187	other	V5HV	1.2280819647396846	8	short	-0.2721628111993796	1.2280819647396846
355	C.ZA.2009.20965238.HQ595751	C	V5HV	0.04139268515822508	8	short	-0.3679720656151133	0.04139268515822508
356	A1.KE.2005.QF495_23M_A1.FJ866113	other	V5HV	2.0	8	short	-0.07925265957181599	2.461038961038961
357	A1.KE.2005.QF495_23M_A3.FJ866114	other	V5HV	2.0	8	short	-0.059818726862899796	2.461038961038961
358	A1.KE.2005.QF495_23M_B2.FJ866115	other	V5HV	2.0	8	short	-0.046864202098668956	2.461038961038961
359	A1.KE.2005.QF495_23M_D1.FJ866116	other	V5HV	2.0	8	short	-0.03853486169083076	2.461038961038961
360	C.ZA.2007.20417927_07.JQ352785	C	V5HV	2.0	8	short	-0.21	2.6147186147186146
361	C.ZA.2007.20258279_V2.HQ595763	C	V5HV	-0.26760624017703144	8	short	-0.37221282304152065	-0.26760624017703144
362	C.ZA.2007.20198102_E9_G1.HQ615944	C	V5HV	-0.7958800173440752	8	short	-0.025078464369456488	-0.7958800173440752
363	A1.KE.2004.QG984_21M_A3.FJ866117	other	V5HV	-1.0	8	short	-0.3949047708560519	-1.0
364	A1.KE.2005.QH209_14M_A2.FJ866118	other	V5HV	-1.5427995872062317	8	short	-0.3211015680631092	-1.5427995872062317
365	01_AE.TH.1998.R1166_C1.JQ352783	01_AE	V5HV	0.24417069942933692	8	short	-0.38987141675511994	0.24417069942933692
366	01_AE.TH.1999.R3265_C6.JX512903	01_AE	V5HV	-0.45748578371834603	8	short	-0.39464005017756354	-0.45748578371834603
367	08_BC.CN..SC12_10.MN617366	other	V5HV	-0.5528419686577808	8	short	-0.3743441465578713	-0.5528419686577808
368	07_BC.CN..SC19_15.HQ326129	other	V5HV	-0.4417355486225013	8	short	-0.3948681633894448	-0.4417355486225013
369	07_BC.CN..SC21_28.HQ326131	other	V5HV	-0.14874165128092473	8	short	-0.362384638554468	-0.14874165128092473
370	C.TZ.2005.6040_V4_C15.HM215320	C	V5HV	-0.8239087409443188	8	short	-0.3843078942452973	-0.8239087409443188
371	02_AG.BE.1993.VI1090_N276D.	other	V5HV	-1.5228787452803376	8	short	-0.3463124645135751	-1.5228787452803376
372	C.ZM.2003.249M_B10.EU166862	C	V5HV	-0.8439356876601347	8	short	-0.027198267066582876	-0.8439356876601347
373	C.BE..VI829.EU191613	C	V5HV	-0.045757490560675115	8	short	-0.39260546109470473	-0.045757490560675115
374	A1.BE..VLGC_A1.AY669698	other	V5HV	-0.7878123955960422	8	short	-0.12722239932774781	-0.7878123955960422
375	C.IN.1999.16055_2_3.EF117268	C	V5HV	-1.0298019439484907	8	short	-0.025432407470748597	-1.0298019439484907
376	01_AE.CN.2015.15JS76.MG655215	01_AE	V5HV	0.3951515915045426	8	short	-0.3158107780127257	0.3951515915045426
377	01_AE.CN.2015.15JS75.MG655214	01_AE	V5HV	0.41430468812833166	8	short	-0.03773692094840131	0.41430468812833166
378	01_AE.CN.2015.15JS48.MG655211	01_AE	V5HV	0.2528530309798932	8	short	-0.07034525558900132	0.2528530309798932
379	01_AE.CN.2015.15JS07.MG655207	01_AE	V5HV	-0.02502800570193105	8	short	-0.055970835821002735	-0.02502800570193105
380	C.MW.2004.1394_C9G1.FJ444527	C	V5HV	-0.30347761492277747	8	short	-0.35922014390063817	-0.30347761492277747
381	O.CM.1996.YBF35.AJ236418	other	V5HV	2.0	8	short	-0.2555903298457429	2.6147186147186146
382	07_BC.CN..YN148R_9.HQ326139	other	V5HV	0.19044936202455323	8	short	-0.12550687031819288	0.19044936202455323
383	B.US.1997.1006_11_C3_1601.EU289183	B	V5HV	-0.709053215265694	8	short	-0.0280135002128514	-0.709053215265694
384	08_BC.CN..YN189_52.MN617363	other	V5HV	0.14301480025409505	8	short	-0.21592849535523148	0.14301480025409505
385	D.UG.2005.190049.JX236668	other	V5HV	-0.384049948343599	8	short	-0.38841794696712795	-0.384049948343599
386	01_AE.CN.2006.YN192_31.GU475046	01_AE	V5HV	-0.494850021680094	8	short	-0.25700057860340053	-0.494850021680094
387	01_AE.CN.2009.09GX286.MG655198	01_AE	V5HV	0.18098558078673047	8	short	-0.026040733620065676	0.18098558078673047
388	01_AE.CN.2009.09GX285.MG655197	01_AE	V5HV	-1.0087739243075051	8	short	-0.3947397947515163	-1.0087739243075051
389	B.US.1986.YU2.M93258	B	V5HV	-1.0462837882000315	8	short	-0.39429430409590754	-1.0462837882000315
390	C.ZA.1997.ZA012_29.EU855133	C	V5HV	-0.5694412304772425	8	short	-0.18708701430263242	-0.5694412304772425
391	B.CH..ZENV16_1202_7.KU600818	B	V5HV	0.06818586174616162	8	short	-0.3846015038890115	0.06818586174616162
392	A1D.TZ.2004.0815_V3_C3.HM215260	other	V5HV	-1.4418076107601505	8	short	-0.17258488422641988	-1.4418076107601505
393	C.ZM..ZM176_66.	C	V5HV	-1.2961413996724809	8	short	-0.38502514355381223	-1.2961413996724809
394	C.ZM.2002.ZM197_7.DQ388515	C	V5HV	-0.29479506812089035	8	short	-0.20221839186523483	-0.29479506812089035
395	C.ZM.2003.ZM249_1.DQ388514	C	V5HV	-1.1163045038697834	8	short	-0.3792573903487538	-1.1163045038697834
396	C.TZ.2004.0041_V3_C18.HM215253	C	V5HV	-0.44369749923271273	8	short	-0.21372918513044958	-0.44369749923271273
397	08_BC.CN..YN6_23.MN617367	other	V5HV	-0.22914798835785583	8	short	-0.02845624731353641	-0.22914798835785583
398	A1.UG.2007.191084_B7_19.HM215266	other	V5HV	-0.9084737273689093	8	short	-0.28160564422885076	-0.9084737273689093
399	C.ZA.2005.19157834_V1.HQ595743	C	V5HV	-0.4559319556497244	8	short	-0.02533692158427925	-0.4559319556497244
400	D.UG.2007.191727_F6.HM215269	other	V5HV	-0.7520267336381934	8	short	-0.0250484447112434	-0.7520267336381934
401	B.US.2000.WITO4160_33.AY835451	B	V5HV	-0.8750395492104549	8	short	-0.0726127075230989	-0.8750395492104549
402	G.ES.2003.X1254_C3.EU885762	other	V5HV	-1.2716543357085057	8	short	-0.3146711730495981	-1.2716543357085057
403	B.US.2015.1HB2_W4_103015_F2_S88.KY323880	B	V5HV	-0.8538719643217619	8	short	-0.365735681641009	-0.8538719643217619
404	B.US.2015.1HB2_W4_103015_F1_S87.KY323879	B	V5HV	-1.0087739243075051	8	short	-0.02526278455416764	-1.0087739243075051
405	B.US.2015.1HB2_W4_103015_D7_S84.KY323878	B	V5HV	-0.8961962790440431	8	short	-0.3944237833276272	-0.8961962790440431
406	B.US.2015.1HB2_W4_103015_D11_S85.KY323876	B	V5HV	-0.9469215565165803	8	short	-0.026503404694649596	-0.9469215565165803
407	B.US.2015.1HB2_W4_103015_C9_S80.KY323875	B	V5HV	-1.2924298239020637	8	short	-0.03510616181618928	-1.2924298239020637
408	B.US.2015.1HB2_W4_103015_A11_S74.KY323867	B	V5HV	-0.9625735020593764	8	short	-0.3818097687170394	-0.9625735020593764
409	B.US.2015.1HB2_D0_102615_E9_S22.KY323834	B	V5HV	-1.0268721464003014	8	short	-0.3945713078789399	-1.0268721464003014
410	B.US.2015.1HB2_D0_102615_C8_S18.KY323831	B	V5HV	-0.6695862266508091	8	short	-0.02685873438220765	-0.6695862266508091
411	B.US.2015.1HB2_D0_102615_B11_S13.KY323827	B	V5HV	-0.889410289700751	8	short	-0.18672711059029126	-0.889410289700751
412	B.US.2015.1HB2_D0_102315_C7_S2.KY323820	B	V5HV	-1.0915149811213503	8	short	-0.38906487253417277	-1.0915149811213503
413	B.US.2015.1HB2_D0_102315_C3_S1.KY323819	B	V5HV	-0.7644715530924511	8	short	-0.3294013024569821	-0.7644715530924511
414	B.US.2015.1HB1_W4_020416_H6_S65.KY323812	B	V5HV	-0.9281179926938746	8	short	-0.1430854512664607	-0.9281179926938746
415	G.ES.2005.X2131_C1_B5.FJ817368	other	V5HV	-0.4011110497266061	8	short	-0.12779402136080986	-0.4011110497266061
416	B.US.2015.1HB1_D0_012216_G6_S32.KY323747	B	V5HV	-0.6615435063953952	8	short	-0.39321414889617856	-0.6615435063953952
417	B.US.2015.1HB1_D0_012216_B2_S21.KY323738	B	V5HV	-1.080921907623926	8	short	-0.026921254188318144	-1.080921907623926
418	B.ES.2007.X2278_C2_B6.FJ817366	B	V5HV	-0.8629308691605916	8	short	-0.05537240527258158	-0.8629308691605916
419	B.US.2015.1HB1_D0_012016_B4_S3.KY323728	B	V5HV	-0.3565473235138126	8	short	-0.3935186549906819	-0.3565473235138126
420	07_BC.CN..XJ179_47.MN617368	other	V5HV	0.08635983067474821	8	short	-0.07086556856488965	0.08635983067474821
421	07_BC.CN..XJ180_16.MN617369	other	V5HV	0.22271647114758325	8	short	-0.037255039091048936	0.22271647114758325
422	A1.UG.2007.191955_A11.HM215272	other	V5HV	-0.2668187904390766	8	short	-0.3949924543200094	-0.2668187904390766
423	07_BC.CN..XJ180_29.HQ326136	other	V5HV	-1.0	8	short	-0.36125172438698727	-1.0
424	C.BE..VI829_N276D.	C	V5HV	-1.154901959985743	8	short	-0.06907760058824675	-1.154901959985743
425	A1D.KE.1996.QA790_204I_E2.FJ866127	other	V5HV	-0.958607314841775	8	short	-0.386910139552812	-0.958607314841775
426	B.CN.2005.DRVI01_0507_12.MK053944	B	V5HV	2.0	8	short	-0.16440967015425703	2.6147186147186146
427	A1D.KE.1995.Q168_A2.AF407148	other	V5HV	-0.9537780627783636	8	short	-0.030476890598409745	-0.9537780627783636
428	B.CH..NAB01_C24.KX673211	B	V5HV	-0.583359492661719	8	short	-0.3623374548477012	-0.583359492661719
429	D.KE.1993.QA465_59M_D1.FJ866137	other	V5HV	2.0	8	short	-0.295960305590002	2.6147186147186146
430	C.TZ.2000.541_F1_A7_2.HQ698049	C	V5HV	-0.769551078621726	8	short	-0.39499073296222054	-0.769551078621726
431	B.CH..NAB01_C24_REV.KX673212	B	V5HV	2.0	8	short	-0.12403969440999796	2.6147186147186146
432	C.MW.2008.4403_BM_G1.HM070737	C	V5HV	-0.8860566476931632	8	short	-0.02556415784753288	-0.8860566476931632
433	C.MW.2008.4403_BM_C5.HM070724	C	V5HV	-1.3010299956639813	8	short	-0.3493396382949303	-1.3010299956639813
434	C.MW.2008.4403_BM_B6.HM070721	C	V5HV	-1.2218487496163564	8	short	-0.3926808310836034	-1.2218487496163564
435	C.MW.2008.4403_BM_B10.HM070717	C	V5HV	-1.3010299956639813	8	short	-0.376892719899228	-1.3010299956639813
436	D.TZ.2005.3016_V5_C45.HM215283	other	V5HV	-0.8329486412621194	8	short	-0.37674561930955425	-0.8329486412621194
437	G.CH..NAB13PRE_CL_9.EU023937	other	V5HV	-1.0767559813697234	8	short	-0.39384575337572764	-1.0767559813697234
438	C.TZ.2005.3168_V4_C10.HM215289	C	V5HV	-0.8038791074016194	8	short	-0.025129677401548645	-0.8038791074016194
439	C.TZ.2005.3168_V4_C10_K651N.	C	V5HV	-0.6003262785189618	8	short	-0.025067936003287716	-0.6003262785189618
440	A1.KE.1994.Q842_D16.AF407162	other	V5HV	-0.28399665636520083	8	short	-0.39496590994589875	-0.28399665636520083
441	A1.KE.1994.Q842_D14.AF407161	other	V5HV	-0.431798275933005	8	short	-0.36732466065531566	-0.431798275933005
442	B.CH..NAB01_C21_REV.KX673210	B	V5HV	1.1358320497126804	8	short	-0.23724610703128463	1.1358320497126804
443	A1.KE.1994.Q842_D12.AF407160	other	V5HV	-1.650431097491324	8	short	-0.1666547369910429	-1.650431097491324
444	C.IN.2016.329_16_D5.MK076655	C	V5HV	0.5658478186735176	8	short	-0.22176805465210556	0.5658478186735176
445	D.KE.2001.NKU3006_EC1.JQ715411	other	V5HV	-0.25375512827980173	8	short	-0.034271088865807486	-0.25375512827980173
446	A1.KE.1996.Q769_D22.AF407158	other	V5HV	-1.5178842353248974	8	short	-0.3639413856875075	-1.5178842353248974
447	CD.TZ.2004.3817_V2_C59.HM215310	other	V5HV	2.0	8	short	-0.3280349563324472	2.6147186147186146
448	C.TZ.2004.377_V4_C09.HM215308	C	V5HV	0.35410843914740087	8	short	-0.05730236828689944	0.35410843914740087
449	A1.KE.1996.Q769_B9_PNS79D.AF407157	other	V5HV	-0.769551078621726	8	short	-0.3949173454392193	-0.769551078621726
450	A1.KE.1994.Q259_W6.AF407151	other	V5HV	-0.7093422335908678	8	short	-0.370026017702827	-0.7093422335908678
451	A1.KE.1994.Q259_D2_26.AF407153	other	V5HV	-0.36653154442041347	8	short	-0.027624113123222466	-0.36653154442041347
452	C.TZ.2004.3728_V2_C6.HM215307	C	V5HV	-1.2218487496163564	8	short	-0.02734558647030938	-1.2218487496163564
453	A1.KE.1994.Q259_17.AF407152	other	V5HV	-1.1142487686940576	8	short	-0.035804137901711275	-1.1142487686940576
454	A1.KE.1994.Q23_17.AF004885	other	V5HV	-1.0508491651512681	8	short	-0.301062286581292	-1.0508491651512681
455	B.FR.1985.NL43.AY669735	B	V5HV	-1.0342293367031357	8	short	-0.20465001555589935	-1.0342293367031357
456	A1D.KE.1995.Q168_B23.AF407149	other	V5HV	-0.769551078621726	8	short	-0.29779082654764444	-0.769551078621726
457	A1D.TZ.2003.3468_V1_C12.HM215301	other	V5HV	-1.282995592959453	8	short	-0.03118243428392123	-1.282995592959453
458	C.IN.2016.329_16_C1.MK076647	C	V5HV	0.4082399653118496	8	short	-0.23408243174416984	0.4082399653118496
459	C.ZA.2007.2869751_A4_D3.HQ615954	C	V5HV	-0.16749108729376366	8	short	-0.28254334899818045	-0.16749108729376366
460	D.KE.1993.QA465_59M_A1.FJ866136	other	V5HV	2.0	8	short	-0.09196504366755277	2.6147186147186146
461	A1D.KE.1996.QA790_204I_C1.FJ866125	other	V5HV	-1.3010299956639813	8	short	-0.05726949059948494	-1.3010299956639813
462	B.CH..NAB01_C21.KX673209	B	V5HV	-0.27245874297144357	8	short	-0.1527059497935944	-0.27245874297144357
463	02_AG.CM.2004.263_8.EU513182	other	V5HV	-0.6884156527956965	8	short	-0.03437317129750883	-0.6884156527956965
464	A1D.KE.1996.QA790_204I_A4.FJ866124	other	V5HV	-1.2218487496163564	8	short	-0.3935943993993394	-1.2218487496163564
465	C.IN.2000.26191_2_48.EF117274	C	V5HV	-0.6796667373816149	8	short	-0.3896570332761572	-0.6796667373816149
466	A1D.KE.1996.QA790_204I_C8.FJ866126	other	V5HV	-0.9208187539523752	8	short	-0.39493812679141005	-0.9208187539523752
467	07_BC.CN..FE_N301Q.	other	V5HV	0.367355921026019	10	long	0.03163736066490766	0.367355921026019
468	C.IN.2000.0013095_2_11.EF117267	C	V5HV	-1.0466656323126013	10	long	0.17540971430999316	-1.0466656323126013
469	07_BC.CN..FE_N355Q.	other	V5HV	0.7368743616484226	10	long	0.042165935451351916	0.7368743616484226
470	B.US..MN_3.HM215430	B	V5HV	-1.529471909651051	10	long	0.17560985628854275	-1.529471909651051
471	B.CH.2001.NAB01.EU023918	B	V5HV	0.2304489213782739	10	long	0.22026378411922934	0.2304489213782739
472	B.CH..NAB01_C14.KX673207	B	V5HV	0.2335037603411344	10	long	0.30679236775761104	0.2335037603411344
473	B.CH..NAB01_C14_REV.KX673208	B	V5HV	0.6445370577784073	10	long	0.21	0.6445370577784073
474	B.CH..NAB01_PA.KX673206	B	V5HV	-0.13489602535887207	10	long	0.3697703316788633	-0.13489602535887207
475	B.CH.2003.NAB5PRE_CL_1.EU023923	B	V5HV	0.5910646070264992	10	long	0.2830565234994782	0.5910646070264992
476	D.ES.2007.P1741_A2.HM068556	other	V5HV	0.33905373570913916	10	long	0.38379261283014965	0.33905373570913916
477	A1.KE.1996.Q769_H5.AF407159	other	V5HV	-1.3804684201772317	10	long	0.21	-1.3804684201772317
478	C.ZA.2007.SO225_H11_12.JN681252	C	V5HV	0.31386722036915343	10	long	0.08748091318026119	0.31386722036915343
479	02A1.CM.2004.T257_31.EU513185	other	V5HV	0.29308398648552086	10	long	0.3341464636718239	0.29308398648552086
480	G.ES.2002.X1193_C1.EU885761	other	V5HV	-0.8628041880594518	10	long	0.05999369349807945	-0.8628041880594518
481	G.ES.2004.X1632_S2_B10.FJ817370	other	V5HV	-0.9042380405224997	10	long	0.32846770275131815	-0.9042380405224997
482	G.ES.2006.X2088_C9.EU885764	other	V5HV	2.0	10	long	0.03561031486608646	2.0
483	07_BC.CN..XJ16_6.HQ326133	other	V5HV	0.3512144108384549	10	long	0.3543159550408416	0.3512144108384549
484	07_BC.CN..XJ47_5.HQ326134	other	V5HV	0.31175386105575426	10	long	0.18101467506643587	0.31175386105575426
485	C.ZM.1998.ZM135_10A.AY424079	C	V5HV	-0.06800848867628764	10	long	0.025099414305128714	-0.06800848867628764
486	C.ZM.2003.ZM214_15.DQ388516	C	V5HV	-0.08231072876348804	10	long	0.02648207553958204	-0.08231072876348804
487	A1.KE..MJ613_W1M_A2.DQ208444	other	V5HV	-0.5376020021010439	10	long	0.026656925385079078	-0.5376020021010439
488	C.ZA.2008.ME067_A10_15.JN681245	C	V5HV	-0.3187587626244128	10	long	0.025306957962038024	-0.3187587626244128
489	07_BC.CN..FE_N289D.	other	V5HV	0.5797835966168101	10	long	0.3866443649226483	0.5797835966168101
490	A1.KE..MB539_2B7.DQ187082	other	V5HV	-0.318713525971916	10	long	0.025185640707401147	-0.318713525971916
491	07_BC.CN..FE_N392Q.	other	V5HV	0.7541953881898384	10	long	0.03147849486132506	0.7541953881898384
492	07_BC.CN..FE_N408Q.	other	V5HV	0.7617023675414127	10	long	0.389636176544936	0.7617023675414127
493	07_BC.CN..FE_N411Q.	other	V5HV	0.7185016888672743	10	long	0.1698464797587637	0.7185016888672743
494	07_BC.CN..FE_N442Q.	other	V5HV	0.6148972160331346	10	long	0.39188066221805185	0.6148972160331346
495	07_BC.CN..FE_N448Q.	other	V5HV	0.697839368218363	10	long	0.2528660161036987	0.697839368218363
496	07_BC.CN..FE_N463Q.	other	V5HV	0.5378190950732742	10	long	0.37322688095827167	0.5378190950732742
497	07_BC.CN..FE_N466Q.	other	V5HV	0.5056925074122001	10	long	0.0853297026485361	0.5056925074122001
498	07_BC.CN..FE_N611Q.	other	V5HV	0.7348798027926275	10	long	0.37197796502546976	0.7348798027926275
499	07_BC.CN..FE_N339Q.	other	V5HV	0.6901074394563306	10	long	0.12323241834779407	0.6901074394563306
500	07_BC.CN..FE_N625Q.	other	V5HV	0.7322328802204978	10	long	0.05255123448144747	0.7322328802204978
501	07_BC.CN..FE_N88D.	other	V5HV	0.6933751510251852	10	long	0.3100553791548079	0.6933751510251852
502	01_AE.CN.2007.GX155_55.GU475043	01_AE	V5HV	0.01703333929878037	10	long	0.032159280113684297	0.01703333929878037
503	01_AE.CN.2008.GX71_18.GU475016	01_AE	V5HV	-0.46852108295774486	10	long	0.1799138998434593	-0.46852108295774486
504	08_BC.CN..GX75_20.HQ326144	other	V5HV	-0.07058107428570728	10	long	0.025164395584444138	-0.07058107428570728
505	01_AE.CN.2008.GX81_43.GU475014	01_AE	V5HV	-0.5086383061657274	10	long	0.3124606127909439	-0.5086383061657274
506	B.PE..H022_7.EF210725	B	V5HV	-0.2218487496163564	10	long	0.3934523632645188	-0.2218487496163564
507	B.PE..H079_2.EF210731	B	V5HV	-0.07058107428570728	10	long	0.39486040136390205	-0.07058107428570728
508	B.HT.1992.HT593_1.U08444	B	V5HV	-0.28621554657692805	10	long	0.3676249239224654	-0.28621554657692805
509	07_BC.CN..FE_N637Q.	other	V5HV	0.7141620460988533	10	long	0.3382951080236405	0.7141620460988533
510	07_BC.CN..FE_N197D.	other	V5HV	0.371990911464915	10	long	0.390799094355187	0.371990911464915
511	B.FR..BX08_16.GQ855765	B	V5HV	-0.49470075860506124	10	long	0.10629843825044717	-0.49470075860506124
512	07_BC.CN..FE_N133Q.	other	V5HV	0.7141620460988533	10	long	0.06832101903246277	0.7141620460988533
513	C.ZA.2007.2891391_A2_E1.HQ615955	C	V5HV	0.06445798922691845	10	long	0.12345991831566415	0.06445798922691845
514	C.BW.2005.2865_A11_12.KC154013	C	V5HV	-0.05551732784983137	10	long	0.21	-0.05551732784983137
515	C.IN.1999.25710_2_43.EF117271	C	V5HV	-0.2640978387390772	10	long	0.39049813589514015	-0.2640978387390772
516	C.ZM.2007.235080_3G7_REV.JN977604	C	V5HV	0.9247959957979122	10	long	0.21	0.9247959957979122
517	C.ZA.2008.20721190.HQ595747	C	V5HV	2.0	10	long	0.04222686911714729	2.0
518	B.DE.2016.1HD8K_W4_070116PL4_F7_S89.KY324803	B	V5HV	-0.8068754016455384	10	long	0.3883853087721336	-0.8068754016455384
519	B.DE.2016.1HD8K_W4_070116PL4_E9_S87.KY324802	B	V5HV	-0.5346171485515817	10	long	0.026003611417900335	-0.5346171485515817
520	B.DE.2016.1HD8K_W4_070116PL3_H8_S80.KY324798	B	V5HV	-0.6736641390712486	10	long	0.16628883225756963	-0.6736641390712486
521	C.ZA.2007.2969249.HQ595766	C	V5HV	0.1367205671564068	10	long	0.33466254594802125	0.1367205671564068
522	B.DE.2016.1HD8K_W4_070116PL3_G12_S77.KY324794	B	V5HV	-1.1249387366083	10	long	0.09461074207844591	-1.1249387366083
523	B.DE.2016.1HD8K_D0_062916_H6_S95.KY324769	B	V5HV	-0.3893398369101201	10	long	0.3939487538099272	-0.3893398369101201
524	B.DE.2016.1HD8K_D0_062916_F6_S90.KY324768	B	V5HV	0.0354297381845483	10	long	0.026073733971407387	0.0354297381845483
525	B.DE.2016.1HD8K_D0_062916_A9_S72.KY324756	B	V5HV	-0.324221658325915	10	long	0.3946039343229675	-0.324221658325915
526	B.DE.2016.1HD8K_D0_062916_A4_S69.KY324755	B	V5HV	-0.835647144215563	10	long	0.24386208043888327	-0.835647144215563
527	B.DE.2016.1HD5K_W4_062916_A6_S61.KY324635	B	V5HV	-0.8068754016455384	10	long	0.03344323987844944	-0.8068754016455384
528	B.DE.2016.1HD5K_W4_062316_D10_S59.KY324633	B	V5HV	-0.8096683018297085	10	long	0.3841863059287895	-0.8096683018297085
529	B.DE.2016.1HD5K_W4_061616_C12_S50.KY324629	B	V5HV	-0.5003129173815962	10	long	0.025371403481195792	-0.5003129173815962
530	B.DE.2016.1HD5K_W4_061616_C11_S49.KY324628	B	V5HV	-0.640164517660112	10	long	0.036425987070420884	-0.640164517660112
531	B.DE.2016.1HD8K_W4_070116PL3_C6_S63.KY324786	B	V5HV	-0.24412514432750865	10	long	0.133838989345079	-0.24412514432750865
532	B.DE.2016.1HD5K_W4_061616_A12_S44.KY324625	B	V5HV	-0.5512936800949201	10	long	0.1408143866079351	-0.5512936800949201
533	C.TZ.2001.304_F2_1_11.HM215286	C	V5HV	-0.37675070960209955	10	long	0.04535326129119219	-0.37675070960209955
534	C.IN.2016.330_16_D4.MK076712	C	V5HV	2.0	10	long	0.05265201722499088	2.0
535	A1.KE..BB539_2B13.DQ187240	other	V5HV	-1.0896958319314312	10	long	0.3536578785464741	-1.0896958319314312
536	B.CN.2003.B03.EU363827	B	V5HV	-0.036212172654444715	10	long	0.09519224731189072	-0.036212172654444715
537	C.BW.2007.B005582_7_G7_8.KF114882	C	V5HV	2.0	10	long	0.06860627923921286	2.0
538	C.BW.2006.B005018_8_F6_3.KF114881	C	V5HV	-0.5528419686577808	10	long	0.39148710276108634	-0.5528419686577808
539	08_BC.CN.1998.98CN006.AY669745	other	V5HV	-0.18375870000821692	10	long	0.38439263996761996	-0.18375870000821692
540	B.US.1992.92US715.U08451	B	V5HV	0.0	10	long	0.04391583782859573	0.0
541	A1CD.RW.1992.92RW024.AY669699	other	V5HV	-0.4854522473397139	10	long	0.2450278892505499	-0.4854522473397139
542	B.US.1994.7165_18.AY835437	B	V5HV	1.7957083502411728	10	long	0.21	1.7957083502411728
543	07_BC.CN..FE_N142Q.	other	V5HV	0.7075701760979364	10	long	0.09153286003728839	0.7075701760979364
544	C.ZA.2007.704010083_B8.FJ443671	C	V5HV	0.35410843914740087	10	long	0.38812581850767036	0.35410843914740087
545	C.MW.2007.703010131_1E2.KC894107	C	V5HV	2.0	10	long	0.09196504366755277	2.0
546	A1.TZ.2006.6592_V7_C25.HM215334	other	V5HV	-0.9281179926938746	10	long	0.2969740409780873	-0.9281179926938746
547	C.TZ.2003.6471_V1_C16.HM215328	C	V5HV	2.0	10	long	0.12403969440999796	2.0
548	C.TZ.2006.6022_V7_C24.HM215319	C	V5HV	0.2966651902615311	10	long	0.26093156512026877	0.2966651902615311
549	D.UG.1998.57128_VRC15.AY736829	other	V5HV	2.0	10	long	0.16440967015425706	2.0
550	01_AE.TH.2009.40061_V03_08.KY580548	01_AE	V5HV	0.505149978319906	10	long	0.18888862577450324	0.505149978319906
551	B.US.1995.3988_25.AY835436	B	V5HV	-0.15847160057370244	10	long	0.38846964246007154	-0.15847160057370244
552	C.TZ.2001.346_F4_D2_12.HM215302	C	V5HV	-0.09151498112135022	10	long	0.027442825743579924	-0.09151498112135022
553	C.ZA.2007.704010042_2E5.KC894113	C	V5HV	-0.7958800173440752	10	long	0.39096729557016446	-0.7958800173440752
554	08_BC.CN.2006.BC01.EU363831	other	V5HV	2.0	10	long	0.21	2.0
555	B.DE.2016.1HD5K_W4_061416_A6_S32E.KY324621	B	V5HV	-0.826813731587726	10	long	0.377501566980036	-0.826813731587726
556	B.DE.2016.1HD5K_D0_061416PL2_D12_S28.KY324604	B	V5HV	-0.8477116556169435	10	long	0.04702868298385193	-0.8477116556169435
557	B.US.2015.1HB1_D0_012016_C7_S6.KY323730	B	V5HV	-1.0655015487564323	10	long	0.22118173852952305	-1.0655015487564323
558	C.ZA.2005.19252094_A5_G2.HQ615953	C	V5HV	-0.3279021420642826	10	long	0.02550699640879206	-0.3279021420642826
559	D.UG.2006.191821_E6_1.HM215270	other	V5HV	-0.1074101386676143	10	long	0.029012452842835684	-0.1074101386676143
560	C.ZA.2005.18814602_H8_F3.HQ615948	C	V5HV	-1.6989700043360187	10	long	0.21	-1.6989700043360187
561	C.BW.2004.1811_B3_23.KC154012	C	V5HV	0.31806333496276157	10	long	0.3769039001187564	0.31806333496276157
562	C.IN.1999.16845_2_22.EF117269	C	V5HV	0.5505878734367142	10	long	0.3815002514877521	0.5505878734367142
563	C.ZA.2008.1245045.HQ595742	C	V5HV	0.5365584425715301	10	long	0.04971846663523238	0.5365584425715301
564	C.ZA.2008.1143465_14.JQ352799	C	V5HV	-1.0969100130080565	10	long	0.0708052522424921	-1.0969100130080565
565	B.US.2015.1HB1_W4_020416_A6_S52.KY323804	B	V5HV	-1.408935392973501	10	long	0.29223204554334725	-1.408935392973501
566	B.US.1998.1058_11_B11_1550.EU289187	B	V5HV	1.4931791206825153	10	long	0.255590329845743	1.4931791206825153
567	01_AE.CN.2009.09GX330.MG655203	01_AE	V5HV	0.509336958017644	10	long	0.3412356183692513	0.509336958017644
568	01_AE.CN.2009.09GX311.MG655201	01_AE	V5HV	-0.3925449767853314	10	long	0.02635253138210969	-0.3925449767853314
569	01_AE.CN.2009.09GX268.MG655196	01_AE	V5HV	-0.1444808443321999	10	long	0.06786240602281723	-0.1444808443321999
570	C.TZ.2004.0984_V2_C2.HM215263	C	V5HV	0.17318626841227402	10	long	0.03554459475611968	0.17318626841227402
571	C.TZ.2004.0921_V2_C14.HM215262	C	V5HV	-0.5596735149015961	10	long	0.06361736314688271	-0.5596735149015961
572	C.MW.2008.0702_BM_H12.HM070525	C	V5HV	2.0	10	long	0.255590329845743	2.0
573	C.MW.2008.0301_BM_A6.HM070484	C	V5HV	0.33845649360460484	10	long	0.04250982565127226	0.33845649360460484
574	C.IN.2000.00836_2_5.EF117265	C	V5HV	-0.7840981867959684	10	long	0.2837685004785653	-0.7840981867959684
575	B.US.1998.1056_10_TA11_1826.EU289186	B	V5HV	-0.03679792091870472	10	long	0.28167992893950555	-0.03679792091870472
576	B.DE.2016.1HD5K_D0_061616_F6_S42.KY324615	B	V5HV	-0.8013429130455774	10	long	0.03015272803451477	-0.8013429130455774
577	B.US.2015.1HB1_W4_020416_D3_S58.KY323809	B	V5HV	-1.214670164989233	10	long	0.21	-1.214670164989233
578	B.US.2015.1HB3_D0_102915_B2_S49.KY323899	B	V5HV	-0.51427857351842	10	long	0.040307493360951824	-0.51427857351842
579	B.DE.2016.1HD5K_D0_061416PL2_D11_S27.KY324603	B	V5HV	-0.6777807052660807	10	long	0.248067991875569	-0.6777807052660807
580	B.DE.2016.1HD5K_D0_061416PL1_F1_S17.KY324599	B	V5HV	-0.7798919119599449	10	long	0.12927725099397458	-0.7798919119599449
581	B.DE.2016.1HD5K_D0_061016_C5_S3.KY324594	B	V5HV	-0.6903698325741012	10	long	0.3717779086703812	-0.6903698325741012
582	B.DE.2016.1HD4K_D0_061516_F7_S57.KY324521	B	V5HV	-0.27901425584626094	10	long	0.029980226531209325	-0.27901425584626094
583	B.US.2015.1HD1_W4_012616_D9_S6.KY324497	B	V5HV	-0.13018179202067184	10	long	0.3914735723564463	-0.13018179202067184
584	B.US.2015.1HD1_W4_012016_C12_S94.KY324482	B	V5HV	-0.5331323796458906	10	long	0.39421582641756725	-0.5331323796458906
585	B.US.2015.1HD1_W4_012016_C11_S93.KY324481	B	V5HV	-0.44977164694490596	10	long	0.3384566884082151	-0.44977164694490596
586	B.US.2015.1HD1_D0_012716_B7_S16.KY324417	B	V5HV	-0.43415218132648237	10	long	0.36396324757622683	-0.43415218132648237
587	B.US.2015.1HB3_D0_102315_G10_S34.KY323891	B	V5HV	-0.004803708402820599	10	long	0.35643137575004374	-0.004803708402820599
588	B.US.2015.1HD1_D0_012716_B1_S14.KY324415	B	V5HV	-1.1191864077192086	10	long	0.33176699079426697	-1.1191864077192086
589	B.US.2015.1HD1_D0_012016_A4_S67.KY324398	B	V5HV	0.24846371755103194	10	long	0.02589257138384704	0.24846371755103194
590	B.US.2015.1HB3_W4_110215_H3_S67.KY323995	B	V5HV	0.15320490008428433	10	long	0.35590555343977154	0.15320490008428433
591	B.US.2015.1HB3_W4_110215_G3_S63.KY323992	B	V5HV	0.0038911662369104775	10	long	0.16020127665723172	0.0038911662369104775
592	B.US.2015.1HB3_W4_110215_C7_S50E.KY323986	B	V5HV	0.23451728351268664	10	long	0.02742744476754652	0.23451728351268664
593	B.US.2015.1HB3_W4_110215_C10_S52E.KY323984	B	V5HV	0.10856502373283448	10	long	0.05143122186501278	0.10856502373283448
594	B.US.2015.1HB3_W4_102815_F7_S45.KY323981	B	V5HV	0.34927752746795526	10	long	0.06596809573302176	0.34927752746795526
595	B.US.2015.1HB3_D0_102915_C7_S56.KY323904	B	V5HV	0.01577875638904093	10	long	0.37200115034845593	0.01577875638904093
596	B.US.2015.1HB3_D0_102915_B6_S51.KY323901	B	V5HV	0.18012587516405396	10	long	0.10142694418056014	0.18012587516405396
597	B.US.2015.1HD1_D0_012016_D6_S73.KY324402	B	V5HV	-0.3990271043132517	10	long	0.13546746120581477	-0.3990271043132517
598	07_BC.CN..BC02.EU363832	other	V5HV	0.07918124604762482	10	long	0.025663551885788782	0.07918124604762482
599	C.ZM.1998.ZM55_28A.AY423971	C	V5HV	-0.6025466737407482	10	long	0.33570701538753633	-0.6025466737407482
600	BC.CN.2007.BC04.EU363834	other	V5HV	0.08635983067474821	10	long	0.3943910927986863	0.08635983067474821
601	C.ZA.2005.CAP88_6M_C10.KU198436	C	V5HV	0.287801729930226	10	long	0.13026488844244538	0.287801729930226
602	C.ZA.2006.CAP69_1_12_TA7_1.JX131327	C	V5HV	2.0	10	long	0.295960305590002	2.0
603	BC.CN.2003.BC03.EU363833	other	V5HV	0.26951294421791633	10	long	0.0517353286948225	0.26951294421791633
604	C.ZA.2009.CAP343_2_00_21_2.JN681257	C	V5HV	0.7371926427047373	10	long	0.38072952949716743	0.7371926427047373
605	C.ZA.2008.CAP326_2_00_D9_2.KC154024	C	V5HV	0.2013971243204515	10	long	0.03150208209444	0.2013971243204515
606	C.ZA.2008.CAP307_2_00_24_1.JN681255	C	V5HV	-0.5376020021010439	10	long	0.3928629148040025	-0.5376020021010439
607	C.ZA.2006.CAP260_2_00_TA1_1B.JN681228	C	V5HV	-1.154901959985743	10	long	0.2627553751679086	-1.154901959985743
608	C.ZA.2005.CAP258_2_00_X_23.JN681227	C	V5HV	-0.3467874862246563	10	long	0.03769660691869556	-0.3467874862246563
609	C.ZA.2005.CAP244_D3.DQ435684	C	V5HV	-0.16238000081233617	10	long	0.025707009665681207	-0.16238000081233617
610	C.ZA.2005.CAP225_1_06_A2_18.JN681225	C	V5HV	0.06818586174616162	10	long	0.3083705743586991	0.06818586174616162
611	C.ZA.2005.CAP206_1_B5_Y681D.KJ700457	C	V5HV	2.0	10	long	0.3280349563324472	2.0
612	C.ZA.2005.CAP206_1_B5.FJ443358	C	V5HV	2.0	10	long	0.3513937207607871	2.0
613	C.ZA.2006.CAP177_1A3.KC894133	C	V5HV	-0.8239087409443188	10	long	0.03871913641052338	-0.8239087409443188
614	B.US.2004.CAAN5342.AY835452	B	V5HV	0.03431154264845146	10	long	0.028309195427050377	0.03431154264845146
615	01_AE.TH.2000.C4118_9.JQ352782	01_AE	V5HV	-0.8903877096915404	10	long	0.35161872478877154	-0.8903877096915404
616	C.MW.2003.CE0665_F2.KC894076	C	V5HV	-0.3187587626244128	10	long	0.39476037014876064	-0.3187587626244128
617	01_AE.TH.1999.C1080_C3.JN944660	01_AE	V5HV	0.2730730694829892	10	long	0.025543657538207337	0.2730730694829892
618	C.MW.2004.CE1086_B2.FJ444395	C	V5HV	-0.24372151427485414	10	long	0.3784210782736343	-0.24372151427485414
619	07_BC.CN.2004.CH038_12.EF042692	other	V5HV	-0.36631949888964427	10	long	0.21440664885344235	-0.36631949888964427
620	07_BC.CN..FE.	other	V5HV	0.7403626894942439	10	long	0.03557341508121745	0.7403626894942439
621	C.ZA.2009.CT565_C7_48.KF114890	C	V5HV	2.0	10	long	0.36734798277500913	2.0
622	BC.CN.2010.CNXJ09277_8.KC807975	other	V5HV	2.0	10	long	0.3777731308828527	2.0
623	BC.CN.2010.CNXJ09277_1.KC807969	other	V5HV	2.0	10	long	0.3843896851339135	2.0
624	BC.CN.2010.CNXJ0651_5.KC807936	other	V5HV	1.3157604906657345	10	long	0.21	1.3157604906657345
625	C.CN.2007.CNE65.HQ699980	C	V5HV	0.07790181369095495	10	long	0.39399468596007603	0.07790181369095495
626	08_BC.CN.2007.CNE47.HQ699972	other	V5HV	1.5784948031003767	10	long	0.1718389530008095	1.5784948031003767
627	C.CN.2007.CNE30.HM215411	C	V5HV	-0.0862444105401148	10	long	0.3789308610215382	-0.0862444105401148
628	07_BC.CN.2007.CNE21.HM215407	other	V5HV	-0.46599929202462914	10	long	0.38724002612240127	-0.46599929202462914
629	C.CN.2007.CNE17.HM215403	C	V5HV	0.020655409249800825	10	long	0.3908658987080743	0.020655409249800825
630	B.CN.2004.CNE10.HM215397	B	V5HV	-0.16381518474497947	10	long	0.03635496990172443	-0.16381518474497947
631	07_BC.CN.2004.CH181_12.EF117259	other	V5HV	-0.28051126836889956	10	long	0.03316545804607826	-0.28051126836889956
632	07_BC.CN.2004.CH115_12.EF117263	other	V5HV	0.43136376415898736	10	long	0.2808797616726322	0.43136376415898736
633	07_BC.CN.2004.CH111_8.EF117258	other	V5HV	0.5910646070264992	10	long	0.030844614875416926	0.5910646070264992
634	B.US.2006.CH106_C.JN944942	B	V5HV	2.0	10	long	0.03853486169083073	2.153679653679654
635	C.MW.2006.CE2052_G10.KC894084	C	V5HV	-0.744727494896694	10	long	0.2067202060061485	-0.744727494896694
636	B.CN..BJYA119_6.MN617385	B	V5HV	-1.3010299956639813	10	long	0.24924230274736686	-1.3010299956639813
637	C.ZA.2006.CAP37_1_18_D2_19.JN681230	C	V5HV	0.4899584794248346	10	long	0.3140436329153733	0.4899584794248346
638	B.CN..BJ168_17.MN617378	B	V5HV	0.5786392099680724	10	long	0.1501453577040715	0.5786392099680724
639	07_BC.CN.2005.BC07.EU363837	other	V5HV	0.17018247876834675	10	long	0.042120548903485516	0.17018247876834675
640	B.CN..BJYA105_5.MN617383	B	V5HV	-0.3098039199714863	10	long	0.17168341605016707	-0.3098039199714863
641	07_BC.CN.2007.BJOX011000_01_3.HM215375	other	V5HV	-0.4377071355435253	10	long	0.0804997256946704	-0.4377071355435253
642	07_BC.CN.2003.BC14.EU363844	other	V5HV	-0.10237290870955855	10	long	0.02526889828331766	-0.10237290870955855
643	B.CN.2007.BJOX020000_03_3.HM215382	B	V5HV	1.159188072784984	10	long	0.2555038400539422	1.159188072784984
644	07_BC.CN.2007.BJOX019000_02_1.HM215380	other	V5HV	0.08323379005882171	10	long	0.07891808581225734	0.08323379005882171
645	BC.CN..BC13.EU363843	other	V5HV	2.0	10	long	0.04686420209866898	2.153679653679654
646	B.CN.2007.BJOX003000_19_1.HM215365	B	V5HV	-0.8345479271680714	10	long	0.16773950915148836	-0.8345479271680714
647	B.CN.2007.BJOX007000_02_3.HM215370	B	V5HV	-0.7196493069539943	11	long	0.05372418928044659	-0.7196493069539943
648	B.DE.2016.1HD8K_D0_061616_B4_S93.KY324738	B	V5HV	-0.19246497193114673	11	long	0.09569501709082973	-0.19246497193114673
649	C.ZA.2008.CAP317_2_00_D4_10.KC154022	C	V5HV	2.0	11	long	0.059818726862899796	2.153679653679654
650	B.US.1989.R2.AF128126	B	V5HV	-0.6689980951557952	11	long	0.3805353434266915	-0.6689980951557952
651	C.MW.2006.703010010_C4.KC894105	C	V5HV	-0.958607314841775	11	long	0.14043709969293905	-0.958607314841775
652	B.US.2015.1HC1_D0_061516_A1_S68.KY323997	B	V5HV	-0.744727494896694	11	long	0.3934726982886785	-0.744727494896694
653	C.ZA.2008.CAP330_2_00_F2_41.KC154025	C	V5HV	-0.25181197299379954	11	long	0.3924714862381558	-0.25181197299379954
654	A1.RW.1993.93RW029.AY669697	other	V5HV	0.19589965240923377	11	long	0.06497985021542857	0.19589965240923377
655	B.US.1998.AC10_29.AY835446	B	V5HV	0.18121168713903382	11	long	0.38785366079947214	0.18121168713903382
656	C.ZA.2005.CAP210_TA5.KC894136	C	V5HV	2.0	11	long	0.07925265957181593	2.153679653679654
657	BC.CN.2007.CNE18.HM215404	other	V5HV	-0.5228787452803376	11	long	0.3945249771495211	-0.5228787452803376
658	B.US.2001.APV_13.DQ869019	B	V5HV	-0.1824346304402192	11	long	0.3940469164077445	-0.1824346304402192
659	C.TZ.2005.6785_V5_C14.HM215338	C	V5HV	-0.5084982337626737	11	long	0.3825761125729863	-0.5084982337626737
660	B.US.2015.1HC1_D0_061516_C4_S70.KY323999	B	V5HV	-0.9030899869919435	11	long	0.07869652808050442	-0.9030899869919435
661	C.MW.2008.4707_BM_F8.HM070818	C	V5HV	2.0	11	long	0.10688368431997201	2.153679653679654
662	C.ZA.2005.CAP210_E8.DQ435683	C	V5HV	2.0	11	long	0.14331411766065438	2.153679653679654
663	C.ZA.2008.SO186_H6_5.JN681247	C	V5HV	-1.154901959985743	11	long	0.30188832523340253	-1.154901959985743
664	01_AE.CN.2008.GX74_20.GU475021	01_AE	V5HV	-0.4814860601221125	11	long	0.03451533537379489	-0.4814860601221125
665	C.ZA.2007.722_G4_16.JN967798	C	V5HV	2.0	11	long	0.18684782296434627	2.153679653679654
666	B.DE.2016.1HD4K_D0_061616PL1_D4_S83.KY324529	B	V5HV	-0.21253952548158497	11	long	0.21	-0.21253952548158497
667	A1.UG.1992.92UG031.AY669701	other	V5HV	-0.32882715728491674	11	long	0.351785457126928	-0.32882715728491674
668	B.DE.2016.1HD4K_D0_061616PL2_C2_S57.KY324539	B	V5HV	-0.29328221766324125	11	long	0.07286439433278177	-0.29328221766324125
669	B.DE.2016.1HD4K_W4_062316PL3_B1_S27.KY324572	B	V5HV	-0.27002571430044436	11	long	0.05391893576224657	-0.27002571430044436
670	D.UG.1992.92UG038.AY669759	other	V5HV	0.01703333929878037	11	long	0.3882125367257263	0.01703333929878037
671	B.US.2015.1HC1_D0_061616_G4_S15.KY324000	B	V5HV	-1.0362121726544447	11	long	0.04368909683423039	-1.0362121726544447
672	08_BC.CN.2006.BC17.EU363847	other	V5HV	2.0	11	long	0.23315217703565366	2.153679653679654
673	B.US.2015.1HC1_W4_071216_F7_S69.KY324072	B	V5HV	-0.6946486305533762	11	long	0.3128261206590579	-0.6946486305533762
674	B.US.2015.1HC1_W4_071216_D3_S66.KY324070	B	V5HV	-0.7644715530924511	11	long	0.33913181305395423	-0.7644715530924511
675	B.US.2015.1HC1_W4_070516PL3_A3_S14.KY324059	B	V5HV	-1.0457574905606752	11	long	0.054897364154544465	-1.0457574905606752
676	C.ZA.2007.705010185_TF.KC156129	C	V5HV	2.0	11	long	0.2766858823393456	2.153679653679654
677	C.ZA.2007.704809221_1B3.FJ444103	C	V5HV	-0.14437183011201404	11	long	0.031495115605835594	-0.14437183011201404
678	B.US.2015.1HC1_W4_070516PL2_G5_S11.KY324056	B	V5HV	-0.7281583934635011	11	long	0.07018472530807057	-0.7281583934635011
679	B.US.2015.1HC1_W4_070516PL2_B4_S96.KY324049	B	V5HV	-0.5767541260631921	11	long	0.280030421353283	-0.5767541260631921
680	B.US.2015.1HC1_W4_070116_B8_S30.KY324042	B	V5HV	-0.42365864979420714	11	long	0.39017743686240713	-0.42365864979420714
681	B.DE.2016.1HD4K_W4_062316PL4_A3_S44.KY324584	B	V5HV	-0.2182446253475311	11	long	0.026128564514205477	-0.2182446253475311
682	B.US.2015.1HC1_D0_070516_F10_S90.KY324006	B	V5HV	-0.5316526695878427	11	long	0.02560746891870433	-0.5316526695878427
683	B.US.2003.APV_6.DQ869030	B	V5HV	0.25815819334079426	11	long	0.39426456273377797	0.25815819334079426
684	C.ZA.2008.SO405_T24_5.JN681248	C	V5HV	0.5327543789924978	11	long	0.36032953729166484	0.5327543789924978
685	C.IN.2015.329_15_A1.MK076610	C	V5HV	0.7497363155690611	11	long	0.3862244066461814	0.7497363155690611
686	C.IN.2015.329_15_B1.MK076614	C	V5HV	2.0	11	long	0.31311631568002796	2.153679653679654
687	BC.CN.2010.CNXJ09277_2.KC807970	other	V5HV	2.0	11	long	0.340747340428184	2.153679653679654
688	C.ZA.2008.20883229_C9_H6.HQ615943	C	V5HV	-0.3979400086720376	11	long	0.39204857678101823	-0.3979400086720376
689	B.CN.2006.B04.EU363828	B	V5HV	1.4931791206825153	11	long	0.21	1.4931791206825153
690	BC.CN.2010.CNXJ1081_1.KC807943	other	V5HV	2.0	11	long	0.3601812731371002	2.153679653679654
691	O.CM.1996.YBF39.AJ236421	other	V5HV	2.0	11	long	0.373135797901331	2.153679653679654
692	C.MW.2008.0301_BM_A2.HM070482	C	V5HV	0.7299742856995556	11	long	0.35841798237599765	0.7299742856995556
693	B.US.2012.Z258_2012_SGA5.KX595122	B	V5HV	2.0	11	long	0.3814651383091692	2.153679653679654
694	B.CH..ZENV07_0504_15.KU600814	B	V5HV	0.004321373782642578	11	long	0.036674291702689044	0.004321373782642578
695	B.US.1995.5768_4.AY835435	B	V5HV	-0.623587303008783	11	long	0.03201346185601195	-0.623587303008783
696	C.ZA.2008.CT977_69_12.JN681239	C	V5HV	-0.619788758288394	11	long	0.3895042036829478	-0.619788758288394
697	B.CN..HN18A_41.MN642097	B	V5HV	-1.5228787452803376	11	long	0.13355850067928132	-1.5228787452803376
698	B.CH..ZENV91_0505_12.KU600815	B	V5HV	0.021189299069938092	11	long	0.3933977838998527	0.021189299069938092
699	BC.CN.2010.CNXJ1081_10.KC807949	other	V5HV	2.0	11	long	0.03561031486608646	2.3073593073593073
700	C.ZA.1999.DU156_12.DQ411852	C	V5HV	-1.038987287229634	11	long	0.36815686568449046	-1.038987287229634
701	C.MW.2008.5807_BM_E7.HQ596182	C	V5HV	-0.5376020021010439	11	long	0.3937050092233234	-0.5376020021010439
702	C.ZA.2008.CA457_H1_1.JN681222	C	V5HV	0.1553360374650618	11	long	0.3761483046951585	0.1553360374650618
703	01_AE.TH.2006.427299_C12.JN944655	01_AE	V5HV	2.0	11	long	0.04222686911714729	2.3073593073593073
704	B.CN..HN6A_40.MN642095	B	V5HV	0.11058971029924898	11	long	0.39477579760683434	0.11058971029924898
705	C.MW.2008.0301_BM_A12.HM070481	C	V5HV	1.209515014542631	11	long	0.29386164709455304	1.209515014542631
706	B.CN.2006.CNE4.HM215413	B	V5HV	-0.11802223164814242	11	long	0.3138320771836949	-0.11802223164814242
707	C.ZA.2007.19715820_A10_H2.HQ615950	C	V5HV	2.0	11	long	0.05265201722499088	2.3073593073593073
708	C.ZA.2005.19314479_A2_5.HQ615958	C	V5HV	-0.07572071393811836	11	long	0.3947692190115387	-0.07572071393811836
709	C.TZ.2005.3637_V5_C3.HM215305	C	V5HV	0.5244415616006709	11	long	0.06411900684052177	0.5244415616006709
710	A1.KE.2000.KER2018_11.AY736810	other	V5HV	-0.4249970005664694	11	long	0.031016864535882843	-0.4249970005664694
711	02A1.CM.2004.242_14.EU513188	other	V5HV	2.0	11	long	0.06860627923921286	2.3073593073593073
712	C.IN.1999.25711_2_4.EF117272	C	V5HV	-0.16135866500398885	11	long	0.02542776993035581	-0.16135866500398885
713	O.CM.1995.YBF26.AJ133068	other	V5HV	2.0	11	long	0.09196504366755277	2.3073593073593073
714	C.ZA.2006.2768732_C5_16.HQ615952	C	V5HV	0.2041199826559248	11	long	0.02895882745782835	0.2041199826559248
715	07_BC.CN..HB5_3.HQ326124	other	V5HV	-0.34222729226447884	11	long	0.10237723362364207	-0.34222729226447884
716	BC.CN.2010.CNXJ0031_9.KC807961	other	V5HV	2.0	11	long	0.12403969440999796	2.3073593073593073
717	B.CN.2004.CNE64.HQ699979	B	V5HV	2.0	11	long	0.16440967015425706	2.3073593073593073
718	A1.TZ.2005.0330_V4_C3.HM215257	other	V5HV	-1.2133692319688147	11	long	0.16441123672874042	-1.2133692319688147
719	B.US.1997.SS1196_1.AY835442	B	V5HV	-0.6179649372810696	12	long	0.02927362410181869	-0.6179649372810696
720	B.US.2015.1HD1_D0_012016_H4_S83.KY324412	B	V5HV	-0.9208187539523752	12	long	0.20550327710485358	-0.9208187539523752
721	B.US.2015.1HB1_W4_012016_D10_S47.KY323786	B	V5HV	-0.9913998282380825	12	long	0.26064941436635836	-0.9913998282380825
722	B.US.2015.1HC3_D0_012216_B1_S40.KY324182	B	V5HV	-0.3645162531850879	12	long	0.025825818967509545	-0.3645162531850879
723	B.CN..B06.EU363830	B	V5HV	-0.769551078621726	12	long	0.0281664638524175	-0.769551078621726
724	01_AE.CN.2009.09GX300.MG655199	01_AE	V5HV	0.6083120426973272	12	long	0.028566944416767714	0.6083120426973272
725	BC.CN.2006.BC08.EU363838	other	V5HV	-0.3565473235138126	12	long	0.3834704378018007	-0.3565473235138126
726	C.ZM.1996.96ZM651_02.AF286224	C	V5HV	-0.17206238003251925	12	long	0.35320876714382876	-0.17206238003251925
727	C.CN.2007.CNE23.HM215408	C	V5HV	1.1980684666016872	12	long	0.16665497961490688	1.1980684666016872
728	B.US.2015.1HB1_W4_020416_B2_S54.KY323805	B	V5HV	-1.5228787452803376	12	long	0.265409682211149	-1.5228787452803376
729	B.US.2015.1HB1_D0_012016_F10_S11.KY323732	B	V5HV	-1.0222763947111522	12	long	0.3782442693084266	-1.0222763947111522
730	C.MW.2009.0404_BM_D4.HQ595839	C	V5HV	1.1495270137543478	12	long	0.21	1.1495270137543478
731	B.US.1997.1012_11_TC21_3257.EU289184	B	V5HV	-0.9127511322043421	12	long	0.10605405629196839	-0.9127511322043421
732	C.IN.2014.329_14_B1.MK076593	C	V5HV	-0.22914798835785583	12	long	0.0268606344896129	-0.22914798835785583
733	C.ZA.2009.21197826_V1.HQ595753	C	V5HV	2.0	12	long	0.21	2.3073593073593073
734	B.DE.2016.1HD9K_D0_070816_C3_S35.KY324810	B	V5HV	-0.239577516576788	12	long	0.29266031284935595	-0.239577516576788
735	B.DE.2016.1HD9K_D0_070816_B3_S30.KY324807	B	V5HV	-0.5466816599529624	12	long	0.04939322806604843	-0.5466816599529624
736	B.PE..H077_31.EF210734	B	V5HV	-0.744727494896694	12	long	0.026933541528370714	-0.744727494896694
737	A1.KE.2005.QH343_21M_A10.FJ866119	other	V5HV	2.0	12	long	0.255590329845743	2.3073593073593073
738	A1.KE.2005.QH343_21M_B5.FJ866120	other	V5HV	2.0	12	long	0.295960305590002	2.3073593073593073
739	C.ZA.2006.2759058_F10_B6.HQ615959	C	V5HV	0.42160392686983106	12	long	0.15041967775392398	0.42160392686983106
740	B.US.1996.6244_13_B5_4567.EU289191	B	V5HV	-0.6462568292460645	12	long	0.11171020554085848	-0.6462568292460645
741	DO.FR.2008.RBF208.GQ351296	other	V5HV	0.561101383649056	12	long	0.034478812822523325	0.561101383649056
742	C.ZA.2007.704010069_C6.KC894114	C	V5HV	0.012837224705172217	12	long	0.38390833074938957	0.012837224705172217
743	B.CN..HUB32_3.MN617375	B	V5HV	-0.5686362358410126	12	long	0.35629988771698984	-0.5686362358410126
744	C.IN.2014.329_14_B4.MK076596	C	V5HV	0.09691001300805642	12	long	0.025402802657392115	0.09691001300805642
745	07_BC.CN..SC14_49.MN617370	other	V5HV	0.17026171539495738	12	long	0.3833415190950197	0.17026171539495738
746	07_BC.CN..SC18_26.MN617371	other	V5HV	-0.10237290870955855	12	long	0.3928421883429849	-0.10237290870955855
747	C.MW.2008.3305_BM_C1.HM070604	C	V5HV	0.4668676203541095	12	long	0.11406332595709469	0.4668676203541095
748	C.MW.2004.CE0985_H7.FJ444391	C	V5HV	2.0	12	long	0.3280349563324472	2.3073593073593073
749	07_BC.CN..SC17_32.HQ326128	other	V5HV	0.2041199826559248	12	long	0.3906219775991988	0.2041199826559248
750	C.MW.2008.3305_BM_C9.HM070612	C	V5HV	0.5403294747908738	12	long	0.04035194389286992	0.5403294747908738
751	C.MW.2008.4403_BM_H22.HM070749	C	V5HV	0.1673173347481761	12	long	0.15527329047665964	0.1673173347481761
752	C.TZ.2003.3873_V1_C24.HM215311	C	V5HV	-0.017308247837166807	12	long	0.3353609034161278	-0.017308247837166807
753	C.ZA.2007.3545883_G1_E1.HQ615942	C	V5HV	-0.16115090926274472	12	long	0.3946494680004835	-0.16115090926274472
754	C.TZ.2005.3426_V5_C17.HM215300	C	V5HV	-0.585026652029182	12	long	0.21	-0.585026652029182
755	C.MW.2008.3305_BM_C11.HM070606	C	V5HV	0.06818586174616162	12	long	0.02703263206477491	0.06818586174616162
756	C.BW.2005.3312_D6_2.KC154014	C	V5HV	-0.744727494896694	12	long	0.392480571154894	-0.744727494896694
757	C.MW.2008.3305_BM_F6.HM070620	C	V5HV	0.3443922736851107	12	long	0.0357918494520959	0.3443922736851107
758	07_BC.CN..GX79_7.HQ326145	other	V5HV	-0.4089353929735008	12	long	0.028671205752433954	-0.4089353929735008
759	C.IN.2015.330_15_D36.MK076705	C	V5HV	2.0	13	long	0.3513937207607871	2.3073593073593073
760	C.IN.2015.330_15_E36.MK076706	C	V5HV	2.0	13	long	0.36734798277500913	2.3073593073593073
761	C.IN.2016.330_16_A2.MK076707	C	V5HV	2.0	13	long	0.3777731308828527	2.3073593073593073
762	C.IN.2016.330_16_H2.MK076724	C	V5HV	2.0	13	long	0.3843896851339135	2.3073593073593073
763	A1CD.TZ.2004.3103_V3_C10.HM215288	other	V5HV	0.14882468044852912	13	long	0.2756126998968107	0.14882468044852912
764	08_BC.CN.2007.CNE52.HM215416	other	V5HV	-0.7276013675445955	13	long	0.35859908476830604	-0.7276013675445955
765	08_BC.CN.2007.CNE49.HQ699974	other	V5HV	-0.545475264406903	13	long	0.37517117421610124	-0.545475264406903
766	C.IN.2014.330_14_A20.MK076682	C	V5HV	2.0	13	long	0.18684782296434627	2.461038961038961
767	C.IN.2014.330_14_A12.MK076674	C	V5HV	2.0	13	long	0.23315217703565366	2.461038961038961
768	C.TZ.2001.234_F1_16_57.HM215278	C	V5HV	2.0	13	long	0.14331411766065438	2.461038961038961
769	C.ZA.2009.21502011_F12_E2.HQ615949	C	V5HV	0.989894563718773	13	long	0.2514505455108042	0.989894563718773
770	C.ZA.2008.21203310_G7_C3.HQ615946	C	V5HV	2.0	13	long	0.2766858823393456	2.461038961038961
771	C.ZA.2009.21369737_G11_F2.HQ615941	C	V5HV	2.0	13	long	0.10688368431997201	2.461038961038961
772	C.IN.2015.330_15_C36.MK076700	C	V5HV	2.0	13	long	0.31311631568002796	2.461038961038961
773	C.ZA.2008.SO607_B6_9.KF114895	C	V5HV	-0.3098039199714863	13	long	0.3948549642200837	-0.3098039199714863
774	B.DE.2016.1HD4K_D0_061516_E3_S53.KY324517	B	V5HV	0.39234515536120407	13	long	0.22039731209710803	0.39234515536120407
775	B.CN.2007.BJOX006000_13_3.HM215369	B	V5HV	-0.1617807780923742	13	long	0.39442056462236086	-0.1617807780923742
776	C.ZA.2009.CAP332_2_00_C10_1.KF114887	C	V5HV	-0.638272163982407	13	long	0.3860291802778577	-0.638272163982407
777	C.TZ.2004.6644_V2_C33.HM215336	C	V5HV	-0.774819991822317	13	long	0.09288299287634764	-0.774819991822317
778	C.ZA.2010.CAP382_2_00_D7_19.KC154028	C	V5HV	2.0	13	long	0.07925265957181593	2.461038961038961
779	08_BC.CN..GX43_2.HQ326142	other	V5HV	0.11058971029924898	13	long	0.39462930532414764	0.11058971029924898
780	07_BC.CN.2004.CH119_10.EF117261	other	V5HV	-0.12387457232112338	13	long	0.05003429401367285	-0.12387457232112338
781	C.TZ.2001.556_F2_3_25.HM215317	C	V5HV	0.5211380837040362	13	long	0.24536356088855954	0.5211380837040362
782	07_BC.CN..GX33M_25.HQ326141	other	V5HV	0.2576785748691845	14	long	0.36705957430306924	0.2576785748691845
783	01_AE.CN.2008.SHX335_24.GU475033	01_AE	V5HV	-0.42021640338318983	14	long	0.056892194425056664	-0.42021640338318983
784	C.MW.2009.0404_BM_G3.HQ595847	C	V5HV	-1.154901959985743	14	long	0.12680966029924856	-1.154901959985743
785	07_BC.CN..YN112R_8.MN617365	other	V5HV	0.24054924828259971	14	long	0.39378913728903164	0.24054924828259971
786	BC.CN.2003.BC09.EU363839	other	V5HV	2.0	14	long	0.340747340428184	2.461038961038961
787	C.MW.2009.0404_BM_B9.HQ595836	C	V5HV	-0.3979400086720376	14	long	0.3932657749539191	-0.3979400086720376
788	01_AE.CN.2008.GX72_27.GU475035	01_AE	V5HV	-0.6020599913279624	14	long	0.0838212151305125	-0.6020599913279624
789	C.MW.2009.0404_BM_F3.HQ595842	C	V5HV	-0.2924298239020636	14	long	0.25434272103625605	-0.2924298239020636
790	01_AE.CH..ZENV92_1008_8.KU600817	01_AE	V5HV	-0.0008694587126288914	15	long	0.0615261860389284	-0.0008694587126288914
791	B.US.2015.1HC3_W4_012616_G4_S89.KY324255	B	V5HV	-0.09420411963213146	15	long	0.12553869413485796	-0.09420411963213146
792	07_BC.CN..GX93_8.MN617364	other	V5HV	2.0	15	long	0.059818726862899796	2.461038961038961
793	G.ES.2005.X1854_C2_10.EU885763	other	V5HV	-0.8538719643217619	15	long	0.3671284401029934	-0.8538719643217619
794	C.ZA.2008.20358510_01.JQ352790	C	V5HV	-0.4089353929735008	15	long	0.28184546700551977	-0.4089353929735008
795	D.CG.2007.P940_2_C3.HM068555	other	V5HV	2.0	16	long	0.3601812731371002	2.461038961038961
796	C.MW.2009.0404_BM_H4.HQ595852	C	V5HV	-0.3098039199714863	16	long	0.3877755631603498	-0.3098039199714863
797	B.US.2015.1HC3_W4_012616_F1_S85.KY324252	B	V5HV	-0.23433144524098595	16	long	0.3328931932631155	-0.23433144524098595
798	B.US.2015.1HC3_W4_012616_C7_S77.KY324246	B	V5HV	-0.5512936800949201	16	long	0.027727208268354647	-0.5512936800949201
799	C.ZA.2008.20927783.HQ595750	C	V5HV	2.0	16	long	0.04686420209866898	2.461038961038961
800	B.US.2015.1HC3_D0_012216_G3_S52.KY324191	B	V5HV	-0.341035157335565	16	long	0.3943473176830179	-0.341035157335565
801	B.US.2015.1HC3_W4_012016_G1_S19.KY324239	B	V5HV	-0.35556141053216145	16	long	0.31523592849729026	-0.35556141053216145
802	C.ZA.2006.CAP224_1_18_C7_3.JN967793	C	V5HV	0.10037054511756291	16	long	0.19551668323394744	0.10037054511756291
803	B.US.2015.1HC3_D0_012216_E10_S49.KY324187	B	V5HV	-0.6736641390712486	16	long	0.04331317563432352	-0.6736641390712486
804	B.US.2015.1HC3_D0_012016_F7_S31.KY324177	B	V5HV	-0.23062267392386154	16	long	0.042556108061324704	-0.23062267392386154
805	B.US.2015.1HC3_W4_012016_H5_S21.KY324241	B	V5HV	-0.1390633792999063	16	long	0.25023059288846766	-0.1390633792999063
806	A1.UG.2007.191845_B11.HM215271	other	V5HV	1.2762089666048584	17	long	0.1311306809805817	1.2762089666048584
807	CD.TZ.2004.6480_V4_C25.HM215329	other	V5HV	-1.5499203303783116	17	long	0.2213256104485662	-1.5499203303783116
808	B.US.2000.THRO4156.AY835448	B	V5HV	0.6001492413808382	17	long	0.389880497628667	0.6001492413808382
809	C.ZA.2007.CT431_G6_6.JN681234	C	V5HV	0.11058971029924898	18	long	0.02524411705436952	0.11058971029924898
810	O.CM.1995.YBF37.AJ133067	other	V5HV	2.0	19	long	0.373135797901331	2.461038961038961
811	07_BC.CN..YN108R_4.HQ326138	other	V5HV	0.06069784035361165	19	long	0.2401853504755681	0.06069784035361165
812	C.ZA.2009.20286961_C1_H8.HQ615960	C	V5HV	-0.3979400086720376	20	long	0.027231128278812466	-0.3979400086720376
813	B.DE.2016.1HD4K_W4_062316PL3_B9_S29.KY324574	B	V5HV	0.2041199826559248	21	long	0.39302976102038867	0.2041199826559248
814	B.DE.2016.1HD4K_W4_062316PL4_A11_S47.KY324583	B	V5HV	-0.14691047014813446	21	long	0.1686211824328301	-0.14691047014813446
815	B.DE.2016.1HD4K_D0_061616PL2_A4_S53.KY324536	B	V5HV	-0.393618634889395	21	long	0.3765724088249154	-0.393618634889395
816	B.DE.2016.1HD4K_W4_062316PL3_A3_S25.KY324569	B	V5HV	-0.25258819211357664	21	long	0.028049630219498606	-0.25258819211357664
817	C.ZA.2008.20803520.HQ595748	C	V5HV	0.2355284469075489	24	long	0.026471411018522933	0.2355284469075489
818	C.TZ.2003.0077_V1_C16.HM215254	C	V5HV	0.07590446848313998	24	long	0.39240422629198835	0.07590446848313998
819	C.TZ.2003.6471_V1_C16.HM215328	C	V2HV	2.0	3	short	0.6156103148660865	2.0
820	C.ZA.2008.CA457_H1_1.JN681222	C	V2HV	0.1553360374650618	3	short	0.6811863914329791	0.1553360374650618
821	D.UG.2007.191727_F6.HM215269	other	V2HV	-0.7520267336381934	4	short	0.9730645108375375	-0.7520267336381934
822	B.FR.1985.NL43.AY669735	B	V2HV	-1.0342293367031357	4	short	0.9013865342127614	-1.0342293367031357
823	C.TZ.2005.6040_V4_C15.HM215320	C	V2HV	-0.8239087409443188	4	short	0.6176261263338293	-0.8239087409443188
824	B.US.1994.PRB926_04_A9_4237.EU289197	B	V2HV	-1.0	4	short	0.6962445802175427	-1.0
825	B.US.1994.6101_1.AY835434	B	V2HV	-1.158884654122515	4	short	0.6574882817541996	-1.158884654122515
826	A1D.KE.1995.Q168_A2.AF407148	other	V2HV	-0.9537780627783636	4	short	0.6673231931354011	-0.9537780627783636
827	01_AE.TH.1993.TH976_17.U08458	01_AE	V2HV	-0.7954730570001595	4	short	0.9480262889405153	-0.7954730570001595
828	B.US.2007.EN3C016.MN516423	B	V2HV	0.25214885481850713	4	short	0.609499920587919	0.25214885481850713
829	B.US.2007.EN3C040.MN516425	B	V2HV	2.0	4	short	0.6222268691171473	2.0
830	B.US.2007.EN3C041.MN516426	B	V2HV	0.13611784289647613	4	short	0.6159884672147511	0.13611784289647613
831	B.US.2007.EN3C045.MN516427	B	V2HV	-0.23559967704361184	4	short	0.9736120808991852	-0.23559967704361184
832	B.CN..BJ175_4.MN617380	B	V2HV	-0.9208187539523752	4	short	0.954623404384825	-0.9208187539523752
833	B.US.2007.EN3C059.MN516428	B	V2HV	1.3312551643666097	4	short	0.7656267369689538	1.3312551643666097
834	A1D.UG.1992.92UG035.AY669755	other	V2HV	0.5378190950732742	4	short	0.6894149256246351	0.5378190950732742
835	B.US.2007.EN3C061.MN516429	B	V2HV	-0.1950432001425084	4	short	0.9330095254881177	-0.1950432001425084
836	A1D.KE.1995.Q168_B23.AF407149	other	V2HV	-0.769551078621726	4	short	0.6097922591346392	-0.769551078621726
837	B.US.1986.YU2.M93258	B	V2HV	-1.0462837882000315	4	short	0.7329981136961662	-1.0462837882000315
838	01_AE.CN.2007.BJX4_6.GU475020	01_AE	V2HV	-0.3565473235138126	4	short	0.9296587349021324	-0.3565473235138126
839	B.US.2007.EN3C068.MN516430	B	V2HV	0.30928941065525645	4	short	0.7894939683499893	0.30928941065525645
840	B.PE..H086_8_N651K.	B	V2HV	2.0	4	short	0.632652017224991	2.0
841	01_AE.CN.2007.BJOX028000_34_2.HM215390	01_AE	V2HV	-0.7942544590573379	4	short	0.6128098572605931	-0.7942544590573379
842	B.CN.2004.CNE12.HM215399	B	V2HV	-0.08101610218363622	4	short	0.6071290458368399	-0.08101610218363622
843	B.CN.2007.BJOX022000_02_3.HM215384	B	V2HV	-0.4383024673460066	4	short	0.7941479493511506	-0.4383024673460066
844	B.CN.2006.CNE6.HM215423	B	V2HV	2.0	4	short	0.6486062792392129	2.0
845	A1.KE.2005.QH359_21M_D1.FJ866122	other	V2HV	2.0	4	short	0.6719650436675528	2.0
846	B.PE..H086_8.EF210732	B	V2HV	2.0	4	short	0.704039694409998	2.0
847	B.DE.2016.1HD4K_D0_061516_E3_S53.KY324517	B	V2HV	0.39234515536120407	4	short	0.6336206907663184	0.39234515536120407
848	B.PE..H080_23.EF210735	B	V2HV	-0.14874165128092473	4	short	0.9610908014026023	-0.14874165128092473
849	A1.TZ.2004.3718_3_11.HM215306	other	V2HV	-0.4868356908680016	4	short	0.6112647663643849	-0.4868356908680016
850	C.ZA.2007.19715820_A10_H2.HQ615950	C	V2HV	2.0	4	short	0.7444096701542571	2.0
851	B.DE.2016.1HD4K_D0_061516_F7_S57.KY324521	B	V2HV	-0.27901425584626094	4	short	0.7808563778105644	-0.27901425584626094
852	B.DE.2016.1HD4K_D0_061616PL2_A4_S53.KY324536	B	V2HV	-0.393618634889395	4	short	0.7502409987645023	-0.393618634889395
853	B.DE.2016.1HD4K_D0_061616PL2_C2_S57.KY324539	B	V2HV	-0.29328221766324125	4	short	0.6113314892370484	-0.29328221766324125
854	B.DE.2016.1HD4K_W4_062316PL3_A3_S25.KY324569	B	V2HV	-0.25258819211357664	4	short	0.6089230663276335	-0.25258819211357664
855	B.DE.2016.1HD4K_W4_062316PL3_B1_S27.KY324572	B	V2HV	-0.27002571430044436	4	short	0.9563083332704965	-0.27002571430044436
856	B.DE.2016.1HD4K_W4_062316PL3_B9_S29.KY324574	B	V2HV	0.2041199826559248	4	short	0.8881184338261533	0.2041199826559248
857	B.DE.2016.1HD4K_W4_062316PL4_A11_S47.KY324583	B	V2HV	-0.14691047014813446	4	short	0.6142207666449999	-0.14691047014813446
858	B.DE.2016.1HD4K_W4_062316PL4_A3_S44.KY324584	B	V2HV	-0.2182446253475311	4	short	0.60587995360823	-0.2182446253475311
859	01_AE.CN.2007.BJOX028000_10_3.HM215389	01_AE	V2HV	-0.680415126889894	4	short	0.8174852452379673	-0.680415126889894
860	B.DE.2016.1HD4K_D0_061616PL1_D4_S83.KY324529	B	V2HV	-0.21253952548158497	4	short	0.9741548585330004	-0.21253952548158497
861	01_AE.CN.2007.BJOX028000_43_5.HM215391	01_AE	V2HV	-0.30627305107635305	4	short	0.6153385590388328	-0.30627305107635305
862	B.US.2007.EN3C028.MN516424	B	V2HV	0.22203979716101552	4	short	0.6123140969242078	0.22203979716101552
863	B.US.2007.EN3C075.MN516432	B	V2HV	0.3021143769562011	4	short	0.9722567048037222	0.3021143769562011
864	01_AE.CN.2007.BJOX005000_09_2.HM215367	01_AE	V2HV	1.1555060775362176	4	short	0.7447696104451169	1.1555060775362176
865	B.US.2007.EN3C073.MN516431	B	V2HV	0.14438737410193678	4	short	0.6069529564572098	0.14438737410193678
866	C.ZA.2009.20286961_C1_H8.HQ615960	C	V2HV	-0.3979400086720376	4	short	0.607433544068277	-0.3979400086720376
867	B.US.2006.700010040_C9_4520.EU289193	B	V2HV	-0.638272163982407	4	short	0.8653564520829723	-0.638272163982407
868	C.ZM.2002.ZM215_8.DQ422948	C	V2HV	-0.7545860466951746	4	short	0.8900103943698517	-0.7545860466951746
869	B.US.2007.EN3D079.MN516442	B	V2HV	0.35617888555337524	4	short	0.9732824621677145	0.35617888555337524
870	01_AE.TH.2005.816769_AA107A_WG8.JX448026	01_AE	V2HV	0.029383777685209667	4	short	0.8223477829953509	0.029383777685209667
871	B.US.2007.EN3D071.MN516441	B	V2HV	0.872197077024274	4	short	0.79	0.872197077024274
872	01_AE.TH.2006.816763_C02.JN944659	01_AE	V2HV	-0.5528419686577808	4	short	0.614773677270777	-0.5528419686577808
873	C.ZA.2007.722_G4_16.JN967798	C	V2HV	2.0	4	short	0.79	2.0
874	B.US.1994.7165_18.AY835437	B	V2HV	1.7957083502411728	4	short	0.79	1.7957083502411728
875	B.US.2007.EN3D069.MN516440	B	V2HV	-0.06950943469373042	4	short	0.9738113637920056	-0.06950943469373042
876	CD.TZ.2005.6811_V5_C20.HM215339	other	V2HV	-1.0457574905606752	4	short	0.8673678813198694	-1.0457574905606752
877	B.US.2007.EN3D066.MN516439	B	V2HV	-0.40638169187046413	4	short	0.9606544666678316	-0.40638169187046413
878	B.US.2007.EN3D059.MN516438	B	V2HV	0.4622931555425308	4	short	0.7938543225017933	0.4622931555425308
879	B.CN.2007.BJOX003000_19_1.HM215365	B	V2HV	-0.8345479271680714	4	short	0.9613071898511647	-0.8345479271680714
880	A1.TZ.2005.0260_V5_C1.HM215255	other	V2HV	-0.906578314837765	4	short	0.8829019787200181	-0.906578314837765
881	01_AE.CN.2009.09GX300.MG655199	01_AE	V2HV	0.6083120426973272	4	short	0.642211185809656	0.6083120426973272
882	B.US.2007.EN3C084.MN516433	B	V2HV	2.0	4	short	0.835590329845743	2.0
883	B.US.2007.EN3D020.MN516436	B	V2HV	0.30194105779520447	4	short	0.6078083491828346	0.30194105779520447
884	CD.TZ.2004.6480_V4_C25.HM215329	other	V2HV	-1.5499203303783116	4	short	0.8353403961903962	-1.5499203303783116
885	B.US.2007.EN3C088.MN516434	B	V2HV	0.11700599663596668	4	short	0.8576426865336849	0.11700599663596668
886	B.US.2007.EN3D054.MN516437	B	V2HV	-0.01949668180660491	4	short	0.6176788285557643	-0.01949668180660491
887	01_AE.CN.2008.GX88_47.GU475018	01_AE	V2HV	-0.7958800173440752	4	short	0.9324147708192478	-0.7958800173440752
888	B.US.2007.EN3D006.MN516435	B	V2HV	0.0016904542321528522	4	short	0.9624046562015901	0.0016904542321528522
889	C.TZ.2003.6838_V1_C35.HM215341	C	V2HV	-0.49038086242322726	5	short	0.9397895175185753	-0.49038086242322726
890	C.ZA..CAP188_1_D1_14_REV.KC894134	C	V2HV	-0.744727494896694	5	short	0.6056489575414697	-0.744727494896694
891	B.US.2015.1HD2_PREINF_051916_A12_S61.KY324505	B	V2HV	-1.3010299956639813	5	short	0.9174701956886235	-1.3010299956639813
892	B.PE..H030_7.EF210727	B	V2HV	0.11394335230683679	5	short	0.9573006928672103	0.11394335230683679
893	B.PE..H035_18.EF210729	B	V2HV	0.9590413923210935	5	short	0.7079771052187538	0.9590413923210935
894	01_AE.CN.2008.GX8C_31.GU475039	01_AE	V2HV	0.05307844348341968	5	short	0.6079197138132919	0.05307844348341968
895	B.US.2015.1HD2_PREINF_051916_D8_S66.KY324511	B	V2HV	-1.537602002101044	5	short	0.7451810042288155	-1.537602002101044
896	07_BC.CN..GX45_57.HQ326143	other	V2HV	0.05307844348341968	5	short	0.657033861170413	0.05307844348341968
897	D.KE.1995.QA013_70I_H1.FJ866134	other	V2HV	-0.09151498112135022	5	short	0.6651331601382523	-0.09151498112135022
898	01_AE.CN.2006.CNE8.HM215427	01_AE	V2HV	-0.24347799460944858	5	short	0.6073838778053748	-0.24347799460944858
899	C.ZA.2009.CAP341_2_00_C10_18.KC154027	C	V2HV	-0.46852108295774486	5	short	0.9686423694228725	-0.46852108295774486
900	01_AE.TH.2005.356272_C02.JN944654	01_AE	V2HV	-0.11918640771920865	5	short	0.6053410571923061	-0.11918640771920865
901	01_AE.CN.2008.GX73_29.GU475038	01_AE	V2HV	-0.5686362358410126	5	short	0.6875524357422779	-0.5686362358410126
902	O.FR.1990.BCF03.AJ133055	other	V2HV	2.0	5	short	0.875960305590002	2.0
903	01_AE.CN.1999.AE01.EU363849	01_AE	V2HV	-0.9208187539523752	5	short	0.8336018414278793	-0.9208187539523752
904	01_AE.TH.1999.C1080_C3.JN944660	01_AE	V2HV	0.2730730694829892	5	short	0.6261567192460149	0.2730730694829892
905	C.ZA.2007.CA392_H2_6.JN681221	C	V2HV	-0.744727494896694	5	short	0.9738267577837956	-0.744727494896694
906	01_AE.CN.2009.09GX332.MG655204	01_AE	V2HV	0.06182930729469903	5	short	0.7542806831323402	0.06182930729469903
907	A1.KE..MJ613_W1M_A2.DQ208444	other	V2HV	-0.5376020021010439	5	short	0.8339678249221678	-0.5376020021010439
908	01_AE.CN.2015.15JS62.MG655212	01_AE	V2HV	0.1228709228644355	5	short	0.6227973792532611	0.1228709228644355
909	01_AE.CN.2009.09GX310.MG655200	01_AE	V2HV	-0.08990945440593186	5	short	0.6085054115915477	-0.08990945440593186
910	01_AE.TH.2005.620345_C1.JX512900	01_AE	V2HV	2.0	5	short	0.9080349563324472	2.0
911	C.BW.2006.B005018_8_F6_3.KF114881	C	V2HV	-0.5528419686577808	5	short	0.8947029859888872	-0.5528419686577808
912	01_AE.CN.2008.SH6_81.GU475032	01_AE	V2HV	-0.05551732784983137	5	short	0.7838857883477417	-0.05551732784983137
913	C.ZA.2006.2768732_C5_16.HQ615952	C	V2HV	0.2041199826559248	5	short	0.9215367451057281	0.2041199826559248
914	C.ZA.1997.97ZA009.AY118166	C	V2HV	-0.22040350874217546	5	short	0.6064531534235343	-0.22040350874217546
915	D.KE.1995.QA013_70I_M12.FJ866135	other	V2HV	2.0	5	short	0.9313937207607872	2.0
916	A1C.TZ..216_F2_E3_5.HM215277	other	V2HV	-0.5528419686577808	5	short	0.737072960809618	-0.5528419686577808
917	C.ZA.2008.CAP310_2_00_20_2.JN681256	C	V2HV	-0.1804560644581313	5	short	0.605540779829096	-0.1804560644581313
918	C.MW.2003.CE0626_E6.FJ444284	C	V2HV	-0.28399665636520083	5	short	0.720556680411807	-0.28399665636520083
919	D.UG.2005.190049.JX236668	other	V2HV	-0.384049948343599	5	short	0.6064781309913061	-0.384049948343599
920	01_AE.CN.2007.BJOX010000_06_2.HM215373	01_AE	V2HV	0.9383791070804971	6	short	0.7486967237135875	0.9383791070804971
921	B.CN.2007.BJOX007000_02_3.HM215370	B	V2HV	-0.7196493069539943	6	short	0.9745673944838703	-0.7196493069539943
922	01_AE.CN..BJMSM2498.	01_AE	V2HV	0.17609125905568124	6	short	0.963628768227965	0.17609125905568124
923	07_BC.CN.2007.BJOX011000_01_3.HM215375	other	V2HV	-0.4377071355435253	6	short	0.7102893287981783	-0.4377071355435253
924	C.BW.2005.2865_A11_12.KC154013	C	V2HV	-0.05551732784983137	6	short	0.6392524694324007	-0.05551732784983137
925	01_AE.CN.2007.BJOX009000_02_4.HM215372	01_AE	V2HV	0.2363356859539064	6	short	0.8298299806087934	0.2363356859539064
926	B.CN.2007.BJOX006000_13_3.HM215369	B	V2HV	-0.1617807780923742	6	short	0.9481249708920911	-0.1617807780923742
927	01_AE.CN..BJMSM2316.	01_AE	V2HV	-0.494850021680094	6	short	0.9201826340716626	-0.494850021680094
928	01_AE.CN.2007.BJOX015000_11_5.HM215377	01_AE	V2HV	-0.7596754449095658	6	short	0.6079152125822765	-0.7596754449095658
929	01_AE.CN.2007.BJOX018000_02_3.HM215379	01_AE	V2HV	2.0	6	short	0.9473479827750091	2.0
930	C.ZA.2009.21399975_E2_B3.HQ615957	C	V2HV	0.4885507165004443	6	short	0.8385553877275543	0.4885507165004443
931	07_BC.CN.2007.BJOX019000_02_1.HM215380	other	V2HV	0.08323379005882171	6	short	0.6330946263933839	0.08323379005882171
932	C.ZA.2007.CAP237_1_22_B2_2_39.JN681226	C	V2HV	2.0	6	short	0.9577731308828528	2.0
933	A1.KE.2000.KER2018_11.AY736810	other	V2HV	-0.4249970005664694	6	short	0.6190826852861371	-0.4249970005664694
934	C.ZA.2006.CAP177_1A3.KC894133	C	V2HV	-0.8239087409443188	6	short	0.9665887778221292	-0.8239087409443188
935	C.ZA.2005.CAP174_1_06_F3_1B.JN967791	C	V2HV	-1.3010299956639813	6	short	0.6977582755581894	-1.3010299956639813
936	C.ZA.2006.CAP136_1_16_E6_1.JN967790	C	V2HV	2.0	6	short	0.9643896851339135	2.0
937	B.US.2004.CAAN5342.AY835452	B	V2HV	0.03431154264845146	6	short	0.6098203684821782	0.03431154264845146
938	02_AG.CM.2004.T250_4.EU513189	other	V2HV	1.9886565952775197	6	short	0.79	1.9886565952775197
939	B.US.1997.SS1196_1.AY835442	B	V2HV	-0.6179649372810696	6	short	0.6298807381549708	-0.6179649372810696
940	C.ZA.2008.SO032_A2_8_1.KF114894	C	V2HV	0.2966651902615311	6	short	0.959138403016522	0.2966651902615311
941	B.US..BR07.AY124979	B	V2HV	0.20955522513308633	6	short	0.6565626027523724	0.20955522513308633
942	B.CN..BJYA119_6.MN617385	B	V2HV	-1.3010299956639813	6	short	0.6453174994298229	-1.3010299956639813
943	B.CN..BJYA105_5.MN617383	B	V2HV	-0.3098039199714863	6	short	0.6245670405118469	-0.3098039199714863
944	C.ZA.2009.21502011_F12_E2.HQ615949	C	V2HV	0.989894563718773	6	short	0.9038824454481172	0.989894563718773
945	D.UG.2001.231965_C1.JQ361079	other	V2HV	-0.46084859655450694	6	short	0.9711276228110086	-0.46084859655450694
946	07_BC.CN.2007.BJOX029000_03_1.HM215392	other	V2HV	-0.5857455028860629	6	short	0.7810296188599877	-0.5857455028860629
947	DU.CM..247_23.EU683891	other	V2HV	0.6637423745118554	6	short	0.7297160076245627	0.6637423745118554
948	B.CN.2007.BJOX020000_03_3.HM215382	B	V2HV	1.159188072784984	6	short	0.7043508050527169	1.159188072784984
949	C.ZA.2007.SO225_H11_12.JN681252	C	V2HV	0.31386722036915343	6	short	0.6757249188902209	0.31386722036915343
950	C.ZA.2008.21203310_G7_C3.HQ615946	C	V2HV	2.0	6	short	0.6185348616908308	2.153679653679654
951	A1CD.TZ.2004.3103_V3_C10.HM215288	other	V2HV	0.14882468044852912	6	short	0.7921986159480199	0.14882468044852912
952	B.FR..BX08_16.GQ855765	B	V2HV	-0.49470075860506124	6	short	0.6415092544978424	-0.49470075860506124
953	01_AE.CN.2007.BJ5_11.GU475024	01_AE	V2HV	-0.6575773191777937	6	short	0.6438252719264195	-0.6575773191777937
954	B.CN.2003.B02.EU363826	B	V2HV	-1.1772175409292547	6	short	0.6357894373292505	-1.1772175409292547
955	B.US.2003.APV_6.DQ869030	B	V2HV	0.25815819334079426	6	short	0.9705771763906514	0.25815819334079426
956	B.CH..NAB01_PA.KX673206	B	V2HV	-0.13489602535887207	6	short	0.9744521329405114	-0.13489602535887207
957	B.US.1986.ADA.AY426119	B	V2HV	-0.3872797032211399	6	short	0.6783513084344885	-0.3872797032211399
958	D.UG.1999.A08483M1_VRC9.HM215358	other	V2HV	-0.13489602535887207	6	short	0.6106386930487052	-0.13489602535887207
959	B.CH.2003.NAB5PRE_CL_1.EU023923	B	V2HV	0.5910646070264992	6	short	0.7685461406662045	0.5910646070264992
960	D.KE.2001.NKU3006_EC1.JQ715411	other	V2HV	-0.25375512827980173	6	short	0.9123563784877826	-0.25375512827980173
961	C.MW.2008.4707_BM_H2.HM070822	C	V2HV	2.0	6	short	0.626864202098669	2.153679653679654
962	C.TZ.2000.541_F1_A7_2.HQ698049	C	V2HV	-0.769551078621726	6	short	0.6325869634425122	-0.769551078621726
963	21_A2D.KE.2004.QG393_60M_B8.FJ866130	other	V2HV	-1.5228787452803376	6	short	0.8751803182223271	-1.5228787452803376
964	21_A2D.KE.2004.QG393_60M_B7.FJ866129	other	V2HV	-1.2218487496163564	6	short	0.7311127933310992	-1.2218487496163564
965	D.UG.1993.93UG082.AY669750	other	V2HV	-0.645891560852599	6	short	0.9363749818039393	-0.645891560852599
966	C.TZ.2006.6022_V7_C24.HM215319	C	V2HV	0.2966651902615311	6	short	0.9374290179135545	0.2966651902615311
967	D.UG.1993.93UG070.AY669756	other	V2HV	0.08990511143939793	6	short	0.9720181622560158	0.08990511143939793
968	B.US.1992.92US715.U08451	B	V2HV	0.0	6	short	0.6883911207390537	0.0
969	D.UG.1992.92UG038.AY669759	other	V2HV	0.01703333929878037	6	short	0.6128811100307575	0.01703333929878037
970	D.TZ.2004.6405_V4_C34.HM215327	other	V2HV	0.3446535578138022	6	short	0.9009212914047546	0.3446535578138022
971	B.US.1995.6535_3.AY835438	B	V2HV	0.22143771258529205	6	short	0.7517342659969042	0.22143771258529205
972	A1C.TZ.2004.6540_V4_C1.HM215330	other	V2HV	2.0	6	short	0.6398187268628999	2.153679653679654
973	A1C.TZ.2004.6545_V3_C13.HM215331	other	V2HV	2.0	6	short	0.659252659571816	2.153679653679654
974	A1C.TZ.2005.6545_V4_C1.HM215332	other	V2HV	2.0	6	short	0.686883684319972	2.153679653679654
975	B.BR.1992.92BR020.AY669718	B	V2HV	-0.8833590543388709	6	short	0.7514400895096953	-0.8833590543388709
976	41_CD.TZ.2003.6650_V1_C8.HM215337	other	V2HV	-1.3010299956639813	6	short	0.9379402559520742	-1.3010299956639813
977	B.US.1998.9021_14_B2_4571.EU289196	B	V2HV	0.2304489213782739	6	short	0.9506221087013932	0.2304489213782739
978	CD.TZ.2006.6811_V7_C18.HM215340	other	V2HV	-0.7271377244110937	6	short	0.7519969392217526	-0.7271377244110937
979	41_CD.TZ.2003.6952_V1_C20.HM215343	other	V2HV	-1.3052193639879384	6	short	0.7681986831609626	-1.3052193639879384
980	C.TZ.2003.6980_V0_C31.HM215344	C	V2HV	-1.0	6	short	0.9261613294796535	-1.0
981	A1.UG.2007.9004SS_A3_4.HM215350	other	V2HV	-0.2967086218813386	6	short	0.9647987374958956	-0.2967086218813386
982	C.ZA.2007.705010067_TF.KC156125	C	V2HV	2.0	6	short	0.7233141176606545	2.153679653679654
983	B.CH..NAB01_C24_REV.KX673212	B	V2HV	2.0	6	short	0.7668478229643463	2.153679653679654
984	01_AE.CN..BJMSM2249.	01_AE	V2HV	0.5763413502057929	6	short	0.9075915872337752	0.5763413502057929
985	B.CN.2006.B04.EU363828	B	V2HV	1.4931791206825153	6	short	0.79	1.4931791206825153
986	B.US.1995.3988_25.AY835436	B	V2HV	-0.15847160057370244	6	short	0.8889169803803287	-0.15847160057370244
987	B.CN..BJ39_14.MN617376	B	V2HV	-0.09151498112135022	6	short	0.9152055220722102	-0.09151498112135022
988	B.US..SF162.EU123924	B	V2HV	-0.7519776635876465	6	short	0.6067690912360357	-0.7519776635876465
989	C.ZA.2008.KO756_38_TB12.JN681243	C	V2HV	-1.154901959985743	6	short	0.9246406582850359	-1.154901959985743
990	07_BC.CN..BJ22_5.HQ326125	other	V2HV	0.35602585719312274	6	short	0.6067584273743922	0.35602585719312274
991	01_AE.CN.2007.BJ17A_6.GU475028	01_AE	V2HV	-0.09691001300805639	6	short	0.8523346174559232	-0.09691001300805639
992	C.MW..S018_18.	C	V2HV	-1.2135325232597174	6	short	0.8512791101430922	-1.2135325232597174
993	B.CN..BJ176_1.MN617381	B	V2HV	-1.3010299956639813	6	short	0.6672505471828376	-1.3010299956639813
994	B.US.2001.REJO4541_67.AY835449	B	V2HV	-1.1602517810681228	6	short	0.68444556380319	-1.1602517810681228
995	B.CN..BJ171_13.MN617379	B	V2HV	-0.14266750356873156	6	short	0.9664606471499366	-0.14266750356873156
996	B.FR.1983.LAI.K02013	B	V2HV	-0.7851561519523022	6	short	0.8536059772308151	-0.7851561519523022
997	C.MW..BF942_218D.HM215362	C	V2HV	2.0	6	short	0.8131521770356537	2.153679653679654
998	01_AE.TH.1999.R3265_C6.JX512903	01_AE	V2HV	-0.45748578371834603	6	short	0.9726488383277448	-0.45748578371834603
999	B.US.1989.R2.AF128126	B	V2HV	-0.6689980951557952	6	short	0.6650244992341846	-0.6689980951557952
1000	02_AG...MGRM_AG_002.MF510462	other	V2HV	-0.022276394711152253	6	short	0.9529344038285416	-0.022276394711152253
1001	CD.TZ.2004.3337_V2_C6.HM215297	other	V2HV	-1.1440328496500884	6	short	0.9427850439965236	-1.1440328496500884
1002	B.US..MN_3.HM215430	B	V2HV	-1.529471909651051	6	short	0.7047355551511493	-1.529471909651051
1003	B.CH.2001.NAB01.EU023918	B	V2HV	0.2304489213782739	6	short	0.6381322731281047	0.2304489213782739
1004	B.CH..NAB01_C14.KX673207	B	V2HV	0.2335037603411344	6	short	0.9677874265750527	0.2335037603411344
1005	B.CH..NAB01_C14_REV.KX673208	B	V2HV	0.6445370577784073	6	short	0.811984576317801	0.6445370577784073
1006	B.CH..NAB01_C21.KX673209	B	V2HV	-0.27245874297144357	6	short	0.8646634259664573	-0.27245874297144357
1007	B.CH..NAB01_C21_REV.KX673210	B	V2HV	1.1358320497126804	6	short	0.79	1.1358320497126804
1008	B.CH..NAB01_C24.KX673211	B	V2HV	-0.583359492661719	6	short	0.9592771736801964	-0.583359492661719
1009	B.US.1985.BAL_26.DQ318211	B	V2HV	-1.4107319605372772	6	short	0.898208503863273	-1.4107319605372772
1010	C.ZA.2005.CAP244_D3.DQ435684	C	V2HV	-0.16238000081233617	6	short	0.6976145921728603	-0.16238000081233617
1011	B.US.1985.BAL_01.DQ318210	B	V2HV	-1.083193494829	6	short	0.8267776437728385	-1.083193494829
1012	C.TZ.2004.3728_V2_C6.HM215307	C	V2HV	-1.2218487496163564	6	short	0.8071508815577473	-1.2218487496163564
1013	C.TZ.2004.377_V4_C09.HM215308	C	V2HV	0.35410843914740087	6	short	0.6494377831495435	0.35410843914740087
1014	B.CN..B06.EU363830	B	V2HV	-0.769551078621726	6	short	0.9718198888386957	-0.769551078621726
1015	C.TZ.2003.3873_V1_C24.HM215311	C	V2HV	-0.017308247837166807	6	short	0.6057813599719455	-0.017308247837166807
1016	B.CN.2006.B05.EU363829	B	V2HV	-2.0	6	short	0.835590329845743	-2.0
1017	B.US.1986.JRFL_N156Q.	B	V2HV	-0.12090412049992724	6	short	0.9697636356183823	-0.12090412049992724
1018	C.ZA.2008.CAP291_2_00_H2_15.KF114884	C	V2HV	-0.23657200643706275	6	short	0.9726628066534472	-0.23657200643706275
1019	B.DE.2016.1HD8K_W4_070116PL4_E9_S87.KY324802	B	V2HV	-0.5346171485515817	6	short	0.9650842138013653	-0.5346171485515817
1020	B.CN.2005.DRVI01_0507_12.MK053944	B	V2HV	2.0	6	short	0.8566858823393456	2.153679653679654
1021	A1.UG.2007.191845_B11.HM215271	other	V2HV	1.2762089666048584	6	short	0.808878171337196	1.2762089666048584
1022	B.US.1991.DH12.AF069140	B	V2HV	-0.6439741428068773	6	short	0.9506418593870706	-0.6439741428068773
1023	A1.UG.2007.191955_A11.HM215272	other	V2HV	-0.2668187904390766	6	short	0.9687053830996487	-0.2668187904390766
1024	N.CM.1995.YBF30.AJ006022	other	V2HV	2.0	6	short	0.893116315680028	2.153679653679654
1025	C.ZA.2008.CT966_E1_7.JN681238	C	V2HV	-0.25181197299379954	6	short	0.9711595139854844	-0.25181197299379954
1026	O.CM.1994.YBF16.AJ133063	other	V2HV	2.0	6	short	0.9207473404281841	2.153679653679654
1027	07_BC.CN..GZ36_5.MN617393	other	V2HV	0.10720996964786837	6	short	0.7141018145691709	0.10720996964786837
1028	C.ZA.2009.CT565_C7_48.KF114890	C	V2HV	2.0	6	short	0.9401812731371002	2.153679653679654
1029	B.ES.2007.X2278_C2_B6.FJ817366	B	V2HV	-0.8629308691605916	6	short	0.9121673447116494	-0.8629308691605916
1030	14_BG.ES.2007.X2252_C7.EU885766	other	V2HV	-0.44369749923271273	6	short	0.866750010668041	-0.44369749923271273
1031	B.PE..H031_7.EF210728	B	V2HV	-0.045757490560675115	6	short	0.7233675737157623	-0.045757490560675115
1032	B.PE..H077_31.EF210734	B	V2HV	-0.744727494896694	6	short	0.9742897939378136	-0.744727494896694
1033	BC.CN.2010.CNXJ0651_9.KC807940	other	V2HV	1.0068937079479006	6	short	0.6763867843019937	1.0068937079479006
1034	B.CN.2005.DRVI01_0507_13.MK053945	B	V2HV	2.0	6	short	0.9531357979013311	2.153679653679654
1035	BC.CN.2010.CNXJ0651_6.KC807937	other	V2HV	2.0	6	short	0.9614651383091692	2.153679653679654
1036	B.US.1990.WEAU_D15_410.EU289202	B	V2HV	-0.9366666410482505	6	short	0.9425474389801431	-0.9366666410482505
1037	B.CN..HEB46_6.MN617382	B	V2HV	-1.6989700043360187	6	short	0.7104782539877661	-1.6989700043360187
1038	B.CN.2004.CNE64.HQ699979	B	V2HV	2.0	6	short	0.6156103148660865	2.3073593073593073
1039	C.CN.2006.CNE58.HM215421	C	V2HV	-0.8022233887286132	6	short	0.6787280945846901	-0.8022233887286132
1040	B.CN..HEB87_2.MN617377	B	V2HV	-0.6777807052660807	6	short	0.7124558094441489	-0.6777807052660807
1041	B.CN..HN15A_27.MN642096	B	V2HV	-0.9208187539523752	6	short	0.6349416230502808	-0.9208187539523752
1042	01_AE.CN.2006.HUB199_1.GU475025	01_AE	V2HV	-0.11918640771920865	6	short	0.9746677039365866	-0.11918640771920865
1043	B.FR.1983.HXB2.K03455	B	V2HV	-1.4164045324077468	6	short	0.8002206355435798	-1.4164045324077468
1044	B.US.2015.1HC1_D0_061516_B5_S69.KY323998	B	V2HV	-1.7212463990471711	6	short	0.870669068734564	-1.7212463990471711
1045	B.DE.2016.1HD8K_W4_070116PL4_F7_S89.KY324803	B	V2HV	-0.8068754016455384	6	short	0.7912408301919315	-0.8068754016455384
1046	B.CN.2004.CNE14.HM215400	B	V2HV	-0.45975814388488995	6	short	0.6088428895606504	-0.45975814388488995
1047	B.US.2015.1HC1_D0_070516_F11_S91.KY324007	B	V2HV	-1.7958800173440752	6	short	0.834856245635117	-1.7958800173440752
1048	B.CN.2004.CNE10.HM215397	B	V2HV	-0.16381518474497947	6	short	0.7506493429159108	-0.16381518474497947
1049	B.CN.2006.CNE1.HQ699949	B	V2HV	-1.7592760706811543	6	short	0.748487055224121	-1.7592760706811543
1050	BC.CN.2010.CNXJ0651_1.KC807932	other	V2HV	2.0	6	short	0.6222268691171473	2.3073593073593073
1051	B.CN.2005.DRVI01_0507_14.MK053946	B	V2HV	2.0	6	short	0.632652017224991	2.3073593073593073
1052	B.CN.2005.DRVI01_0507_15.MK053947	B	V2HV	2.0	6	short	0.6486062792392129	2.3073593073593073
1053	B.CN.2005.DRVI01_0507_16.MK053948	B	V2HV	-0.07572071393811836	6	short	0.9730388628971813	-0.07572071393811836
1054	01_AE.CN.2008.GX81_43.GU475014	01_AE	V2HV	-0.5086383061657274	6	short	0.6616275242027253	-0.5086383061657274
1055	C.IN.2000.00836_2_5.EF117265	C	V2HV	-0.7840981867959684	6	short	0.9697809857552627	-0.7840981867959684
1056	01_AE.CN.2008.GX71_18.GU475016	01_AE	V2HV	-0.46852108295774486	6	short	0.9527735205262698	-0.46852108295774486
1057	08_BC.CN..GX43_2.HQ326142	other	V2HV	0.11058971029924898	6	short	0.9423928508993801	0.11058971029924898
1058	01_AE.CN.2008.GX35_33.GU475023	01_AE	V2HV	-0.6020599913279624	6	short	0.6204932992654262	-0.6020599913279624
1059	01_AE.CN.2007.GX34_21.GU475022	01_AE	V2HV	-0.46852108295774486	6	short	0.6272921053306353	-0.46852108295774486
1060	C.MW.2009.0404_BM_D4.HQ595839	C	V2HV	1.1495270137543478	6	short	0.835416339153258	1.1495270137543478
1061	07_BC.CN..GX33M_25.HQ326141	other	V2HV	0.2576785748691845	6	short	0.7063977332332186	0.2576785748691845
1062	01_AE.CN.2007.GX2010_36.GU475026	01_AE	V2HV	-0.3235258788309019	6	short	0.6362252866639335	-0.3235258788309019
1063	C.MW.2008.0702_BM_B4.HM070516	C	V2HV	-0.38721614328026455	6	short	0.9734936849645656	-0.38721614328026455
1064	C.MW.2008.0702_BM_B9.HM070517	C	V2HV	2.0	6	short	0.6719650436675528	2.3073593073593073
1065	C.MW.2008.0702_BM_D1.HM070518	C	V2HV	0.38381536598043126	6	short	0.9492917934333152	0.38381536598043126
1066	C.MW.2008.0702_BM_H12.HM070525	C	V2HV	2.0	6	short	0.704039694409998	2.3073593073593073
1067	01_AE.CH..ZENV92_1008_8.KU600817	01_AE	V2HV	-0.0008694587126288914	6	short	0.8821891572991414	-0.0008694587126288914
1068	01_AE.CN.2009.09GX319.MG655202	01_AE	V2HV	0.9259821003271032	6	short	0.8328145839019977	0.9259821003271032
1069	01_AE.CN.2009.09GX330.MG655203	01_AE	V2HV	0.509336958017644	6	short	0.725786285697345	0.509336958017644
1070	B.CH..ZENV16_1202_7.KU600818	B	V2HV	0.06818586174616162	6	short	0.9098805835738174	0.06818586174616162
1071	B.CN.2008.DRVI01_0803_11.MK054029	B	V2HV	2.0	6	short	0.7444096701542571	2.3073593073593073
1072	B.CN.2008.DRVI01_0803_12.MK054030	B	V2HV	2.0	6	short	0.79	2.3073593073593073
1073	B.CN.2008.DRVI01_0803_13.MK054031	B	V2HV	2.0	6	short	0.835590329845743	2.3073593073593073
1074	B.CN.2008.DRVI01_0803_14.MK054032	B	V2HV	2.0	6	short	0.875960305590002	2.3073593073593073
1075	B.CN.2008.DRVI01_0803_15.MK054033	B	V2HV	2.0	6	short	0.9080349563324472	2.3073593073593073
1076	B.CN.2008.DRVI01_0803_16.MK054034	B	V2HV	2.0	6	short	0.9313937207607872	2.3073593073593073
1077	C.MW.2008.CH505_W4_3.KC247557	C	V2HV	-1.5663261533629387	6	short	0.79	-1.5663261533629387
1078	C.ZA.1998.DU123_06.DQ411850	C	V2HV	0.9874977867576885	6	short	0.8705092799792954	0.9874977867576885
1079	01_AE.CN.2015.15JS01.MG655205	01_AE	V2HV	2.0	6	short	0.9473479827750091	2.3073593073593073
1080	C.ZA.2008.1245045.HQ595742	C	V2HV	0.5365584425715301	6	short	0.876618238745134	0.5365584425715301
1081	C.MW.2008.1209_BM_H5.HM070570	C	V2HV	2.0	6	short	0.9577731308828528	2.3073593073593073
1082	C.MW.2008.1209_BM_A5.HM070562	C	V2HV	2.0	6	short	0.9643896851339135	2.3073593073593073
1083	B.US.1998.1058_11_B11_1550.EU289187	B	V2HV	1.4931791206825153	6	short	0.835590329845743	1.4931791206825153
1084	B.US.1997.1012_11_TC21_3257.EU289184	B	V2HV	-0.9127511322043421	6	short	0.6237127415912467	-0.9127511322043421
1085	01_AE.CN.2015.15JS07.MG655207	01_AE	V2HV	-0.02502800570193105	6	short	0.9346347139828608	-0.02502800570193105
1086	C.MW.2008.CH505_TF.KC247556	C	V2HV	-0.8538719643217619	6	short	0.7106653632818525	-0.8538719643217619
1087	C.ZA.2007.704010083_B8.FJ443671	C	V2HV	0.35410843914740087	6	short	0.9648925864258329	0.35410843914740087
1088	B.US.1986.JRFL_D197N.	B	V2HV	-1.1797591207165714	6	short	0.8879881505735077	-1.1797591207165714
1089	B.US.2000.THRO4156.AY835448	B	V2HV	0.6001492413808382	6	short	0.9308469048384287	0.6001492413808382
1090	B.US.1986.JRFL_D197N_S199A.	B	V2HV	-1.8239087409443189	6	short	0.79	-1.8239087409443189
1091	B.DE.2016.1HD6K_W8_072616_F2_S69.KY324730	B	V2HV	-1.3979400086720375	6	short	0.8447538226361265	-1.3979400086720375
1092	07_BC.CN.2004.CH038_12.EF042692	other	V2HV	-0.36631949888964427	6	short	0.6531072743761965	-0.36631949888964427
1093	C.ZA.2009.CAP340_2_00_B3_16.KC154026	C	V2HV	-1.3979400086720375	6	short	0.72741522696442	-1.3979400086720375
1094	B.DE.2016.1HD6K_W8_072616_D6_S65.KY324727	B	V2HV	-0.0510982390297863	6	short	0.6253043133659476	-0.0510982390297863
1095	C.MW.2006.CE2052_G10.KC894084	C	V2HV	-0.744727494896694	6	short	0.6060721771673173	-0.744727494896694
1096	B.DE.2016.1HD6K_W4_070516_G5_S26.KY324724	B	V2HV	-0.18508681872492605	6	short	0.6197815024588096	-0.18508681872492605
1097	B.DE.2016.1HD6K_D0_061616_C6_S21.KY324664	B	V2HV	-0.1719849357760231	6	short	0.8141145636979374	-0.1719849357760231
1098	B.DE.2016.1HD6K_D0_061616_C10_S24.KY324663	B	V2HV	-0.1830961606243397	6	short	0.6308559451361413	-0.1830961606243397
1099	C.MW.2004.CE1176_A3.FJ444437	C	V2HV	0.3800682629114275	6	short	0.748874569307204	0.3800682629114275
1100	B.DE.2016.1HD6K_D0_061416_F12_S50.KY324655	B	V2HV	-0.07417242537525769	6	short	0.6062454937531951	-0.07417242537525769
1101	B.DE.2016.1HD6K_D0_061016_B3_S9.KY324642	B	V2HV	0.03140846425162412	6	short	0.9672091258323807	0.03140846425162412
1102	B.US.1986.JRFL.AY669728	B	V2HV	-1.491201034596095	6	short	0.6733709062175414	-1.491201034596095
1103	C.MW.2003.CE0665_F2.KC894076	C	V2HV	-0.3187587626244128	6	short	0.9457786206354952	-0.3187587626244128
1104	B.US.1986.JRFL_D197Q.	B	V2HV	-2.0	6	short	0.79	-2.0
1105	B.DE.2016.1HD6K_W8_072616_G10_S70.KY324731	B	V2HV	-0.08407278830288423	6	short	0.9717697732459625	-0.08407278830288423
1106	B.US.2001.TRJO4551_58.AY835450	B	V2HV	-1.0310456542265036	6	short	0.6461194809206381	-1.0310456542265036
1107	B.DE.2016.1HD8K_D0_062916_A4_S69.KY324755	B	V2HV	-0.835647144215563	6	short	0.6523667953361975	-0.835647144215563
1108	B.DE.2016.1HD8K_W4_070116PL4_E1_S86.KY324801	B	V2HV	-0.9665762445130504	6	short	0.79	-0.9665762445130504
1109	B.DE.2016.1HD8K_W4_070116PL3_H8_S80.KY324798	B	V2HV	-0.6736641390712486	6	short	0.9147774538361786	-0.6736641390712486
1110	C.ZA.2008.CAP317_2_00_D4_10.KC154022	C	V2HV	2.0	6	short	0.7668478229643463	2.461038961038961
1111	B.DE.2016.1HD8K_W4_070116PL3_G12_S77.KY324794	B	V2HV	-1.1249387366083	6	short	0.7711393576538715	-1.1249387366083
1112	B.DE.2016.1HD8K_W4_070116PL3_C6_S63.KY324786	B	V2HV	-0.24412514432750865	6	short	0.6681777812668982	-0.24412514432750865
1113	C.ZA.2009.CAP343_2_00_21_2.JN681257	C	V2HV	0.7371926427047373	6	short	0.8472818800528831	0.7371926427047373
1114	B.DE.2016.1HD8K_D0_061616_B4_S93.KY324738	B	V2HV	-0.19246497193114673	6	short	0.6470404790297117	-0.19246497193114673
1115	C.TZ.2001.TZBD_02.JQ362424	C	V2HV	-1.1245798681484616	6	short	0.9547517813324617	-1.1245798681484616
1116	B.DE.2016.1HD8K_D0_062916_F6_S90.KY324768	B	V2HV	0.0354297381845483	6	short	0.9702494595026916	0.0354297381845483
1117	B.DE.2016.1HD8K_D0_062916_A9_S72.KY324756	B	V2HV	-0.324221658325915	6	short	0.8249141337506858	-0.324221658325915
1118	C.ZA.2009.CAP363_2_00_10_3.KJ598853	C	V2HV	0.32633586092875144	6	short	0.8638478997816535	0.32633586092875144
1119	C.ZA.1998.TV1_29.EU855132	C	V2HV	2.0	6	short	0.8131521770356537	2.461038961038961
1120	07_BC.CN.2004.CH111_8.EF117258	other	V2HV	0.5910646070264992	6	short	0.6625956100135619	0.5910646070264992
1121	C.ZA.2010.CAP378_2_00_D2_5.KF114888	C	V2HV	2.0	6	short	0.7233141176606545	2.461038961038961
1122	B.DE.2016.1HD8K_D0_062916_H6_S95.KY324769	B	V2HV	-0.3893398369101201	6	short	0.899048028033121	-0.3893398369101201
1123	C.ZA.2005.CAP88_6M_C10.KU198436	C	V2HV	0.287801729930226	6	short	0.6181160428645965	0.287801729930226
1124	C.ZM.2003.ZM247_V1.FJ496204	C	V2HV	-0.5146477387588617	11	long	1.0746888820358098	-0.5146477387588617
1125	C.ZA.2008.KO224_T87_2_4.JN681240	C	V2HV	-0.38721614328026455	11	long	1.0297932759164947	-0.38721614328026455
1126	A1.KE.1994.Q842_D16.AF407162	other	V2HV	-0.28399665636520083	11	long	1.0252451572338386	-0.28399665636520083
1127	C.ZA.2008.KO426_T78_10.JN681241	C	V2HV	0.12685192648011365	11	long	1.2990048868761277	0.12685192648011365
1128	DO.FR.2008.RBF208.GQ351296	other	V2HV	0.561101383649056	11	long	1.3337670384770262	0.561101383649056
1129	C.ZM.2000.ZM109_4.AY424138	C	V2HV	-0.9047957668781813	11	long	1.3172390013217539	-0.9047957668781813
1130	N.FR.2011.N1_FR_2011.JN572926	other	V2HV	2.0	11	long	1.0356103148660865	2.0
1131	A1.KE..MI369_A5.DQ187018	other	V2HV	-0.7041471293560514	11	long	1.1110288552993348	-0.7041471293560514
1132	D.ES.2007.P1741_A2.HM068556	other	V2HV	0.33905373570913916	11	long	1.097660677711368	0.33905373570913916
1133	B.US.2016.VA40774.MK499378	B	V2HV	-0.3279021420642826	11	long	1.0260917251304447	-0.3279021420642826
1134	07_BC.CN..XJ16_6.HQ326133	other	V2HV	0.3512144108384549	11	long	1.3748487944655765	0.3512144108384549
1135	07_BC.CN..XJ179_47.MN617368	other	V2HV	0.08635983067474821	11	long	1.0300635169080108	0.08635983067474821
1136	07_BC.CN..XJ180_16.MN617369	other	V2HV	0.22271647114758325	11	long	1.1187786648637583	0.22271647114758325
1137	C.TZ.2001.TZA125_17.JQ362423	C	V2HV	2.0	11	long	1.0422268691171472	2.0
1138	07_BC.CN..XJ47_5.HQ326134	other	V2HV	0.31175386105575426	11	long	1.2552368386613977	0.31175386105575426
1139	07_BC.CN..XJ50_6.HQ326135	other	V2HV	0.3424226808222063	11	long	1.362839597843358	0.3424226808222063
1140	C.ZA.2008.ME178_G6_16.KF114893	C	V2HV	-0.3979400086720376	11	long	1.36181390333293	-0.3979400086720376
1141	C.ZA.2008.ME067_A10_15.JN681245	C	V2HV	-0.3187587626244128	11	long	1.3945137609921479	-0.3187587626244128
1142	08_BC.CN..YN177_1.HQ326140	other	V2HV	-0.09151498112135022	11	long	1.3498438135295971	-0.09151498112135022
1143	08_BC.CN..SC12_10.MN617366	other	V2HV	-0.5528419686577808	11	long	1.2180820295699615	-0.5528419686577808
1144	C.ZA.1997.ZA012_29.EU855133	C	V2HV	-0.5694412304772425	11	long	1.1334634796023306	-0.5694412304772425
1145	07_BC.CN..SC22_16.HQ326132	other	V2HV	2.0	11	long	1.052652017224991	2.0
1146	A1.KE.1994.Q842_D12.AF407160	other	V2HV	-1.650431097491324	11	long	1.2299707246804807	-1.650431097491324
1147	A1.KE.2000.KNH1209_18.AY736813	other	V2HV	-0.9481146211101282	11	long	1.0591327574974037	-0.9481146211101282
1148	A1.KE.2005.QH209_14M_A2.FJ866118	other	V2HV	-1.5427995872062317	11	long	1.1968454466822838	-1.5427995872062317
1149	C.ZM.1998.ZM55_28A.AY423971	C	V2HV	-0.6025466737407482	11	long	1.1744868030069544	-0.6025466737407482
1150	C.MW.2009.0404_BM_B9.HQ595836	C	V2HV	-0.3979400086720376	11	long	1.0913665175488336	-0.3979400086720376
1151	07_BC.CN.2004.CH110_2.EF117257	other	V2HV	0.32592595577146616	11	long	1.2955091823871978	0.32592595577146616
1152	B.US.2006.CH106_C.JN944942	B	V2HV	2.0	11	long	1.0686062792392128	2.0
1153	C.ZA.2009.21369737_G11_F2.HQ615941	C	V2HV	2.0	11	long	1.0919650436675528	2.0
1154	C.IN.1999.25710_2_43.EF117271	C	V2HV	-0.2640978387390772	11	long	1.3869317201827092	-0.2640978387390772
1155	C.IN.1999.25925_2_22.EF117273	C	V2HV	-0.2469917849791117	11	long	1.3948899595182305	-0.2469917849791117
1156	C.ZA.2005.CAP45_G3.DQ435682	C	V2HV	0.8355732644405381	11	long	1.203093931713272	0.8355732644405381
1157	A1.UG.1992.92UG031.AY669701	other	V2HV	-0.32882715728491674	11	long	1.0513598677907583	-0.32882715728491674
1158	C.ZA.2008.CAP308_2_00_E11_35.KC154020	C	V2HV	2.0	11	long	1.124039694409998	2.0
1159	C.ZA.2005.CAP258_2_00_X_23.JN681227	C	V2HV	-0.3467874862246563	11	long	1.0692934456532925	-0.3467874862246563
1160	C.ZA.2007.CAP220_2_00_A8_5B.JN967792	C	V2HV	-1.3010299956639813	11	long	1.1866675643194426	-1.3010299956639813
1161	C.ZA.2005.CAP210_TA5.KC894136	C	V2HV	2.0	11	long	1.164409670154257	2.0
1162	C.ZA.2005.CAP210_E8.DQ435683	C	V2HV	2.0	11	long	1.21	2.0
1163	07_BC.CN..BJ24_3.HQ326126	other	V2HV	0.1643528557844371	11	long	1.240092531687858	0.1643528557844371
1164	A1.KE..BI369_9A.DQ187019	other	V2HV	-0.8455151629679521	11	long	1.1766342587302407	-0.8455151629679521
1165	C.MW.2008.3305_BM_C11.HM070606	C	V2HV	0.06818586174616162	11	long	1.3471301196544225	0.06818586174616162
1166	O.FR.1994.BCF02.AJ236391	other	V2HV	2.0	11	long	1.255590329845743	2.0
1167	07_BC.CN.2005.BC18.EU363848	other	V2HV	0.02530586526477026	11	long	1.1340867819366987	0.02530586526477026
1168	D.UG.1993.93UG065.HM215353	other	V2HV	1.4818237230700328	11	long	1.21	1.4818237230700328
1169	D.UG.1992.92UG001.AY669754	other	V2HV	0.064083435963596	11	long	1.3824912413076087	0.064083435963596
1170	A1C.RW.1992.92RW009_N276D.	other	V2HV	-0.8538719643217619	11	long	1.0757784964850816	-0.8538719643217619
1171	A1C.RW.1992.92RW009.AY669700	other	V2HV	-0.5423602861703197	11	long	1.3912236452817588	-0.5423602861703197
1172	C.ZA.2007.706010164_1A7_REV.FJ444076	C	V2HV	-0.619788758288394	11	long	1.3789072629688461	-0.619788758288394
1173	B.US.2002.APV_17.DQ869023	B	V2HV	-0.3214816209598861	11	long	1.3941964912139175	-0.3214816209598861
1174	B.US.2015.1HC3_W4_012616_F1_S85.KY324252	B	V2HV	-0.23433144524098595	11	long	1.3016086972931382	-0.23433144524098595
1175	B.CN.2003.B03.EU363827	B	V2HV	-0.036212172654444715	11	long	1.0285555290148518	-0.036212172654444715
1176	C.ZA.2007.704809221_1B3.FJ444103	C	V2HV	-0.14437183011201404	11	long	1.3727089120825775	-0.14437183011201404
1177	BC.CN.2007.BC04.EU363834	other	V2HV	0.08635983067474821	11	long	1.1021537676734756	0.08635983067474821
1178	C.MW.2007.703010054_2A2.FJ443808	C	V2HV	-0.2715650490257452	11	long	1.0352861873423806	-0.2715650490257452
1179	C.MW.2009.0404_BM_F3.HQ595842	C	V2HV	-0.2924298239020636	11	long	1.3455409863868215	-0.2924298239020636
1180	D.UG.1998.57128_VRC15.AY736829	other	V2HV	2.0	11	long	1.295960305590002	2.0
1181	C.MW.2008.4403_BM_H22.HM070749	C	V2HV	0.1673173347481761	11	long	1.1551881801142125	0.1673173347481761
1182	C.ZA.2007.706010164_1A7.FJ444076	C	V2HV	-0.619788758288394	11	long	1.2954771061547767	-0.619788758288394
1183	BC.CN.2007.CNE16.HM215402	other	V2HV	-0.6153061664817866	11	long	1.0398594899724574	-0.6153061664817866
1184	C.ZA.2006.2759058_F10_B6.HQ615959	C	V2HV	0.42160392686983106	11	long	1.0367356032372446	0.42160392686983106
1185	A1.RW.1993.93RW029.AY669697	other	V2HV	0.19589965240923377	11	long	1.0356810760858701	0.19589965240923377
1186	01_AE.CN.2015.15JS06.MG655206	01_AE	V2HV	0.48215869541127643	11	long	1.308438754195233	0.48215869541127643
1187	BC.CN.2010.CNXJ0651_5.KC807936	other	V2HV	1.3157604906657345	11	long	1.2549350480952857	1.3157604906657345
1188	C.ZA.2007.CT431_G6_6.JN681234	C	V2HV	0.11058971029924898	11	long	1.1967778296796319	0.11058971029924898
1189	B.US.1997.1006_11_C3_1601.EU289183	B	V2HV	-0.709053215265694	11	long	1.2075973899632337	-0.709053215265694
1190	C.ZA.1998.DU151_02.DQ411851	C	V2HV	0.9122927498801671	11	long	1.1637584214834018	0.9122927498801671
1191	BC.CN.2007.CNE40.HM215414	other	V2HV	-0.3909715025059513	11	long	1.3891726124837924	-0.3909715025059513
1192	01_AE.CN.2015.15JS102.MG655208	01_AE	V2HV	-0.4473317838878068	11	long	1.3797672902636615	-0.4473317838878068
1193	BC.CN.2010.CNXJ09277_7.KC807974	other	V2HV	2.0	11	long	1.3280349563324472	2.0
1194	C.ZA.2005.19252094_A5_G2.HQ615953	C	V2HV	-0.3279021420642826	11	long	1.3936734235844916	-0.3279021420642826
1195	C.TZ.2004.0921_V2_C14.HM215262	C	V2HV	-0.5596735149015961	11	long	1.0992326707347042	-0.5596735149015961
1196	C.MW.2009.0404_BM_H4.HQ595852	C	V2HV	-0.3098039199714863	11	long	1.0414593020516107	-0.3098039199714863
1197	C.MW.2009.0404_BM_G3.HQ595847	C	V2HV	-1.154901959985743	11	long	1.1726506981431635	-1.154901959985743
1198	07_BC.CN.2007.CNE21.HM215407	other	V2HV	-0.46599929202462914	11	long	1.0574842109788536	-0.46599929202462914
1199	01_AE.CN.2006.CNE3.HM215410	01_AE	V2HV	0.4342670283443558	11	long	1.2277370816226763	0.4342670283443558
1200	01_AE.CN.2015.15JS75.MG655214	01_AE	V2HV	0.41430468812833166	12	long	1.3820039536197777	0.41430468812833166
1201	C.MW.2006.703010010_C4.KC894105	C	V2HV	-0.958607314841775	12	long	1.3872833306782257	-0.958607314841775
1202	08_BC.CN..YN189_52.MN617363	other	V2HV	0.14301480025409505	12	long	1.055910041618949	0.14301480025409505
1203	07_BC.CN..YN108R_4.HQ326138	other	V2HV	0.06069784035361165	12	long	1.038462936045491	0.06069784035361165
1204	D.KE.1999.QD435_100M_E1.FJ866141	other	V2HV	-0.22914798835785583	12	long	1.0250922894137604	-0.22914798835785583
1205	D.KE.1999.QD435_100M_A4.FJ866139	other	V2HV	-0.4559319556497244	12	long	1.1612660102087542	-0.4559319556497244
1206	07_BC.CN..GX79_7.HQ326145	other	V2HV	-0.4089353929735008	12	long	1.0328229256474086	-0.4089353929735008
1207	C.MW.2008.1209_BM_B21.HM070564	C	V2HV	2.0	12	long	1.3513937207607871	2.0
1208	C.MW.2007.703010228_1C4.FJ444031	C	V2HV	-0.08618614761628333	12	long	1.0344258803849424	-0.08618614761628333
1209	C.MW.2008.1209_BM_G5.HM070569	C	V2HV	2.0	12	long	1.367347982775009	2.0
1210	D.UG.2007.9009SA_A4_2.HM215351	other	V2HV	2.0	12	long	1.3777731308828527	2.0
1211	A1.KE.1996.Q769_H5.AF407159	other	V2HV	-1.3804684201772317	12	long	1.2711264589704756	-1.3804684201772317
1212	A1.KE.1996.Q769_D22.AF407158	other	V2HV	-1.5178842353248974	12	long	1.1245907483573498	-1.5178842353248974
1213	A1.KE.1996.Q769_B9_PNS79D.AF407157	other	V2HV	-0.769551078621726	12	long	1.2869088642264495	-0.769551078621726
1214	02_AG.CI.1999.928_28.EU513199	other	V2HV	-0.3381778528123881	12	long	1.2734449869287015	-0.3381778528123881
1215	A1.TZ.2005.0439_V5_C1.HM215258	other	V2HV	-0.9115095298176038	12	long	1.135636906359664	-0.9115095298176038
1216	C.MW.2007.703010131_1E2.KC894107	C	V2HV	2.0	12	long	1.3843896851339135	2.0
1217	O.FR.1999.RBF125.GU935991	other	V2HV	2.0	12	long	1.0385348616908308	2.153679653679654
1218	B.US.2015.1HC2_W4_012216_G5_S14.KY324163	B	V2HV	-1.8239087409443189	12	long	1.254750269174166	-1.8239087409443189
1219	B.US.2000.RHPA4259_7.AY835447	B	V2HV	-1.3242674723965207	12	long	1.1361048895335202	-1.3242674723965207
1220	C.ZA.2007.20198102_E9_G1.HQ615944	C	V2HV	-0.7958800173440752	12	long	1.2455565755143612	-0.7958800173440752
1221	C.ZA.2008.20358510_01.JQ352790	C	V2HV	-0.4089353929735008	12	long	1.1231543999278992	-0.4089353929735008
1222	C.ZA.2007.20417927_07.JQ352785	C	V2HV	2.0	12	long	1.046864202098669	2.153679653679654
1223	C.ZA.2008.20883229_C9_H6.HQ615943	C	V2HV	-0.3979400086720376	12	long	1.21	-0.3979400086720376
1224	C.ZA.2007.SO431_C1_1.JN681246	C	V2HV	-0.25181197299379954	12	long	1.0313137708963362	-0.25181197299379954
1225	B.US.2015.1HC2_W4_012216_A6_S95.KY324148	B	V2HV	-0.9030899869919435	12	long	1.3901354084647586	-0.9030899869919435
1226	B.US.2015.1HC2_W4_012216_A10_S1.KY324146	B	V2HV	-0.51427857351842	12	long	1.3715915375882164	-0.51427857351842
1227	B.US.2015.1HC2_W4_012016_H12_S93.KY324144	B	V2HV	-1.853871964321762	12	long	1.21	-1.853871964321762
1228	C.ZA.2008.SO186_H6_5.JN681247	C	V2HV	-1.154901959985743	12	long	1.0630682836245615	-1.154901959985743
1229	B.US.2015.1HC2_W4_012016_F6_S83.KY324140	B	V2HV	-0.4596705252091263	12	long	1.045353744475786	-0.4596705252091263
1230	B.US.2015.1HC2_D0_012216_H10_S82.KY324110	B	V2HV	-1.154901959985743	12	long	1.0839967014791754	-1.154901959985743
1231	B.US.2015.1HC2_D0_012216_F9_S75.KY324109	B	V2HV	-1.5086383061657274	12	long	1.295382114315164	-1.5086383061657274
1232	C.IN.2016.329_16_C1.MK076647	C	V2HV	0.4082399653118496	12	long	1.04398239290031	0.4082399653118496
1233	B.US.2015.1HC2_D0_012216_D1_S67.KY324102	B	V2HV	-0.549750891680639	12	long	1.324569938296226	-0.549750891680639
1234	B.US.2015.1HC2_D0_012216_C11_S66.KY324098	B	V2HV	-0.8632794328435932	12	long	1.3919928014481513	-0.8632794328435932
1235	B.US.2015.1HC2_D0_012016_F5_S52.KY324092	B	V2HV	-0.7304870557820837	12	long	1.1479009439305712	-0.7304870557820837
1236	C.IN.2016.329_16_D5.MK076655	C	V2HV	0.5658478186735176	12	long	1.047622231524672	0.5658478186735176
1237	B.US.2015.1HC2_D0_012016_A5_S39.KY324082	B	V2HV	-0.5686362358410126	12	long	1.358893659261921	-0.5686362358410126
1238	07_BC.CN..SC24_40.HM991498	other	V2HV	0.3364597338485295	12	long	1.3276284484270007	0.3364597338485295
1239	C.TZ.2003.3301_V1_C24.HM215294	C	V2HV	-0.9108016331948511	12	long	1.364982462837727	-0.9108016331948511
1240	07_BC.CN..SC21_28.HQ326131	other	V2HV	-0.14874165128092473	12	long	1.2051604242643632	-0.14874165128092473
1241	07_BC.CN..SC20_15.HQ326130	other	V2HV	-0.36653154442041347	12	long	1.3234383778787615	-0.36653154442041347
1242	07_BC.CN..SC18_26.MN617371	other	V2HV	-0.10237290870955855	12	long	1.113685497933604	-0.10237290870955855
1243	C.ZA.2005.19314479_A2_5.HQ615958	C	V2HV	-0.07572071393811836	12	long	1.296880204874823	-0.07572071393811836
1244	07_BC.CN..SC14_49.MN617370	other	V2HV	0.17026171539495738	12	long	1.3898413933020268	0.17026171539495738
1245	07_BC.CN..SC11_59.HQ326127	other	V2HV	0.43136376415898736	12	long	1.3870079393478412	0.43136376415898736
1246	B.US.2015.1HC2_W4_012216_E4_S9.KY324157	B	V2HV	-0.5030703519267851	12	long	1.0262928176311097	-0.5030703519267851
1247	O.FR.2008.RBF189.GU936016	other	V2HV	2.0	12	long	1.0598187268628998	2.153679653679654
1248	D.UG.2008.191859.JX236672	other	V2HV	0.32694999416599885	12	long	1.0706984108580666	0.32694999416599885
1249	C.TZ.2003.0077_V1_C16.HM215254	C	V2HV	0.07590446848313998	12	long	1.0713891436012357	0.07590446848313998
1250	07_BC.CN.2004.CH091_9.EF117256	other	V2HV	-0.638272163982407	12	long	1.062900953001233	-0.638272163982407
1251	BC.CN.2007.BC05.EU363835	other	V2HV	0.03342375548694973	12	long	1.2680351947382082	0.03342375548694973
1252	07_BC.CN..BJ28_13.MN617362	other	V2HV	0.5428254269591799	12	long	1.3728951513860248	0.5428254269591799
1253	08_BC.CN.2007.CNE49.HQ699974	other	V2HV	-0.545475264406903	12	long	1.030722497025897	-0.545475264406903
1254	08_BC.CN.2007.CNE47.HQ699972	other	V2HV	1.5784948031003767	12	long	1.2457308452501927	1.5784948031003767
1255	B.PE..H061_14.EF210730	B	V2HV	-0.22914798835785583	12	long	1.390015245266883	-0.22914798835785583
1256	08_BC.CN.2007.CNE52.HM215416	other	V2HV	-0.7276013675445955	12	long	1.3199790336367825	-0.7276013675445955
1257	07_BC.CN.2004.CH119_10.EF117261	other	V2HV	-0.12387457232112338	12	long	1.0401110316726487	-0.12387457232112338
1258	07_BC.CN.2004.CH120_6.EF117260	other	V2HV	0.6591590888545091	12	long	1.204099364539051	0.6591590888545091
1259	BC.CN.2010.CNXJ09277_2.KC807970	other	V2HV	2.0	12	long	1.079252659571816	2.153679653679654
1260	07_BC.CN..BC12.EU363842	other	V2HV	2.0	12	long	1.106883684319972	2.153679653679654
1261	07_BC.CN.2004.CH181_12.EF117259	other	V2HV	-0.28051126836889956	12	long	1.0251482745155447	-0.28051126836889956
1262	BC.CN.2010.CNXJ09277_8.KC807975	other	V2HV	2.0	12	long	1.1433141176606543	2.153679653679654
1263	C.CN.2007.CNE2.HQ699950	C	V2HV	-0.8392014464616456	12	long	1.3415628812336966	-0.8392014464616456
1264	07_BC.CN..BC16.EU363846	other	V2HV	0.292256071356476	12	long	1.21	0.292256071356476
1265	BC.CN.2005.BC11.EU363841	other	V2HV	0.15228834438305647	12	long	1.366998193045506	0.15228834438305647
1266	BC.CN.2003.BC15.EU363845	other	V2HV	0.06445798922691845	12	long	1.033259420278945	0.06445798922691845
1267	07_BC.CN..BC02.EU363832	other	V2HV	0.07918124604762482	12	long	1.3873167277877976	0.07918124604762482
1268	01_AE.CN.2007.BJOX025000_05_5.HM215387	01_AE	V2HV	0.45418911387476846	12	long	1.2715165993414266	0.45418911387476846
1269	C.MW.2004.CE1172_H1.FJ444434	C	V2HV	2.0	12	long	1.1868478229643462	2.153679653679654
1270	01_AE.CN.2008.GX90_1.GU475019	01_AE	V2HV	-0.26760624017703144	12	long	1.1095745925322085	-0.26760624017703144
1271	G.ES.2002.P0402_C2_11.EU885759	other	V2HV	-0.8207930238445126	12	long	1.039543291756356	-0.8207930238445126
1272	BC.CN.2010.CNXJ0651_8.KC807939	other	V2HV	2.0	12	long	1.2331521770356537	2.153679653679654
1273	08_BC.CN.2007.CNE48.HQ699973	other	V2HV	-0.4089353929735008	12	long	1.3854915084541461	-0.4089353929735008
1274	C.ZA.1998.DU172_17.DQ411853	C	V2HV	2.0	12	long	1.2766858823393457	2.153679653679654
1275	01_AE.CN.2007.BJOX025000_01_1.HM215386	01_AE	V2HV	0.9050718126379951	12	long	1.2442091816650316	0.9050718126379951
1276	07_BC.CN.1998.98CN009.AY669747	other	V2HV	-0.46092390120722343	12	long	1.3450898837966858	-0.46092390120722343
1277	A1.KE.2000.KNH1144.AF457066	other	V2HV	-0.8728952016351923	12	long	1.1018361317141399	-0.8728952016351923
1278	B.US..BL01.AY124970	B	V2HV	2.0	12	long	1.3131163156800278	2.153679653679654
1279	B.US.1998.AC10_29.AY835446	B	V2HV	0.18121168713903382	12	long	1.0284233050656082	0.18121168713903382
1280	BC.CN.2010.CNXJ09277_1.KC807969	other	V2HV	2.0	12	long	1.340747340428184	2.153679653679654
1281	08_BC.CN.2006.BC01.EU363831	other	V2HV	2.0	12	long	1.3601812731371001	2.153679653679654
1282	C.ZA.2007.CT823_B6_1.JN681236	C	V2HV	-1.2218487496163564	12	long	1.2263937684505761	-1.2218487496163564
1283	07_BC.CN..HB5_3.HQ326124	other	V2HV	-0.34222729226447884	12	long	1.0267983626408348	-0.34222729226447884
1284	B.US.1998.1056_10_TA11_1826.EU289186	B	V2HV	-0.03679792091870472	13	long	1.057989158331395	-0.03679792091870472
1285	O.CM.1995.YBF26.AJ133068	other	V2HV	2.0	13	long	1.373135797901331	2.153679653679654
1286	A1.RW.2007.R880F_ENV.JX236678	other	V2HV	-0.9172146296835499	13	long	1.2174330236029216	-0.9172146296835499
1287	C.ZA.2007.20258279_V2.HQ595763	C	V2HV	-0.26760624017703144	13	long	1.2345188701821468	-0.26760624017703144
1288	07_BC.CN..SC17_32.HQ326128	other	V2HV	0.2041199826559248	13	long	1.0842521832822098	0.2041199826559248
1289	B.TT.1995.SC422_8.AY835441	B	V2HV	-0.8992504743101403	13	long	1.0469502128179522	-0.8992504743101403
1290	07_BC.CN.2004.CH117_4.EF117262	other	V2HV	-1.0803623945872558	13	long	1.0504477855164722	-1.0803623945872558
1291	07_BC.CN.2004.CH115_12.EF117263	other	V2HV	0.43136376415898736	13	long	1.3467797452823103	0.43136376415898736
1292	C.ZA.2009.21283649.HQ595756	C	V2HV	-0.5086383061657274	13	long	1.0271328063728498	-0.5086383061657274
1293	C.CN.2007.CNE31.HM215412	C	V2HV	-0.01042560752255695	13	long	1.2254107723161642	-0.01042560752255695
1294	C.TZ.2005.0933_V4_C4.HM215352	C	V2HV	-0.040958607678906384	13	long	1.0863469092232245	-0.040958607678906384
1295	D.CG.2007.P940_2_C3.HM068555	other	V2HV	2.0	13	long	1.3814651383091692	2.153679653679654
1296	01_AE.TH.2010.40100_V01_09.KY580588	01_AE	V2HV	1.2798949800116382	13	long	1.1866424519271987	1.2798949800116382
1297	A1.KE.1995.Q461_C2.AF407154	other	V2HV	-0.3467874862246563	13	long	1.0279645008553917	-0.3467874862246563
1298	A1.KE.1995.Q461_D1_PNS0D.AF407155	other	V2HV	-0.5376020021010439	13	long	1.0284832596382312	-0.5376020021010439
1299	A1.KE.1995.Q461_E2.AF407156	other	V2HV	-0.3456886647907283	13	long	1.392818258808166	-0.3456886647907283
1300	C.IN.1998.98IN022.AY669748	C	V2HV	-0.18980782082704845	13	long	1.1444682135836461	-0.18980782082704845
1301	D.UG.1999.A07412M1_VRC12.HM215357	other	V2HV	-0.8535928647129468	13	long	1.3931742373035385	-0.8535928647129468
1302	C.ZA.2007.704010042_2E5.KC894113	C	V2HV	-0.7958800173440752	13	long	1.0570586342575976	-0.7958800173440752
1303	01_AE.TH.2005.703357_C2.JN944658	01_AE	V2HV	0.9515449007548082	13	long	1.284504390543536	0.9515449007548082
1304	A1.TZ.2003.3415_V1_C1.HM215299	other	V2HV	-1.0500540620111445	13	long	1.3293324071715238	-1.0500540620111445
1305	07_BC.CN.2005.BC10.EU363840	other	V2HV	-0.20760831050174613	13	long	1.0831430915785538	-0.20760831050174613
1306	C.TZ.2004.6631_V3_C10.HM215335	C	V2HV	2.0	13	long	1.0356103148660865	2.3073593073593073
1307	A1C.TZ.2004.6041_V3_C23.HM215321	other	V2HV	-1.6200421706552992	13	long	1.1541733009421546	-1.6200421706552992
1308	01_AE.TH.2010.40100_V01_MN01.MF622080	01_AE	V2HV	0.020696819532633148	13	long	1.0463983170114153	0.020696819532633148
1309	B.US.1995.5768_4.AY835435	B	V2HV	-0.623587303008783	13	long	1.0489328660346349	-0.623587303008783
1310	C.IN.2000.001428_2_42.EF117266	C	V2HV	-1.7180126881063986	13	long	1.1883426968827184	-1.7180126881063986
1311	01_AE.CN.2015.15JS99.MG655218	01_AE	V2HV	0.4014005407815441	13	long	1.1300686162444973	0.4014005407815441
1312	A1.TZ.2005.0330_V4_C3.HM215257	other	V2HV	-1.2133692319688147	13	long	1.329173582033148	-1.2133692319688147
1313	C.TZ.2001.569_F1_37_10.HM215318	C	V2HV	-0.5228787452803376	13	long	1.3926983829400805	-0.5228787452803376
1314	A1D.KE..ML274_W0M_B1.DQ208493	other	V2HV	-0.585026652029182	13	long	1.0342169188690513	-0.585026652029182
1315	C.BE..VI829.EU191613	C	V2HV	-0.045757490560675115	14	long	1.1711934434843803	-0.045757490560675115
1316	07_BC.CN.2004.CH114_8.EF117264	other	V2HV	-0.5843256654337395	14	long	1.3889107564232528	-0.5843256654337395
1317	B.US.2015.1HB1_W4_020416_D3_S58.KY323809	B	V2HV	-1.214670164989233	14	long	1.110730561093956	-1.214670164989233
1318	C.IN.1999.16845_2_22.EF117269	C	V2HV	0.5505878734367142	14	long	1.1460191513275078	0.5505878734367142
1319	B.US.2015.1HB1_D0_012016_C7_S6.KY323730	B	V2HV	-1.0655015487564323	14	long	1.376381695595877	-1.0655015487564323
1320	C.CN.2007.CNE23.HM215408	C	V2HV	1.1980684666016872	14	long	1.2258794242903637	1.1980684666016872
1321	B.US.2015.1HB1_D0_012216_B2_S21.KY323738	B	V2HV	-1.080921907623926	14	long	1.3652552054541993	-1.080921907623926
1322	B.US.2015.1HB1_W4_020416_A6_S52.KY323804	B	V2HV	-1.408935392973501	14	long	1.2196778488539932	-1.408935392973501
1323	B.US.2015.1HB1_W4_012016_D10_S47.KY323786	B	V2HV	-0.9913998282380825	14	long	1.350842325551969	-0.9913998282380825
1324	B.US.2015.1HB1_D0_012016_B4_S3.KY323728	B	V2HV	-0.3565473235138126	14	long	1.3914096334762156	-0.3565473235138126
1325	B.US.2015.1HB1_D0_012216_G6_S32.KY323747	B	V2HV	-0.6615435063953952	14	long	1.3435647262638992	-0.6615435063953952
1326	B.US.2015.1HB1_D0_012016_F10_S11.KY323732	B	V2HV	-1.0222763947111522	14	long	1.0413901639862584	-1.0222763947111522
1327	B.US.2015.1HB1_W4_020416_B2_S54.KY323805	B	V2HV	-1.5228787452803376	14	long	1.2550867468465545	-1.5228787452803376
1328	C.BE..VI829_N276D.	C	V2HV	-1.154901959985743	14	long	1.3507377899822677	-1.154901959985743
1329	A1.KE.1993.BG505_W6M_C2_T332N.	other	V2HV	-1.0693208956946538	14	long	1.2107932479575245	-1.0693208956946538
1330	C.ZA.2008.CAP326_2_00_D9_2.KC154024	C	V2HV	0.2013971243204515	14	long	1.0270862769709754	0.2013971243204515
1331	C.ZM.1996.96ZM651_02.AF286224	C	V2HV	-0.17206238003251925	14	long	1.0487732563673993	-0.17206238003251925
1332	A1.KE..MG505_W0M_A2.DQ208449	other	V2HV	-0.9771593891234722	14	long	1.382452707776745	-0.9771593891234722
1333	B.TT.1994.QH0515_1.AY835440	B	V2HV	-0.14497781123659526	14	long	1.2613376470742672	-0.14497781123659526
1334	A1.KE..BB539_2B13.DQ187240	other	V2HV	-1.0896958319314312	14	long	1.298896127193372	-1.0896958319314312
1335	C.MW.2007.703010217_B6.KC894109	C	V2HV	-0.6013136464918071	14	long	1.3850652157008478	-0.6013136464918071
1336	A1.KE.1993.BG505_W6M_A5_T332N.DQ208456	other	V2HV	-1.0	14	long	1.169895974809557	-1.0
1337	C.ZA.2008.CAP301_2_00_C3_20.KC154017	C	V2HV	0.5976951859255123	14	long	1.0391637956910453	0.5976951859255123
1338	A1D.TZ.2004.0815_V3_C3.HM215260	other	V2HV	-1.4418076107601505	14	long	1.1628031561642522	-1.4418076107601505
1339	A1.KE.1993.BG505_W6M_C2.DQ208458	other	V2HV	-1.1917957813193087	14	long	1.2698560516675295	-1.1917957813193087
1340	B.US.2015.1HB1_W4_020416_H6_S65.KY323812	B	V2HV	-0.9281179926938746	14	long	1.2823800360823894	-0.9281179926938746
1341	A1.KE..MB539_2B7.DQ187082	other	V2HV	-0.318713525971916	14	long	1.0254000933321346	-0.318713525971916
1342	BC.CN.2006.CNE7.HM215426	other	V2HV	-0.46136343878154784	15	long	1.297803283356207	-0.46136343878154784
1343	01_AE.CN.2007.GX54_6.GU475045	01_AE	V2HV	-0.28399665636520083	15	long	1.3948206964329664	-0.28399665636520083
1344	C.ZM.1998.ZM135_10A.AY424079	C	V2HV	-0.06800848867628764	15	long	1.3896278838523843	-0.06800848867628764
1345	07_BC.CN.2005.BC07.EU363837	other	V2HV	0.17018247876834675	15	long	1.044162292426918	0.17018247876834675
1346	A1.KE.2005.851891_4_15.KT022376	other	V2HV	-1.431798275933005	15	long	1.097272786267711	-1.431798275933005
1347	C.ZM.2002.ZM197_7.DQ388515	C	V2HV	-0.29479506812089035	15	long	1.1758881295585608	-0.29479506812089035
1348	C.TZ.2001.556_F2_3_25.HM215317	C	V2HV	0.5211380837040362	15	long	1.1080216068917832	0.5211380837040362
1349	C.TZ.2005.3637_V5_C3.HM215305	C	V2HV	0.5244415616006709	15	long	1.0800854573575263	0.5244415616006709
1350	G.ES.2006.X2088_C9.EU885764	other	V2HV	2.0	15	long	1.0422268691171472	2.3073593073593073
1351	08_BC.CN.2007.CNE46.HQ699971	other	V2HV	0.24817687084244072	15	long	1.3836856457026274	0.24817687084244072
1352	C.MW.2005.CE2010_F5.FJ444561	C	V2HV	-0.319483190618745	15	long	1.0256613018304168	-0.319483190618745
1353	08_BC.CN..YN6_23.MN617367	other	V2HV	-0.22914798835785583	15	long	1.3621162032289695	-0.22914798835785583
1354	07_BC.CN..YN148R_9.HQ326139	other	V2HV	0.19044936202455323	15	long	1.3772845283669455	0.19044936202455323
1355	07_BC.CN..SC19_15.HQ326129	other	V2HV	-0.4417355486225013	15	long	1.03762088478506	-0.4417355486225013
1356	C.IN.2015.329_15_B1.MK076614	C	V2HV	2.0	15	long	1.052652017224991	2.3073593073593073
1357	02_AG.CM.2004.T251_18.EU513196	other	V2HV	0.5246855552914311	15	long	1.06038666037724	0.5246855552914311
1358	C.ZA.2009.20965238.HQ595751	C	V2HV	0.04139268515822508	15	long	1.3748627853120605	0.04139268515822508
1359	C.IN.2015.329_15_A1.MK076610	C	V2HV	0.7497363155690611	15	long	1.2413947282313893	0.7497363155690611
1360	C.BW.2006.3603_C11_13.KC154015	C	V2HV	-0.5086383061657274	15	long	1.3936020513945917	-0.5086383061657274
1361	BC.CN.2010.CNXJ1081_1.KC807943	other	V2HV	2.0	16	long	1.0686062792392128	2.3073593073593073
1362	BC.CN.2010.CNXJ0031_12.KC807962	other	V2HV	2.0	16	long	1.0919650436675528	2.3073593073593073
1363	01_AE.CN.2008.GX74_20.GU475021	01_AE	V2HV	-0.4814860601221125	16	long	1.2581779540330995	-0.4814860601221125
1364	D.UG.2007.191882.JX236673	other	V2HV	1.0536545582907473	16	long	1.21	1.0536545582907473
1365	BC.CN.2010.CNXJ0031_9.KC807961	other	V2HV	2.0	16	long	1.124039694409998	2.3073593073593073
1366	BC.CN.2010.CNXJ1081_10.KC807949	other	V2HV	2.0	16	long	1.164409670154257	2.3073593073593073
1367	C.IN.2000.0013095_2_11.EF117267	C	V2HV	-1.0466656323126013	16	long	1.2558576131146504	-1.0466656323126013
1368	C.ZA.2009.KO243_H6_3.KF114892	C	V2HV	-0.17392519729917355	16	long	1.3301359456747763	-0.17392519729917355
1369	02_AG.CM.2005.T278_50.EU513198	other	V2HV	2.0	16	long	1.21	2.3073593073593073
1370	B.IT.1996.PVO_4.AY835444	B	V2HV	-0.34039751754211045	16	long	1.3734682391796111	-0.34039751754211045
1371	A1.TZ.2008.CH0219_E4.HM204621	other	V2HV	2.0	16	long	1.255590329845743	2.3073593073593073
1372	C.ZA.2008.20803520.HQ595748	C	V2HV	0.2355284469075489	16	long	1.3505161629812272	0.2355284469075489
1373	08_BC.CN.1998.98CN006.AY669745	other	V2HV	-0.18375870000821692	16	long	1.0626868540961434	-0.18375870000821692
1374	B.TT.1994.QH0692_42.AY835439	B	V2HV	0.18381343937778455	16	long	1.3918578327974414	0.18381343937778455
1375	01_AE.CN.2009.09GX286.MG655198	01_AE	V2HV	0.18098558078673047	17	long	1.3285894673760632	0.18098558078673047
1376	C.ZA.2008.20927783.HQ595750	C	V2HV	2.0	17	long	1.295960305590002	2.3073593073593073
1377	BC.CN..BC13.EU363843	other	V2HV	2.0	17	long	1.3280349563324472	2.3073593073593073
1378	C.TZ.2000.98_F4_H5_13.HQ659642	C	V2HV	2.0	17	long	1.3513937207607871	2.3073593073593073
1379	C.MW.2008.3305_BM_F6.HM070620	C	V2HV	0.3443922736851107	17	long	1.0541339752285053	0.3443922736851107
1380	CD.TZ.2004.3817_V2_C59.HM215310	other	V2HV	2.0	18	long	1.367347982775009	2.3073593073593073
1381	B.CN..BJ168_17.MN617378	B	V2HV	0.5786392099680724	18	long	1.2433756755234224	0.5786392099680724
1382	02_AG.CM.2004.263_8.EU513182	other	V2HV	-0.6884156527956965	18	long	1.0824052356167067	-0.6884156527956965
1383	01_AE.TH.1993.CMU02.AY669779	01_AE	V2HV	-0.28819277095880896	18	long	1.381286034378029	-0.28819277095880896
1384	B.CH..ZENV07_0504_15.KU600814	B	V2HV	0.004321373782642578	19	long	1.3632707096275454	0.004321373782642578
1385	C.ZA.2008.SO607_B6_9.KF114895	C	V2HV	-0.3098039199714863	19	long	1.3947056267195321	-0.3098039199714863
1386	B.US.2015.1HB2_W4_103015_D11_S85.KY323876	B	V2HV	-0.9469215565165803	20	long	1.0314247988529959	-0.9469215565165803
1387	B.US.2015.1HB2_D0_102615_B11_S13.KY323827	B	V2HV	-0.889410289700751	20	long	1.376163209418885	-0.889410289700751
1388	B.US.2015.1HB2_D0_102615_C8_S18.KY323831	B	V2HV	-0.6695862266508091	20	long	1.3697640902855008	-0.6695862266508091
1389	B.US.1996.6244_13_B5_4567.EU289191	B	V2HV	-0.6462568292460645	20	long	1.255665723753843	-0.6462568292460645
1390	C.MW.2008.5807_BM_D1.HQ596177	C	V2HV	0.3222192947339193	20	long	1.1652497308258338	0.3222192947339193
1391	B.US.2015.1HB2_D0_102615_E9_S22.KY323834	B	V2HV	-1.0268721464003014	20	long	1.1027342108812068	-1.0268721464003014
1392	B.US.2015.1HB2_W4_103015_A11_S74.KY323867	B	V2HV	-0.9625735020593764	20	long	1.0354809096142004	-0.9625735020593764
1393	B.US.2015.1HB2_W4_103015_C9_S80.KY323875	B	V2HV	-1.2924298239020637	20	long	1.3025304382808292	-1.2924298239020637
1394	BC.CN.2010.CNXJ0031_3.KC807958	other	V2HV	2.0	20	long	1.3777731308828527	2.3073593073593073
1395	C.IN.2015.330_15_E36.MK076706	C	V2HV	2.0	20	long	1.3843896851339135	2.3073593073593073
1396	B.US.2015.1HB2_D0_102315_C3_S1.KY323819	B	V2HV	-0.7644715530924511	20	long	1.358710295784764	-0.7644715530924511
1397	C.IN.2015.330_15_C36.MK076700	C	V2HV	2.0	20	long	1.1868478229643462	2.461038961038961
1398	B.US.2015.1HB2_W4_103015_D7_S84.KY323878	B	V2HV	-0.8961962790440431	20	long	1.029021801553046	-0.8961962790440431
1399	B.US.2015.1HB2_W4_103015_F1_S87.KY323879	B	V2HV	-1.0087739243075051	20	long	1.0764091182745414	-1.0087739243075051
1400	B.US.2015.1HB2_D0_102315_C7_S2.KY323820	B	V2HV	-1.0915149811213503	20	long	1.1344115155751724	-1.0915149811213503
1401	B.US.2015.1HB2_W4_103015_F2_S88.KY323880	B	V2HV	-0.8538719643217619	20	long	1.027489651192758	-0.8538719643217619
1402	C.CN.2007.CNE30.HM215411	C	V2HV	-0.0862444105401148	20	long	1.3806888744163626	-0.0862444105401148
1403	C.IN.2015.330_15_D36.MK076705	C	V2HV	2.0	20	long	1.2331521770356537	2.461038961038961
1404	C.MW.2008.3305_BM_C9.HM070612	C	V2HV	0.5403294747908738	22	long	1.359814568561832	0.5403294747908738
1405	C.MW.2008.3305_BM_C1.HM070604	C	V2HV	0.4668676203541095	22	long	1.1825078538304363	0.4668676203541095
1406	C.IN.2016.330_16_D4.MK076712	C	V2HV	2.0	23	long	1.1433141176606543	2.461038961038961
1407	C.IN.2016.330_16_A2.MK076707	C	V2HV	2.0	25	long	1.2766858823393457	2.461038961038961
1408	C.IN.2016.330_16_H2.MK076724	C	V2HV	2.0	25	long	1.106883684319972	2.461038961038961
1409	G.ES.2007.X2160_C25.EU885765	other	V2HV	-0.07572071393811836	26	long	1.3862032947541307	-0.07572071393811836
1410	C.ZA.2008.20355851_20.JQ352789	C	V2HV	0.004321373782642578	26	long	1.324628449861282	0.004321373782642578
1411	08_BC.CN..GX75_20.HQ326144	other	V2HV	-0.07058107428570728	29	long	1.0307714221168804	-0.07058107428570728
1412	A1.KE.2005.QF495_23M_A3.FJ866114	other	V2HV	2.0	41	long	1.3131163156800278	2.461038961038961
1413	A1.KE.2005.QF495_23M_A1.FJ866113	other	V2HV	2.0	41	long	1.079252659571816	2.461038961038961
1414	A1.KE.2005.QF495_23M_B2.FJ866115	other	V2HV	2.0	41	long	1.340747340428184	2.461038961038961
1415	A1.KE.2005.QF495_23M_D1.FJ866116	other	V2HV	2.0	41	long	1.0598187268628998	2.461038961038961
