# Supplementary material for: Contemporary HIV-1 consensus Env with AI-assisted redesigned hypervariable loops promote antibody binding
Source: Nat Commun. 2024 May 9;15:3924. doi: 10.1038/s41467-024-48139-x (PMC11082178; doi:10.1038/s41467-024-48139-x)
Supplement: Supplementary file 3 — Source Data [file 41467_2024_48139_MOESM3_ESM.zip › SourceData/figs2d.PGT135-IC50.B.V1HV-short-long.csv]

	seqname	subtype	HV	IC50	Length	catagory	X	IC50_out
0	B.CH..ZENV07_0504_15.KU600814	B	V1HV	2.0	9	short	-0.21	2.0
1	B.CN.2008.DRVI01_0803_12.MK054030	B	V1HV	-0.619788758288394	14	short	-0.21	-0.619788758288394
2	B.CN.2005.CNE57.HM215420	B	V1HV	2.0	14	short	-0.27160855384559857	2.0
3	B.US.2002.APV_17.DQ869023	B	V1HV	2.0	14	short	-0.1483914461544014	2.0
4	B.US.1997.62357_14_D3_4589.EU289189	B	V1HV	2.0	14	short	-0.3261625751216244	2.0
5	B.CN.2008.DRVI01_0803_15.MK054033	B	V1HV	-0.4559319556497244	14	short	-0.21	-0.4559319556497244
6	B.FR..BX08_16.GQ855765	B	V1HV	-1.744727494896694	14	short	-0.21	-1.744727494896694
7	B.CN.2008.DRVI01_0803_16.MK054034	B	V1HV	-0.431798275933005	14	short	-0.1491250866585964	-0.431798275933005
8	B.CN.2006.CNE4.HM215413	B	V1HV	-0.6675615400843947	30	long	0.21	-0.6675615400843947
9	B.CH.2001.NAB9PRE_CL_106.EU023928	B	V1HV	2.0	31	long	0.21	2.0
10	B.US.1996.6244_13_B5_4567.EU289191	B	V1HV	-0.9507819773298184	33	long	0.21	-0.9507819773298184
11	B.US.1996.BG1168_1.AY835443	B	V1HV	2.0	36	long	0.14839144615440142	2.0
12	B.HT.1992.HT593_1.U08444	B	V1HV	0.8337843746564789	42	long	0.21	0.8337843746564789
13	B.TT.1994.QH0692_42.AY835439	B	V5HV	2.0	7	short	0.6304933022534498	2.0
14	B.IT.1996.PVO_4.AY835444	B	V5HV	2.0	7	short	0.6738374248783756	2.0
15	B.US.2000.RHPA4259_7.AY835447	B	V5HV	2.0	7	short	0.7283914461544014	2.0
16	B.CN.2009.DRVI01_0912_2.MK054067	B	V5HV	-0.431798275933005	8	short	0.8988465921277129	-0.431798275933005
17	B.US.1985.BAL_01.DQ318210	B	V5HV	-0.518557371497695	8	short	0.79	-0.518557371497695
18	B.US.1985.BAL_26.DQ318211	B	V5HV	-1.3270620870074656	8	short	0.79	-1.3270620870074656
19	B.US.1996.BG1168_1.AY835443	B	V5HV	2.0	8	short	0.79	2.0
20	B.US..BR07.AY124979	B	V5HV	-0.5114492834995558	8	short	0.8515453173827494	-0.5114492834995558
21	B.FR.1985.NL43.AY669735	B	V5HV	0.8678844931466221	8	short	0.79	0.8678844931466221
22	B.FR.1983.LAI.K02013	B	V5HV	0.06069784035361165	8	short	0.79	0.06069784035361165
23	B.US.1986.JRCSF.AY669726	B	V5HV	-0.8530352030102525	8	short	0.79	-0.8530352030102525
24	B.FR.1983.HXB2.K03455	B	V5HV	-0.7603752347538619	8	short	0.7404800978804986	-0.7603752347538619
25	B.CN.2005.DRVI01_0507_12.MK053944	B	V5HV	0.1931245983544616	8	short	0.8217452469215522	0.1931245983544616
26	B.CN.2005.DRVI01_0507_13.MK053945	B	V5HV	-0.46852108295774486	8	short	0.7316214983191833	-0.46852108295774486
27	B.PE..H086_8.EF210732	B	V5HV	2.0	8	short	0.8516085538455986	2.0
28	B.CH..ZENV16_1202_7.KU600818	B	V5HV	2.0	8	short	0.9061625751216245	2.0
29	B.US.1986.JRFL.AY669728	B	V5HV	2.0	8	short	0.9495066977465503	2.0
30	B.US.2002.APV_17.DQ869023	B	V5HV	2.0	8	short	0.6506536274594217	2.153679653679654
31	B.US.1997.1006_11_C3_1601.EU289183	B	V5HV	2.0	8	short	0.6998839427846681	2.153679653679654
32	B.US.1986.ADA.AY426119	B	V5HV	1.4108497502845951	8	short	0.8018752709732866	1.4108497502845951
33	B.US.1986.YU2.M93258	B	V5HV	1.5562518301218868	8	short	0.7815215948512088	1.5562518301218868
34	B.ES.2007.X2278_C2_B6.FJ817366	B	V5HV	2.0	8	short	0.7587132742761437	2.153679653679654
35	B.US.2000.WITO4160_33.AY835451	B	V5HV	1.2599377383511832	8	short	0.79	1.2599377383511832
36	B.US.1997.62357_14_D3_4589.EU289189	B	V5HV	2.0	8	short	0.8212867257238563	2.153679653679654
37	B.US.1995.6535_3.AY835438	B	V5HV	2.0	8	short	0.8801160572153319	2.153679653679654
38	B.US.1994.6101_1.AY835434	B	V5HV	-0.835647144215563	8	short	0.85122900109586	-0.835647144215563
39	B.TT.1995.SC422_8.AY835441	B	V5HV	0.2029022524876606	8	short	0.7592975234824655	0.2029022524876606
40	B.TH.1993.93TH305.AY669729	B	V5HV	2.0	8	short	0.9293463725405784	2.153679653679654
41	B.CN.2008.DRVI01_0803_16.MK054034	B	V5HV	-0.431798275933005	8	short	0.6779937268145604	-0.431798275933005
42	B.CH..ZENV07_0504_15.KU600814	B	V5HV	2.0	11	long	1.0504933022534497	2.0
43	B.US.1995.5768_4.AY835435	B	V5HV	2.0	11	long	1.0938374248783755	2.0
44	B.US.2003.APV_6.DQ869030	B	V5HV	2.0	11	long	1.1483914461544014	2.0
45	B.US.1998.AC10_29.AY835446	B	V5HV	2.0	11	long	1.21	2.0
46	B.US.2001.APV_13.DQ869019	B	V5HV	-0.14508697769214446	11	long	1.21	-0.14508697769214446
47	B.CN.2006.CNE4.HM215413	B	V5HV	-0.6675615400843947	11	long	1.21	-0.6675615400843947
48	B.CH..ZENV91_0505_12.KU600815	B	V5HV	2.0	11	long	1.2716085538455986	2.0
49	B.US.1997.SS1196_1.AY835442	B	V5HV	2.0	12	long	1.3261625751216244	2.0
50	B.US.1996.6244_13_B5_4567.EU289191	B	V5HV	-0.9507819773298184	12	long	1.21	-0.9507819773298184
51	B.US.1997.1012_11_TC21_3257.EU289184	B	V5HV	1.5427507567325747	12	long	1.21	1.5427507567325747
52	B.US.2000.THRO4156.AY835448	B	V5HV	2.0	17	long	1.3695066977465502	2.0
