# Supplementary material for: Contemporary HIV-1 consensus Env with AI-assisted redesigned hypervariable loops promote antibody binding
Source: Nat Commun. 2024 May 9;15:3924. doi: 10.1038/s41467-024-48139-x (PMC11082178; doi:10.1038/s41467-024-48139-x)
Supplement: Supplementary file 3 — Source Data [file 41467_2024_48139_MOESM3_ESM.zip › SourceData/figs2e.VRC01-IC50.B.V5HV-short-long.csv]

	seqname	subtype	HV	IC50	Length	catagory	X	IC50_out
0	B.US.2015.1HC2_W4_012216_E4_S9.KY324157	B	V5HV	-0.5030703519267851	6	short	-0.31309948399542153	-0.5030703519267851
1	B.PE..H061_14.EF210730	B	V5HV	-0.22914798835785583	6	short	-0.25296619187552855	-0.22914798835785583
2	B.US.2015.1HC1_D0_061516_B5_S69.KY323998	B	V5HV	-1.7212463990471711	7	short	-0.10783149123142596	-1.7212463990471711
3	B.US.2015.1HC2_D0_012216_D1_S67.KY324102	B	V5HV	-0.549750891680639	7	short	-0.2590488780294003	-0.549750891680639
4	B.US.2015.1HC2_D0_012216_F9_S75.KY324109	B	V5HV	-1.5086383061657274	7	short	-0.21	-1.5086383061657274
5	B.CN.2006.CNE6.HM215423	B	V5HV	2.0	7	short	-0.21	2.0
6	B.US.1991.DH12.AF069140	B	V5HV	-0.6439741428068773	7	short	-0.21	-0.6439741428068773
7	B.US.2015.1HC2_W4_012016_H12_S93.KY324144	B	V5HV	-1.853871964321762	7	short	-0.21	-1.853871964321762
8	B.PE..H029_12.EF210726	B	V5HV	-0.2596373105057561	7	short	-0.15728550434341362	-0.2596373105057561
9	B.PE..H030_7.EF210727	B	V5HV	0.11394335230683679	7	short	-0.21	0.11394335230683679
10	B.US.2015.1HC2_W4_012216_G5_S14.KY324163	B	V5HV	-1.8239087409443189	7	short	-0.1495266632781538	-1.8239087409443189
11	B.US.2015.1HC3_D0_012016_G2_S34.KY324179	B	V5HV	-0.5917600346881504	7	short	-0.15191890828042512	-0.5917600346881504
12	B.US.2000.RHPA4259_7.AY835447	B	V5HV	-1.3242674723965207	7	short	-0.21	-1.3242674723965207
13	B.US.2015.1HC1_D0_070516_F11_S91.KY324007	B	V5HV	-1.7958800173440752	7	short	-0.267220827176577	-1.7958800173440752
14	B.TT.1994.QH0692_42.AY835439	B	V5HV	0.18381343937778455	7	short	-0.15489335780802635	0.18381343937778455
15	B.IT.1996.PVO_4.AY835444	B	V5HV	-0.34039751754211045	7	short	-0.21	-0.34039751754211045
16	B.US.2015.1HB1_W4_020416_B2_S54.KY323805	B	V5HV	-1.5228787452803376	12	long	0.21	-1.5228787452803376
17	B.US.2015.1HB1_W4_012016_D10_S47.KY323786	B	V5HV	-0.9913998282380825	12	long	0.2704022547310567	-0.9913998282380825
18	B.US.2015.1HB1_D0_012016_F10_S11.KY323732	B	V5HV	-1.0222763947111522	12	long	0.21	-1.0222763947111522
19	B.US.1997.SS1196_1.AY835442	B	V5HV	-0.6179649372810696	12	long	0.22034154626487237	-0.6179649372810696
20	B.US.1997.1012_11_TC21_3257.EU289184	B	V5HV	-0.9127511322043421	12	long	0.10653662171637843	-0.9127511322043421
21	B.US.2015.1HC3_D0_012216_B1_S40.KY324182	B	V5HV	-0.3645162531850879	12	long	0.2705382938142683	-0.3645162531850879
22	B.CN..B06.EU363830	B	V5HV	-0.769551078621726	12	long	0.21	-0.769551078621726
23	B.PE..H077_31.EF210734	B	V5HV	-0.744727494896694	12	long	0.2708320514250675	-0.744727494896694
24	B.US.1996.6244_13_B5_4567.EU289191	B	V5HV	-0.6462568292460645	12	long	0.31371841613286944	-0.6462568292460645
25	B.DE.2016.1HD9K_D0_070816_C3_S35.KY324810	B	V5HV	-0.239577516576788	12	long	0.21	-0.239577516576788
26	B.DE.2016.1HD9K_D0_070816_B3_S30.KY324807	B	V5HV	-0.5466816599529624	12	long	0.35005183134474294	-0.5466816599529624
27	B.CN..HUB32_3.MN617375	B	V5HV	-0.5686362358410126	12	long	0.11925540116866612	-0.5686362358410126
28	B.US.2015.1HD1_D0_012016_H4_S83.KY324412	B	V5HV	-0.9208187539523752	12	long	0.16330798814125552	-0.9208187539523752
29	B.CN.2007.BJOX006000_13_3.HM215369	B	V5HV	-0.1617807780923742	13	long	0.15658791405663025	-0.1617807780923742
30	B.DE.2016.1HD4K_D0_061516_E3_S53.KY324517	B	V5HV	0.39234515536120407	13	long	0.21	0.39234515536120407
31	B.US.2015.1HC3_W4_012616_G4_S89.KY324255	B	V5HV	-0.09420411963213146	15	long	0.31280456653562183	-0.09420411963213146
32	B.US.2015.1HC3_D0_012216_G3_S52.KY324191	B	V5HV	-0.341035157335565	16	long	0.0956018471527938	-0.341035157335565
33	B.US.2015.1HC3_D0_012216_E10_S49.KY324187	B	V5HV	-0.6736641390712486	16	long	0.1614667627778719	-0.6736641390712486
34	B.US.2015.1HC3_W4_012616_F1_S85.KY324252	B	V5HV	-0.23433144524098595	16	long	0.3561307313560027	-0.23433144524098595
35	B.US.2015.1HC3_W4_012616_C7_S77.KY324246	B	V5HV	-0.5512936800949201	16	long	0.07043227418752243	-0.5512936800949201
36	B.US.2015.1HC3_W4_012016_H5_S21.KY324241	B	V5HV	-0.1390633792999063	16	long	0.10129205758981771	-0.1390633792999063
37	B.US.2015.1HC3_D0_012016_F7_S31.KY324177	B	V5HV	-0.23062267392386154	16	long	0.06387408490718993	-0.23062267392386154
38	B.US.2015.1HC3_W4_012016_G1_S19.KY324239	B	V5HV	-0.35556141053216145	16	long	0.15023528306925507	-0.35556141053216145
39	B.US.2000.THRO4156.AY835448	B	V5HV	0.6001492413808382	17	long	0.21	0.6001492413808382
40	B.DE.2016.1HD4K_W4_062316PL3_A3_S25.KY324569	B	V5HV	-0.25258819211357664	21	long	0.3091219076187183	-0.25258819211357664
41	B.DE.2016.1HD4K_W4_062316PL3_B9_S29.KY324574	B	V5HV	0.2041199826559248	21	long	0.21	0.2041199826559248
42	B.DE.2016.1HD4K_W4_062316PL4_A11_S47.KY324583	B	V5HV	-0.14691047014813446	21	long	0.2595177982855885	-0.14691047014813446
43	B.DE.2016.1HD4K_D0_061616PL2_A4_S53.KY324536	B	V5HV	-0.393618634889395	21	long	0.21	-0.393618634889395
44	B.US.2007.EN3D079.MN516442	B	V2HV	0.35617888555337524	4	short	0.8477916910370368	0.35617888555337524
45	B.PE..H086_8_N651K.	B	V2HV	2.0	4	short	0.79	2.0
46	B.US.2007.EN3C084.MN516433	B	V2HV	2.0	4	short	0.7283914461544014	2.0
47	B.US.2007.EN3C075.MN516432	B	V2HV	0.3021143769562011	4	short	0.7283914837289716	0.3021143769562011
48	B.US.2007.EN3C073.MN516431	B	V2HV	0.14438737410193678	4	short	0.7035805234184682	0.14438737410193678
49	B.US.2007.EN3C068.MN516430	B	V2HV	0.30928941065525645	4	short	0.6261386208796983	0.30928941065525645
50	B.US.2007.EN3C061.MN516429	B	V2HV	-0.1950432001425084	4	short	0.8419166177241557	-0.1950432001425084
51	B.PE..H086_8.EF210732	B	V2HV	2.0	4	short	0.8516085538455986	2.0
52	B.US.1994.6101_1.AY835434	B	V2HV	-1.158884654122515	4	short	0.79	-1.158884654122515
53	B.US.2007.EN3C045.MN516427	B	V2HV	-0.23559967704361184	4	short	0.9328661034795037	-0.23559967704361184
54	B.US.2007.EN3D006.MN516435	B	V2HV	0.0016904542321528522	4	short	0.6609017002900945	0.0016904542321528522
55	B.US.2006.700010040_C9_4520.EU289193	B	V2HV	-0.638272163982407	4	short	0.79	-0.638272163982407
56	B.US.1994.7165_18.AY835437	B	V2HV	1.7957083502411728	4	short	0.79	1.7957083502411728
57	B.US.2007.EN3C041.MN516426	B	V2HV	0.13611784289647613	4	short	0.823968573039005	0.13611784289647613
58	B.US.2007.EN3C040.MN516425	B	V2HV	2.0	4	short	0.6738374248783756	2.0
59	B.US.2007.EN3C059.MN516428	B	V2HV	1.3312551643666097	4	short	0.79	1.3312551643666097
60	B.US.2007.EN3C028.MN516424	B	V2HV	0.22203979716101552	4	short	0.6597600198983975	0.22203979716101552
61	B.PE..H080_23.EF210735	B	V2HV	-0.14874165128092473	4	short	0.756827057835347	-0.14874165128092473
62	B.DE.2016.1HD4K_D0_061516_F7_S57.KY324521	B	V2HV	-0.27901425584626094	4	short	0.79	-0.27901425584626094
63	B.US.2007.EN3D020.MN516436	B	V2HV	0.30194105779520447	4	short	0.79	0.30194105779520447
64	B.US.2007.EN3D054.MN516437	B	V2HV	-0.01949668180660491	4	short	0.7906628921215546	-0.01949668180660491
65	B.US.2007.EN3D059.MN516438	B	V2HV	0.4622931555425308	4	short	0.79	0.4622931555425308
66	B.US.2007.EN3D066.MN516439	B	V2HV	-0.40638169187046413	4	short	0.850318247595562	-0.40638169187046413
67	B.US.2007.EN3D069.MN516440	B	V2HV	-0.06950943469373042	4	short	0.8753934437626414	-0.06950943469373042
68	B.US.2007.EN3D071.MN516441	B	V2HV	0.872197077024274	4	short	0.79	0.872197077024274
69	B.DE.2016.1HD4K_D0_061516_E3_S53.KY324517	B	V2HV	0.39234515536120407	4	short	0.6834404726136434	0.39234515536120407
70	B.DE.2016.1HD4K_W4_062316PL4_A3_S44.KY324584	B	V2HV	-0.2182446253475311	4	short	0.6127065505433913	-0.2182446253475311
71	B.DE.2016.1HD4K_W4_062316PL3_B9_S29.KY324574	B	V2HV	0.2041199826559248	4	short	0.8768226103381398	0.2041199826559248
72	B.DE.2016.1HD4K_W4_062316PL3_B1_S27.KY324572	B	V2HV	-0.27002571430044436	4	short	0.6970991069187644	-0.27002571430044436
73	B.DE.2016.1HD4K_W4_062316PL3_A3_S25.KY324569	B	V2HV	-0.25258819211357664	4	short	0.648729118211214	-0.25258819211357664
74	B.DE.2016.1HD4K_D0_061616PL2_C2_S57.KY324539	B	V2HV	-0.29328221766324125	4	short	0.8884898436425368	-0.29328221766324125
75	B.DE.2016.1HD4K_D0_061616PL2_A4_S53.KY324536	B	V2HV	-0.393618634889395	4	short	0.7309508203672564	-0.393618634889395
76	B.DE.2016.1HD4K_D0_061616PL1_D4_S83.KY324529	B	V2HV	-0.21253952548158497	4	short	0.9688866547865094	-0.21253952548158497
77	B.DE.2016.1HD4K_W4_062316PL4_A11_S47.KY324583	B	V2HV	-0.14691047014813446	4	short	0.5891273646739629	-0.14691047014813446
78	B.US.2007.EN3C016.MN516423	B	V2HV	0.25214885481850713	4	short	0.9245056938887006	0.25214885481850713
79	B.US.2007.EN3C088.MN516434	B	V2HV	0.11700599663596668	4	short	0.7618844942446703	0.11700599663596668
80	B.CN.2004.CNE12.HM215399	B	V2HV	-0.08101610218363622	4	short	0.7038416013426334	-0.08101610218363622
81	B.CN.2007.BJOX003000_19_1.HM215365	B	V2HV	-0.8345479271680714	4	short	0.7441289109258649	-0.8345479271680714
82	B.US.1994.PRB926_04_A9_4237.EU289197	B	V2HV	-1.0	4	short	0.6966324899721523	-1.0
83	B.CN.2006.CNE6.HM215423	B	V2HV	2.0	4	short	0.9061625751216245	2.0
84	B.CN..BJ175_4.MN617380	B	V2HV	-0.9208187539523752	4	short	0.7956591087276764	-0.9208187539523752
85	B.CN.2007.BJOX022000_02_3.HM215384	B	V2HV	-0.4383024673460066	4	short	0.79	-0.4383024673460066
86	B.US.1986.YU2.M93258	B	V2HV	-1.0462837882000315	4	short	0.8323954350246522	-1.0462837882000315
87	B.FR.1985.NL43.AY669735	B	V2HV	-1.0342293367031357	4	short	0.7534739753888087	-1.0342293367031357
88	B.TT.1994.QH0692_42.AY835439	B	V2HV	0.18381343937778455	16	long	1.21	0.18381343937778455
89	B.IT.1996.PVO_4.AY835444	B	V2HV	-0.34039751754211045	16	long	1.21	-0.34039751754211045
90	B.CN..BJ168_17.MN617378	B	V2HV	0.5786392099680724	18	long	1.21	0.5786392099680724
91	B.CH..ZENV07_0504_15.KU600814	B	V2HV	0.004321373782642578	19	long	1.21	0.004321373782642578
92	B.US.1996.6244_13_B5_4567.EU289191	B	V2HV	-0.6462568292460645	20	long	1.1393796763907287	-0.6462568292460645
93	B.US.2015.1HB2_W4_103015_C9_S80.KY323875	B	V2HV	-1.2924298239020637	20	long	1.21	-1.2924298239020637
94	B.US.2015.1HB2_W4_103015_F2_S88.KY323880	B	V2HV	-0.8538719643217619	20	long	1.2693182702762709	-0.8538719643217619
95	B.US.2015.1HB2_W4_103015_F1_S87.KY323879	B	V2HV	-1.0087739243075051	20	long	1.1577724358800188	-1.0087739243075051
96	B.US.2015.1HB2_D0_102315_C3_S1.KY323819	B	V2HV	-0.7644715530924511	20	long	1.1777796116303996	-0.7644715530924511
97	B.US.2015.1HB2_W4_103015_D7_S84.KY323878	B	V2HV	-0.8961962790440431	20	long	1.21	-0.8961962790440431
98	B.US.2015.1HB2_D0_102615_B11_S13.KY323827	B	V2HV	-0.889410289700751	20	long	1.0632175428528932	-0.889410289700751
99	B.US.2015.1HB2_D0_102615_C8_S18.KY323831	B	V2HV	-0.6695862266508091	20	long	1.2270545403082544	-0.6695862266508091
100	B.US.2015.1HB2_D0_102615_E9_S22.KY323834	B	V2HV	-1.0268721464003014	20	long	1.2660967423454244	-1.0268721464003014
101	B.US.2015.1HB2_W4_103015_A11_S74.KY323867	B	V2HV	-0.9625735020593764	20	long	1.1041135171055085	-0.9625735020593764
102	B.US.2015.1HB2_W4_103015_D11_S85.KY323876	B	V2HV	-0.9469215565165803	20	long	1.3140636596944153	-0.9469215565165803
103	B.US.2015.1HB2_D0_102315_C7_S2.KY323820	B	V2HV	-1.0915149811213503	20	long	1.21	-1.0915149811213503
