# Supplementary material for: Contemporary HIV-1 consensus Env with AI-assisted redesigned hypervariable loops promote antibody binding
Source: Nat Commun. 2024 May 9;15:3924. doi: 10.1038/s41467-024-48139-x (PMC11082178; doi:10.1038/s41467-024-48139-x)
Supplement: Supplementary file 3 — Source Data [file 41467_2024_48139_MOESM3_ESM.zip › SourceData/figs3a.PGT145-IC50.hvs-short-long.th10.csv]

	seqname	subtype	HV	IC50	Length	catagory	X	IC50_out
0	C.TZ.2003.6471_V1_C16.HM215328	C	V2HV	2.0	3	short	-0.38438968513391353	2.0
1	C.ZA.2008.CA457_H1_1.JN681222	C	V2HV	2.0	3	short	-0.3777731308828527	2.0
2	A1.KE.2005.QH359_21M_D1.FJ866122	other	V2HV	2.0	4	short	-0.36734798277500913	2.0
3	B.US.2007.EN3C073.MN516431	B	V2HV	0.791971201020768	4	short	-0.25337948318193904	0.791971201020768
4	A1D.KE.1995.Q168_B23.AF407149	other	V2HV	2.0	4	short	-0.3513937207607871	2.0
5	B.US.2007.EN3C068.MN516430	B	V2HV	0.409679570060356	4	short	-0.17375385823674006	0.409679570060356
6	B.US.2007.EN3C061.MN516429	B	V2HV	0.1031535025486813	4	short	-0.23346387703792792	0.1031535025486813
7	B.US.2007.EN3C059.MN516428	B	V2HV	2.0	4	short	-0.3280349563324472	2.0
8	C.ZA.2007.19715820_A10_H2.HQ615950	C	V2HV	-1.494850021680094	4	short	-0.1933243972648502	-1.494850021680094
9	B.US.2007.EN3C045.MN516427	B	V2HV	-0.029327757310280634	4	short	-0.21	-0.029327757310280634
10	B.US.1994.6101_1.AY835434	B	V2HV	2.0	4	short	-0.295960305590002	2.0
11	B.US.2007.EN3C041.MN516426	B	V2HV	0.4959881178705693	4	short	-0.31129392188514765	0.4959881178705693
12	B.US.1986.YU2.M93258	B	V2HV	-1.0679729359373784	4	short	-0.2989575607650042	-1.0679729359373784
13	B.US.2007.EN3C075.MN516432	B	V2HV	0.49587721529542544	4	short	-0.1386359915750105	0.49587721529542544
14	B.US.2007.EN3C040.MN516425	B	V2HV	0.704416505111373	4	short	-0.17791462809642883	0.704416505111373
15	B.US.2007.EN3C028.MN516424	B	V2HV	0.5400039448500267	4	short	-0.33841820874179446	0.5400039448500267
16	B.US.2007.EN3C016.MN516423	B	V2HV	0.5513035818962274	4	short	-0.19654025015554066	0.5513035818962274
17	A1D.KE.1995.Q168_A2.AF407148	other	V2HV	0.2144994537108812	4	short	-0.1551340489278929	0.2144994537108812
18	B.CN.2004.CNE12.HM215399	B	V2HV	2.0	4	short	-0.2555903298457429	2.0
19	B.FR.1985.NL43.AY669735	B	V2HV	-2.180199511692861	4	short	-0.21	-2.180199511692861
20	01_AE.CN.2007.BJOX028000_10_3.HM215389	01_AE	V2HV	1.5340197566751905	4	short	-0.21	1.5340197566751905
21	CD.TZ.2004.6480_V4_C25.HM215329	other	V2HV	2.0	4	short	-0.21	2.0
22	C.ZA.2009.20286961_C1_H8.HQ615960	C	V2HV	0.5663196215248113	4	short	-0.07835032220627391	0.5663196215248113
23	B.US.2007.EN3C084.MN516433	B	V2HV	0.6768124529052592	4	short	-0.22335503955554667	0.6768124529052592
24	B.US.2007.EN3C088.MN516434	B	V2HV	0.8315114454797254	4	short	-0.20922053134975135	0.8315114454797254
25	B.US.2007.EN3D079.MN516442	B	V2HV	0.4510338251393673	4	short	-0.23169165536824718	0.4510338251393673
26	01_AE.TH.1993.TH976_17.U08458	01_AE	V2HV	2.0	4	short	-0.16440967015425703	2.0
27	A1D.UG.1992.92UG035.AY669755	other	V2HV	-1.0969100130080565	4	short	-0.21451743477367904	-1.0969100130080565
28	C.ZM.2002.ZM215_8.DQ422948	C	V2HV	2.0	4	short	-0.12403969440999796	2.0
29	B.US.2007.EN3D006.MN516435	B	V2HV	2.0	4	short	-0.09196504366755277	2.0
30	C.ZA.2007.722_G4_16.JN967798	C	V2HV	-1.0705810742857071	4	short	-0.15254441096464796	-1.0705810742857071
31	B.US.1994.7165_18.AY835437	B	V2HV	-1.157952711490362	4	short	-0.26727823100663206	-1.157952711490362
32	B.PE..H086_8.EF210732	B	V2HV	-2.6989700043360187	4	short	-0.21	-2.6989700043360187
33	A1.TZ.2004.3718_3_11.HM215306	other	V2HV	-1.337242168318426	4	short	-0.19514470383017982	-1.337242168318426
34	B.US.2007.EN3D069.MN516440	B	V2HV	0.19813451983167588	4	short	-0.2681475695522104	0.19813451983167588
35	B.US.2007.EN3D066.MN516439	B	V2HV	0.315235409617727	4	short	-0.21	0.315235409617727
36	C.TZ.2005.6040_V4_C15.HM215320	C	V2HV	-2.0	4	short	-0.21	-2.0
37	B.US.2007.EN3D059.MN516438	B	V2HV	1.1337304666245487	4	short	-0.21	1.1337304666245487
38	B.US.2007.EN3D054.MN516437	B	V2HV	0.09621458534640519	4	short	-0.18333936607873175	0.09621458534640519
39	B.US.2007.EN3D020.MN516436	B	V2HV	0.5080716165993752	4	short	-0.1032963672814067	0.5080716165993752
40	B.US.2007.EN3D071.MN516441	B	V2HV	-0.9104481171135459	4	short	-0.21	-0.9104481171135459
41	C.ZA.2009.CAP341_2_00_C10_18.KC154027	C	V2HV	-1.853871964321762	5	short	-0.1956169059209765	-1.853871964321762
42	D.KE.1995.QA013_70I_M12.FJ866135	other	V2HV	2.0	5	short	-0.06860627923921286	2.0
43	D.KE.1995.QA013_70I_H1.FJ866134	other	V2HV	2.0	5	short	-0.05265201722499088	2.0
44	01_AE.CN.2006.CNE8.HM215427	01_AE	V2HV	-0.7711891549886444	5	short	-0.19038742412677126	-0.7711891549886444
45	C.ZA.2007.CA392_H2_6.JN681221	C	V2HV	-2.3979400086720375	5	short	-0.16492681479376348	-2.3979400086720375
46	C.ZA..CAP188_1_D1_14_REV.KC894134	C	V2HV	2.0	5	short	-0.04222686911714729	2.0
47	C.ZA.2006.2768732_C5_16.HQ615952	C	V2HV	-1.2676062401770316	5	short	-0.23642612675286132	-1.2676062401770316
48	C.MW.2003.CE0626_E6.FJ444284	C	V2HV	-1.6382721639824072	5	short	-0.21	-1.6382721639824072
49	01_AE.TH.1999.C1080_C3.JN944660	01_AE	V2HV	-2.421498319293193	5	short	-0.21	-2.421498319293193
50	01_AE.TH.2005.620345_C1.JX512900	01_AE	V2HV	-1.421108766110902	5	short	-0.23398286354543604	-1.421108766110902
51	C.TZ.2003.6838_V1_C35.HM215341	C	V2HV	-0.18571244035701348	5	short	-0.21	-0.18571244035701348
52	C.ZA.2008.CAP310_2_00_20_2.JN681256	C	V2HV	-1.193820026016113	5	short	-0.17869568217499782	-1.193820026016113
53	C.BW.2006.B005018_8_F6_3.KF114881	C	V2HV	0.4652340949880144	5	short	-0.2752181451195506	0.4652340949880144
54	O.FR.1990.BCF03.AJ133055	other	V2HV	2.0	5	short	-0.03561031486608651	2.0
55	C.ZA.1997.97ZA009.AY118166	C	V2HV	2.0	5	short	-0.23315217703565372	2.153679653679654
56	D.UG.1999.A07412M1_VRC12.HM215357	other	V2HV	-2.5969824857777195	13	long	0.21	-2.5969824857777195
57	01_AE.TH.2010.40100_V01_MN01.MF622080	01_AE	V2HV	2.0	13	long	0.03561031486608646	2.0
58	A1.KE.1995.Q461_D1_PNS0D.AF407155	other	V2HV	2.0	13	long	0.04222686911714729	2.0
59	A1.KE.1995.Q461_C2.AF407154	other	V2HV	2.0	13	long	0.05265201722499088	2.0
60	C.TZ.2001.569_F1_37_10.HM215318	C	V2HV	0.6082050077043262	13	long	0.2554405418151305	0.6082050077043262
61	O.CM.1995.YBF26.AJ133068	other	V2HV	2.0	13	long	0.06860627923921286	2.0
62	C.ZA.2009.21283649.HQ595756	C	V2HV	-0.06550154875643228	13	long	0.21	-0.06550154875643228
63	B.US.1995.5768_4.AY835435	B	V2HV	-1.6989700043360187	13	long	0.22802522216424634	-1.6989700043360187
64	C.CN.2007.CNE31.HM215412	C	V2HV	-1.1674910872937636	13	long	0.21	-1.1674910872937636
65	C.ZA.2007.20258279_V2.HQ595763	C	V2HV	2.0	13	long	0.09196504366755277	2.0
66	B.US.1998.1056_10_TA11_1826.EU289186	B	V2HV	-0.6345681775095798	13	long	0.25547586814521167	-0.6345681775095798
67	C.TZ.2005.0933_V4_C4.HM215352	C	V2HV	2.0	13	long	0.12403969440999796	2.0
68	A1.TZ.2005.0330_V4_C3.HM215257	other	V2HV	-0.03258776201693684	13	long	0.25457436983275583	-0.03258776201693684
69	C.IN.2000.001428_2_42.EF117266	C	V2HV	-2.8182707151173174	13	long	0.21	-2.8182707151173174
70	07_BC.CN.2004.CH117_4.EF117262	other	V2HV	-1.9208187539523751	13	long	0.23691234045011555	-1.9208187539523751
71	A1C.TZ.2004.6041_V3_C23.HM215321	other	V2HV	0.3721181383444831	13	long	0.25026368817083233	0.3721181383444831
72	A1.TZ.2003.3415_V1_C1.HM215299	other	V2HV	2.0	13	long	0.16440967015425706	2.0
73	A1C.RW.1992.92RW026.AY669702	other	V2HV	0.16226561429802155	13	long	0.2750713516910027	0.16226561429802155
74	B.TT.1995.SC422_8.AY835441	B	V2HV	-1.6027902196212203	13	long	0.19183603422785803	-1.6027902196212203
75	A1.KE.1995.Q461_E2.AF407156	other	V2HV	1.1594769564742342	13	long	0.21	1.1594769564742342
76	C.IN.1998.98IN022.AY669748	C	V2HV	-2.433680378475189	13	long	0.21	-2.433680378475189
77	C.ZA.2007.704010042_2E5.KC894113	C	V2HV	-2.0457574905606752	13	long	0.21	-2.0457574905606752
78	C.TZ.2004.6631_V3_C10.HM215335	C	V2HV	2.0	13	long	0.21	2.0
79	C.IN.1999.16845_2_22.EF117269	C	V2HV	1.8759937052924844	14	long	0.21	1.8759937052924844
80	A1.KE.1993.BG505_W6M_C2_T332N.	other	V2HV	-1.080921907623926	14	long	0.17208424862211347	-1.080921907623926
81	C.ZM.1996.96ZM651_02.AF286224	C	V2HV	0.865103974641128	14	long	0.21	0.865103974641128
82	A1.KE.1993.BG505_W6M_C2.DQ208458	other	V2HV	-1.8238218907326698	14	long	0.15604273034803484	-1.8238218907326698
83	B.TT.1994.QH0515_1.AY835440	B	V2HV	2.0	14	long	0.255590329845743	2.0
84	A1D.TZ.2004.0815_V3_C3.HM215260	other	V2HV	2.0	14	long	0.295960305590002	2.0
85	A1.KE..BB539_2B13.DQ187240	other	V2HV	-1.1135092748275182	14	long	0.25279346273981024	-1.1135092748275182
86	C.ZA.2008.CAP301_2_00_C3_20.KC154017	C	V2HV	-2.3010299956639813	14	long	0.23337792552562364	-2.3010299956639813
87	A1.KE.1993.BG505_W6M_A5_T332N.DQ208456	other	V2HV	-0.9100948885606021	14	long	0.21	-0.9100948885606021
88	C.MW.2007.703010217_B6.KC894109	C	V2HV	-1.537602002101044	14	long	0.23379787938087376	-1.537602002101044
89	C.ZA.2008.CAP326_2_00_D9_2.KC154024	C	V2HV	-1.0705810742857071	14	long	0.13059480013488217	-1.0705810742857071
90	A1.KE..MB539_2B7.DQ187082	other	V2HV	0.07554696139253074	14	long	0.1915804451556046	0.07554696139253074
91	A1.KE..MG505_W0M_A2.DQ208449	other	V2HV	0.29885307640970665	14	long	0.21	0.29885307640970665
92	BC.CN.2006.CNE7.HM215426	other	V2HV	-0.5867002359187482	15	long	0.1677733161404649	-0.5867002359187482
93	C.ZA.2009.20965238.HQ595751	C	V2HV	2.0	15	long	0.3280349563324472	2.0
94	C.IN.2015.329_15_A1.MK076610	C	V2HV	2.0	15	long	0.3513937207607871	2.0
95	G.ES.2006.X2088_C9.EU885764	other	V2HV	2.0	15	long	0.36734798277500913	2.0
96	C.MW.2005.CE2010_F5.FJ444561	C	V2HV	2.0	15	long	0.3777731308828527	2.0
97	C.ZM.1998.ZM135_10A.AY424079	C	V2HV	2.0	15	long	0.3843896851339135	2.0
98	C.ZM.2002.ZM197_7.DQ388515	C	V2HV	-0.26346008469532006	15	long	0.21	-0.26346008469532006
99	C.BW.2006.3603_C11_13.KC154015	C	V2HV	2.0	15	long	0.03853486169083073	2.153679653679654
100	C.TZ.2005.3637_V5_C3.HM215305	C	V2HV	2.0	15	long	0.04686420209866898	2.153679653679654
101	C.TZ.2001.556_F2_3_25.HM215317	C	V2HV	2.0	15	long	0.059818726862899796	2.153679653679654
102	02_AG.CM.2004.T251_18.EU513196	other	V2HV	-0.40178966919726283	15	long	0.2514023027215859	-0.40178966919726283
103	C.IN.2015.329_15_B1.MK076614	C	V2HV	2.0	15	long	0.07925265957181593	2.153679653679654
104	C.ZA.2008.20803520.HQ595748	C	V2HV	-0.4672456210075022	16	long	0.21	-0.4672456210075022
105	B.TT.1994.QH0692_42.AY835439	B	V2HV	2.0	16	long	0.10688368431997201	2.153679653679654
106	C.ZA.2009.KO243_H6_3.KF114892	C	V2HV	-1.8239087409443189	16	long	0.20098510571792838	-1.8239087409443189
107	08_BC.CN.1998.98CN006.AY669745	other	V2HV	2.0	16	long	0.14331411766065438	2.153679653679654
108	C.IN.2000.0013095_2_11.EF117267	C	V2HV	1.1860036838341574	16	long	0.2549334684560942	1.1860036838341574
109	B.IT.1996.PVO_4.AY835444	B	V2HV	-0.6456802300085478	16	long	0.21	-0.6456802300085478
110	02_AG.CM.2005.T278_50.EU513198	other	V2HV	1.3135867358044717	16	long	0.21	1.3135867358044717
111	C.TZ.2000.98_F4_H5_13.HQ659642	C	V2HV	2.0	17	long	0.18684782296434627	2.153679653679654
112	C.ZA.2008.20927783.HQ595750	C	V2HV	-1.4202164033831899	17	long	0.20388971202213219	-1.4202164033831899
113	01_AE.TH.1993.CMU02.AY669779	01_AE	V2HV	0.15432048487530114	18	long	0.23139131768840027	0.15432048487530114
114	02_AG.CM.2004.263_8.EU513182	other	V2HV	1.4105241725861883	18	long	0.1743321509050525	1.4105241725861883
115	CD.TZ.2004.3817_V2_C59.HM215310	other	V2HV	2.0	18	long	0.23315217703565366	2.153679653679654
116	C.ZA.2008.SO607_B6_9.KF114895	C	V2HV	2.0	19	long	0.2766858823393456	2.153679653679654
117	B.CH..ZENV07_0504_15.KU600814	B	V2HV	-0.583359492661719	19	long	0.1268683463741141	-0.583359492661719
118	C.CN.2007.CNE30.HM215411	C	V2HV	1.4081721014970536	20	long	0.2462140623315267	1.4081721014970536
119	C.IN.2015.330_15_E36.MK076706	C	V2HV	0.3820170425748684	20	long	0.17143016156770427	0.3820170425748684
120	C.IN.2015.330_15_C36.MK076700	C	V2HV	2.0	20	long	0.31311631568002796	2.153679653679654
121	C.IN.2015.330_15_D36.MK076705	C	V2HV	2.0	20	long	0.340747340428184	2.153679653679654
122	B.US.1996.6244_13_B5_4567.EU289191	B	V2HV	0.9720787365116952	20	long	0.24306080990010348	0.9720787365116952
123	C.IN.2016.330_16_D4.MK076712	C	V2HV	0.6404814369704218	23	long	0.16632989786283098	0.6404814369704218
124	C.IN.2016.330_16_A2.MK076707	C	V2HV	2.0	25	long	0.3601812731371002	2.153679653679654
125	C.IN.2016.330_16_H2.MK076724	C	V2HV	0.5954962218255742	25	long	0.21	0.5954962218255742
126	C.ZA.2008.20355851_20.JQ352789	C	V2HV	0.09025805293131633	26	long	0.14771252180753924	0.09025805293131633
127	A1.KE.2005.QF495_23M_B2.FJ866115	other	V2HV	2.0	41	long	0.373135797901331	2.153679653679654
128	A1.KE.2005.QF495_23M_D1.FJ866116	other	V2HV	2.0	41	long	0.3814651383091692	2.153679653679654
129	A1.KE.2005.QF495_23M_A3.FJ866114	other	V2HV	2.0	41	long	0.21	2.3073593073593073
130	A1.KE.2005.QF495_23M_A1.FJ866113	other	V2HV	2.0	41	long	0.16440967015425706	2.3073593073593073
131	C.ZA.2008.20915593.HQ595749	C	V5HV	-2.6989700043360187	4	short	0.8190991043626015	-2.6989700043360187
132	CD.TZ.2005.3326_V4_C3.HM215296	other	V5HV	-2.0457574905606752	5	short	0.83618484874094	-2.0457574905606752
133	N.FR.2011.N1_FR_2011.JN572926	other	V5HV	2.0	5	short	0.6156103148660865	2.0
134	A1C.TZ.2004.6041_V3_C23.HM215321	other	V5HV	0.3721181383444831	6	short	0.79	0.3721181383444831
135	A1.TZ.2004.3718_3_11.HM215306	other	V5HV	-1.337242168318426	6	short	0.8262207157883732	-1.337242168318426
136	C.MW.2003.CE0682_E4.FJ444325	C	V5HV	1.41423274587285	6	short	0.79	1.41423274587285
137	CD.TZ.2004.3337_V2_C6.HM215297	other	V5HV	2.0	6	short	0.6222268691171473	2.0
138	C.TZ.2005.0933_V4_C4.HM215352	C	V5HV	2.0	6	short	0.632652017224991	2.0
139	O.CM.1996.YBF32.AJ236417	other	V5HV	2.0	6	short	0.6486062792392129	2.0
140	01_AE.CH..ZENV32_0111_5.KU600816	01_AE	V5HV	2.0	6	short	0.6719650436675528	2.0
141	C.ZA.2007.704810053_2B7.KC894119	C	V5HV	0.5312233745330268	6	short	0.79	0.5312233745330268
142	C.MW.2008.CH505_W4_3.KC247557	C	V5HV	2.0	6	short	0.704039694409998	2.0
143	C.ZA.2008.KO756_38_TB12.JN681243	C	V5HV	-1.8860566476931633	6	short	0.79	-1.8860566476931633
144	A1.TZ.2003.3415_V1_C1.HM215299	other	V5HV	2.0	7	short	0.7444096701542571	2.0
145	C.ZA.1998.DU422_1.DQ411854	C	V5HV	1.4808574418570861	7	short	0.8312422324787994	1.4808574418570861
146	A1D.KE..MS208_A1.DQ187010	other	V5HV	-0.6708869973181802	7	short	0.79	-0.6708869973181802
147	C.ZA.1998.DU151_02.DQ411851	C	V5HV	-2.1482220322449175	7	short	0.7582258675703722	-2.1482220322449175
148	C.ZA.2008.CAP306_2_00_F9_1.KC154019	C	V5HV	-0.7619538968712046	7	short	0.749348399127977	-0.7619538968712046
149	C.ZA.2008.SO706_T10B_3.JN681249	C	V5HV	0.22010808804005508	7	short	0.8349104508631694	0.22010808804005508
150	C.KE.1995.QB099_391M_C8.FJ866132	C	V5HV	2.0	7	short	0.79	2.0
151	02_AG.CM.2004.T250_4.EU513189	other	V5HV	-2.4637193927516177	7	short	0.759734109713645	-2.4637193927516177
152	C.KE.1995.QB099_391M_B1.FJ866131	C	V5HV	2.0	7	short	0.835590329845743	2.0
153	07_BC.CN.2007.BJOX002000_03_2.HM215364	other	V5HV	-1.00436480540245	7	short	0.79	-1.00436480540245
154	C.ET..286_36.JQ362420	C	V5HV	-2.5228787452803374	7	short	0.8324789753709855	-2.5228787452803374
155	01_AE.CN.2007.BJOX028000_10_3.HM215389	01_AE	V5HV	1.5340197566751905	7	short	0.7610787426095592	1.5340197566751905
156	A1D.KE..BS208_B1.KX364401	other	V5HV	-3.3485862901776295	7	short	0.79	-3.3485862901776295
157	01_AE.TH.1999.C2101_C1.JN944661	01_AE	V5HV	-2.3010299956639813	7	short	0.79	-2.3010299956639813
158	D.UG.1992.UG024_2.U43386	other	V5HV	0.9051020737856762	7	short	0.7695297079902551	0.9051020737856762
159	C.ZA.2008.CA327_D2_2.JN681220	C	V5HV	2.0	7	short	0.875960305590002	2.0
160	A1.KE.1996.QB726_70M_B3.FJ866111	other	V5HV	-0.4559319556497244	7	short	0.79	-0.4559319556497244
161	B.US.1991.DH12.AF069140	B	V5HV	-2.154901959985743	7	short	0.8043830940790234	-2.154901959985743
162	C.TZ.2001.569_F1_37_10.HM215318	C	V5HV	0.6082050077043262	7	short	0.7075134960028849	0.6082050077043262
163	C.MW.1993.MW965_26.U08455	C	V5HV	-0.8326826652518239	7	short	0.79	-0.8326826652518239
164	21_A2D.KE.2004.QG393_60M_A1.FJ866128	other	V5HV	2.0	7	short	0.9080349563324472	2.0
165	C.ZA.2007.705010198_TF.KC156130	C	V5HV	0.1931245983544616	7	short	0.79	0.1931245983544616
166	21_A2D.KE.2004.QG393_60M_B7.FJ866129	other	V5HV	2.0	7	short	0.9313937207607872	2.0
167	A1.RW.1992.92RW008.AY669703	other	V5HV	-0.3979400086720376	7	short	0.8323434121106671	-0.3979400086720376
168	21_A2D.KE.2004.QG393_60M_B8.FJ866130	other	V5HV	2.0	7	short	0.9473479827750091	2.0
169	A1.RW.1992.92RW020_2.EU855131	other	V5HV	0.7113684965747115	7	short	0.7444098222624924	0.7113684965747115
170	B.TT.1994.QH0692_42.AY835439	B	V5HV	2.0	7	short	0.9577731308828528	2.0
171	C.MW.2007.703010228_1C4.FJ444031	C	V5HV	-0.978810700930062	7	short	0.8349811287590152	-0.978810700930062
172	C.MW.2007.703010200_1E5.FJ443999	C	V5HV	2.0	7	short	0.9643896851339135	2.0
173	C.MW.2007.703010054_2A2.FJ443808	C	V5HV	2.0	7	short	0.7668478229643463	2.153679653679654
174	A1.KE.2005.QH359_21M_C1.FJ866121	other	V5HV	-0.09691001300805639	7	short	0.834916099271407	-0.09691001300805639
175	C.TZ.2003.6980_V0_C31.HM215344	C	V5HV	2.0	7	short	0.8131521770356537	2.153679653679654
176	01_AE.CN.2006.CNE59.HM215422	01_AE	V5HV	-1.2991924798472196	7	short	0.7665993720218213	-1.2991924798472196
177	A1.KE.2005.QH359_21M_D1.FJ866122	other	V5HV	2.0	7	short	0.7233141176606545	2.153679653679654
178	C.TZ.2004.6631_V3_C10.HM215335	C	V5HV	2.0	7	short	0.8566858823393456	2.153679653679654
179	01_AE.CN.2006.CNE8.HM215427	01_AE	V5HV	-0.7711891549886444	7	short	0.8319190792144778	-0.7711891549886444
180	C.ZA.2007.CT140_140_B6.JN681233	C	V5HV	-0.12378215940835775	7	short	0.79	-0.12378215940835775
181	C.TZ.2006.6146_V7_C23.HM215324	C	V5HV	0.8457180179666587	7	short	0.8122697840563847	0.8457180179666587
182	D.UG.1993.93UG082.AY669750	other	V5HV	-1.585026652029182	7	short	0.749625235727369	-1.585026652029182
183	C.ZA.2005.CAP174_1_06_F3_1B.JN967791	C	V5HV	2.0	7	short	0.686883684319972	2.153679653679654
184	B.US.2000.RHPA4259_7.AY835447	B	V5HV	-1.6054257533506742	7	short	0.8329864774212635	-1.6054257533506742
185	C.MW..S018_18.	C	V5HV	-2.57969761482131	7	short	0.79	-2.57969761482131
186	C.MW.2008.CH0694.KJ700458	C	V5HV	0.2915908256580012	7	short	0.8711327713167076	0.2915908256580012
187	01_AE.TH.1992.TH023_6.KU562843	01_AE	V5HV	-1.6575773191777938	7	short	0.79	-1.6575773191777938
188	C.ZA.2006.19707346_E8_C6.HQ615951	C	V5HV	2.0	7	short	0.893116315680028	2.153679653679654
189	N.CM.1995.YBF30.AJ006022	other	V5HV	2.0	7	short	0.659252659571816	2.153679653679654
190	A1.KE.1995.Q461_E2.AF407156	other	V5HV	1.1594769564742342	7	short	0.8350991775441374	1.1594769564742342
191	A1.KE.1995.Q461_D1_PNS0D.AF407155	other	V5HV	2.0	7	short	0.9207473404281841	2.153679653679654
192	C.ZA.2008.CAP290_2_00_23_6.JN681253	C	V5HV	-1.431798275933005	7	short	0.79	-1.431798275933005
193	C.ZA.2009.21561324_D3_B5.HQ615961	C	V5HV	-0.7375489102695706	7	short	0.7086641083461831	-0.7375489102695706
194	A1.KE.1995.Q461_C2.AF407154	other	V5HV	2.0	7	short	0.6398187268628999	2.153679653679654
195	C.MW.2004.CE1172_H1.FJ444434	C	V5HV	-0.3429058849974237	7	short	0.7587626186606802	-0.3429058849974237
196	C.IN.1999.16936_2_21.EF117270	C	V5HV	0.7109631189952758	7	short	0.79	0.7109631189952758
197	C.ZA.2008.1170887_08.JQ352801	C	V5HV	-0.958607314841775	7	short	0.7463981585721208	-0.958607314841775
198	C.ZM.2002.ZM215_8.DQ422948	C	V5HV	2.0	7	short	0.9401812731371002	2.153679653679654
199	C.ZA.2010.CAP378_2_00_D2_5.KF114888	C	V5HV	0.5443161417474273	7	short	0.7445686651011132	0.5443161417474273
200	A1.TZ.2005.0439_V5_C1.HM215258	other	V5HV	0.5774917998372253	7	short	0.8335559723755847	0.5774917998372253
201	C.ZM.2003.ZM246F.FJ496194	C	V5HV	2.0	7	short	0.626864202098669	2.153679653679654
202	B.IT.1996.PVO_4.AY835444	B	V5HV	-0.6456802300085478	7	short	0.8564235964107132	-0.6456802300085478
203	C.ZA.2006.CAP40_2_01_A3_5.JN681231	C	V5HV	2.0	7	short	0.9531357979013311	2.153679653679654
204	G.ES.2008.P1981_C5_3.FJ817369	other	V5HV	0.629222995897075	7	short	0.8720903391504653	0.629222995897075
205	C.IN.2000.001428_2_42.EF117266	C	V5HV	-2.8182707151173174	7	short	0.79	-2.8182707151173174
206	A1.KE.2000.KER2008_12.AY736809	other	V5HV	1.1365144661335107	7	short	0.79	1.1365144661335107
207	C.ZA.2007.CAP237_1_22_B2_2_39.JN681226	C	V5HV	0.25090769970085597	7	short	0.7476322138989289	0.25090769970085597
208	CD.TZ..89_F1_2_25.HM215349	other	V5HV	0.39752114686764034	7	short	0.8349883678270186	0.39752114686764034
209	C.ZA.2006.CAP221_B14.KC894137	C	V5HV	2.0	7	short	0.6185348616908308	2.153679653679654
210	C.ZA.2009.21283649.HQ595756	C	V5HV	-0.06550154875643228	7	short	0.7476904487686906	-0.06550154875643228
211	C.IN.2015.329_15_A1.MK076610	C	V5HV	2.0	11	long	1.0356103148660865	2.0
212	C.IN.2015.329_15_B1.MK076614	C	V5HV	2.0	11	long	1.0422268691171472	2.0
213	C.ZA.2008.CA457_H1_1.JN681222	C	V5HV	2.0	11	long	1.052652017224991	2.0
214	C.ZA.2006.2768732_C5_16.HQ615952	C	V5HV	-1.2676062401770316	11	long	1.21	-1.2676062401770316
215	C.IN.1999.25711_2_4.EF117272	C	V5HV	0.8727388274726688	11	long	1.2555363371226815	0.8727388274726688
216	O.CM.1996.YBF39.AJ236421	other	V5HV	2.0	11	long	1.0686062792392128	2.0
217	C.ZA.2008.20883229_C9_H6.HQ615943	C	V5HV	2.0	11	long	1.0919650436675528	2.0
218	O.CM.1995.YBF26.AJ133068	other	V5HV	2.0	11	long	1.124039694409998	2.0
219	C.ZA.2007.19715820_A10_H2.HQ615950	C	V5HV	-1.494850021680094	11	long	1.21	-1.494850021680094
220	C.ZA.2005.19314479_A2_5.HQ615958	C	V5HV	0.9720175986740154	11	long	1.1769218192254713	0.9720175986740154
221	B.CH..ZENV07_0504_15.KU600814	B	V5HV	-0.583359492661719	11	long	1.2398337183940094	-0.583359492661719
222	B.CH..ZENV91_0505_12.KU600815	B	V5HV	0.693726948923647	11	long	1.1671385006891917	0.693726948923647
223	B.CN.2006.CNE4.HM215413	B	V5HV	2.0	11	long	1.164409670154257	2.0
224	C.ZA.2008.CT977_69_12.JN681239	C	V5HV	-2.5228787452803374	11	long	1.1254176437417258	-2.5228787452803374
225	C.ZA.1999.DU156_12.DQ411852	C	V5HV	-2.5646175562675815	11	long	1.21	-2.5646175562675815
226	A1.TZ.2005.0330_V4_C3.HM215257	other	V5HV	-0.03258776201693684	11	long	1.21	-0.03258776201693684
227	A1.KE.2000.KER2018_11.AY736810	other	V5HV	-2.362950792384353	11	long	1.21	-2.362950792384353
228	02A1.CM.2004.242_14.EU513188	other	V5HV	-1.4814860601221125	11	long	1.2554246658509098	-1.4814860601221125
229	C.ZA.2008.SO405_T24_5.JN681248	C	V5HV	2.0	11	long	1.21	2.0
230	B.US.1995.5768_4.AY835435	B	V5HV	-1.6989700043360187	11	long	1.1830876595498845	-1.6989700043360187
231	D.UG.1992.92UG038.AY669759	other	V5HV	2.0	11	long	1.255590329845743	2.0
232	C.ZA.2008.SO186_H6_5.JN681247	C	V5HV	-3.0	11	long	1.255590329845743	-3.0
233	C.ZA.2008.CAP317_2_00_D4_10.KC154022	C	V5HV	-1.1611509092627446	11	long	1.1331242580979428	-1.1611509092627446
234	C.TZ.2005.6785_V5_C14.HM215338	C	V5HV	0.2127148321489325	11	long	1.198015258983196	0.2127148321489325
235	C.ZA.2007.704809221_1B3.FJ444103	C	V5HV	-0.9344202852715516	11	long	1.232285638049854	-0.9344202852715516
236	C.ZA.2007.705010185_TF.KC156129	C	V5HV	-0.44611697335612566	11	long	1.2597850185784905	-0.44611697335612566
237	C.ZA.2008.CAP330_2_00_F2_41.KC154025	C	V5HV	-3.0	11	long	1.21	-3.0
238	C.ZA.2007.722_G4_16.JN967798	C	V5HV	-1.0705810742857071	11	long	1.210810935703546	-1.0705810742857071
239	A1.UG.1992.92UG031.AY669701	other	V5HV	0.5078558716958309	11	long	1.1834643753135634	0.5078558716958309
240	A1.RW.1993.93RW029.AY669697	other	V5HV	2.0	11	long	1.295960305590002	2.0
241	C.MW.2006.703010010_C4.KC894105	C	V5HV	-2.5228787452803374	11	long	1.1660568952857795	-2.5228787452803374
242	C.ZA.2005.CAP210_E8.DQ435683	C	V5HV	1.8286399211071884	11	long	1.21	1.8286399211071884
243	C.TZ.2005.3637_V5_C3.HM215305	C	V5HV	2.0	11	long	1.3280349563324472	2.0
244	B.US.2001.APV_13.DQ869019	B	V5HV	-0.47237009912866135	11	long	1.2079003654076668	-0.47237009912866135
245	C.ZA.2005.CAP210_TA5.KC894136	C	V5HV	1.6169898507893268	11	long	1.21	1.6169898507893268
246	B.US.1998.AC10_29.AY835446	B	V5HV	-2.043255454717309	11	long	1.255400061189981	-2.043255454717309
247	B.US.2003.APV_6.DQ869030	B	V5HV	-0.9829666607012196	11	long	1.173070856696802	-0.9829666607012196
248	B.US.1996.6244_13_B5_4567.EU289191	B	V5HV	0.9720787365116952	12	long	1.134651547238297	0.9720787365116952
249	C.ZA.2009.21197826_V1.HQ595753	C	V5HV	2.0	12	long	1.3513937207607871	2.0
250	C.TZ.2005.3426_V5_C17.HM215300	C	V5HV	-0.6840296545430823	12	long	1.2049270368966458	-0.6840296545430823
251	A1.KE.2005.QH343_21M_A10.FJ866119	other	V5HV	-1.154901959985743	12	long	1.2905706165980875	-1.154901959985743
252	C.ZA.2007.704010069_C6.KC894114	C	V5HV	0.6403820447095685	12	long	1.21	0.6403820447095685
253	C.ZA.2007.3545883_G1_E1.HQ615942	C	V5HV	-1.7212463990471711	12	long	1.2442391573673341	-1.7212463990471711
254	B.US.1997.SS1196_1.AY835442	B	V5HV	1.0377849417536376	12	long	1.2186266626787832	1.0377849417536376
255	C.BW.2005.3312_D6_2.KC154014	C	V5HV	-0.3545777306509081	12	long	1.1344072857593492	-0.3545777306509081
256	B.US.1997.1012_11_TC21_3257.EU289184	B	V5HV	-1.9609429819665563	12	long	1.1742599939140632	-1.9609429819665563
257	DO.FR.2008.RBF208.GQ351296	other	V5HV	2.0	12	long	1.367347982775009	2.0
258	C.MW.2004.CE0985_H7.FJ444391	C	V5HV	0.4720246977002814	12	long	1.24721479210828	0.4720246977002814
259	A1.KE.2005.QH343_21M_B5.FJ866120	other	V5HV	-1.2218487496163564	12	long	1.2536018414278791	-1.2218487496163564
260	C.IN.2014.329_14_B1.MK076593	C	V5HV	2.0	12	long	1.3777731308828527	2.0
261	C.IN.2014.329_14_B4.MK076596	C	V5HV	2.0	12	long	1.3843896851339135	2.0
262	C.ZM.1996.96ZM651_02.AF286224	C	V5HV	0.865103974641128	12	long	1.21	0.865103974641128
263	C.TZ.2003.3873_V1_C24.HM215311	C	V5HV	-2.5484591714280516	12	long	1.2553479019274265	-2.5484591714280516
264	C.ZA.2006.2759058_F10_B6.HQ615959	C	V5HV	0.26764098234591555	12	long	1.156129716432547	0.26764098234591555
265	08_BC.CN.2007.CNE52.HM215416	other	V5HV	-1.6772433399222413	13	long	1.1404075397848443	-1.6772433399222413
266	C.ZA.2008.21203310_G7_C3.HQ615946	C	V5HV	0.3277674899027289	13	long	1.1200034451962624	0.3277674899027289
267	C.IN.2015.330_15_C36.MK076700	C	V5HV	2.0	13	long	1.1868478229643462	2.153679653679654
268	C.ZA.2009.21369737_G11_F2.HQ615941	C	V5HV	2.0	13	long	1.2331521770356537	2.153679653679654
269	C.IN.2016.330_16_H2.MK076724	C	V5HV	0.5954962218255742	13	long	1.272844096125632	0.5954962218255742
270	C.ZA.2008.SO607_B6_9.KF114895	C	V5HV	2.0	13	long	1.1433141176606543	2.153679653679654
271	C.IN.2016.330_16_A2.MK076707	C	V5HV	2.0	13	long	1.2766858823393457	2.153679653679654
272	C.ZA.2009.21502011_F12_E2.HQ615949	C	V5HV	2.0	13	long	1.106883684319972	2.153679653679654
273	C.TZ.2001.234_F1_16_57.HM215278	C	V5HV	-1.8239087409443189	13	long	1.21	-1.8239087409443189
274	C.TZ.2004.6644_V2_C33.HM215336	C	V5HV	2.0	13	long	1.3131163156800278	2.153679653679654
275	C.IN.2015.330_15_E36.MK076706	C	V5HV	0.3820170425748684	13	long	1.21	0.3820170425748684
276	C.ZA.2009.CAP332_2_00_C10_1.KF114887	C	V5HV	2.0	13	long	1.079252659571816	2.153679653679654
277	C.TZ.2001.556_F2_3_25.HM215317	C	V5HV	2.0	13	long	1.340747340428184	2.153679653679654
278	C.IN.2015.330_15_D36.MK076705	C	V5HV	2.0	13	long	1.0598187268628998	2.153679653679654
279	A1CD.TZ.2004.3103_V3_C10.HM215288	other	V5HV	-0.8361829061006744	13	long	1.1966215278611927	-0.8361829061006744
280	C.IN.2014.330_14_A20.MK076682	C	V5HV	2.0	13	long	1.3601812731371001	2.153679653679654
281	C.ZA.2010.CAP382_2_00_D7_19.KC154028	C	V5HV	0.10448711131239508	13	long	1.2309556049419823	0.10448711131239508
282	C.IN.2014.330_14_A12.MK076674	C	V5HV	0.2380461031287954	13	long	1.2532573245510568	0.2380461031287954
283	01_AE.CH..ZENV92_1008_8.KU600817	01_AE	V5HV	-1.6757175447023074	15	long	1.2846055389323128	-1.6757175447023074
284	C.ZA.2008.20358510_01.JQ352790	C	V5HV	0.2907022432878544	15	long	1.2917549421051129	0.2907022432878544
285	C.ZA.2006.CAP224_1_18_C7_3.JN967793	C	V5HV	-1.1674910872937636	16	long	1.1751070927529377	-1.1674910872937636
286	C.ZA.2008.20927783.HQ595750	C	V5HV	-1.4202164033831899	16	long	1.169953136307223	-1.4202164033831899
287	B.US.2000.THRO4156.AY835448	B	V5HV	-2.0575752242699705	17	long	1.21	-2.0575752242699705
288	CD.TZ.2004.6480_V4_C25.HM215329	other	V5HV	2.0	17	long	1.046864202098669	2.153679653679654
289	C.ZA.2007.CT431_G6_6.JN681234	C	V5HV	2.0	18	long	1.373135797901331	2.153679653679654
290	O.CM.1995.YBF37.AJ133067	other	V5HV	2.0	19	long	1.0385348616908308	2.153679653679654
291	C.ZA.2009.20286961_C1_H8.HQ615960	C	V5HV	0.5663196215248113	20	long	1.1433612980791172	0.5663196215248113
292	C.ZA.2008.20803520.HQ595748	C	V5HV	-0.4672456210075022	24	long	1.1624672224967922	-0.4672456210075022
293	C.TZ.2003.0077_V1_C16.HM215254	C	V5HV	-0.7830955014783273	24	long	1.240238249936085	-0.7830955014783273
