# Supplementary material for: Contemporary HIV-1 consensus Env with AI-assisted redesigned hypervariable loops promote antibody binding
Source: Nat Commun. 2024 May 9;15:3924. doi: 10.1038/s41467-024-48139-x (PMC11082178; doi:10.1038/s41467-024-48139-x)
Supplement: Supplementary file 3 — Source Data [file 41467_2024_48139_MOESM3_ESM.zip › SourceData/fig6d.01_AE.1.depth_4bnabs.compare.csv]

	ep_depth	group	antibody
AE_unmodified.kic_loops.153.depth_asa.10-1074	6.359375	cons_10y	10-1074
AE_unmodified.kic_loops.292.depth_asa.10-1074	6.38625	cons_10y	10-1074
AE_unmodified.kic_loops.427.depth_asa.10-1074	6.358750000000001	cons_10y	10-1074
AE_unmodified.kic_loops.154.depth_asa.10-1074	5.9087499999999995	cons_10y	10-1074
AE_unmodified.kic_loops.394.depth_asa.10-1074	5.51875	cons_10y	10-1074
AE_unmodified.kic_loops.281.depth_asa.10-1074	5.95125	cons_10y	10-1074
AE_unmodified.kic_loops.081.depth_asa.10-1074	5.75625	cons_10y	10-1074
AE_unmodified.kic_loops.249.depth_asa.10-1074	6.314375	cons_10y	10-1074
AE_unmodified.kic_loops.197.depth_asa.10-1074	6.164375	cons_10y	10-1074
AE_unmodified.kic_loops.231.depth_asa.10-1074	6.474375	cons_10y	10-1074
AE_unmodified.kic_loops.090.depth_asa.10-1074	6.548125000000001	cons_10y	10-1074
AE_unmodified.kic_loops.298.depth_asa.10-1074	5.882499999999999	cons_10y	10-1074
AE_unmodified.kic_loops.191.depth_asa.10-1074	6.156874999999999	cons_10y	10-1074
AE_unmodified.kic_loops.282.depth_asa.10-1074	5.96375	cons_10y	10-1074
AE_unmodified.kic_loops.111.depth_asa.10-1074	6.264374999999999	cons_10y	10-1074
AE_unmodified.kic_loops.202.depth_asa.10-1074	6.48125	cons_10y	10-1074
AE_unmodified.kic_loops.406.depth_asa.10-1074	6.590625	cons_10y	10-1074
AE_unmodified.kic_loops.492.depth_asa.10-1074	6.13625	cons_10y	10-1074
AE_unmodified.kic_loops.099.depth_asa.10-1074	5.571875	cons_10y	10-1074
AE_unmodified.kic_loops.346.depth_asa.10-1074	5.925625	cons_10y	10-1074
AE_unmodified.kic_loops.432.depth_asa.10-1074	6.46875	cons_10y	10-1074
AE_unmodified.kic_loops.025.depth_asa.10-1074	6.044375	cons_10y	10-1074
AE_unmodified.kic_loops.247.depth_asa.10-1074	6.0443750000000005	cons_10y	10-1074
AE_unmodified.kic_loops.248.depth_asa.10-1074	6.1875	cons_10y	10-1074
AE_unmodified.kic_loops.013.depth_asa.10-1074	6.738125	cons_10y	10-1074
AE_unmodified.kic_loops.307.depth_asa.10-1074	6.577500000000001	cons_10y	10-1074
AE_unmodified.kic_loops.416.depth_asa.10-1074	6.039375000000001	cons_10y	10-1074
AE_unmodified.kic_loops.463.depth_asa.10-1074	6.270625	cons_10y	10-1074
AE_unmodified.kic_loops.462.depth_asa.10-1074	6.02875	cons_10y	10-1074
AE_unmodified.kic_loops.499.depth_asa.10-1074	6.104375	cons_10y	10-1074
AE_unmodified.kic_loops.295.depth_asa.10-1074	6.280625	cons_10y	10-1074
AE_unmodified.kic_loops.043.depth_asa.10-1074	5.8575	cons_10y	10-1074
AE_unmodified.kic_loops.296.depth_asa.10-1074	5.878125	cons_10y	10-1074
AE_unmodified.kic_loops.150.depth_asa.10-1074	5.885625	cons_10y	10-1074
AE_unmodified.kic_loops.405.depth_asa.10-1074	6.07125	cons_10y	10-1074
AE_unmodified.kic_loops.051.depth_asa.10-1074	6.33	cons_10y	10-1074
AE_unmodified.kic_loops.336.depth_asa.10-1074	5.605625	cons_10y	10-1074
AE_unmodified.kic_loops.056.depth_asa.10-1074	6.58625	cons_10y	10-1074
AE_unmodified.kic_loops.006.depth_asa.10-1074	6.595000000000001	cons_10y	10-1074
AE_unmodified.kic_loops.069.depth_asa.10-1074	6.360625000000001	cons_10y	10-1074
AE_unmodified.kic_loops.391.depth_asa.10-1074	5.795	cons_10y	10-1074
AE_unmodified.kic_loops.474.depth_asa.10-1074	6.069375	cons_10y	10-1074
AE_unmodified.kic_loops.040.depth_asa.10-1074	6.63875	cons_10y	10-1074
AE_unmodified.kic_loops.066.depth_asa.10-1074	6.490625	cons_10y	10-1074
AE_unmodified.kic_loops.496.depth_asa.10-1074	6.521875	cons_10y	10-1074
AE_unmodified.kic_loops.057.depth_asa.10-1074	6.282500000000001	cons_10y	10-1074
AE_unmodified.kic_loops.257.depth_asa.10-1074	6.776875	cons_10y	10-1074
AE_unmodified.kic_loops.449.depth_asa.10-1074	6.185625	cons_10y	10-1074
AE_unmodified.kic_loops.374.depth_asa.10-1074	6.5962499999999995	cons_10y	10-1074
AE_unmodified.kic_loops.250.depth_asa.10-1074	5.8475	cons_10y	10-1074
AE_unmodified.kic_loops.155.depth_asa.10-1074	6.698125	cons_10y	10-1074
AE_unmodified.kic_loops.465.depth_asa.10-1074	6.9425	cons_10y	10-1074
AE_unmodified.kic_loops.237.depth_asa.10-1074	5.97125	cons_10y	10-1074
AE_unmodified.kic_loops.148.depth_asa.10-1074	6.665	cons_10y	10-1074
AE_unmodified.kic_loops.460.depth_asa.10-1074	6.41	cons_10y	10-1074
AE_unmodified.kic_loops.415.depth_asa.10-1074	6.605625	cons_10y	10-1074
AE_unmodified.kic_loops.493.depth_asa.10-1074	6.299375	cons_10y	10-1074
AE_unmodified.kic_loops.269.depth_asa.10-1074	6.204375	cons_10y	10-1074
AE_unmodified.kic_loops.160.depth_asa.10-1074	6.44875	cons_10y	10-1074
AE_unmodified.kic_loops.062.depth_asa.10-1074	6.465624999999999	cons_10y	10-1074
AE_unmodified.kic_loops.133.depth_asa.10-1074	5.695625	cons_10y	10-1074
AE_unmodified.kic_loops.321.depth_asa.10-1074	6.429375	cons_10y	10-1074
AE_unmodified.kic_loops.106.depth_asa.10-1074	5.8100000000000005	cons_10y	10-1074
AE_unmodified.kic_loops.213.depth_asa.10-1074	5.772500000000001	cons_10y	10-1074
AE_unmodified.kic_loops.014.depth_asa.10-1074	6.241875	cons_10y	10-1074
AE_unmodified.kic_loops.491.depth_asa.10-1074	5.95875	cons_10y	10-1074
AE_unmodified.kic_loops.216.depth_asa.10-1074	6.5175	cons_10y	10-1074
AE_unmodified.kic_loops.208.depth_asa.10-1074	6.344375	cons_10y	10-1074
AE_unmodified.kic_loops.102.depth_asa.10-1074	6.45	cons_10y	10-1074
AE_unmodified.kic_loops.046.depth_asa.10-1074	6.5675	cons_10y	10-1074
AE_unmodified.kic_loops.488.depth_asa.10-1074	6.4675	cons_10y	10-1074
AE_unmodified.kic_loops.209.depth_asa.10-1074	6.72375	cons_10y	10-1074
AE_unmodified.kic_loops.217.depth_asa.10-1074	6.070625	cons_10y	10-1074
AE_unmodified.kic_loops.478.depth_asa.10-1074	6.3306249999999995	cons_10y	10-1074
AE_unmodified.kic_loops.373.depth_asa.10-1074	6.4625	cons_10y	10-1074
AE_unmodified.kic_loops.086.depth_asa.10-1074	6.634375	cons_10y	10-1074
AE_unmodified.kic_loops.369.depth_asa.10-1074	6.495	cons_10y	10-1074
AE_unmodified.kic_loops.352.depth_asa.10-1074	5.77375	cons_10y	10-1074
AE_unmodified.kic_loops.211.depth_asa.10-1074	6.3168750000000005	cons_10y	10-1074
AE_unmodified.kic_loops.047.depth_asa.10-1074	6.936249999999999	cons_10y	10-1074
AE_unmodified.kic_loops.039.depth_asa.10-1074	6.469374999999999	cons_10y	10-1074
AE_unmodified.kic_loops.272.depth_asa.10-1074	6.606249999999999	cons_10y	10-1074
AE_unmodified.kic_loops.198.depth_asa.10-1074	6.60375	cons_10y	10-1074
AE_unmodified.kic_loops.031.depth_asa.10-1074	5.711250000000001	cons_10y	10-1074
AE_unmodified.kic_loops.260.depth_asa.10-1074	6.0975	cons_10y	10-1074
AE_unmodified.kic_loops.297.depth_asa.10-1074	6.233124999999999	cons_10y	10-1074
AE_unmodified.kic_loops.341.depth_asa.10-1074	5.954375000000001	cons_10y	10-1074
AE_unmodified.kic_loops.407.depth_asa.10-1074	5.815625000000001	cons_10y	10-1074
AE_unmodified.kic_loops.199.depth_asa.10-1074	6.070625	cons_10y	10-1074
AE_unmodified.kic_loops.411.depth_asa.10-1074	6.202500000000001	cons_10y	10-1074
AE_unmodified.kic_loops.429.depth_asa.10-1074	6.095	cons_10y	10-1074
AE_unmodified.kic_loops.451.depth_asa.10-1074	5.455625	cons_10y	10-1074
AE_unmodified.kic_loops.419.depth_asa.10-1074	6.505	cons_10y	10-1074
AE_unmodified.kic_loops.120.depth_asa.10-1074	6.4781249999999995	cons_10y	10-1074
AE_unmodified.kic_loops.288.depth_asa.10-1074	6.762499999999999	cons_10y	10-1074
AE_unmodified.kic_loops.458.depth_asa.10-1074	6.12125	cons_10y	10-1074
AE_unmodified.kic_loops.477.depth_asa.10-1074	6.4556249999999995	cons_10y	10-1074
AE_unmodified.kic_loops.489.depth_asa.10-1074	6.219374999999999	cons_10y	10-1074
AE_unmodified.kic_loops.011.depth_asa.10-1074	6.0737499999999995	cons_10y	10-1074
AE_unmodified.kic_loops.404.depth_asa.10-1074	6.098750000000001	cons_10y	10-1074
AE_redesigned.1.kic_loops.074.depth_asa.10-1074	4.758125	HV_redesgin	10-1074
AE_redesigned.1.kic_loops.166.depth_asa.10-1074	4.827500000000001	HV_redesgin	10-1074
AE_redesigned.1.kic_loops.440.depth_asa.10-1074	4.678125	HV_redesgin	10-1074
AE_redesigned.1.kic_loops.468.depth_asa.10-1074	5.07375	HV_redesgin	10-1074
AE_redesigned.1.kic_loops.359.depth_asa.10-1074	4.7787500000000005	HV_redesgin	10-1074
AE_redesigned.1.kic_loops.457.depth_asa.10-1074	4.741875	HV_redesgin	10-1074
AE_redesigned.1.kic_loops.404.depth_asa.10-1074	4.943125	HV_redesgin	10-1074
AE_redesigned.1.kic_loops.349.depth_asa.10-1074	4.657500000000001	HV_redesgin	10-1074
AE_redesigned.1.kic_loops.127.depth_asa.10-1074	4.858125	HV_redesgin	10-1074
AE_redesigned.1.kic_loops.256.depth_asa.10-1074	4.870625	HV_redesgin	10-1074
AE_redesigned.1.kic_loops.171.depth_asa.10-1074	4.8568750000000005	HV_redesgin	10-1074
AE_redesigned.1.kic_loops.283.depth_asa.10-1074	4.816875	HV_redesgin	10-1074
AE_redesigned.1.kic_loops.343.depth_asa.10-1074	4.6975	HV_redesgin	10-1074
AE_redesigned.1.kic_loops.068.depth_asa.10-1074	4.8025	HV_redesgin	10-1074
AE_redesigned.1.kic_loops.094.depth_asa.10-1074	5.101875	HV_redesgin	10-1074
AE_redesigned.1.kic_loops.328.depth_asa.10-1074	4.740625	HV_redesgin	10-1074
AE_redesigned.1.kic_loops.091.depth_asa.10-1074	4.923125	HV_redesgin	10-1074
AE_redesigned.1.kic_loops.194.depth_asa.10-1074	4.781874999999999	HV_redesgin	10-1074
AE_redesigned.1.kic_loops.173.depth_asa.10-1074	4.858124999999999	HV_redesgin	10-1074
AE_redesigned.1.kic_loops.149.depth_asa.10-1074	4.955625	HV_redesgin	10-1074
AE_redesigned.1.kic_loops.424.depth_asa.10-1074	4.6	HV_redesgin	10-1074
AE_redesigned.1.kic_loops.154.depth_asa.10-1074	5.29625	HV_redesgin	10-1074
AE_redesigned.1.kic_loops.108.depth_asa.10-1074	4.67375	HV_redesgin	10-1074
AE_redesigned.1.kic_loops.232.depth_asa.10-1074	5.169375	HV_redesgin	10-1074
AE_redesigned.1.kic_loops.220.depth_asa.10-1074	5.01	HV_redesgin	10-1074
AE_redesigned.1.kic_loops.369.depth_asa.10-1074	5.23625	HV_redesgin	10-1074
AE_redesigned.1.kic_loops.318.depth_asa.10-1074	4.80625	HV_redesgin	10-1074
AE_redesigned.1.kic_loops.009.depth_asa.10-1074	4.64875	HV_redesgin	10-1074
AE_redesigned.1.kic_loops.245.depth_asa.10-1074	4.62125	HV_redesgin	10-1074
AE_redesigned.1.kic_loops.299.depth_asa.10-1074	5.033125	HV_redesgin	10-1074
AE_redesigned.1.kic_loops.405.depth_asa.10-1074	4.659375000000001	HV_redesgin	10-1074
AE_redesigned.1.kic_loops.222.depth_asa.10-1074	4.63625	HV_redesgin	10-1074
AE_redesigned.1.kic_loops.105.depth_asa.10-1074	4.790625	HV_redesgin	10-1074
AE_redesigned.1.kic_loops.118.depth_asa.10-1074	5.2387500000000005	HV_redesgin	10-1074
AE_redesigned.1.kic_loops.494.depth_asa.10-1074	4.628125000000001	HV_redesgin	10-1074
AE_redesigned.1.kic_loops.400.depth_asa.10-1074	4.77125	HV_redesgin	10-1074
AE_redesigned.1.kic_loops.459.depth_asa.10-1074	4.771875	HV_redesgin	10-1074
AE_redesigned.1.kic_loops.476.depth_asa.10-1074	4.7924999999999995	HV_redesgin	10-1074
AE_redesigned.1.kic_loops.435.depth_asa.10-1074	5.077500000000001	HV_redesgin	10-1074
AE_redesigned.1.kic_loops.031.depth_asa.10-1074	5.04875	HV_redesgin	10-1074
AE_redesigned.1.kic_loops.011.depth_asa.10-1074	4.548125	HV_redesgin	10-1074
AE_redesigned.1.kic_loops.279.depth_asa.10-1074	5.058125	HV_redesgin	10-1074
AE_redesigned.1.kic_loops.179.depth_asa.10-1074	5.0962499999999995	HV_redesgin	10-1074
AE_redesigned.1.kic_loops.416.depth_asa.10-1074	4.756875	HV_redesgin	10-1074
AE_redesigned.1.kic_loops.104.depth_asa.10-1074	4.975	HV_redesgin	10-1074
AE_redesigned.1.kic_loops.112.depth_asa.10-1074	4.9781249999999995	HV_redesgin	10-1074
AE_redesigned.1.kic_loops.273.depth_asa.10-1074	4.83625	HV_redesgin	10-1074
AE_redesigned.1.kic_loops.297.depth_asa.10-1074	4.9399999999999995	HV_redesgin	10-1074
AE_redesigned.1.kic_loops.205.depth_asa.10-1074	4.8343750000000005	HV_redesgin	10-1074
AE_redesigned.1.kic_loops.270.depth_asa.10-1074	4.721875	HV_redesgin	10-1074
AE_redesigned.1.kic_loops.357.depth_asa.10-1074	4.775	HV_redesgin	10-1074
AE_redesigned.1.kic_loops.102.depth_asa.10-1074	5.14625	HV_redesgin	10-1074
AE_redesigned.1.kic_loops.421.depth_asa.10-1074	4.84875	HV_redesgin	10-1074
AE_redesigned.1.kic_loops.203.depth_asa.10-1074	4.65625	HV_redesgin	10-1074
AE_redesigned.1.kic_loops.056.depth_asa.10-1074	4.75625	HV_redesgin	10-1074
AE_redesigned.1.kic_loops.187.depth_asa.10-1074	4.5975	HV_redesgin	10-1074
AE_redesigned.1.kic_loops.231.depth_asa.10-1074	4.8525	HV_redesgin	10-1074
AE_redesigned.1.kic_loops.490.depth_asa.10-1074	5.106249999999999	HV_redesgin	10-1074
AE_redesigned.1.kic_loops.463.depth_asa.10-1074	5.12875	HV_redesgin	10-1074
AE_redesigned.1.kic_loops.262.depth_asa.10-1074	4.907500000000001	HV_redesgin	10-1074
AE_redesigned.1.kic_loops.409.depth_asa.10-1074	4.949375	HV_redesgin	10-1074
AE_redesigned.1.kic_loops.477.depth_asa.10-1074	4.78125	HV_redesgin	10-1074
AE_redesigned.1.kic_loops.426.depth_asa.10-1074	4.7612499999999995	HV_redesgin	10-1074
AE_redesigned.1.kic_loops.230.depth_asa.10-1074	4.941875	HV_redesgin	10-1074
AE_redesigned.1.kic_loops.389.depth_asa.10-1074	4.930625	HV_redesgin	10-1074
AE_redesigned.1.kic_loops.191.depth_asa.10-1074	4.779375	HV_redesgin	10-1074
AE_redesigned.1.kic_loops.291.depth_asa.10-1074	4.554375	HV_redesgin	10-1074
AE_redesigned.1.kic_loops.275.depth_asa.10-1074	4.835625	HV_redesgin	10-1074
AE_redesigned.1.kic_loops.469.depth_asa.10-1074	4.92	HV_redesgin	10-1074
AE_redesigned.1.kic_loops.254.depth_asa.10-1074	4.86375	HV_redesgin	10-1074
AE_redesigned.1.kic_loops.266.depth_asa.10-1074	4.99625	HV_redesgin	10-1074
AE_redesigned.1.kic_loops.065.depth_asa.10-1074	4.6875	HV_redesgin	10-1074
AE_redesigned.1.kic_loops.021.depth_asa.10-1074	4.63875	HV_redesgin	10-1074
AE_redesigned.1.kic_loops.085.depth_asa.10-1074	4.728125	HV_redesgin	10-1074
AE_redesigned.1.kic_loops.249.depth_asa.10-1074	4.7125	HV_redesgin	10-1074
AE_redesigned.1.kic_loops.483.depth_asa.10-1074	5.260625	HV_redesgin	10-1074
AE_redesigned.1.kic_loops.209.depth_asa.10-1074	4.883749999999999	HV_redesgin	10-1074
AE_redesigned.1.kic_loops.157.depth_asa.10-1074	4.993124999999999	HV_redesgin	10-1074
AE_redesigned.1.kic_loops.330.depth_asa.10-1074	4.786250000000001	HV_redesgin	10-1074
AE_redesigned.1.kic_loops.282.depth_asa.10-1074	4.945625	HV_redesgin	10-1074
AE_redesigned.1.kic_loops.345.depth_asa.10-1074	4.934375	HV_redesgin	10-1074
AE_redesigned.1.kic_loops.436.depth_asa.10-1074	4.851875	HV_redesgin	10-1074
AE_redesigned.1.kic_loops.386.depth_asa.10-1074	4.8881250000000005	HV_redesgin	10-1074
AE_redesigned.1.kic_loops.485.depth_asa.10-1074	4.826875	HV_redesgin	10-1074
AE_redesigned.1.kic_loops.133.depth_asa.10-1074	4.6875	HV_redesgin	10-1074
AE_redesigned.1.kic_loops.470.depth_asa.10-1074	5.079375000000001	HV_redesgin	10-1074
AE_redesigned.1.kic_loops.387.depth_asa.10-1074	5.240625	HV_redesgin	10-1074
AE_redesigned.1.kic_loops.497.depth_asa.10-1074	5.051875000000001	HV_redesgin	10-1074
AE_redesigned.1.kic_loops.444.depth_asa.10-1074	5.2575	HV_redesgin	10-1074
AE_redesigned.1.kic_loops.161.depth_asa.10-1074	4.944375000000001	HV_redesgin	10-1074
AE_redesigned.1.kic_loops.174.depth_asa.10-1074	4.760000000000001	HV_redesgin	10-1074
AE_redesigned.1.kic_loops.487.depth_asa.10-1074	4.830625	HV_redesgin	10-1074
AE_redesigned.1.kic_loops.184.depth_asa.10-1074	4.668125	HV_redesgin	10-1074
AE_redesigned.1.kic_loops.052.depth_asa.10-1074	4.916875	HV_redesgin	10-1074
AE_redesigned.1.kic_loops.326.depth_asa.10-1074	4.81375	HV_redesgin	10-1074
AE_redesigned.1.kic_loops.240.depth_asa.10-1074	5.026249999999999	HV_redesgin	10-1074
AE_redesigned.1.kic_loops.045.depth_asa.10-1074	4.99125	HV_redesgin	10-1074
AE_redesigned.1.kic_loops.347.depth_asa.10-1074	4.699999999999999	HV_redesgin	10-1074
AE_redesigned.1.kic_loops.201.depth_asa.10-1074	4.756875	HV_redesgin	10-1074
AE_redesigned.1.kic_loops.466.depth_asa.10-1074	5.09	HV_redesgin	10-1074
AE_unmodified.kic_loops.153.depth_asa.PGT135	8.0325	cons_10y	PGT135
AE_unmodified.kic_loops.292.depth_asa.PGT135	7.78125	cons_10y	PGT135
AE_unmodified.kic_loops.427.depth_asa.PGT135	7.541250000000001	cons_10y	PGT135
AE_unmodified.kic_loops.154.depth_asa.PGT135	6.834583333333334	cons_10y	PGT135
AE_unmodified.kic_loops.394.depth_asa.PGT135	7.116666666666667	cons_10y	PGT135
AE_unmodified.kic_loops.281.depth_asa.PGT135	7.5325	cons_10y	PGT135
AE_unmodified.kic_loops.081.depth_asa.PGT135	7.77375	cons_10y	PGT135
AE_unmodified.kic_loops.249.depth_asa.PGT135	7.23125	cons_10y	PGT135
AE_unmodified.kic_loops.197.depth_asa.PGT135	7.037916666666665	cons_10y	PGT135
AE_unmodified.kic_loops.231.depth_asa.PGT135	7.733333333333334	cons_10y	PGT135
AE_unmodified.kic_loops.090.depth_asa.PGT135	8.269583333333333	cons_10y	PGT135
AE_unmodified.kic_loops.298.depth_asa.PGT135	7.821666666666666	cons_10y	PGT135
AE_unmodified.kic_loops.191.depth_asa.PGT135	7.109999999999999	cons_10y	PGT135
AE_unmodified.kic_loops.282.depth_asa.PGT135	7.101666666666667	cons_10y	PGT135
AE_unmodified.kic_loops.111.depth_asa.PGT135	7.345416666666668	cons_10y	PGT135
AE_unmodified.kic_loops.202.depth_asa.PGT135	6.83875	cons_10y	PGT135
AE_unmodified.kic_loops.406.depth_asa.PGT135	8.120416666666666	cons_10y	PGT135
AE_unmodified.kic_loops.492.depth_asa.PGT135	7.069583333333333	cons_10y	PGT135
AE_unmodified.kic_loops.099.depth_asa.PGT135	7.034166666666668	cons_10y	PGT135
AE_unmodified.kic_loops.346.depth_asa.PGT135	7.041250000000001	cons_10y	PGT135
AE_unmodified.kic_loops.432.depth_asa.PGT135	7.379583333333334	cons_10y	PGT135
AE_unmodified.kic_loops.025.depth_asa.PGT135	7.781666666666666	cons_10y	PGT135
AE_unmodified.kic_loops.247.depth_asa.PGT135	7.979583333333333	cons_10y	PGT135
AE_unmodified.kic_loops.248.depth_asa.PGT135	7.1745833333333335	cons_10y	PGT135
AE_unmodified.kic_loops.013.depth_asa.PGT135	7.637083333333333	cons_10y	PGT135
AE_unmodified.kic_loops.307.depth_asa.PGT135	7.314583333333334	cons_10y	PGT135
AE_unmodified.kic_loops.416.depth_asa.PGT135	7.941249999999999	cons_10y	PGT135
AE_unmodified.kic_loops.463.depth_asa.PGT135	7.53375	cons_10y	PGT135
AE_unmodified.kic_loops.462.depth_asa.PGT135	7.526666666666667	cons_10y	PGT135
AE_unmodified.kic_loops.499.depth_asa.PGT135	7.236666666666667	cons_10y	PGT135
AE_unmodified.kic_loops.295.depth_asa.PGT135	7.234583333333333	cons_10y	PGT135
AE_unmodified.kic_loops.043.depth_asa.PGT135	7.6275	cons_10y	PGT135
AE_unmodified.kic_loops.296.depth_asa.PGT135	7.142500000000001	cons_10y	PGT135
AE_unmodified.kic_loops.150.depth_asa.PGT135	7.798749999999999	cons_10y	PGT135
AE_unmodified.kic_loops.405.depth_asa.PGT135	7.193749999999999	cons_10y	PGT135
AE_unmodified.kic_loops.051.depth_asa.PGT135	7.8525	cons_10y	PGT135
AE_unmodified.kic_loops.336.depth_asa.PGT135	6.705000000000001	cons_10y	PGT135
AE_unmodified.kic_loops.056.depth_asa.PGT135	7.222083333333334	cons_10y	PGT135
AE_unmodified.kic_loops.006.depth_asa.PGT135	7.618750000000001	cons_10y	PGT135
AE_unmodified.kic_loops.069.depth_asa.PGT135	8.124166666666666	cons_10y	PGT135
AE_unmodified.kic_loops.391.depth_asa.PGT135	7.112916666666666	cons_10y	PGT135
AE_unmodified.kic_loops.474.depth_asa.PGT135	7.053333333333334	cons_10y	PGT135
AE_unmodified.kic_loops.040.depth_asa.PGT135	8.085833333333333	cons_10y	PGT135
AE_unmodified.kic_loops.066.depth_asa.PGT135	7.756666666666667	cons_10y	PGT135
AE_unmodified.kic_loops.496.depth_asa.PGT135	7.790833333333333	cons_10y	PGT135
AE_unmodified.kic_loops.057.depth_asa.PGT135	7.592083333333332	cons_10y	PGT135
AE_unmodified.kic_loops.257.depth_asa.PGT135	8.99375	cons_10y	PGT135
AE_unmodified.kic_loops.449.depth_asa.PGT135	7.199166666666667	cons_10y	PGT135
AE_unmodified.kic_loops.374.depth_asa.PGT135	8.289583333333333	cons_10y	PGT135
AE_unmodified.kic_loops.250.depth_asa.PGT135	7.179583333333333	cons_10y	PGT135
AE_unmodified.kic_loops.155.depth_asa.PGT135	8.467500000000001	cons_10y	PGT135
AE_unmodified.kic_loops.465.depth_asa.PGT135	8.209999999999999	cons_10y	PGT135
AE_unmodified.kic_loops.237.depth_asa.PGT135	6.780416666666667	cons_10y	PGT135
AE_unmodified.kic_loops.148.depth_asa.PGT135	7.7375	cons_10y	PGT135
AE_unmodified.kic_loops.460.depth_asa.PGT135	8.68375	cons_10y	PGT135
AE_unmodified.kic_loops.415.depth_asa.PGT135	8.408333333333333	cons_10y	PGT135
AE_unmodified.kic_loops.493.depth_asa.PGT135	7.235	cons_10y	PGT135
AE_unmodified.kic_loops.269.depth_asa.PGT135	7.103333333333334	cons_10y	PGT135
AE_unmodified.kic_loops.160.depth_asa.PGT135	8.55375	cons_10y	PGT135
AE_unmodified.kic_loops.062.depth_asa.PGT135	8.320833333333333	cons_10y	PGT135
AE_unmodified.kic_loops.133.depth_asa.PGT135	7.233333333333333	cons_10y	PGT135
AE_unmodified.kic_loops.321.depth_asa.PGT135	7.7441666666666675	cons_10y	PGT135
AE_unmodified.kic_loops.106.depth_asa.PGT135	8.05875	cons_10y	PGT135
AE_unmodified.kic_loops.213.depth_asa.PGT135	6.689166666666668	cons_10y	PGT135
AE_unmodified.kic_loops.014.depth_asa.PGT135	7.37625	cons_10y	PGT135
AE_unmodified.kic_loops.491.depth_asa.PGT135	7.165416666666666	cons_10y	PGT135
AE_unmodified.kic_loops.216.depth_asa.PGT135	7.880416666666666	cons_10y	PGT135
AE_unmodified.kic_loops.208.depth_asa.PGT135	7.392499999999999	cons_10y	PGT135
AE_unmodified.kic_loops.102.depth_asa.PGT135	7.070833333333333	cons_10y	PGT135
AE_unmodified.kic_loops.046.depth_asa.PGT135	7.385000000000001	cons_10y	PGT135
AE_unmodified.kic_loops.488.depth_asa.PGT135	7.352083333333333	cons_10y	PGT135
AE_unmodified.kic_loops.209.depth_asa.PGT135	8.542916666666668	cons_10y	PGT135
AE_unmodified.kic_loops.217.depth_asa.PGT135	7.634166666666666	cons_10y	PGT135
AE_unmodified.kic_loops.478.depth_asa.PGT135	7.945833333333333	cons_10y	PGT135
AE_unmodified.kic_loops.373.depth_asa.PGT135	7.591666666666666	cons_10y	PGT135
AE_unmodified.kic_loops.086.depth_asa.PGT135	8.700833333333334	cons_10y	PGT135
AE_unmodified.kic_loops.369.depth_asa.PGT135	8.176666666666668	cons_10y	PGT135
AE_unmodified.kic_loops.352.depth_asa.PGT135	7.089166666666666	cons_10y	PGT135
AE_unmodified.kic_loops.211.depth_asa.PGT135	7.634583333333334	cons_10y	PGT135
AE_unmodified.kic_loops.047.depth_asa.PGT135	8.766666666666666	cons_10y	PGT135
AE_unmodified.kic_loops.039.depth_asa.PGT135	7.757083333333334	cons_10y	PGT135
AE_unmodified.kic_loops.272.depth_asa.PGT135	9.217500000000001	cons_10y	PGT135
AE_unmodified.kic_loops.198.depth_asa.PGT135	7.923333333333333	cons_10y	PGT135
AE_unmodified.kic_loops.031.depth_asa.PGT135	7.550000000000001	cons_10y	PGT135
AE_unmodified.kic_loops.260.depth_asa.PGT135	7.299166666666667	cons_10y	PGT135
AE_unmodified.kic_loops.297.depth_asa.PGT135	7.6745833333333335	cons_10y	PGT135
AE_unmodified.kic_loops.341.depth_asa.PGT135	6.9816666666666665	cons_10y	PGT135
AE_unmodified.kic_loops.407.depth_asa.PGT135	7.679166666666667	cons_10y	PGT135
AE_unmodified.kic_loops.199.depth_asa.PGT135	8.401666666666666	cons_10y	PGT135
AE_unmodified.kic_loops.411.depth_asa.PGT135	7.498333333333334	cons_10y	PGT135
AE_unmodified.kic_loops.429.depth_asa.PGT135	7.87125	cons_10y	PGT135
AE_unmodified.kic_loops.451.depth_asa.PGT135	8.511249999999999	cons_10y	PGT135
AE_unmodified.kic_loops.419.depth_asa.PGT135	8.105	cons_10y	PGT135
AE_unmodified.kic_loops.120.depth_asa.PGT135	7.39125	cons_10y	PGT135
AE_unmodified.kic_loops.288.depth_asa.PGT135	8.61625	cons_10y	PGT135
AE_unmodified.kic_loops.458.depth_asa.PGT135	7.3325000000000005	cons_10y	PGT135
AE_unmodified.kic_loops.477.depth_asa.PGT135	7.01875	cons_10y	PGT135
AE_unmodified.kic_loops.489.depth_asa.PGT135	7.469583333333333	cons_10y	PGT135
AE_unmodified.kic_loops.011.depth_asa.PGT135	7.209583333333332	cons_10y	PGT135
AE_unmodified.kic_loops.404.depth_asa.PGT135	7.471666666666667	cons_10y	PGT135
AE_redesigned.1.kic_loops.074.depth_asa.PGT135	6.2225	HV_redesgin	PGT135
AE_redesigned.1.kic_loops.166.depth_asa.PGT135	5.833749999999999	HV_redesgin	PGT135
AE_redesigned.1.kic_loops.440.depth_asa.PGT135	5.990416666666666	HV_redesgin	PGT135
AE_redesigned.1.kic_loops.468.depth_asa.PGT135	6.118333333333332	HV_redesgin	PGT135
AE_redesigned.1.kic_loops.359.depth_asa.PGT135	5.889583333333333	HV_redesgin	PGT135
AE_redesigned.1.kic_loops.457.depth_asa.PGT135	5.963333333333334	HV_redesgin	PGT135
AE_redesigned.1.kic_loops.404.depth_asa.PGT135	6.1275	HV_redesgin	PGT135
AE_redesigned.1.kic_loops.349.depth_asa.PGT135	5.7058333333333335	HV_redesgin	PGT135
AE_redesigned.1.kic_loops.127.depth_asa.PGT135	6.029166666666668	HV_redesgin	PGT135
AE_redesigned.1.kic_loops.256.depth_asa.PGT135	6.035833333333333	HV_redesgin	PGT135
AE_redesigned.1.kic_loops.171.depth_asa.PGT135	6.3075	HV_redesgin	PGT135
AE_redesigned.1.kic_loops.283.depth_asa.PGT135	5.934166666666667	HV_redesgin	PGT135
AE_redesigned.1.kic_loops.343.depth_asa.PGT135	5.8808333333333325	HV_redesgin	PGT135
AE_redesigned.1.kic_loops.068.depth_asa.PGT135	5.877916666666667	HV_redesgin	PGT135
AE_redesigned.1.kic_loops.094.depth_asa.PGT135	6.412499999999999	HV_redesgin	PGT135
AE_redesigned.1.kic_loops.328.depth_asa.PGT135	6.572916666666667	HV_redesgin	PGT135
AE_redesigned.1.kic_loops.091.depth_asa.PGT135	6.177083333333333	HV_redesgin	PGT135
AE_redesigned.1.kic_loops.194.depth_asa.PGT135	5.7725	HV_redesgin	PGT135
AE_redesigned.1.kic_loops.173.depth_asa.PGT135	6.615833333333334	HV_redesgin	PGT135
AE_redesigned.1.kic_loops.149.depth_asa.PGT135	6.298750000000001	HV_redesgin	PGT135
AE_redesigned.1.kic_loops.424.depth_asa.PGT135	5.853750000000001	HV_redesgin	PGT135
AE_redesigned.1.kic_loops.154.depth_asa.PGT135	6.859999999999999	HV_redesgin	PGT135
AE_redesigned.1.kic_loops.108.depth_asa.PGT135	5.714166666666666	HV_redesgin	PGT135
AE_redesigned.1.kic_loops.232.depth_asa.PGT135	6.207083333333332	HV_redesgin	PGT135
AE_redesigned.1.kic_loops.220.depth_asa.PGT135	6.355416666666667	HV_redesgin	PGT135
AE_redesigned.1.kic_loops.369.depth_asa.PGT135	6.276666666666666	HV_redesgin	PGT135
AE_redesigned.1.kic_loops.318.depth_asa.PGT135	5.872916666666666	HV_redesgin	PGT135
AE_redesigned.1.kic_loops.009.depth_asa.PGT135	5.96375	HV_redesgin	PGT135
AE_redesigned.1.kic_loops.245.depth_asa.PGT135	5.7683333333333335	HV_redesgin	PGT135
AE_redesigned.1.kic_loops.299.depth_asa.PGT135	6.346666666666667	HV_redesgin	PGT135
AE_redesigned.1.kic_loops.405.depth_asa.PGT135	6.133749999999999	HV_redesgin	PGT135
AE_redesigned.1.kic_loops.222.depth_asa.PGT135	5.547083333333333	HV_redesgin	PGT135
AE_redesigned.1.kic_loops.105.depth_asa.PGT135	5.93375	HV_redesgin	PGT135
AE_redesigned.1.kic_loops.118.depth_asa.PGT135	6.921666666666667	HV_redesgin	PGT135
AE_redesigned.1.kic_loops.494.depth_asa.PGT135	5.9575	HV_redesgin	PGT135
AE_redesigned.1.kic_loops.400.depth_asa.PGT135	5.81	HV_redesgin	PGT135
AE_redesigned.1.kic_loops.459.depth_asa.PGT135	6.134583333333334	HV_redesgin	PGT135
AE_redesigned.1.kic_loops.476.depth_asa.PGT135	5.912916666666667	HV_redesgin	PGT135
AE_redesigned.1.kic_loops.435.depth_asa.PGT135	6.146666666666666	HV_redesgin	PGT135
AE_redesigned.1.kic_loops.031.depth_asa.PGT135	6.248333333333334	HV_redesgin	PGT135
AE_redesigned.1.kic_loops.011.depth_asa.PGT135	5.891249999999999	HV_redesgin	PGT135
AE_redesigned.1.kic_loops.279.depth_asa.PGT135	6.07875	HV_redesgin	PGT135
AE_redesigned.1.kic_loops.179.depth_asa.PGT135	6.159583333333334	HV_redesgin	PGT135
AE_redesigned.1.kic_loops.416.depth_asa.PGT135	5.836666666666666	HV_redesgin	PGT135
AE_redesigned.1.kic_loops.104.depth_asa.PGT135	6.041666666666667	HV_redesgin	PGT135
AE_redesigned.1.kic_loops.112.depth_asa.PGT135	6.1504166666666675	HV_redesgin	PGT135
AE_redesigned.1.kic_loops.273.depth_asa.PGT135	5.9875	HV_redesgin	PGT135
AE_redesigned.1.kic_loops.297.depth_asa.PGT135	6.21375	HV_redesgin	PGT135
AE_redesigned.1.kic_loops.205.depth_asa.PGT135	6.114583333333333	HV_redesgin	PGT135
AE_redesigned.1.kic_loops.270.depth_asa.PGT135	5.837083333333332	HV_redesgin	PGT135
AE_redesigned.1.kic_loops.357.depth_asa.PGT135	5.850833333333333	HV_redesgin	PGT135
AE_redesigned.1.kic_loops.102.depth_asa.PGT135	6.426666666666666	HV_redesgin	PGT135
AE_redesigned.1.kic_loops.421.depth_asa.PGT135	5.791666666666667	HV_redesgin	PGT135
AE_redesigned.1.kic_loops.203.depth_asa.PGT135	5.984999999999999	HV_redesgin	PGT135
AE_redesigned.1.kic_loops.056.depth_asa.PGT135	5.972499999999999	HV_redesgin	PGT135
AE_redesigned.1.kic_loops.187.depth_asa.PGT135	5.728750000000001	HV_redesgin	PGT135
AE_redesigned.1.kic_loops.231.depth_asa.PGT135	5.998750000000001	HV_redesgin	PGT135
AE_redesigned.1.kic_loops.490.depth_asa.PGT135	6.2316666666666665	HV_redesgin	PGT135
AE_redesigned.1.kic_loops.463.depth_asa.PGT135	6.389583333333333	HV_redesgin	PGT135
AE_redesigned.1.kic_loops.262.depth_asa.PGT135	6.0925	HV_redesgin	PGT135
AE_redesigned.1.kic_loops.409.depth_asa.PGT135	6.060833333333334	HV_redesgin	PGT135
AE_redesigned.1.kic_loops.477.depth_asa.PGT135	5.784166666666668	HV_redesgin	PGT135
AE_redesigned.1.kic_loops.426.depth_asa.PGT135	6.1745833333333335	HV_redesgin	PGT135
AE_redesigned.1.kic_loops.230.depth_asa.PGT135	6.132083333333333	HV_redesgin	PGT135
AE_redesigned.1.kic_loops.389.depth_asa.PGT135	5.77875	HV_redesgin	PGT135
AE_redesigned.1.kic_loops.191.depth_asa.PGT135	5.773333333333333	HV_redesgin	PGT135
AE_redesigned.1.kic_loops.291.depth_asa.PGT135	5.83125	HV_redesgin	PGT135
AE_redesigned.1.kic_loops.275.depth_asa.PGT135	5.899166666666666	HV_redesgin	PGT135
AE_redesigned.1.kic_loops.469.depth_asa.PGT135	6.969999999999999	HV_redesgin	PGT135
AE_redesigned.1.kic_loops.254.depth_asa.PGT135	6.09875	HV_redesgin	PGT135
AE_redesigned.1.kic_loops.266.depth_asa.PGT135	6.350416666666667	HV_redesgin	PGT135
AE_redesigned.1.kic_loops.065.depth_asa.PGT135	5.919999999999999	HV_redesgin	PGT135
AE_redesigned.1.kic_loops.021.depth_asa.PGT135	5.599583333333334	HV_redesgin	PGT135
AE_redesigned.1.kic_loops.085.depth_asa.PGT135	5.951666666666667	HV_redesgin	PGT135
AE_redesigned.1.kic_loops.249.depth_asa.PGT135	5.734166666666667	HV_redesgin	PGT135
AE_redesigned.1.kic_loops.483.depth_asa.PGT135	6.675833333333333	HV_redesgin	PGT135
AE_redesigned.1.kic_loops.209.depth_asa.PGT135	5.9816666666666665	HV_redesgin	PGT135
AE_redesigned.1.kic_loops.157.depth_asa.PGT135	6.044583333333333	HV_redesgin	PGT135
AE_redesigned.1.kic_loops.330.depth_asa.PGT135	6.051666666666667	HV_redesgin	PGT135
AE_redesigned.1.kic_loops.282.depth_asa.PGT135	6.505	HV_redesgin	PGT135
AE_redesigned.1.kic_loops.345.depth_asa.PGT135	6.123333333333332	HV_redesgin	PGT135
AE_redesigned.1.kic_loops.436.depth_asa.PGT135	5.93	HV_redesgin	PGT135
AE_redesigned.1.kic_loops.386.depth_asa.PGT135	6.0675	HV_redesgin	PGT135
AE_redesigned.1.kic_loops.485.depth_asa.PGT135	5.821666666666666	HV_redesgin	PGT135
AE_redesigned.1.kic_loops.133.depth_asa.PGT135	5.720416666666666	HV_redesgin	PGT135
AE_redesigned.1.kic_loops.470.depth_asa.PGT135	6.270416666666667	HV_redesgin	PGT135
AE_redesigned.1.kic_loops.387.depth_asa.PGT135	6.742083333333333	HV_redesgin	PGT135
AE_redesigned.1.kic_loops.497.depth_asa.PGT135	6.102499999999999	HV_redesgin	PGT135
AE_redesigned.1.kic_loops.444.depth_asa.PGT135	6.6375	HV_redesgin	PGT135
AE_redesigned.1.kic_loops.161.depth_asa.PGT135	6.184583333333333	HV_redesgin	PGT135
AE_redesigned.1.kic_loops.174.depth_asa.PGT135	5.871250000000001	HV_redesgin	PGT135
AE_redesigned.1.kic_loops.487.depth_asa.PGT135	5.749583333333334	HV_redesgin	PGT135
AE_redesigned.1.kic_loops.184.depth_asa.PGT135	5.809583333333333	HV_redesgin	PGT135
AE_redesigned.1.kic_loops.052.depth_asa.PGT135	6.204999999999999	HV_redesgin	PGT135
AE_redesigned.1.kic_loops.326.depth_asa.PGT135	5.904583333333332	HV_redesgin	PGT135
AE_redesigned.1.kic_loops.240.depth_asa.PGT135	6.216666666666666	HV_redesgin	PGT135
AE_redesigned.1.kic_loops.045.depth_asa.PGT135	6.442916666666666	HV_redesgin	PGT135
AE_redesigned.1.kic_loops.347.depth_asa.PGT135	5.7870833333333325	HV_redesgin	PGT135
AE_redesigned.1.kic_loops.201.depth_asa.PGT135	5.720833333333334	HV_redesgin	PGT135
AE_redesigned.1.kic_loops.466.depth_asa.PGT135	6.205416666666667	HV_redesgin	PGT135
AE_unmodified.kic_loops.153.depth_asa.VRC01	5.396571428571429	cons_10y	VRC01
AE_unmodified.kic_loops.292.depth_asa.VRC01	5.526	cons_10y	VRC01
AE_unmodified.kic_loops.427.depth_asa.VRC01	5.3357142857142845	cons_10y	VRC01
AE_unmodified.kic_loops.154.depth_asa.VRC01	6.033714285714286	cons_10y	VRC01
AE_unmodified.kic_loops.394.depth_asa.VRC01	5.441142857142856	cons_10y	VRC01
AE_unmodified.kic_loops.281.depth_asa.VRC01	5.653714285714286	cons_10y	VRC01
AE_unmodified.kic_loops.081.depth_asa.VRC01	5.746285714285715	cons_10y	VRC01
AE_unmodified.kic_loops.249.depth_asa.VRC01	5.468571428571429	cons_10y	VRC01
AE_unmodified.kic_loops.197.depth_asa.VRC01	5.513428571428571	cons_10y	VRC01
AE_unmodified.kic_loops.231.depth_asa.VRC01	5.910285714285714	cons_10y	VRC01
AE_unmodified.kic_loops.090.depth_asa.VRC01	5.855999999999999	cons_10y	VRC01
AE_unmodified.kic_loops.298.depth_asa.VRC01	5.876571428571428	cons_10y	VRC01
AE_unmodified.kic_loops.191.depth_asa.VRC01	5.374	cons_10y	VRC01
AE_unmodified.kic_loops.282.depth_asa.VRC01	5.737428571428571	cons_10y	VRC01
AE_unmodified.kic_loops.111.depth_asa.VRC01	5.498285714285714	cons_10y	VRC01
AE_unmodified.kic_loops.202.depth_asa.VRC01	5.461714285714286	cons_10y	VRC01
AE_unmodified.kic_loops.406.depth_asa.VRC01	5.408571428571428	cons_10y	VRC01
AE_unmodified.kic_loops.492.depth_asa.VRC01	5.467428571428571	cons_10y	VRC01
AE_unmodified.kic_loops.099.depth_asa.VRC01	5.574571428571428	cons_10y	VRC01
AE_unmodified.kic_loops.346.depth_asa.VRC01	5.882285714285715	cons_10y	VRC01
AE_unmodified.kic_loops.432.depth_asa.VRC01	5.371428571428571	cons_10y	VRC01
AE_unmodified.kic_loops.025.depth_asa.VRC01	5.607714285714286	cons_10y	VRC01
AE_unmodified.kic_loops.247.depth_asa.VRC01	5.542285714285714	cons_10y	VRC01
AE_unmodified.kic_loops.248.depth_asa.VRC01	5.328857142857143	cons_10y	VRC01
AE_unmodified.kic_loops.013.depth_asa.VRC01	5.871714285714286	cons_10y	VRC01
AE_unmodified.kic_loops.307.depth_asa.VRC01	6.084857142857142	cons_10y	VRC01
AE_unmodified.kic_loops.416.depth_asa.VRC01	5.746285714285714	cons_10y	VRC01
AE_unmodified.kic_loops.463.depth_asa.VRC01	5.917428571428571	cons_10y	VRC01
AE_unmodified.kic_loops.462.depth_asa.VRC01	5.826285714285714	cons_10y	VRC01
AE_unmodified.kic_loops.499.depth_asa.VRC01	5.384571428571429	cons_10y	VRC01
AE_unmodified.kic_loops.295.depth_asa.VRC01	5.913714285714286	cons_10y	VRC01
AE_unmodified.kic_loops.043.depth_asa.VRC01	5.509142857142857	cons_10y	VRC01
AE_unmodified.kic_loops.296.depth_asa.VRC01	5.505999999999999	cons_10y	VRC01
AE_unmodified.kic_loops.150.depth_asa.VRC01	5.764	cons_10y	VRC01
AE_unmodified.kic_loops.405.depth_asa.VRC01	5.688571428571429	cons_10y	VRC01
AE_unmodified.kic_loops.051.depth_asa.VRC01	5.497999999999999	cons_10y	VRC01
AE_unmodified.kic_loops.336.depth_asa.VRC01	5.596857142857143	cons_10y	VRC01
AE_unmodified.kic_loops.056.depth_asa.VRC01	5.396571428571428	cons_10y	VRC01
AE_unmodified.kic_loops.006.depth_asa.VRC01	5.639428571428572	cons_10y	VRC01
AE_unmodified.kic_loops.069.depth_asa.VRC01	5.6811428571428575	cons_10y	VRC01
AE_unmodified.kic_loops.391.depth_asa.VRC01	5.382571428571429	cons_10y	VRC01
AE_unmodified.kic_loops.474.depth_asa.VRC01	5.487428571428571	cons_10y	VRC01
AE_unmodified.kic_loops.040.depth_asa.VRC01	5.728285714285714	cons_10y	VRC01
AE_unmodified.kic_loops.066.depth_asa.VRC01	6.0122857142857145	cons_10y	VRC01
AE_unmodified.kic_loops.496.depth_asa.VRC01	5.724285714285714	cons_10y	VRC01
AE_unmodified.kic_loops.057.depth_asa.VRC01	5.7219999999999995	cons_10y	VRC01
AE_unmodified.kic_loops.257.depth_asa.VRC01	5.600571428571428	cons_10y	VRC01
AE_unmodified.kic_loops.449.depth_asa.VRC01	5.731428571428571	cons_10y	VRC01
AE_unmodified.kic_loops.374.depth_asa.VRC01	5.577142857142857	cons_10y	VRC01
AE_unmodified.kic_loops.250.depth_asa.VRC01	5.409142857142856	cons_10y	VRC01
AE_unmodified.kic_loops.155.depth_asa.VRC01	5.8991428571428575	cons_10y	VRC01
AE_unmodified.kic_loops.465.depth_asa.VRC01	5.572857142857142	cons_10y	VRC01
AE_unmodified.kic_loops.237.depth_asa.VRC01	5.563142857142857	cons_10y	VRC01
AE_unmodified.kic_loops.148.depth_asa.VRC01	5.484	cons_10y	VRC01
AE_unmodified.kic_loops.460.depth_asa.VRC01	5.580571428571428	cons_10y	VRC01
AE_unmodified.kic_loops.415.depth_asa.VRC01	5.511428571428571	cons_10y	VRC01
AE_unmodified.kic_loops.493.depth_asa.VRC01	5.364285714285714	cons_10y	VRC01
AE_unmodified.kic_loops.269.depth_asa.VRC01	5.676	cons_10y	VRC01
AE_unmodified.kic_loops.160.depth_asa.VRC01	5.379142857142857	cons_10y	VRC01
AE_unmodified.kic_loops.062.depth_asa.VRC01	5.992	cons_10y	VRC01
AE_unmodified.kic_loops.133.depth_asa.VRC01	5.733714285714285	cons_10y	VRC01
AE_unmodified.kic_loops.321.depth_asa.VRC01	5.7131428571428575	cons_10y	VRC01
AE_unmodified.kic_loops.106.depth_asa.VRC01	5.445428571428572	cons_10y	VRC01
AE_unmodified.kic_loops.213.depth_asa.VRC01	5.605714285714285	cons_10y	VRC01
AE_unmodified.kic_loops.014.depth_asa.VRC01	6.187142857142857	cons_10y	VRC01
AE_unmodified.kic_loops.491.depth_asa.VRC01	6.0362857142857145	cons_10y	VRC01
AE_unmodified.kic_loops.216.depth_asa.VRC01	5.5051428571428564	cons_10y	VRC01
AE_unmodified.kic_loops.208.depth_asa.VRC01	5.269428571428572	cons_10y	VRC01
AE_unmodified.kic_loops.102.depth_asa.VRC01	5.290000000000001	cons_10y	VRC01
AE_unmodified.kic_loops.046.depth_asa.VRC01	5.363142857142857	cons_10y	VRC01
AE_unmodified.kic_loops.488.depth_asa.VRC01	5.620857142857143	cons_10y	VRC01
AE_unmodified.kic_loops.209.depth_asa.VRC01	5.491142857142857	cons_10y	VRC01
AE_unmodified.kic_loops.217.depth_asa.VRC01	5.737714285714285	cons_10y	VRC01
AE_unmodified.kic_loops.478.depth_asa.VRC01	5.8342857142857145	cons_10y	VRC01
AE_unmodified.kic_loops.373.depth_asa.VRC01	5.3271428571428565	cons_10y	VRC01
AE_unmodified.kic_loops.086.depth_asa.VRC01	5.7545714285714284	cons_10y	VRC01
AE_unmodified.kic_loops.369.depth_asa.VRC01	5.474857142857143	cons_10y	VRC01
AE_unmodified.kic_loops.352.depth_asa.VRC01	5.453428571428572	cons_10y	VRC01
AE_unmodified.kic_loops.211.depth_asa.VRC01	5.433428571428572	cons_10y	VRC01
AE_unmodified.kic_loops.047.depth_asa.VRC01	5.701142857142857	cons_10y	VRC01
AE_unmodified.kic_loops.039.depth_asa.VRC01	5.588857142857142	cons_10y	VRC01
AE_unmodified.kic_loops.272.depth_asa.VRC01	5.725428571428571	cons_10y	VRC01
AE_unmodified.kic_loops.198.depth_asa.VRC01	5.7625714285714285	cons_10y	VRC01
AE_unmodified.kic_loops.031.depth_asa.VRC01	5.422000000000001	cons_10y	VRC01
AE_unmodified.kic_loops.260.depth_asa.VRC01	5.8025714285714285	cons_10y	VRC01
AE_unmodified.kic_loops.297.depth_asa.VRC01	5.518857142857143	cons_10y	VRC01
AE_unmodified.kic_loops.341.depth_asa.VRC01	5.450571428571429	cons_10y	VRC01
AE_unmodified.kic_loops.407.depth_asa.VRC01	5.582571428571429	cons_10y	VRC01
AE_unmodified.kic_loops.199.depth_asa.VRC01	5.779999999999999	cons_10y	VRC01
AE_unmodified.kic_loops.411.depth_asa.VRC01	5.431714285714286	cons_10y	VRC01
AE_unmodified.kic_loops.429.depth_asa.VRC01	5.555714285714286	cons_10y	VRC01
AE_unmodified.kic_loops.451.depth_asa.VRC01	5.9391428571428575	cons_10y	VRC01
AE_unmodified.kic_loops.419.depth_asa.VRC01	5.538285714285714	cons_10y	VRC01
AE_unmodified.kic_loops.120.depth_asa.VRC01	5.469714285714286	cons_10y	VRC01
AE_unmodified.kic_loops.288.depth_asa.VRC01	5.912285714285714	cons_10y	VRC01
AE_unmodified.kic_loops.458.depth_asa.VRC01	5.704571428571429	cons_10y	VRC01
AE_unmodified.kic_loops.477.depth_asa.VRC01	5.387714285714286	cons_10y	VRC01
AE_unmodified.kic_loops.489.depth_asa.VRC01	5.5451428571428565	cons_10y	VRC01
AE_unmodified.kic_loops.011.depth_asa.VRC01	5.451142857142857	cons_10y	VRC01
AE_unmodified.kic_loops.404.depth_asa.VRC01	5.531142857142856	cons_10y	VRC01
AE_redesigned.1.kic_loops.074.depth_asa.VRC01	5.367428571428571	HV_redesgin	VRC01
AE_redesigned.1.kic_loops.166.depth_asa.VRC01	5.2051428571428575	HV_redesgin	VRC01
AE_redesigned.1.kic_loops.440.depth_asa.VRC01	5.347714285714285	HV_redesgin	VRC01
AE_redesigned.1.kic_loops.468.depth_asa.VRC01	5.372	HV_redesgin	VRC01
AE_redesigned.1.kic_loops.359.depth_asa.VRC01	5.364571428571429	HV_redesgin	VRC01
AE_redesigned.1.kic_loops.457.depth_asa.VRC01	5.2948571428571425	HV_redesgin	VRC01
AE_redesigned.1.kic_loops.404.depth_asa.VRC01	5.292	HV_redesgin	VRC01
AE_redesigned.1.kic_loops.349.depth_asa.VRC01	5.244571428571429	HV_redesgin	VRC01
AE_redesigned.1.kic_loops.127.depth_asa.VRC01	5.352285714285714	HV_redesgin	VRC01
AE_redesigned.1.kic_loops.256.depth_asa.VRC01	5.178000000000001	HV_redesgin	VRC01
AE_redesigned.1.kic_loops.171.depth_asa.VRC01	5.1974285714285715	HV_redesgin	VRC01
AE_redesigned.1.kic_loops.283.depth_asa.VRC01	5.274571428571428	HV_redesgin	VRC01
AE_redesigned.1.kic_loops.343.depth_asa.VRC01	5.294285714285714	HV_redesgin	VRC01
AE_redesigned.1.kic_loops.068.depth_asa.VRC01	5.341142857142856	HV_redesgin	VRC01
AE_redesigned.1.kic_loops.094.depth_asa.VRC01	5.376285714285714	HV_redesgin	VRC01
AE_redesigned.1.kic_loops.328.depth_asa.VRC01	5.348285714285714	HV_redesgin	VRC01
AE_redesigned.1.kic_loops.091.depth_asa.VRC01	5.381142857142858	HV_redesgin	VRC01
AE_redesigned.1.kic_loops.194.depth_asa.VRC01	5.218	HV_redesgin	VRC01
AE_redesigned.1.kic_loops.173.depth_asa.VRC01	5.319999999999999	HV_redesgin	VRC01
AE_redesigned.1.kic_loops.149.depth_asa.VRC01	5.150285714285714	HV_redesgin	VRC01
AE_redesigned.1.kic_loops.424.depth_asa.VRC01	5.282285714285714	HV_redesgin	VRC01
AE_redesigned.1.kic_loops.154.depth_asa.VRC01	5.283714285714286	HV_redesgin	VRC01
AE_redesigned.1.kic_loops.108.depth_asa.VRC01	5.33257142857143	HV_redesgin	VRC01
AE_redesigned.1.kic_loops.232.depth_asa.VRC01	5.343999999999999	HV_redesgin	VRC01
AE_redesigned.1.kic_loops.220.depth_asa.VRC01	5.251142857142857	HV_redesgin	VRC01
AE_redesigned.1.kic_loops.369.depth_asa.VRC01	5.3191428571428565	HV_redesgin	VRC01
AE_redesigned.1.kic_loops.318.depth_asa.VRC01	5.368285714285714	HV_redesgin	VRC01
AE_redesigned.1.kic_loops.009.depth_asa.VRC01	5.246571428571428	HV_redesgin	VRC01
AE_redesigned.1.kic_loops.245.depth_asa.VRC01	5.244857142857143	HV_redesgin	VRC01
AE_redesigned.1.kic_loops.299.depth_asa.VRC01	5.1808571428571435	HV_redesgin	VRC01
AE_redesigned.1.kic_loops.405.depth_asa.VRC01	5.216	HV_redesgin	VRC01
AE_redesigned.1.kic_loops.222.depth_asa.VRC01	5.290571428571429	HV_redesgin	VRC01
AE_redesigned.1.kic_loops.105.depth_asa.VRC01	5.302285714285714	HV_redesgin	VRC01
AE_redesigned.1.kic_loops.118.depth_asa.VRC01	5.2705714285714285	HV_redesgin	VRC01
AE_redesigned.1.kic_loops.494.depth_asa.VRC01	5.474571428571429	HV_redesgin	VRC01
AE_redesigned.1.kic_loops.400.depth_asa.VRC01	5.3665714285714285	HV_redesgin	VRC01
AE_redesigned.1.kic_loops.459.depth_asa.VRC01	5.311428571428571	HV_redesgin	VRC01
AE_redesigned.1.kic_loops.476.depth_asa.VRC01	5.195142857142857	HV_redesgin	VRC01
AE_redesigned.1.kic_loops.435.depth_asa.VRC01	5.368571428571428	HV_redesgin	VRC01
AE_redesigned.1.kic_loops.031.depth_asa.VRC01	5.250571428571428	HV_redesgin	VRC01
AE_redesigned.1.kic_loops.011.depth_asa.VRC01	5.332857142857143	HV_redesgin	VRC01
AE_redesigned.1.kic_loops.279.depth_asa.VRC01	5.216285714285714	HV_redesgin	VRC01
AE_redesigned.1.kic_loops.179.depth_asa.VRC01	5.304857142857143	HV_redesgin	VRC01
AE_redesigned.1.kic_loops.416.depth_asa.VRC01	5.253428571428572	HV_redesgin	VRC01
AE_redesigned.1.kic_loops.104.depth_asa.VRC01	5.353714285714285	HV_redesgin	VRC01
AE_redesigned.1.kic_loops.112.depth_asa.VRC01	5.348285714285714	HV_redesgin	VRC01
AE_redesigned.1.kic_loops.273.depth_asa.VRC01	5.440857142857143	HV_redesgin	VRC01
AE_redesigned.1.kic_loops.297.depth_asa.VRC01	5.289142857142857	HV_redesgin	VRC01
AE_redesigned.1.kic_loops.205.depth_asa.VRC01	5.303714285714285	HV_redesgin	VRC01
AE_redesigned.1.kic_loops.270.depth_asa.VRC01	5.468857142857144	HV_redesgin	VRC01
AE_redesigned.1.kic_loops.357.depth_asa.VRC01	5.338857142857143	HV_redesgin	VRC01
AE_redesigned.1.kic_loops.102.depth_asa.VRC01	5.397142857142858	HV_redesgin	VRC01
AE_redesigned.1.kic_loops.421.depth_asa.VRC01	5.434	HV_redesgin	VRC01
AE_redesigned.1.kic_loops.203.depth_asa.VRC01	5.2782857142857145	HV_redesgin	VRC01
AE_redesigned.1.kic_loops.056.depth_asa.VRC01	5.317142857142857	HV_redesgin	VRC01
AE_redesigned.1.kic_loops.187.depth_asa.VRC01	5.304857142857142	HV_redesgin	VRC01
AE_redesigned.1.kic_loops.231.depth_asa.VRC01	5.299142857142857	HV_redesgin	VRC01
AE_redesigned.1.kic_loops.490.depth_asa.VRC01	5.367428571428571	HV_redesgin	VRC01
AE_redesigned.1.kic_loops.463.depth_asa.VRC01	5.438285714285715	HV_redesgin	VRC01
AE_redesigned.1.kic_loops.262.depth_asa.VRC01	5.3351428571428565	HV_redesgin	VRC01
AE_redesigned.1.kic_loops.409.depth_asa.VRC01	5.406857142857143	HV_redesgin	VRC01
AE_redesigned.1.kic_loops.477.depth_asa.VRC01	5.201428571428572	HV_redesgin	VRC01
AE_redesigned.1.kic_loops.426.depth_asa.VRC01	5.168285714285715	HV_redesgin	VRC01
AE_redesigned.1.kic_loops.230.depth_asa.VRC01	5.303714285714286	HV_redesgin	VRC01
AE_redesigned.1.kic_loops.389.depth_asa.VRC01	5.230571428571428	HV_redesgin	VRC01
AE_redesigned.1.kic_loops.191.depth_asa.VRC01	5.160571428571429	HV_redesgin	VRC01
AE_redesigned.1.kic_loops.291.depth_asa.VRC01	5.244000000000001	HV_redesgin	VRC01
AE_redesigned.1.kic_loops.275.depth_asa.VRC01	5.4391428571428575	HV_redesgin	VRC01
AE_redesigned.1.kic_loops.469.depth_asa.VRC01	5.2871428571428565	HV_redesgin	VRC01
AE_redesigned.1.kic_loops.254.depth_asa.VRC01	5.143714285714286	HV_redesgin	VRC01
AE_redesigned.1.kic_loops.266.depth_asa.VRC01	5.277142857142857	HV_redesgin	VRC01
AE_redesigned.1.kic_loops.065.depth_asa.VRC01	5.2445714285714295	HV_redesgin	VRC01
AE_redesigned.1.kic_loops.021.depth_asa.VRC01	5.283142857142858	HV_redesgin	VRC01
AE_redesigned.1.kic_loops.085.depth_asa.VRC01	5.233714285714285	HV_redesgin	VRC01
AE_redesigned.1.kic_loops.249.depth_asa.VRC01	5.234285714285714	HV_redesgin	VRC01
AE_redesigned.1.kic_loops.483.depth_asa.VRC01	5.189714285714286	HV_redesgin	VRC01
AE_redesigned.1.kic_loops.209.depth_asa.VRC01	5.1977142857142855	HV_redesgin	VRC01
AE_redesigned.1.kic_loops.157.depth_asa.VRC01	5.228	HV_redesgin	VRC01
AE_redesigned.1.kic_loops.330.depth_asa.VRC01	5.219714285714286	HV_redesgin	VRC01
AE_redesigned.1.kic_loops.282.depth_asa.VRC01	5.397428571428572	HV_redesgin	VRC01
AE_redesigned.1.kic_loops.345.depth_asa.VRC01	5.232285714285714	HV_redesgin	VRC01
AE_redesigned.1.kic_loops.436.depth_asa.VRC01	5.51	HV_redesgin	VRC01
AE_redesigned.1.kic_loops.386.depth_asa.VRC01	5.300285714285715	HV_redesgin	VRC01
AE_redesigned.1.kic_loops.485.depth_asa.VRC01	5.251714285714286	HV_redesgin	VRC01
AE_redesigned.1.kic_loops.133.depth_asa.VRC01	5.516857142857143	HV_redesgin	VRC01
AE_redesigned.1.kic_loops.470.depth_asa.VRC01	5.300285714285715	HV_redesgin	VRC01
AE_redesigned.1.kic_loops.387.depth_asa.VRC01	5.361714285714285	HV_redesgin	VRC01
AE_redesigned.1.kic_loops.497.depth_asa.VRC01	5.271714285714285	HV_redesgin	VRC01
AE_redesigned.1.kic_loops.444.depth_asa.VRC01	5.282857142857143	HV_redesgin	VRC01
AE_redesigned.1.kic_loops.161.depth_asa.VRC01	5.211142857142857	HV_redesgin	VRC01
AE_redesigned.1.kic_loops.174.depth_asa.VRC01	5.3671428571428565	HV_redesgin	VRC01
AE_redesigned.1.kic_loops.487.depth_asa.VRC01	5.2137142857142855	HV_redesgin	VRC01
AE_redesigned.1.kic_loops.184.depth_asa.VRC01	5.1162857142857145	HV_redesgin	VRC01
AE_redesigned.1.kic_loops.052.depth_asa.VRC01	5.285428571428572	HV_redesgin	VRC01
AE_redesigned.1.kic_loops.326.depth_asa.VRC01	5.341714285714286	HV_redesgin	VRC01
AE_redesigned.1.kic_loops.240.depth_asa.VRC01	5.406571428571429	HV_redesgin	VRC01
AE_redesigned.1.kic_loops.045.depth_asa.VRC01	5.2788571428571425	HV_redesgin	VRC01
AE_redesigned.1.kic_loops.347.depth_asa.VRC01	5.429142857142857	HV_redesgin	VRC01
AE_redesigned.1.kic_loops.201.depth_asa.VRC01	5.138857142857144	HV_redesgin	VRC01
AE_redesigned.1.kic_loops.466.depth_asa.VRC01	5.218857142857143	HV_redesgin	VRC01
AE_unmodified.kic_loops.153.depth_asa.3BNC117	5.274705882352941	cons_10y	3BNC117
AE_unmodified.kic_loops.292.depth_asa.3BNC117	5.41235294117647	cons_10y	3BNC117
AE_unmodified.kic_loops.427.depth_asa.3BNC117	5.205882352941177	cons_10y	3BNC117
AE_unmodified.kic_loops.154.depth_asa.3BNC117	5.91794117647059	cons_10y	3BNC117
AE_unmodified.kic_loops.394.depth_asa.3BNC117	5.2976470588235305	cons_10y	3BNC117
AE_unmodified.kic_loops.281.depth_asa.3BNC117	5.535	cons_10y	3BNC117
AE_unmodified.kic_loops.081.depth_asa.3BNC117	5.624117647058823	cons_10y	3BNC117
AE_unmodified.kic_loops.249.depth_asa.3BNC117	5.3438235294117655	cons_10y	3BNC117
AE_unmodified.kic_loops.197.depth_asa.3BNC117	5.3882352941176475	cons_10y	3BNC117
AE_unmodified.kic_loops.231.depth_asa.3BNC117	5.796470588235292	cons_10y	3BNC117
AE_unmodified.kic_loops.090.depth_asa.3BNC117	5.719411764705883	cons_10y	3BNC117
AE_unmodified.kic_loops.298.depth_asa.3BNC117	5.757941176470587	cons_10y	3BNC117
AE_unmodified.kic_loops.191.depth_asa.3BNC117	5.2541176470588224	cons_10y	3BNC117
AE_unmodified.kic_loops.282.depth_asa.3BNC117	5.6141176470588245	cons_10y	3BNC117
AE_unmodified.kic_loops.111.depth_asa.3BNC117	5.37764705882353	cons_10y	3BNC117
AE_unmodified.kic_loops.202.depth_asa.3BNC117	5.344411764705883	cons_10y	3BNC117
AE_unmodified.kic_loops.406.depth_asa.3BNC117	5.2891176470588235	cons_10y	3BNC117
AE_unmodified.kic_loops.492.depth_asa.3BNC117	5.336764705882352	cons_10y	3BNC117
AE_unmodified.kic_loops.099.depth_asa.3BNC117	5.449411764705883	cons_10y	3BNC117
AE_unmodified.kic_loops.346.depth_asa.3BNC117	5.7632352941176475	cons_10y	3BNC117
AE_unmodified.kic_loops.432.depth_asa.3BNC117	5.252647058823529	cons_10y	3BNC117
AE_unmodified.kic_loops.025.depth_asa.3BNC117	5.4879411764705885	cons_10y	3BNC117
AE_unmodified.kic_loops.247.depth_asa.3BNC117	5.405588235294118	cons_10y	3BNC117
AE_unmodified.kic_loops.248.depth_asa.3BNC117	5.200588235294119	cons_10y	3BNC117
AE_unmodified.kic_loops.013.depth_asa.3BNC117	5.729117647058823	cons_10y	3BNC117
AE_unmodified.kic_loops.307.depth_asa.3BNC117	5.967941176470589	cons_10y	3BNC117
AE_unmodified.kic_loops.416.depth_asa.3BNC117	5.597058823529412	cons_10y	3BNC117
AE_unmodified.kic_loops.463.depth_asa.3BNC117	5.793235294117648	cons_10y	3BNC117
AE_unmodified.kic_loops.462.depth_asa.3BNC117	5.715588235294118	cons_10y	3BNC117
AE_unmodified.kic_loops.499.depth_asa.3BNC117	5.274117647058824	cons_10y	3BNC117
AE_unmodified.kic_loops.295.depth_asa.3BNC117	5.683529411764705	cons_10y	3BNC117
AE_unmodified.kic_loops.043.depth_asa.3BNC117	5.384705882352941	cons_10y	3BNC117
AE_unmodified.kic_loops.296.depth_asa.3BNC117	5.386176470588234	cons_10y	3BNC117
AE_unmodified.kic_loops.150.depth_asa.3BNC117	5.612058823529411	cons_10y	3BNC117
AE_unmodified.kic_loops.405.depth_asa.3BNC117	5.572647058823529	cons_10y	3BNC117
AE_unmodified.kic_loops.051.depth_asa.3BNC117	5.367058823529413	cons_10y	3BNC117
AE_unmodified.kic_loops.336.depth_asa.3BNC117	5.473235294117646	cons_10y	3BNC117
AE_unmodified.kic_loops.056.depth_asa.3BNC117	5.269705882352942	cons_10y	3BNC117
AE_unmodified.kic_loops.006.depth_asa.3BNC117	5.516764705882352	cons_10y	3BNC117
AE_unmodified.kic_loops.069.depth_asa.3BNC117	5.5588235294117645	cons_10y	3BNC117
AE_unmodified.kic_loops.391.depth_asa.3BNC117	5.2626470588235295	cons_10y	3BNC117
AE_unmodified.kic_loops.474.depth_asa.3BNC117	5.356176470588236	cons_10y	3BNC117
AE_unmodified.kic_loops.040.depth_asa.3BNC117	5.606470588235293	cons_10y	3BNC117
AE_unmodified.kic_loops.066.depth_asa.3BNC117	5.909411764705885	cons_10y	3BNC117
AE_unmodified.kic_loops.496.depth_asa.3BNC117	5.607647058823529	cons_10y	3BNC117
AE_unmodified.kic_loops.057.depth_asa.3BNC117	5.59264705882353	cons_10y	3BNC117
AE_unmodified.kic_loops.257.depth_asa.3BNC117	5.466764705882354	cons_10y	3BNC117
AE_unmodified.kic_loops.449.depth_asa.3BNC117	5.5847058823529405	cons_10y	3BNC117
AE_unmodified.kic_loops.374.depth_asa.3BNC117	5.439705882352943	cons_10y	3BNC117
AE_unmodified.kic_loops.250.depth_asa.3BNC117	5.292941176470587	cons_10y	3BNC117
AE_unmodified.kic_loops.155.depth_asa.3BNC117	5.710588235294118	cons_10y	3BNC117
AE_unmodified.kic_loops.465.depth_asa.3BNC117	5.4461764705882345	cons_10y	3BNC117
AE_unmodified.kic_loops.237.depth_asa.3BNC117	5.436470588235294	cons_10y	3BNC117
AE_unmodified.kic_loops.148.depth_asa.3BNC117	5.358823529411765	cons_10y	3BNC117
AE_unmodified.kic_loops.460.depth_asa.3BNC117	5.44705882352941	cons_10y	3BNC117
AE_unmodified.kic_loops.415.depth_asa.3BNC117	5.37735294117647	cons_10y	3BNC117
AE_unmodified.kic_loops.493.depth_asa.3BNC117	5.234999999999999	cons_10y	3BNC117
AE_unmodified.kic_loops.269.depth_asa.3BNC117	5.558823529411764	cons_10y	3BNC117
AE_unmodified.kic_loops.160.depth_asa.3BNC117	5.255000000000001	cons_10y	3BNC117
AE_unmodified.kic_loops.062.depth_asa.3BNC117	5.872058823529411	cons_10y	3BNC117
AE_unmodified.kic_loops.133.depth_asa.3BNC117	5.579411764705882	cons_10y	3BNC117
AE_unmodified.kic_loops.321.depth_asa.3BNC117	5.585000000000001	cons_10y	3BNC117
AE_unmodified.kic_loops.106.depth_asa.3BNC117	5.291764705882353	cons_10y	3BNC117
AE_unmodified.kic_loops.213.depth_asa.3BNC117	5.482352941176471	cons_10y	3BNC117
AE_unmodified.kic_loops.014.depth_asa.3BNC117	6.078529411764707	cons_10y	3BNC117
AE_unmodified.kic_loops.491.depth_asa.3BNC117	5.926470588235295	cons_10y	3BNC117
AE_unmodified.kic_loops.216.depth_asa.3BNC117	5.383529411764705	cons_10y	3BNC117
AE_unmodified.kic_loops.208.depth_asa.3BNC117	5.128235294117647	cons_10y	3BNC117
AE_unmodified.kic_loops.102.depth_asa.3BNC117	5.1597058823529425	cons_10y	3BNC117
AE_unmodified.kic_loops.046.depth_asa.3BNC117	5.2435294117647056	cons_10y	3BNC117
AE_unmodified.kic_loops.488.depth_asa.3BNC117	5.502058823529413	cons_10y	3BNC117
AE_unmodified.kic_loops.209.depth_asa.3BNC117	5.371470588235295	cons_10y	3BNC117
AE_unmodified.kic_loops.217.depth_asa.3BNC117	5.603529411764706	cons_10y	3BNC117
AE_unmodified.kic_loops.478.depth_asa.3BNC117	5.719411764705883	cons_10y	3BNC117
AE_unmodified.kic_loops.373.depth_asa.3BNC117	5.209117647058825	cons_10y	3BNC117
AE_unmodified.kic_loops.086.depth_asa.3BNC117	5.634411764705884	cons_10y	3BNC117
AE_unmodified.kic_loops.369.depth_asa.3BNC117	5.335	cons_10y	3BNC117
AE_unmodified.kic_loops.352.depth_asa.3BNC117	5.329411764705882	cons_10y	3BNC117
AE_unmodified.kic_loops.211.depth_asa.3BNC117	5.305882352941176	cons_10y	3BNC117
AE_unmodified.kic_loops.047.depth_asa.3BNC117	5.58441176470588	cons_10y	3BNC117
AE_unmodified.kic_loops.039.depth_asa.3BNC117	5.449999999999998	cons_10y	3BNC117
AE_unmodified.kic_loops.272.depth_asa.3BNC117	5.607058823529411	cons_10y	3BNC117
AE_unmodified.kic_loops.198.depth_asa.3BNC117	5.641470588235294	cons_10y	3BNC117
AE_unmodified.kic_loops.031.depth_asa.3BNC117	5.294411764705883	cons_10y	3BNC117
AE_unmodified.kic_loops.260.depth_asa.3BNC117	5.654999999999999	cons_10y	3BNC117
AE_unmodified.kic_loops.297.depth_asa.3BNC117	5.379999999999999	cons_10y	3BNC117
AE_unmodified.kic_loops.341.depth_asa.3BNC117	5.32735294117647	cons_10y	3BNC117
AE_unmodified.kic_loops.407.depth_asa.3BNC117	5.452058823529411	cons_10y	3BNC117
AE_unmodified.kic_loops.199.depth_asa.3BNC117	5.646470588235294	cons_10y	3BNC117
AE_unmodified.kic_loops.411.depth_asa.3BNC117	5.315882352941176	cons_10y	3BNC117
AE_unmodified.kic_loops.429.depth_asa.3BNC117	5.439117647058823	cons_10y	3BNC117
AE_unmodified.kic_loops.451.depth_asa.3BNC117	5.855882352941177	cons_10y	3BNC117
AE_unmodified.kic_loops.419.depth_asa.3BNC117	5.417352941176469	cons_10y	3BNC117
AE_unmodified.kic_loops.120.depth_asa.3BNC117	5.3364705882352945	cons_10y	3BNC117
AE_unmodified.kic_loops.288.depth_asa.3BNC117	5.775294117647058	cons_10y	3BNC117
AE_unmodified.kic_loops.458.depth_asa.3BNC117	5.563235294117646	cons_10y	3BNC117
AE_unmodified.kic_loops.477.depth_asa.3BNC117	5.258529411764705	cons_10y	3BNC117
AE_unmodified.kic_loops.489.depth_asa.3BNC117	5.416470588235294	cons_10y	3BNC117
AE_unmodified.kic_loops.011.depth_asa.3BNC117	5.32470588235294	cons_10y	3BNC117
AE_unmodified.kic_loops.404.depth_asa.3BNC117	5.397058823529412	cons_10y	3BNC117
AE_redesigned.1.kic_loops.074.depth_asa.3BNC117	5.253529411764706	HV_redesgin	3BNC117
AE_redesigned.1.kic_loops.166.depth_asa.3BNC117	5.091764705882351	HV_redesgin	3BNC117
AE_redesigned.1.kic_loops.440.depth_asa.3BNC117	5.24470588235294	HV_redesgin	3BNC117
AE_redesigned.1.kic_loops.468.depth_asa.3BNC117	5.268823529411765	HV_redesgin	3BNC117
AE_redesigned.1.kic_loops.359.depth_asa.3BNC117	5.28	HV_redesgin	3BNC117
AE_redesigned.1.kic_loops.457.depth_asa.3BNC117	5.220588235294119	HV_redesgin	3BNC117
AE_redesigned.1.kic_loops.404.depth_asa.3BNC117	5.197647058823528	HV_redesgin	3BNC117
AE_redesigned.1.kic_loops.349.depth_asa.3BNC117	5.147352941176472	HV_redesgin	3BNC117
AE_redesigned.1.kic_loops.127.depth_asa.3BNC117	5.22529411764706	HV_redesgin	3BNC117
AE_redesigned.1.kic_loops.256.depth_asa.3BNC117	5.063235294117647	HV_redesgin	3BNC117
AE_redesigned.1.kic_loops.171.depth_asa.3BNC117	5.086470588235294	HV_redesgin	3BNC117
AE_redesigned.1.kic_loops.283.depth_asa.3BNC117	5.17470588235294	HV_redesgin	3BNC117
AE_redesigned.1.kic_loops.343.depth_asa.3BNC117	5.203235294117648	HV_redesgin	3BNC117
AE_redesigned.1.kic_loops.068.depth_asa.3BNC117	5.205882352941176	HV_redesgin	3BNC117
AE_redesigned.1.kic_loops.094.depth_asa.3BNC117	5.265	HV_redesgin	3BNC117
AE_redesigned.1.kic_loops.328.depth_asa.3BNC117	5.24029411764706	HV_redesgin	3BNC117
AE_redesigned.1.kic_loops.091.depth_asa.3BNC117	5.259411764705882	HV_redesgin	3BNC117
AE_redesigned.1.kic_loops.194.depth_asa.3BNC117	5.093235294117646	HV_redesgin	3BNC117
AE_redesigned.1.kic_loops.173.depth_asa.3BNC117	5.212352941176469	HV_redesgin	3BNC117
AE_redesigned.1.kic_loops.149.depth_asa.3BNC117	5.05	HV_redesgin	3BNC117
AE_redesigned.1.kic_loops.424.depth_asa.3BNC117	5.159999999999999	HV_redesgin	3BNC117
AE_redesigned.1.kic_loops.154.depth_asa.3BNC117	5.17558823529412	HV_redesgin	3BNC117
AE_redesigned.1.kic_loops.108.depth_asa.3BNC117	5.226176470588236	HV_redesgin	3BNC117
AE_redesigned.1.kic_loops.232.depth_asa.3BNC117	5.2176470588235295	HV_redesgin	3BNC117
AE_redesigned.1.kic_loops.220.depth_asa.3BNC117	5.134411764705882	HV_redesgin	3BNC117
AE_redesigned.1.kic_loops.369.depth_asa.3BNC117	5.199411764705883	HV_redesgin	3BNC117
AE_redesigned.1.kic_loops.318.depth_asa.3BNC117	5.241764705882352	HV_redesgin	3BNC117
AE_redesigned.1.kic_loops.009.depth_asa.3BNC117	5.1314705882352944	HV_redesgin	3BNC117
AE_redesigned.1.kic_loops.245.depth_asa.3BNC117	5.151176470588235	HV_redesgin	3BNC117
AE_redesigned.1.kic_loops.299.depth_asa.3BNC117	5.060588235294118	HV_redesgin	3BNC117
AE_redesigned.1.kic_loops.405.depth_asa.3BNC117	5.105882352941175	HV_redesgin	3BNC117
AE_redesigned.1.kic_loops.222.depth_asa.3BNC117	5.194411764705882	HV_redesgin	3BNC117
AE_redesigned.1.kic_loops.105.depth_asa.3BNC117	5.209411764705883	HV_redesgin	3BNC117
AE_redesigned.1.kic_loops.118.depth_asa.3BNC117	5.174411764705883	HV_redesgin	3BNC117
AE_redesigned.1.kic_loops.494.depth_asa.3BNC117	5.361176470588236	HV_redesgin	3BNC117
AE_redesigned.1.kic_loops.400.depth_asa.3BNC117	5.246470588235295	HV_redesgin	3BNC117
AE_redesigned.1.kic_loops.459.depth_asa.3BNC117	5.203823529411764	HV_redesgin	3BNC117
AE_redesigned.1.kic_loops.476.depth_asa.3BNC117	5.102058823529412	HV_redesgin	3BNC117
AE_redesigned.1.kic_loops.435.depth_asa.3BNC117	5.256764705882353	HV_redesgin	3BNC117
AE_redesigned.1.kic_loops.031.depth_asa.3BNC117	5.136764705882351	HV_redesgin	3BNC117
AE_redesigned.1.kic_loops.011.depth_asa.3BNC117	5.233823529411765	HV_redesgin	3BNC117
AE_redesigned.1.kic_loops.279.depth_asa.3BNC117	5.093823529411765	HV_redesgin	3BNC117
AE_redesigned.1.kic_loops.179.depth_asa.3BNC117	5.174117647058824	HV_redesgin	3BNC117
AE_redesigned.1.kic_loops.416.depth_asa.3BNC117	5.1252941176470594	HV_redesgin	3BNC117
AE_redesigned.1.kic_loops.104.depth_asa.3BNC117	5.239411764705881	HV_redesgin	3BNC117
AE_redesigned.1.kic_loops.112.depth_asa.3BNC117	5.253529411764706	HV_redesgin	3BNC117
AE_redesigned.1.kic_loops.273.depth_asa.3BNC117	5.343529411764705	HV_redesgin	3BNC117
AE_redesigned.1.kic_loops.297.depth_asa.3BNC117	5.187352941176471	HV_redesgin	3BNC117
AE_redesigned.1.kic_loops.205.depth_asa.3BNC117	5.182352941176469	HV_redesgin	3BNC117
AE_redesigned.1.kic_loops.270.depth_asa.3BNC117	5.3752941176470594	HV_redesgin	3BNC117
AE_redesigned.1.kic_loops.357.depth_asa.3BNC117	5.232647058823529	HV_redesgin	3BNC117
AE_redesigned.1.kic_loops.102.depth_asa.3BNC117	5.265294117647059	HV_redesgin	3BNC117
AE_redesigned.1.kic_loops.421.depth_asa.3BNC117	5.3185294117647075	HV_redesgin	3BNC117
AE_redesigned.1.kic_loops.203.depth_asa.3BNC117	5.161176470588236	HV_redesgin	3BNC117
AE_redesigned.1.kic_loops.056.depth_asa.3BNC117	5.200882352941177	HV_redesgin	3BNC117
AE_redesigned.1.kic_loops.187.depth_asa.3BNC117	5.1820588235294105	HV_redesgin	3BNC117
AE_redesigned.1.kic_loops.231.depth_asa.3BNC117	5.193529411764706	HV_redesgin	3BNC117
AE_redesigned.1.kic_loops.490.depth_asa.3BNC117	5.247352941176469	HV_redesgin	3BNC117
AE_redesigned.1.kic_loops.463.depth_asa.3BNC117	5.345000000000001	HV_redesgin	3BNC117
AE_redesigned.1.kic_loops.262.depth_asa.3BNC117	5.260882352941176	HV_redesgin	3BNC117
AE_redesigned.1.kic_loops.409.depth_asa.3BNC117	5.299411764705883	HV_redesgin	3BNC117
AE_redesigned.1.kic_loops.477.depth_asa.3BNC117	5.079999999999999	HV_redesgin	3BNC117
AE_redesigned.1.kic_loops.426.depth_asa.3BNC117	5.062941176470588	HV_redesgin	3BNC117
AE_redesigned.1.kic_loops.230.depth_asa.3BNC117	5.188529411764706	HV_redesgin	3BNC117
AE_redesigned.1.kic_loops.389.depth_asa.3BNC117	5.124117647058823	HV_redesgin	3BNC117
AE_redesigned.1.kic_loops.191.depth_asa.3BNC117	5.049705882352941	HV_redesgin	3BNC117
AE_redesigned.1.kic_loops.291.depth_asa.3BNC117	5.12764705882353	HV_redesgin	3BNC117
AE_redesigned.1.kic_loops.275.depth_asa.3BNC117	5.341176470588235	HV_redesgin	3BNC117
AE_redesigned.1.kic_loops.469.depth_asa.3BNC117	5.181176470588235	HV_redesgin	3BNC117
AE_redesigned.1.kic_loops.254.depth_asa.3BNC117	5.041176470588236	HV_redesgin	3BNC117
AE_redesigned.1.kic_loops.266.depth_asa.3BNC117	5.171764705882353	HV_redesgin	3BNC117
AE_redesigned.1.kic_loops.065.depth_asa.3BNC117	5.123823529411765	HV_redesgin	3BNC117
AE_redesigned.1.kic_loops.021.depth_asa.3BNC117	5.185588235294118	HV_redesgin	3BNC117
AE_redesigned.1.kic_loops.085.depth_asa.3BNC117	5.139411764705882	HV_redesgin	3BNC117
AE_redesigned.1.kic_loops.249.depth_asa.3BNC117	5.122058823529412	HV_redesgin	3BNC117
AE_redesigned.1.kic_loops.483.depth_asa.3BNC117	5.094999999999999	HV_redesgin	3BNC117
AE_redesigned.1.kic_loops.209.depth_asa.3BNC117	5.062352941176471	HV_redesgin	3BNC117
AE_redesigned.1.kic_loops.157.depth_asa.3BNC117	5.099705882352942	HV_redesgin	3BNC117
AE_redesigned.1.kic_loops.330.depth_asa.3BNC117	5.128235294117648	HV_redesgin	3BNC117
AE_redesigned.1.kic_loops.282.depth_asa.3BNC117	5.299117647058824	HV_redesgin	3BNC117
AE_redesigned.1.kic_loops.345.depth_asa.3BNC117	5.116764705882353	HV_redesgin	3BNC117
AE_redesigned.1.kic_loops.436.depth_asa.3BNC117	5.394705882352942	HV_redesgin	3BNC117
AE_redesigned.1.kic_loops.386.depth_asa.3BNC117	5.213823529411766	HV_redesgin	3BNC117
AE_redesigned.1.kic_loops.485.depth_asa.3BNC117	5.15970588235294	HV_redesgin	3BNC117
AE_redesigned.1.kic_loops.133.depth_asa.3BNC117	5.418823529411765	HV_redesgin	3BNC117
AE_redesigned.1.kic_loops.470.depth_asa.3BNC117	5.209117647058823	HV_redesgin	3BNC117
AE_redesigned.1.kic_loops.387.depth_asa.3BNC117	5.259705882352941	HV_redesgin	3BNC117
AE_redesigned.1.kic_loops.497.depth_asa.3BNC117	5.164999999999999	HV_redesgin	3BNC117
AE_redesigned.1.kic_loops.444.depth_asa.3BNC117	5.182352941176471	HV_redesgin	3BNC117
AE_redesigned.1.kic_loops.161.depth_asa.3BNC117	5.0994117647058825	HV_redesgin	3BNC117
AE_redesigned.1.kic_loops.174.depth_asa.3BNC117	5.252058823529411	HV_redesgin	3BNC117
AE_redesigned.1.kic_loops.487.depth_asa.3BNC117	5.10764705882353	HV_redesgin	3BNC117
AE_redesigned.1.kic_loops.184.depth_asa.3BNC117	4.998823529411765	HV_redesgin	3BNC117
AE_redesigned.1.kic_loops.052.depth_asa.3BNC117	5.165588235294118	HV_redesgin	3BNC117
AE_redesigned.1.kic_loops.326.depth_asa.3BNC117	5.231470588235293	HV_redesgin	3BNC117
AE_redesigned.1.kic_loops.240.depth_asa.3BNC117	5.301470588235294	HV_redesgin	3BNC117
AE_redesigned.1.kic_loops.045.depth_asa.3BNC117	5.177941176470587	HV_redesgin	3BNC117
AE_redesigned.1.kic_loops.347.depth_asa.3BNC117	5.329411764705882	HV_redesgin	3BNC117
AE_redesigned.1.kic_loops.201.depth_asa.3BNC117	5.029117647058824	HV_redesgin	3BNC117
AE_redesigned.1.kic_loops.466.depth_asa.3BNC117	5.134705882352941	HV_redesgin	3BNC117
