# Supplementary material for: Contemporary HIV-1 consensus Env with AI-assisted redesigned hypervariable loops promote antibody binding
Source: Nat Commun. 2024 May 9;15:3924. doi: 10.1038/s41467-024-48139-x (PMC11082178; doi:10.1038/s41467-024-48139-x)
Supplement: Supplementary file 3 — Source Data [file 41467_2024_48139_MOESM3_ESM.zip › SourceData/figs3a.PGT145-IC50.hvs-short-long.th15.csv]

	seqname	subtype	HV	IC50	Length	catagory	X	IC50_out
0	C.TZ.2003.6471_V1_C16.HM215328	C	V2HV	2.0	3	short	-0.38438968513391353	2.0
1	C.ZA.2008.CA457_H1_1.JN681222	C	V2HV	2.0	3	short	-0.3777731308828527	2.0
2	A1.KE.2005.QH359_21M_D1.FJ866122	other	V2HV	2.0	4	short	-0.36734798277500913	2.0
3	B.US.2007.EN3C073.MN516431	B	V2HV	0.791971201020768	4	short	-0.32315895832190344	0.791971201020768
4	A1D.KE.1995.Q168_B23.AF407149	other	V2HV	2.0	4	short	-0.3513937207607871	2.0
5	B.US.2007.EN3C068.MN516430	B	V2HV	0.409679570060356	4	short	-0.3547092833880249	0.409679570060356
6	B.US.2007.EN3C061.MN516429	B	V2HV	0.1031535025486813	4	short	-0.1567232008173191	0.1031535025486813
7	B.US.2007.EN3C059.MN516428	B	V2HV	2.0	4	short	-0.3280349563324472	2.0
8	C.ZA.2007.19715820_A10_H2.HQ615950	C	V2HV	-1.494850021680094	4	short	-0.22661681878430617	-1.494850021680094
9	B.US.2007.EN3C045.MN516427	B	V2HV	-0.029327757310280634	4	short	-0.2759875237871433	-0.029327757310280634
10	B.US.1994.6101_1.AY835434	B	V2HV	2.0	4	short	-0.295960305590002	2.0
11	B.US.2007.EN3C041.MN516426	B	V2HV	0.4959881178705693	4	short	-0.11230141578114668	0.4959881178705693
12	B.US.1986.YU2.M93258	B	V2HV	-1.0679729359373784	4	short	-0.29191483533149604	-1.0679729359373784
13	B.US.2007.EN3C075.MN516432	B	V2HV	0.49587721529542544	4	short	-0.1671108975617834	0.49587721529542544
14	B.US.2007.EN3C040.MN516425	B	V2HV	0.704416505111373	4	short	-0.2548785265230929	0.704416505111373
15	B.US.2007.EN3C028.MN516424	B	V2HV	0.5400039448500267	4	short	-0.33709512368859895	0.5400039448500267
16	B.US.2007.EN3C016.MN516423	B	V2HV	0.5513035818962274	4	short	-0.052048501978384815	0.5513035818962274
17	A1D.KE.1995.Q168_A2.AF407148	other	V2HV	0.2144994537108812	4	short	-0.21	0.2144994537108812
18	B.CN.2004.CNE12.HM215399	B	V2HV	2.0	4	short	-0.2555903298457429	2.0
19	B.FR.1985.NL43.AY669735	B	V2HV	-2.180199511692861	4	short	-0.21	-2.180199511692861
20	01_AE.CN.2007.BJOX028000_10_3.HM215389	01_AE	V2HV	1.5340197566751905	4	short	-0.16540807062636964	1.5340197566751905
21	CD.TZ.2004.6480_V4_C25.HM215329	other	V2HV	2.0	4	short	-0.21	2.0
22	C.ZA.2009.20286961_C1_H8.HQ615960	C	V2HV	0.5663196215248113	4	short	-0.2886476059067847	0.5663196215248113
23	B.US.2007.EN3C084.MN516433	B	V2HV	0.6768124529052592	4	short	-0.21	0.6768124529052592
24	B.US.2007.EN3C088.MN516434	B	V2HV	0.8315114454797254	4	short	-0.21	0.8315114454797254
25	B.US.2007.EN3D079.MN516442	B	V2HV	0.4510338251393673	4	short	-0.3141397881823436	0.4510338251393673
26	01_AE.TH.1993.TH976_17.U08458	01_AE	V2HV	2.0	4	short	-0.16440967015425703	2.0
27	A1D.UG.1992.92UG035.AY669755	other	V2HV	-1.0969100130080565	4	short	-0.2515649875816954	-1.0969100130080565
28	C.ZM.2002.ZM215_8.DQ422948	C	V2HV	2.0	4	short	-0.12403969440999796	2.0
29	B.US.2007.EN3D006.MN516435	B	V2HV	2.0	4	short	-0.09196504366755277	2.0
30	C.ZA.2007.722_G4_16.JN967798	C	V2HV	-1.0705810742857071	4	short	-0.1213721843600918	-1.0705810742857071
31	B.US.1994.7165_18.AY835437	B	V2HV	-1.157952711490362	4	short	-0.3194670925636266	-1.157952711490362
32	B.PE..H086_8.EF210732	B	V2HV	-2.6989700043360187	4	short	-0.16475735540125008	-2.6989700043360187
33	A1.TZ.2004.3718_3_11.HM215306	other	V2HV	-1.337242168318426	4	short	-0.2111997860235843	-1.337242168318426
34	B.US.2007.EN3D069.MN516440	B	V2HV	0.19813451983167588	4	short	-0.1253590230484292	0.19813451983167588
35	B.US.2007.EN3D066.MN516439	B	V2HV	0.315235409617727	4	short	-0.1752636764227974	0.315235409617727
36	C.TZ.2005.6040_V4_C15.HM215320	C	V2HV	-2.0	4	short	-0.21	-2.0
37	B.US.2007.EN3D059.MN516438	B	V2HV	1.1337304666245487	4	short	-0.24331329285210054	1.1337304666245487
38	B.US.2007.EN3D054.MN516437	B	V2HV	0.09621458534640519	4	short	-0.24478507698955962	0.09621458534640519
39	B.US.2007.EN3D020.MN516436	B	V2HV	0.5080716165993752	4	short	-0.36663678735299376	0.5080716165993752
40	B.US.2007.EN3D071.MN516441	B	V2HV	-0.9104481171135459	4	short	-0.12705682664300416	-0.9104481171135459
41	C.ZA.2009.CAP341_2_00_C10_18.KC154027	C	V2HV	-1.853871964321762	5	short	-0.282631278356026	-1.853871964321762
42	D.KE.1995.QA013_70I_M12.FJ866135	other	V2HV	2.0	5	short	-0.06860627923921286	2.0
43	D.KE.1995.QA013_70I_H1.FJ866134	other	V2HV	2.0	5	short	-0.05265201722499088	2.0
44	01_AE.CN.2006.CNE8.HM215427	01_AE	V2HV	-0.7711891549886444	5	short	-0.16853536758378948	-0.7711891549886444
45	C.ZA.2007.CA392_H2_6.JN681221	C	V2HV	-2.3979400086720375	5	short	-0.16563684212879784	-2.3979400086720375
46	C.ZA..CAP188_1_D1_14_REV.KC894134	C	V2HV	2.0	5	short	-0.04222686911714729	2.0
47	C.ZA.2006.2768732_C5_16.HQ615952	C	V2HV	-1.2676062401770316	5	short	-0.2519530479152936	-1.2676062401770316
48	C.MW.2003.CE0626_E6.FJ444284	C	V2HV	-1.6382721639824072	5	short	-0.13505015879128238	-1.6382721639824072
49	01_AE.TH.1999.C1080_C3.JN944660	01_AE	V2HV	-2.421498319293193	5	short	-0.21075408457673842	-2.421498319293193
50	01_AE.TH.2005.620345_C1.JX512900	01_AE	V2HV	-1.421108766110902	5	short	-0.13996034609146057	-1.421108766110902
51	C.TZ.2003.6838_V1_C35.HM215341	C	V2HV	-0.18571244035701348	5	short	-0.21	-0.18571244035701348
52	C.ZA.2008.CAP310_2_00_20_2.JN681256	C	V2HV	-1.193820026016113	5	short	-0.09806222672952984	-1.193820026016113
53	C.BW.2006.B005018_8_F6_3.KF114881	C	V2HV	0.4652340949880144	5	short	-0.06454404723687612	0.4652340949880144
54	O.FR.1990.BCF03.AJ133055	other	V2HV	2.0	5	short	-0.03561031486608651	2.0
55	C.ZA.1997.97ZA009.AY118166	C	V2HV	2.0	5	short	-0.3814651383091693	2.153679653679654
56	B.US.2000.THRO4156.AY835448	B	V2HV	-2.0575752242699705	6	short	-0.286968917120064	-2.0575752242699705
57	21_A2D.KE.2004.QG393_60M_B8.FJ866130	other	V2HV	2.0	6	short	-0.373135797901331	2.153679653679654
58	B.US.2004.CAAN5342.AY835452	B	V2HV	0.8697525606671618	6	short	-0.1657875674332904	0.8697525606671618
59	C.TZ.2000.541_F1_A7_2.HQ698049	C	V2HV	-0.384049948343599	6	short	-0.16442621019540699	-0.384049948343599
60	C.ZA.2006.CAP136_1_16_E6_1.JN967790	C	V2HV	2.0	6	short	-0.3601812731371002	2.153679653679654
61	A1.UG.2007.9004SS_A3_4.HM215350	other	V2HV	-1.744727494896694	6	short	-0.16498428194545	-1.744727494896694
62	C.ZA.2005.CAP174_1_06_F3_1B.JN967791	C	V2HV	2.0	6	short	-0.34074734042818405	2.153679653679654
63	C.ZA.2006.CAP177_1A3.KC894133	C	V2HV	-0.9318141382538383	6	short	-0.25145436825344586	-0.9318141382538383
64	B.US.1995.3988_25.AY835436	B	V2HV	-2.154901959985743	6	short	-0.25499339406825433	-2.154901959985743
65	C.TZ.2003.3873_V1_C24.HM215311	C	V2HV	-2.5484591714280516	6	short	-0.18468547542141772	-2.5484591714280516
66	B.BR.1992.92BR020.AY669718	B	V2HV	0.6810683899712839	6	short	-0.16442643951251348	0.6810683899712839
67	C.TZ.2004.377_V4_C09.HM215308	C	V2HV	0.48244479191826517	6	short	-0.25410688757505484	0.48244479191826517
68	C.TZ.2004.3728_V2_C6.HM215307	C	V2HV	1.5013879412056164	6	short	-0.21	1.5013879412056164
69	D.UG.1993.93UG082.AY669750	other	V2HV	-1.585026652029182	6	short	-0.3194292234614432	-1.585026652029182
70	01_AE.TH.1999.R3265_C6.JX512903	01_AE	V2HV	-1.6274746175484411	6	short	-0.2862418598839302	-1.6274746175484411
71	D.UG.1993.93UG070.AY669756	other	V2HV	-3.0	6	short	-0.2555903298457429	-3.0
72	B.US.1992.92US715.U08451	B	V2HV	-0.958607314841775	6	short	-0.16579019942139153	-0.958607314841775
73	C.ZA.2007.CAP237_1_22_B2_2_39.JN681226	C	V2HV	0.25090769970085597	6	short	-0.09467847904563557	0.25090769970085597
74	C.ZA.2005.CAP244_D3.DQ435684	C	V2HV	1.0276512662873198	6	short	-0.21	1.0276512662873198
75	D.UG.1992.92UG038.AY669759	other	V2HV	2.0	6	short	-0.31311631568002796	2.153679653679654
76	C.ZA.2008.CAP291_2_00_H2_15.KF114884	C	V2HV	-1.1191864077192086	6	short	-0.15898584991036369	-1.1191864077192086
77	21_A2D.KE.2004.QG393_60M_B7.FJ866129	other	V2HV	2.0	6	short	-0.2766858823393456	2.153679653679654
78	C.TZ.2006.6022_V7_C24.HM215319	C	V2HV	2.0	6	short	-0.23315217703565372	2.153679653679654
79	B.US.2001.REJO4541_67.AY835449	B	V2HV	-3.4074124677270703	6	short	-0.21	-3.4074124677270703
80	02_AG.CM.2004.T250_4.EU513189	other	V2HV	-2.4637193927516177	6	short	-0.2594144186711315	-2.4637193927516177
81	CD.TZ.2006.6811_V7_C18.HM215340	other	V2HV	2.0	6	short	-0.18684782296434632	2.153679653679654
82	01_AE.CN.2007.BJOX009000_02_4.HM215372	01_AE	V2HV	-0.6793760449464624	6	short	-0.21	-0.6793760449464624
83	01_AE.CN.2007.BJOX010000_06_2.HM215373	01_AE	V2HV	2.0	6	short	-0.14331411766065438	2.153679653679654
84	A1C.TZ.2005.6545_V4_C1.HM215332	other	V2HV	-1.568378952372645	6	short	-0.07592758550896211	-1.568378952372645
85	A1C.TZ.2004.6540_V4_C1.HM215330	other	V2HV	-1.6174606765777955	6	short	-0.10068066787683957	-1.6174606765777955
86	B.US.1995.6535_3.AY835438	B	V2HV	2.0	6	short	-0.10688368431997201	2.153679653679654
87	C.ZA.2007.SO225_H11_12.JN681252	C	V2HV	-1.2676062401770316	6	short	-0.1703297420847385	-1.2676062401770316
88	C.ZA.2008.SO032_A2_8_1.KF114894	C	V2HV	2.0	6	short	-0.07925265957181599	2.153679653679654
89	D.TZ.2004.6405_V4_C34.HM215327	other	V2HV	2.0	6	short	-0.059818726862899796	2.153679653679654
90	01_AE.CN.2007.BJOX015000_11_5.HM215377	01_AE	V2HV	2.0	6	short	-0.046864202098668956	2.153679653679654
91	B.US.1997.SS1196_1.AY835442	B	V2HV	1.0377849417536376	6	short	-0.1645048396665969	1.0377849417536376
92	B.US..SF162.EU123924	B	V2HV	2.0	6	short	-0.03853486169083076	2.153679653679654
93	B.US.1985.BAL_26.DQ318211	B	V2HV	0.23752111804953865	6	short	-0.3138105957459696	0.23752111804953865
94	B.US..BR07.AY124979	B	V2HV	2.0	6	short	-0.38438968513391353	2.3073593073593073
95	B.US.1985.BAL_01.DQ318210	B	V2HV	2.0	6	short	-0.3777731308828527	2.3073593073593073
96	C.ZA.2007.704010083_B8.FJ443671	C	V2HV	0.4427932259397691	6	short	-0.21	0.4427932259397691
97	C.MW..S018_18.	C	V2HV	-2.57969761482131	6	short	-0.23002352046713254	-2.57969761482131
98	B.FR..BX08_16.GQ855765	B	V2HV	-2.7183077328390626	6	short	-0.21	-2.7183077328390626
99	C.ZA.2007.705010067_TF.KC156125	C	V2HV	-0.09745322068600858	6	short	-0.1724235442232033	-0.09745322068600858
100	B.US.2003.APV_6.DQ869030	B	V2HV	-0.9829666607012196	6	short	-0.32006686935477235	-0.9829666607012196
101	B.US.1986.ADA.AY426119	B	V2HV	-2.151392190930217	6	short	-0.12454793895606375	-2.151392190930217
102	41_CD.TZ.2003.6952_V1_C20.HM215343	other	V2HV	0.38808165432497005	6	short	-0.08274202291721297	0.38808165432497005
103	C.TZ.2003.6980_V0_C31.HM215344	C	V2HV	2.0	6	short	-0.36734798277500913	2.3073593073593073
104	02_AG...MGRM_AG_002.MF510462	other	V2HV	-1.2518119729937995	6	short	-0.29271288274344814	-1.2518119729937995
105	C.ZA.2008.CAP317_2_00_D4_10.KC154022	C	V2HV	-1.1611509092627446	6	short	-0.21	-1.1611509092627446
106	B.CH..NAB01_PA.KX673206	B	V2HV	-0.37468754903832613	6	short	-0.2554190235366204	-0.37468754903832613
107	B.CH..NAB01_C24_REV.KX673212	B	V2HV	2.0	6	short	-0.3513937207607871	2.3073593073593073
108	CD.TZ.2004.3337_V2_C6.HM215297	other	V2HV	2.0	6	short	-0.3280349563324472	2.3073593073593073
109	C.ZA.2009.CT565_C7_48.KF114890	C	V2HV	-0.30803489723263966	6	short	-0.2921610189482319	-0.30803489723263966
110	C.ZA.2009.21502011_F12_E2.HQ615949	C	V2HV	2.0	6	short	-0.295960305590002	2.3073593073593073
111	B.CH..NAB01_C24.KX673211	B	V2HV	2.0	6	short	-0.2555903298457429	2.3073593073593073
112	C.ZA.2009.21399975_E2_B3.HQ615957	C	V2HV	-1.2518119729937995	6	short	-0.12921814289343686	-1.2518119729937995
113	O.CM.1994.YBF16.AJ133063	other	V2HV	2.0	6	short	-0.21	2.3073593073593073
114	C.ZA.2008.CT966_E1_7.JN681238	C	V2HV	-3.0	6	short	-0.16440967015425703	-3.0
115	C.ZA.2008.21203310_G7_C3.HQ615946	C	V2HV	0.3277674899027289	6	short	-0.3366934088695438	0.3277674899027289
116	B.US.1991.DH12.AF069140	B	V2HV	-2.154901959985743	6	short	-0.16500660593174565	-2.154901959985743
117	N.CM.1995.YBF30.AJ006022	other	V2HV	2.0	6	short	-0.16440967015425703	2.3073593073593073
118	C.ZA.1998.DU123_06.DQ411850	C	V2HV	-1.6197887582883939	6	short	-0.1995681719126409	-1.6197887582883939
119	B.CH..NAB01_C21_REV.KX673210	B	V2HV	2.0	6	short	-0.12403969440999796	2.3073593073593073
120	C.CN.2006.CNE58.HM215421	C	V2HV	-0.9968842829001938	6	short	-0.21	-0.9968842829001938
121	B.CH..NAB01_C21.KX673209	B	V2HV	2.0	6	short	-0.09196504366755277	2.3073593073593073
122	A1.UG.2007.191955_A11.HM215272	other	V2HV	-2.979887430434533	6	short	-0.12435393078583379	-2.979887430434533
123	01_AE.CH..ZENV92_1008_8.KU600817	01_AE	V2HV	-1.6757175447023074	6	short	-0.24638395637305285	-1.6757175447023074
124	C.ZA.2008.1245045.HQ595742	C	V2HV	-1.431798275933005	6	short	-0.2671791660846935	-1.431798275933005
125	B.US.1997.1012_11_TC21_3257.EU289184	B	V2HV	-1.9609429819665563	6	short	-0.1658481201672134	-1.9609429819665563
126	B.FR.1983.HXB2.K03455	B	V2HV	1.656160513527728	6	short	-0.21	1.656160513527728
127	B.US.1986.JRFL.AY669728	B	V2HV	1.2321775451665757	6	short	-0.2079372624764585	1.2321775451665757
128	A1.KE.2000.KER2018_11.AY736810	other	V2HV	-2.362950792384353	6	short	-0.12603346758298606	-2.362950792384353
129	B.CH..NAB01_C14_REV.KX673208	B	V2HV	0.31827208021162695	6	short	-0.24394463520838644	0.31827208021162695
130	B.CH..NAB01_C14.KX673207	B	V2HV	0.18012587516405396	6	short	-0.28046251088744995	0.18012587516405396
131	B.CH.2001.NAB01.EU023918	B	V2HV	0.053846426852252584	6	short	-0.19927198200147633	0.053846426852252584
132	C.IN.2000.00836_2_5.EF117265	C	V2HV	-0.0520763801682736	6	short	-0.23286804301739228	-0.0520763801682736
133	C.ZA.2008.KO756_38_TB12.JN681243	C	V2HV	-1.8860566476931633	6	short	-0.24094170196391154	-1.8860566476931633
134	B.FR.1983.LAI.K02013	B	V2HV	2.0	6	short	-0.06860627923921286	2.3073593073593073
135	B.US..MN_3.HM215430	B	V2HV	2.0	6	short	-0.05265201722499088	2.3073593073593073
136	B.CH..ZENV16_1202_7.KU600818	B	V2HV	-2.3767507096020997	6	short	-0.2927313586799417	-2.3767507096020997
137	DU.CM..247_23.EU683891	other	V2HV	-1.7695510786217261	6	short	-0.21	-1.7695510786217261
138	D.UG.2001.231965_C1.JQ361079	other	V2HV	-0.33032058375226053	6	short	-0.1263739869366905	-0.33032058375226053
139	B.CH.2003.NAB5PRE_CL_1.EU023923	B	V2HV	-0.8927900303521317	6	short	-0.29126269866256044	-0.8927900303521317
140	C.ZA.2010.CAP378_2_00_D2_5.KF114888	C	V2HV	0.5443161417474273	6	short	-0.08447491702119425	0.5443161417474273
141	B.US.1990.WEAU_D15_410.EU289202	B	V2HV	0.3719558714307708	6	short	-0.28364212978732317	0.3719558714307708
142	C.MW.2003.CE0665_F2.KC894076	C	V2HV	-0.5391021572434522	6	short	-0.1910526717232798	-0.5391021572434522
143	C.ZA.2009.CAP363_2_00_10_3.KJ598853	C	V2HV	0.7181694053913068	6	short	-0.12513709913373938	0.7181694053913068
144	C.ZA.2009.CAP343_2_00_21_2.JN681257	C	V2HV	2.0	6	short	-0.04222686911714729	2.3073593073593073
145	A1CD.TZ.2004.3103_V3_C10.HM215288	other	V2HV	-0.8361829061006744	6	short	-0.21	-0.8361829061006744
146	C.MW.2004.CE1176_A3.FJ444437	C	V2HV	2.0	6	short	-0.03561031486608651	2.3073593073593073
147	C.TZ.2001.TZBD_02.JQ362424	C	V2HV	-1.4559319556497243	6	short	-0.1818509707927891	-1.4559319556497243
148	C.ZA.1998.TV1_29.EU855132	C	V2HV	0.7866066331854259	6	short	-0.28958455548045103	0.7866066331854259
149	C.ZA.2005.CAP88_6M_C10.KU198436	C	V2HV	2.0	6	short	-0.23315217703565372	2.461038961038961
150	C.ZA.2009.CAP340_2_00_B3_16.KC154026	C	V2HV	-0.38827669199265824	6	short	-0.21	-0.38827669199265824
151	C.MW.2006.CE2052_G10.KC894084	C	V2HV	-3.0	6	short	-0.21	-3.0
152	07_BC.CN.2004.CH038_12.EF042692	other	V2HV	1.667452952889954	6	short	-0.2554721160617389	1.667452952889954
153	B.US.2001.TRJO4551_58.AY835450	B	V2HV	2.0	6	short	-0.18684782296434632	2.461038961038961
154	C.BW.2005.2865_A11_12.KC154013	C	V2HV	0.3841741388070335	6	short	-0.13736516359859555	0.3841741388070335
155	C.MW.2008.CH505_W4_3.KC247557	C	V2HV	2.0	6	short	-0.2766858823393456	2.461038961038961
156	B.CN.2004.CNE10.HM215397	B	V2HV	2.0	6	short	-0.14331411766065438	2.461038961038961
157	B.CN.2004.CNE14.HM215400	B	V2HV	2.0	6	short	-0.31311631568002796	2.461038961038961
158	D.KE.2001.NKU3006_EC1.JQ715411	other	V2HV	2.0	6	short	-0.10688368431997201	2.461038961038961
159	02_AG.CI.1999.928_28.EU513199	other	V2HV	2.0	12	long	0.03561031486608646	2.0
160	B.US.2000.RHPA4259_7.AY835447	B	V2HV	-1.6054257533506742	12	long	0.2455251164212656	-1.6054257533506742
161	O.FR.1999.RBF125.GU935991	other	V2HV	2.0	12	long	0.04222686911714729	2.0
162	C.TZ.2003.3301_V1_C24.HM215294	C	V2HV	-0.34769562797658243	12	long	0.13016714019355552	-0.34769562797658243
163	C.MW.2007.703010131_1E2.KC894107	C	V2HV	-1.2291479883578558	12	long	0.21	-1.2291479883578558
164	C.ZA.2008.SO186_H6_5.JN681247	C	V2HV	-3.0	12	long	0.21	-3.0
165	C.MW.2006.703010010_C4.KC894105	C	V2HV	-2.5228787452803374	12	long	0.2501314474665133	-2.5228787452803374
166	C.ZA.2007.SO431_C1_1.JN681246	C	V2HV	1.547885417913373	12	long	0.21	1.547885417913373
167	C.IN.2016.329_16_D5.MK076655	C	V2HV	2.0	12	long	0.05265201722499088	2.0
168	C.IN.2016.329_16_C1.MK076647	C	V2HV	2.0	12	long	0.06860627923921286	2.0
169	C.ZA.2008.20883229_C9_H6.HQ615943	C	V2HV	2.0	12	long	0.09196504366755277	2.0
170	C.ZA.2007.20417927_07.JQ352785	C	V2HV	1.3072606421450053	12	long	0.22274952783172078	1.3072606421450053
171	C.ZA.2008.20358510_01.JQ352790	C	V2HV	0.2907022432878544	12	long	0.21	0.2907022432878544
172	C.ZA.2007.20198102_E9_G1.HQ615944	C	V2HV	-1.853871964321762	12	long	0.2247634158786757	-1.853871964321762
173	C.ZA.2005.19314479_A2_5.HQ615958	C	V2HV	0.9720175986740154	12	long	0.2430781807745285	0.9720175986740154
174	A1.TZ.2005.0439_V5_C1.HM215258	other	V2HV	0.5774917998372253	12	long	0.21	0.5774917998372253
175	C.TZ.2003.0077_V1_C16.HM215254	C	V2HV	-0.7830955014783273	12	long	0.21734009127869705	-0.7830955014783273
176	C.MW.2007.703010228_1C4.FJ444031	C	V2HV	-0.978810700930062	12	long	0.21	-0.978810700930062
177	07_BC.CN.1998.98CN009.AY669747	other	V2HV	-0.8664610916297825	12	long	0.17854799660606455	-0.8664610916297825
178	O.FR.2008.RBF189.GU936016	other	V2HV	2.0	12	long	0.12403969440999796	2.0
179	01_AE.CN.2007.BJOX025000_01_1.HM215386	01_AE	V2HV	0.7201915640835165	12	long	0.22722864054256312	0.7201915640835165
180	A1.KE.1996.Q769_B9_PNS79D.AF407157	other	V2HV	2.0	12	long	0.16440967015425706	2.0
181	A1.KE.1996.Q769_D22.AF407158	other	V2HV	-0.32361736510325956	12	long	0.32293837763726996	-0.32361736510325956
182	A1.KE.2000.KNH1144.AF457066	other	V2HV	-0.8239087409443188	12	long	0.1375908702970572	-0.8239087409443188
183	A1.KE.1996.Q769_H5.AF407159	other	V2HV	-0.39591441311812386	12	long	0.16943892429940927	-0.39591441311812386
184	C.ZA.1998.DU172_17.DQ411853	C	V2HV	2.0	12	long	0.21	2.0
185	07_BC.CN.2004.CH181_12.EF117259	other	V2HV	-3.5228787452803374	12	long	0.21	-3.5228787452803374
186	C.ZA.2007.CT823_B6_1.JN681236	C	V2HV	2.0	12	long	0.255590329845743	2.0
187	08_BC.CN.2007.CNE52.HM215416	other	V2HV	-1.6772433399222413	12	long	0.16502680994893928	-1.6772433399222413
188	B.US..BL01.AY124970	B	V2HV	2.0	12	long	0.295960305590002	2.0
189	D.KE.1999.QD435_100M_E1.FJ866141	other	V2HV	2.0	12	long	0.3280349563324472	2.0
190	B.US.1998.AC10_29.AY835446	B	V2HV	-2.043255454717309	12	long	0.25558453486718047	-2.043255454717309
191	C.MW.2004.CE1172_H1.FJ444434	C	V2HV	-0.3429058849974237	12	long	0.28957452478930423	-0.3429058849974237
192	D.KE.1999.QD435_100M_A4.FJ866139	other	V2HV	-0.6989700043360187	12	long	0.17869328371612847	-0.6989700043360187
193	G.ES.2002.P0402_C2_11.EU885759	other	V2HV	-1.7029620906206402	12	long	0.21	-1.7029620906206402
194	D.UG.1999.A07412M1_VRC12.HM215357	other	V2HV	-2.5969824857777195	13	long	0.21	-2.5969824857777195
195	01_AE.TH.2010.40100_V01_MN01.MF622080	01_AE	V2HV	2.0	13	long	0.3513937207607871	2.0
196	A1.KE.1995.Q461_D1_PNS0D.AF407155	other	V2HV	2.0	13	long	0.36734798277500913	2.0
197	A1.KE.1995.Q461_C2.AF407154	other	V2HV	2.0	13	long	0.3777731308828527	2.0
198	C.TZ.2001.569_F1_37_10.HM215318	C	V2HV	0.6082050077043262	13	long	0.16529280213316017	0.6082050077043262
199	O.CM.1995.YBF26.AJ133068	other	V2HV	2.0	13	long	0.3843896851339135	2.0
200	C.ZA.2009.21283649.HQ595756	C	V2HV	-0.06550154875643228	13	long	0.21	-0.06550154875643228
201	B.US.1995.5768_4.AY835435	B	V2HV	-1.6989700043360187	13	long	0.29155465689224397	-1.6989700043360187
202	C.CN.2007.CNE31.HM215412	C	V2HV	-1.1674910872937636	13	long	0.2518985474708793	-1.1674910872937636
203	C.ZA.2007.20258279_V2.HQ595763	C	V2HV	2.0	13	long	0.03853486169083073	2.153679653679654
204	B.US.1998.1056_10_TA11_1826.EU289186	B	V2HV	-0.6345681775095798	13	long	0.13981668588135845	-0.6345681775095798
205	C.TZ.2005.0933_V4_C4.HM215352	C	V2HV	2.0	13	long	0.04686420209866898	2.153679653679654
206	A1.TZ.2005.0330_V4_C3.HM215257	other	V2HV	-0.03258776201693684	13	long	0.25457436983275583	-0.03258776201693684
207	C.IN.2000.001428_2_42.EF117266	C	V2HV	-2.8182707151173174	13	long	0.21	-2.8182707151173174
208	07_BC.CN.2004.CH117_4.EF117262	other	V2HV	-1.9208187539523751	13	long	0.18308765954988443	-1.9208187539523751
209	A1C.TZ.2004.6041_V3_C23.HM215321	other	V2HV	0.3721181383444831	13	long	0.1711091671005735	0.3721181383444831
210	A1.TZ.2003.3415_V1_C1.HM215299	other	V2HV	2.0	13	long	0.059818726862899796	2.153679653679654
211	A1C.RW.1992.92RW026.AY669702	other	V2HV	0.16226561429802155	13	long	0.2750713516910027	0.16226561429802155
212	B.TT.1995.SC422_8.AY835441	B	V2HV	-1.6027902196212203	13	long	0.12920577692352808	-1.6027902196212203
213	A1.KE.1995.Q461_E2.AF407156	other	V2HV	1.1594769564742342	13	long	0.21	1.1594769564742342
214	C.IN.1998.98IN022.AY669748	C	V2HV	-2.433680378475189	13	long	0.21	-2.433680378475189
215	C.ZA.2007.704010042_2E5.KC894113	C	V2HV	-2.0457574905606752	13	long	0.21	-2.0457574905606752
216	C.TZ.2004.6631_V3_C10.HM215335	C	V2HV	2.0	13	long	0.07925265957181593	2.153679653679654
217	C.IN.1999.16845_2_22.EF117269	C	V2HV	1.8759937052924844	14	long	0.21	1.8759937052924844
218	A1.KE.1993.BG505_W6M_C2_T332N.	other	V2HV	-1.080921907623926	14	long	0.13787963009943038	-1.080921907623926
219	C.ZM.1996.96ZM651_02.AF286224	C	V2HV	0.865103974641128	14	long	0.21	0.865103974641128
220	A1.KE.1993.BG505_W6M_C2.DQ208458	other	V2HV	-1.8238218907326698	14	long	0.1491401613765518	-1.8238218907326698
221	B.TT.1994.QH0515_1.AY835440	B	V2HV	2.0	14	long	0.10688368431997201	2.153679653679654
222	A1D.TZ.2004.0815_V3_C3.HM215260	other	V2HV	2.0	14	long	0.14331411766065438	2.153679653679654
223	A1.KE..BB539_2B13.DQ187240	other	V2HV	-1.1135092748275182	14	long	0.17961939241077512	-1.1135092748275182
224	C.ZA.2008.CAP301_2_00_C3_20.KC154017	C	V2HV	-2.3010299956639813	14	long	0.23337792552562364	-2.3010299956639813
225	A1.KE.1993.BG505_W6M_A5_T332N.DQ208456	other	V2HV	-0.9100948885606021	14	long	0.250946913844486	-0.9100948885606021
226	C.MW.2007.703010217_B6.KC894109	C	V2HV	-1.537602002101044	14	long	0.20420368492618704	-1.537602002101044
227	C.ZA.2008.CAP326_2_00_D9_2.KC154024	C	V2HV	-1.0705810742857071	14	long	0.2843268314630622	-1.0705810742857071
228	A1.KE..MB539_2B7.DQ187082	other	V2HV	0.07554696139253074	14	long	0.1915804451556046	0.07554696139253074
229	A1.KE..MG505_W0M_A2.DQ208449	other	V2HV	0.29885307640970665	14	long	0.25552878664788486	0.29885307640970665
230	BC.CN.2006.CNE7.HM215426	other	V2HV	-0.5867002359187482	15	long	0.2778543097567447	-0.5867002359187482
231	C.ZA.2009.20965238.HQ595751	C	V2HV	2.0	15	long	0.18684782296434627	2.153679653679654
232	C.IN.2015.329_15_A1.MK076610	C	V2HV	2.0	15	long	0.23315217703565366	2.153679653679654
233	G.ES.2006.X2088_C9.EU885764	other	V2HV	2.0	15	long	0.2766858823393456	2.153679653679654
234	C.MW.2005.CE2010_F5.FJ444561	C	V2HV	2.0	15	long	0.31311631568002796	2.153679653679654
235	C.ZM.1998.ZM135_10A.AY424079	C	V2HV	2.0	15	long	0.340747340428184	2.153679653679654
236	C.ZM.2002.ZM197_7.DQ388515	C	V2HV	-0.26346008469532006	15	long	0.21	-0.26346008469532006
237	C.BW.2006.3603_C11_13.KC154015	C	V2HV	2.0	15	long	0.3601812731371002	2.153679653679654
238	C.TZ.2005.3637_V5_C3.HM215305	C	V2HV	2.0	15	long	0.373135797901331	2.153679653679654
239	C.TZ.2001.556_F2_3_25.HM215317	C	V2HV	2.0	15	long	0.3814651383091692	2.153679653679654
240	02_AG.CM.2004.T251_18.EU513196	other	V2HV	-0.40178966919726283	15	long	0.2514023027215859	-0.40178966919726283
241	C.IN.2015.329_15_B1.MK076614	C	V2HV	2.0	15	long	0.21	2.3073593073593073
242	C.ZA.2008.20803520.HQ595748	C	V2HV	-0.4672456210075022	16	long	0.21	-0.4672456210075022
243	B.TT.1994.QH0692_42.AY835439	B	V2HV	2.0	16	long	0.16440967015425706	2.3073593073593073
244	C.ZA.2009.KO243_H6_3.KF114892	C	V2HV	-1.8239087409443189	16	long	0.2683866113437489	-1.8239087409443189
245	08_BC.CN.1998.98CN006.AY669745	other	V2HV	2.0	16	long	0.255590329845743	2.3073593073593073
246	C.IN.2000.0013095_2_11.EF117267	C	V2HV	1.1860036838341574	16	long	0.2549334684560942	1.1860036838341574
247	B.IT.1996.PVO_4.AY835444	B	V2HV	-0.6456802300085478	16	long	0.23796915937058952	-0.6456802300085478
248	02_AG.CM.2005.T278_50.EU513198	other	V2HV	1.3135867358044717	16	long	0.1766299844473239	1.3135867358044717
249	C.TZ.2000.98_F4_H5_13.HQ659642	C	V2HV	2.0	17	long	0.12403969440999796	2.3073593073593073
250	C.ZA.2008.20927783.HQ595750	C	V2HV	-1.4202164033831899	17	long	0.2341069091380525	-1.4202164033831899
251	01_AE.TH.1993.CMU02.AY669779	01_AE	V2HV	0.15432048487530114	18	long	0.23139131768840027	0.15432048487530114
252	02_AG.CM.2004.263_8.EU513182	other	V2HV	1.4105241725861883	18	long	0.1432823626457914	1.4105241725861883
253	CD.TZ.2004.3817_V2_C59.HM215310	other	V2HV	2.0	18	long	0.295960305590002	2.3073593073593073
254	C.ZA.2008.SO607_B6_9.KF114895	C	V2HV	2.0	19	long	0.09196504366755277	2.3073593073593073
255	B.CH..ZENV07_0504_15.KU600814	B	V2HV	-0.583359492661719	19	long	0.31403317603187464	-0.583359492661719
256	C.CN.2007.CNE30.HM215411	C	V2HV	1.4081721014970536	20	long	0.2568359876148927	1.4081721014970536
257	C.IN.2015.330_15_E36.MK076706	C	V2HV	0.3820170425748684	20	long	0.28999423051015577	0.3820170425748684
258	C.IN.2015.330_15_C36.MK076700	C	V2HV	2.0	20	long	0.3280349563324472	2.3073593073593073
259	C.IN.2015.330_15_D36.MK076705	C	V2HV	2.0	20	long	0.06860627923921286	2.3073593073593073
260	B.US.1996.6244_13_B5_4567.EU289191	B	V2HV	0.9720787365116952	20	long	0.1769391900998965	0.9720787365116952
261	C.IN.2016.330_16_D4.MK076712	C	V2HV	0.6404814369704218	23	long	0.29409932159516006	0.6404814369704218
262	C.IN.2016.330_16_A2.MK076707	C	V2HV	2.0	25	long	0.3513937207607871	2.3073593073593073
263	C.IN.2016.330_16_H2.MK076724	C	V2HV	0.5954962218255742	25	long	0.25528911679030186	0.5954962218255742
264	C.ZA.2008.20355851_20.JQ352789	C	V2HV	0.09025805293131633	26	long	0.14771252180753924	0.09025805293131633
265	A1.KE.2005.QF495_23M_B2.FJ866115	other	V2HV	2.0	41	long	0.05265201722499088	2.3073593073593073
266	A1.KE.2005.QF495_23M_D1.FJ866116	other	V2HV	2.0	41	long	0.36734798277500913	2.3073593073593073
267	A1.KE.2005.QF495_23M_A3.FJ866114	other	V2HV	2.0	41	long	0.04222686911714729	2.3073593073593073
268	A1.KE.2005.QF495_23M_A1.FJ866113	other	V2HV	2.0	41	long	0.3777731308828527	2.3073593073593073
269	C.ZA.2008.20915593.HQ595749	C	V5HV	-2.6989700043360187	4	short	0.7319216095202584	-2.6989700043360187
270	CD.TZ.2005.3326_V4_C3.HM215296	other	V5HV	-2.0457574905606752	5	short	0.8577256187479866	-2.0457574905606752
271	N.FR.2011.N1_FR_2011.JN572926	other	V5HV	2.0	5	short	0.6156103148660865	2.0
272	A1C.TZ.2004.6041_V3_C23.HM215321	other	V5HV	0.3721181383444831	6	short	0.8135537824789583	0.3721181383444831
273	A1.TZ.2004.3718_3_11.HM215306	other	V5HV	-1.337242168318426	6	short	0.8262207157883732	-1.337242168318426
274	C.MW.2003.CE0682_E4.FJ444325	C	V5HV	1.41423274587285	6	short	0.7173068423810445	1.41423274587285
275	CD.TZ.2004.3337_V2_C6.HM215297	other	V5HV	2.0	6	short	0.6222268691171473	2.0
276	C.TZ.2005.0933_V4_C4.HM215352	C	V5HV	2.0	6	short	0.632652017224991	2.0
277	O.CM.1996.YBF32.AJ236417	other	V5HV	2.0	6	short	0.6486062792392129	2.0
278	01_AE.CH..ZENV32_0111_5.KU600816	01_AE	V5HV	2.0	6	short	0.6719650436675528	2.0
279	C.ZA.2007.704810053_2B7.KC894119	C	V5HV	0.5312233745330268	6	short	0.8249926989512187	0.5312233745330268
280	C.MW.2008.CH505_W4_3.KC247557	C	V5HV	2.0	6	short	0.704039694409998	2.0
281	C.ZA.2008.KO756_38_TB12.JN681243	C	V5HV	-1.8860566476931633	6	short	0.8595174798900874	-1.8860566476931633
282	A1.TZ.2003.3415_V1_C1.HM215299	other	V5HV	2.0	7	short	0.7444096701542571	2.0
283	C.ZA.1998.DU422_1.DQ411854	C	V5HV	1.4808574418570861	7	short	0.8010844755250172	1.4808574418570861
284	A1D.KE..MS208_A1.DQ187010	other	V5HV	-0.6708869973181802	7	short	0.6788667641159458	-0.6708869973181802
285	C.ZA.1998.DU151_02.DQ411851	C	V5HV	-2.1482220322449175	7	short	0.6622999956711352	-2.1482220322449175
286	C.ZA.2008.CAP306_2_00_F9_1.KC154019	C	V5HV	-0.7619538968712046	7	short	0.750095061958617	-0.7619538968712046
287	C.ZA.2008.SO706_T10B_3.JN681249	C	V5HV	0.22010808804005508	7	short	0.6522891312684844	0.22010808804005508
288	C.KE.1995.QB099_391M_C8.FJ866132	C	V5HV	2.0	7	short	0.79	2.0
289	02_AG.CM.2004.T250_4.EU513189	other	V5HV	-2.4637193927516177	7	short	0.7367954757723258	-2.4637193927516177
290	C.KE.1995.QB099_391M_B1.FJ866131	C	V5HV	2.0	7	short	0.835590329845743	2.0
291	07_BC.CN.2007.BJOX002000_03_2.HM215364	other	V5HV	-1.00436480540245	7	short	0.79	-1.00436480540245
292	C.ET..286_36.JQ362420	C	V5HV	-2.5228787452803374	7	short	0.8505154063218089	-2.5228787452803374
293	01_AE.CN.2007.BJOX028000_10_3.HM215389	01_AE	V5HV	1.5340197566751905	7	short	0.883318219342653	1.5340197566751905
294	A1D.KE..BS208_B1.KX364401	other	V5HV	-3.3485862901776295	7	short	0.79	-3.3485862901776295
295	01_AE.TH.1999.C2101_C1.JN944661	01_AE	V5HV	-2.3010299956639813	7	short	0.7543256512191102	-2.3010299956639813
296	D.UG.1992.UG024_2.U43386	other	V5HV	0.9051020737856762	7	short	0.7478217286280802	0.9051020737856762
297	C.ZA.2008.CA327_D2_2.JN681220	C	V5HV	2.0	7	short	0.875960305590002	2.0
298	A1.KE.1996.QB726_70M_B3.FJ866111	other	V5HV	-0.4559319556497244	7	short	0.79	-0.4559319556497244
299	B.US.1991.DH12.AF069140	B	V5HV	-2.154901959985743	7	short	0.7406819425567615	-2.154901959985743
300	C.TZ.2001.569_F1_37_10.HM215318	C	V5HV	0.6082050077043262	7	short	0.7035934433789692	0.6082050077043262
301	C.MW.1993.MW965_26.U08455	C	V5HV	-0.8326826652518239	7	short	0.6352635067694848	-0.8326826652518239
302	21_A2D.KE.2004.QG393_60M_A1.FJ866128	other	V5HV	2.0	7	short	0.9080349563324472	2.0
303	C.ZA.2007.705010198_TF.KC156130	C	V5HV	0.1931245983544616	7	short	0.7105415063184793	0.1931245983544616
304	21_A2D.KE.2004.QG393_60M_B7.FJ866129	other	V5HV	2.0	7	short	0.9313937207607872	2.0
305	A1.RW.1992.92RW008.AY669703	other	V5HV	-0.3979400086720376	7	short	0.8323434121106671	-0.3979400086720376
306	21_A2D.KE.2004.QG393_60M_B8.FJ866130	other	V5HV	2.0	7	short	0.9473479827750091	2.0
307	A1.RW.1992.92RW020_2.EU855131	other	V5HV	0.7113684965747115	7	short	0.749137644682461	0.7113684965747115
308	B.TT.1994.QH0692_42.AY835439	B	V5HV	2.0	7	short	0.9577731308828528	2.0
309	C.MW.2007.703010228_1C4.FJ444031	C	V5HV	-0.978810700930062	7	short	0.7450188712409849	-0.978810700930062
310	C.MW.2007.703010200_1E5.FJ443999	C	V5HV	2.0	7	short	0.9643896851339135	2.0
311	C.MW.2007.703010054_2A2.FJ443808	C	V5HV	2.0	7	short	0.6185348616908308	2.153679653679654
312	A1.KE.2005.QH359_21M_C1.FJ866121	other	V5HV	-0.09691001300805639	7	short	0.8626060492596541	-0.09691001300805639
313	C.TZ.2003.6980_V0_C31.HM215344	C	V5HV	2.0	7	short	0.626864202098669	2.153679653679654
314	01_AE.CN.2006.CNE59.HM215422	01_AE	V5HV	-1.2991924798472196	7	short	0.7665993720218213	-1.2991924798472196
315	A1.KE.2005.QH359_21M_D1.FJ866122	other	V5HV	2.0	7	short	0.6398187268628999	2.153679653679654
316	C.TZ.2004.6631_V3_C10.HM215335	C	V5HV	2.0	7	short	0.659252659571816	2.153679653679654
317	01_AE.CN.2006.CNE8.HM215427	01_AE	V5HV	-0.7711891549886444	7	short	0.8312903179636256	-0.7711891549886444
318	C.ZA.2007.CT140_140_B6.JN681233	C	V5HV	-0.12378215940835775	7	short	0.7135114938227048	-0.12378215940835775
319	C.TZ.2006.6146_V7_C23.HM215324	C	V5HV	0.8457180179666587	7	short	0.79	0.8457180179666587
320	D.UG.1993.93UG082.AY669750	other	V5HV	-1.585026652029182	7	short	0.9454339386192617	-1.585026652029182
321	C.ZA.2005.CAP174_1_06_F3_1B.JN967791	C	V5HV	2.0	7	short	0.686883684319972	2.153679653679654
322	B.US.2000.RHPA4259_7.AY835447	B	V5HV	-1.6054257533506742	7	short	0.6519898064535087	-1.6054257533506742
323	C.MW..S018_18.	C	V5HV	-2.57969761482131	7	short	0.7659288198139624	-2.57969761482131
324	C.MW.2008.CH0694.KJ700458	C	V5HV	0.2915908256580012	7	short	0.9441784259816751	0.2915908256580012
325	01_AE.TH.1992.TH023_6.KU562843	01_AE	V5HV	-1.6575773191777938	7	short	0.7193222806144451	-1.6575773191777938
326	C.ZA.2006.19707346_E8_C6.HQ615951	C	V5HV	2.0	7	short	0.7233141176606545	2.153679653679654
327	N.CM.1995.YBF30.AJ006022	other	V5HV	2.0	7	short	0.7668478229643463	2.153679653679654
328	A1.KE.1995.Q461_E2.AF407156	other	V5HV	1.1594769564742342	7	short	0.8350991775441374	1.1594769564742342
329	A1.KE.1995.Q461_D1_PNS0D.AF407155	other	V5HV	2.0	7	short	0.8131521770356537	2.153679653679654
330	C.ZA.2008.CAP290_2_00_23_6.JN681253	C	V5HV	-1.431798275933005	7	short	0.79	-1.431798275933005
331	C.ZA.2009.21561324_D3_B5.HQ615961	C	V5HV	-0.7375489102695706	7	short	0.7092975950028191	-0.7375489102695706
332	A1.KE.1995.Q461_C2.AF407154	other	V5HV	2.0	7	short	0.8566858823393456	2.153679653679654
333	C.MW.2004.CE1172_H1.FJ444434	C	V5HV	-0.3429058849974237	7	short	0.7097091696676014	-0.3429058849974237
334	C.IN.1999.16936_2_21.EF117270	C	V5HV	0.7109631189952758	7	short	0.8309211420686058	0.7109631189952758
335	C.ZA.2008.1170887_08.JQ352801	C	V5HV	-0.958607314841775	7	short	0.8336018414278793	-0.958607314841775
336	C.ZM.2002.ZM215_8.DQ422948	C	V5HV	2.0	7	short	0.893116315680028	2.153679653679654
337	C.ZA.2010.CAP378_2_00_D2_5.KF114888	C	V5HV	0.5443161417474273	7	short	0.7399465031433301	0.5443161417474273
338	A1.TZ.2005.0439_V5_C1.HM215258	other	V5HV	0.5774917998372253	7	short	0.8651998005767214	0.5774917998372253
339	C.ZM.2003.ZM246F.FJ496194	C	V5HV	2.0	7	short	0.9207473404281841	2.153679653679654
340	B.IT.1996.PVO_4.AY835444	B	V5HV	-0.6456802300085478	7	short	0.8994165782624831	-0.6456802300085478
341	C.ZA.2006.CAP40_2_01_A3_5.JN681231	C	V5HV	2.0	7	short	0.9401812731371002	2.153679653679654
342	G.ES.2008.P1981_C5_3.FJ817369	other	V5HV	0.629222995897075	7	short	0.8980169883496412	0.629222995897075
343	C.IN.2000.001428_2_42.EF117266	C	V5HV	-2.8182707151173174	7	short	0.8295719741336468	-2.8182707151173174
344	A1.KE.2000.KER2008_12.AY736809	other	V5HV	1.1365144661335107	7	short	0.79	1.1365144661335107
345	C.ZA.2007.CAP237_1_22_B2_2_39.JN681226	C	V5HV	0.25090769970085597	7	short	0.9274032643192925	0.25090769970085597
346	CD.TZ..89_F1_2_25.HM215349	other	V5HV	0.39752114686764034	7	short	0.8931634592078607	0.39752114686764034
347	C.ZA.2006.CAP221_B14.KC894137	C	V5HV	2.0	7	short	0.9531357979013311	2.153679653679654
348	C.ZA.2009.21283649.HQ595756	C	V5HV	-0.06550154875643228	7	short	0.8971218317326184	-0.06550154875643228
349	01_AE.CN.2007.BJOX015000_11_5.HM215377	01_AE	V5HV	2.0	8	short	0.9614651383091692	2.153679653679654
350	A1.KE.2005.QF495_23M_A3.FJ866114	other	V5HV	2.0	8	short	0.6156103148660865	2.3073593073593073
351	A1.KE.1994.Q23_17.AF004885	other	V5HV	-1.1057116355509677	8	short	0.7059283873583193	-1.1057116355509677
352	A1D.UG.1992.92UG035.AY669755	other	V5HV	-1.0969100130080565	8	short	0.8740756589723147	-1.0969100130080565
353	A1.KE.2005.QF495_23M_A1.FJ866113	other	V5HV	2.0	8	short	0.6222268691171473	2.3073593073593073
354	D.UG.1992.92UG046.AY623599	other	V5HV	2.0	8	short	0.632652017224991	2.3073593073593073
355	BC.CN.2007.CNE40.HM215414	other	V5HV	-0.6143222434812888	8	short	0.8314565653654219	-0.6143222434812888
356	C.IN.1993.93IN905.AY669742	C	V5HV	-1.1326444885178475	8	short	0.7459854579139507	-1.1326444885178475
357	C.ZA.2009.CAP331_2_00_D7_39.KF114886	C	V5HV	2.0	8	short	0.6486062792392129	2.3073593073593073
358	C.MW.1993.93MW959.AY669739	C	V5HV	0.08026562733984477	8	short	0.79	0.08026562733984477
359	A1.KE.1994.Q259_17.AF407152	other	V5HV	1.7277843613532442	8	short	0.7494832582243547	1.7277843613532442
360	B.TH.1993.93TH305.AY669729	B	V5HV	-1.494850021680094	8	short	0.7102110810529008	-1.494850021680094
361	C.CN.2007.CNE31.HM215412	C	V5HV	-1.1674910872937636	8	short	0.7904615488349604	-1.1674910872937636
362	A1.KE.1994.Q259_D2_26.AF407153	other	V5HV	2.0	8	short	0.6719650436675528	2.3073593073593073
363	B.CH..NAB01_C21.KX673209	B	V5HV	2.0	8	short	0.704039694409998	2.3073593073593073
364	A1.UG.1993.93UG077.AY669704	other	V5HV	2.0	8	short	0.7444096701542571	2.3073593073593073
365	D.KE.1993.QA465_59M_D1.FJ866137	other	V5HV	2.0	8	short	0.79	2.3073593073593073
366	01_AE.TH.1999.C3347_C11.JX512902	01_AE	V5HV	-2.1347479283474105	8	short	0.9315793732480254	-2.1347479283474105
367	A1.KE.1994.Q259_W6.AF407151	other	V5HV	2.0	8	short	0.835590329845743	2.3073593073593073
368	D.KE.1999.QD435_100M_B5.FJ866140	other	V5HV	2.0	8	short	0.875960305590002	2.3073593073593073
369	D.KE.2001.NKU3006_EC1.JQ715411	other	V5HV	2.0	8	short	0.9080349563324472	2.3073593073593073
370	D.UG.1992.92UG005.AY669758	other	V5HV	2.0	8	short	0.9313937207607872	2.3073593073593073
371	01_AE.TH.1992.92TH021.AY669775	01_AE	V5HV	-2.732335568261141	8	short	0.79	-2.732335568261141
372	01_AE.CN.2007.CNE55.HM215418	01_AE	V5HV	-2.899663924066304	8	short	0.7907089208068262	-2.899663924066304
373	C.MW.2005.CE2103_E8.KC894086	C	V5HV	0.40363518979054797	8	short	0.6824719919348685	0.40363518979054797
374	08_BC.CN.2007.CNE53.HM215417	other	V5HV	-1.8369579530858022	8	short	0.8936911373459157	-1.8369579530858022
375	C.BR.1992.92BR025_9.U15121	C	V5HV	0.9380190974762103	8	short	0.6746076165452976	0.9380190974762103
376	07_BC.CN.2004.CH070_1.EF117255	other	V5HV	-2.8409745087750946	8	short	0.7484112586998283	-2.8409745087750946
377	B.FR.1985.NL43.AY669735	B	V5HV	-2.180199511692861	8	short	0.6903347285402149	-2.180199511692861
378	07_BC.CN.2004.CH117_4.EF117262	other	V5HV	-1.9208187539523751	8	short	0.8175498390034406	-1.9208187539523751
379	A1.KE.1994.Q842_D16.AF407162	other	V5HV	2.0	8	short	0.9473479827750091	2.3073593073593073
380	D.KE.1993.QA465_59M_A1.FJ866136	other	V5HV	2.0	8	short	0.9577731308828528	2.3073593073593073
381	A1C.RW.1992.92RW009.AY669700	other	V5HV	-1.585026652029182	8	short	0.6350337101655016	-1.585026652029182
382	C.ZA.2007.CA392_H2_6.JN681221	C	V5HV	-2.3979400086720375	8	short	0.79	-2.3979400086720375
383	A1D.KE.1995.Q168_A2.AF407148	other	V5HV	0.2144994537108812	8	short	0.9032150010725652	0.2144994537108812
384	A1.KE.1994.Q842_D14.AF407161	other	V5HV	2.0	8	short	0.9643896851339135	2.3073593073593073
385	A1.KE.2005.QF495_23M_B2.FJ866115	other	V5HV	2.0	8	short	0.6185348616908308	2.461038961038961
386	C.ZA.2008.CA240_A5_5.KC154016	C	V5HV	2.0	8	short	0.626864202098669	2.461038961038961
387	A1C.RW.1992.92RW026.AY669702	other	V5HV	0.16226561429802155	8	short	0.7512153336288042	0.16226561429802155
388	C.ZA.2009.CAP363_2_00_10_3.KJ598853	C	V5HV	0.7181694053913068	8	short	0.9200832727401089	0.7181694053913068
389	A1D.KE.1995.Q168_B23.AF407149	other	V5HV	2.0	8	short	0.6398187268628999	2.461038961038961
390	C.ZA.2009.CAP341_2_00_C10_18.KC154027	C	V5HV	-1.853871964321762	8	short	0.763630630663535	-1.853871964321762
391	01_AE.CN.2006.CNE3.HM215410	01_AE	V5HV	-0.5985994592184559	8	short	0.7509942016668695	-0.5985994592184559
392	A1.UG.1994.94UG103.AY669705	other	V5HV	-0.7298337707393063	8	short	0.8709686658991954	-0.7298337707393063
393	C.MW.2004.CE1176_A3.FJ444437	C	V5HV	2.0	8	short	0.659252659571816	2.461038961038961
394	C.ZA.2008.CAP308_2_00_E11_35.KC154020	C	V5HV	-2.221848749616356	8	short	0.7937670366654125	-2.221848749616356
395	01_AE.TH.1993.CMU02.AY669779	01_AE	V5HV	0.15432048487530114	8	short	0.830139210118199	0.15432048487530114
396	C.ZA.2005.CAP256_SU.KF241776	C	V5HV	0.3424226808222063	8	short	0.7575391813681193	0.3424226808222063
397	A1.KE.1996.Q769_B9_PNS79D.AF407157	other	V5HV	2.0	8	short	0.686883684319972	2.461038961038961
398	A1D.KE.1996.QA790_204I_E2.FJ866127	other	V5HV	2.0	8	short	0.7233141176606545	2.461038961038961
399	B.US.1985.BAL_01.DQ318210	B	V5HV	2.0	8	short	0.7668478229643463	2.461038961038961
400	B.US.1985.BAL_26.DQ318211	B	V5HV	0.23752111804953865	8	short	0.7912169874332033	0.23752111804953865
401	A1.KE..BB201_B42.DQ187171	other	V5HV	-1.5228787452803376	8	short	0.9557732151278026	-1.5228787452803376
402	A1D.KE.1996.QA790_204I_C8.FJ866126	other	V5HV	2.0	8	short	0.8131521770356537	2.461038961038961
403	B.CH..NAB01_C24_REV.KX673212	B	V5HV	2.0	8	short	0.8566858823393456	2.461038961038961
404	C.MW.2002.BF1266_431A.HM215360	C	V5HV	0.4044881954088587	8	short	0.9207576234028547	0.4044881954088587
405	B.US.1996.BG1168_1.AY835443	B	V5HV	2.0	8	short	0.893116315680028	2.461038961038961
406	A1.KE.1993.BG505_W6M_A5_T332N.DQ208456	other	V5HV	-0.9100948885606021	8	short	0.7084600761184286	-0.9100948885606021
407	01_AE.CN.2007.CNE56.HM215419	01_AE	V5HV	0.21218760440395779	8	short	0.6771455533588546	0.21218760440395779
408	A1.KE.1993.BG505_W6M_C2.DQ208458	other	V5HV	-1.8238218907326698	8	short	0.6852566289136025	-1.8238218907326698
409	A1.KE.1993.BG505_W6M_C2_T332N.	other	V5HV	-1.080921907623926	8	short	0.6737646545371947	-1.080921907623926
410	A1.KE..BI369_9A.DQ187019	other	V5HV	-1.744727494896694	8	short	0.6614202290858722	-1.744727494896694
411	A1.KE.1996.Q769_D22.AF407158	other	V5HV	-0.32361736510325956	8	short	0.8685436368710456	-0.32361736510325956
412	01_AE.CN.2007.BJOX009000_02_4.HM215372	01_AE	V5HV	-0.6793760449464624	8	short	0.79	-0.6793760449464624
413	01_AE.CN.2007.BJOX010000_06_2.HM215373	01_AE	V5HV	2.0	8	short	0.9207473404281841	2.461038961038961
414	B.US.2002.APV_17.DQ869023	B	V5HV	-0.3115801779972894	8	short	0.9273391446634875	-0.3115801779972894
415	B.US..BR07.AY124979	B	V5HV	2.0	8	short	0.9401812731371002	2.461038961038961
416	C.ZA.2007.CAP220_2_00_A8_5B.JN967792	C	V5HV	2.0	8	short	0.9531357979013311	2.461038961038961
417	C.ZA.2006.CAP266_2_00_E9_H6.JN681229	C	V5HV	-1.4685210829577449	8	short	0.6770973263553938	-1.4685210829577449
418	B.CH..NAB01_C21_REV.KX673210	B	V5HV	2.0	8	short	0.9614651383091692	2.461038961038961
419	07_BC.CN.2007.CNE20.HM215406	other	V5HV	-0.9056686507229038	8	short	0.6753372992442835	-0.9056686507229038
420	A1.KE..MG505_W0M_A2.DQ208449	other	V5HV	0.29885307640970665	8	short	0.6248344187285677	0.29885307640970665
421	A1.KE.1994.Q842_D12.AF407160	other	V5HV	-0.8926543345279053	8	short	0.9053064473321673	-0.8926543345279053
422	C.ZM.2000.ZM53_12.AY423984	C	V5HV	-0.3137928755175893	8	short	0.6768073111401811	-0.3137928755175893
423	C.ZA.2008.CAP301_2_00_C3_20.KC154017	C	V5HV	-2.3010299956639813	8	short	0.7124219078567618	-2.3010299956639813
424	C.ZA.1997.97ZA009.AY118166	C	V5HV	2.0	8	short	0.6156103148660865	2.6147186147186146
425	C.KE.1997.QC406_70M_F3.FJ866133	C	V5HV	2.0	8	short	0.6222268691171473	2.6147186147186146
426	07_BC.CN.1998.98CN009.AY669747	other	V5HV	-0.8664610916297825	8	short	0.9291791962745317	-0.8664610916297825
427	01_AE.CN.2007.BJOX025000_01_1.HM215386	01_AE	V5HV	0.7201915640835165	8	short	0.6510911611151117	0.7201915640835165
428	A1D.KE.1996.QA790_204I_A4.FJ866124	other	V5HV	2.0	8	short	0.632652017224991	2.6147186147186146
429	B.CH..NAB01_C24.KX673211	B	V5HV	2.0	8	short	0.6486062792392129	2.6147186147186146
430	C.TZ.2000.98_F4_H5_13.HQ659642	C	V5HV	2.0	8	short	0.6719650436675528	2.6147186147186146
431	C.ZA.2008.CAP292_2_00_12_4.JN681254	C	V5HV	2.0	8	short	0.704039694409998	2.6147186147186146
432	C.ZA.2008.CAP291_2_00_H2_15.KF114884	C	V5HV	-1.1191864077192086	8	short	0.8338034535392774	-1.1191864077192086
433	D.UG.1999.A07412M1_VRC12.HM215357	other	V5HV	-2.5969824857777195	8	short	0.8119408597275243	-2.5969824857777195
434	D.KE.1997.QB857_110I_B3.FJ866138	other	V5HV	-0.18708664335714442	8	short	0.8284602852680634	-0.18708664335714442
435	A1D.KE.1996.QA790_204I_C1.FJ866125	other	V5HV	2.0	8	short	0.7444096701542571	2.6147186147186146
436	C.ZA.2006.CAP269_2_00_F11_1.JN967794	C	V5HV	0.642068627341504	8	short	0.79	0.642068627341504
437	B.US.1986.ADA.AY426119	B	V5HV	-2.151392190930217	8	short	0.9084614295924893	-2.151392190930217
438	07_BC.CN.2007.CNE19.HM215405	other	V5HV	-1.042148580704091	8	short	0.9297524969315808	-1.042148580704091
439	G.CH..NAB13PRE_CL_9.EU023937	other	V5HV	-1.6819366650372385	8	short	0.8393546577345897	-1.6819366650372385
440	C.TZ.2003.6838_V1_C35.HM215341	C	V5HV	-0.18571244035701348	8	short	0.7518016746391756	-0.18571244035701348
441	A1.KE.2005.QF495_23M_D1.FJ866116	other	V5HV	2.0	8	short	0.79	2.6147186147186146
442	G.ES.2005.X2131_C1_B5.FJ817368	other	V5HV	-1.7645220553870486	8	short	0.8013082043796252	-1.7645220553870486
443	C.ZA.2009.20965238.HQ595751	C	V5HV	2.0	8	short	0.835590329845743	2.6147186147186146
444	B.US.1986.JRFL.AY669728	B	V5HV	1.2321775451665757	8	short	0.7540334099791358	1.2321775451665757
445	02_AG.CM.2004.211_9.EU513187	other	V5HV	-0.8885694482340198	8	short	0.6511066771675813	-0.8885694482340198
446	G.ES.2003.X1254_C3.EU885762	other	V5HV	0.6629334022178225	8	short	0.673449146532433	0.6629334022178225
447	B.US.1986.JRCSF.AY669726	B	V5HV	-3.031003673351688	8	short	0.8304616435257787	-3.031003673351688
448	B.FR.1983.HXB2.K03455	B	V5HV	1.656160513527728	8	short	0.79	1.656160513527728
449	C.ZA.2009.21399975_E2_B3.HQ615957	C	V5HV	-1.2518119729937995	8	short	0.8614746578777744	-1.2518119729937995
450	B.PE..H086_8.EF210732	B	V5HV	-2.6989700043360187	8	short	0.8564358278311749	-2.6989700043360187
451	B.US.2000.WITO4160_33.AY835451	B	V5HV	-2.8770636269836958	8	short	0.6876301158672757	-2.8770636269836958
452	A1.KE..MI369_A5.DQ187018	other	V5HV	-2.0	8	short	0.7332060476515142	-2.0
453	A1.BE..VLGC_A1.AY669698	other	V5HV	0.9035782936630544	8	short	0.8323587913413035	0.9035782936630544
454	A1.UG.1992.UG037_8.U09127	other	V5HV	0.45218985039318826	8	short	0.6572110694120357	0.45218985039318826
455	C.IN.2000.26191_2_48.EF117274	C	V5HV	-1.275724130399211	8	short	0.7235696394794501	-1.275724130399211
456	02_AG.CM.2004.263_8.EU513182	other	V5HV	1.4105241725861883	8	short	0.7599781495326453	1.4105241725861883
457	C.TZ.2001.TZBD_02.JQ362424	C	V5HV	-1.4559319556497243	8	short	0.9241063060679948	-1.4559319556497243
458	C.TZ.2001.TZA125_17.JQ362423	C	V5HV	-0.9365165219724719	8	short	0.8739126572149833	-0.9365165219724719
459	D.TZ.2005.3016_V5_C45.HM215283	other	V5HV	1.7024167491002677	8	short	0.8335570732907193	1.7024167491002677
460	01_AE.TH.1993.TH976_17.U08458	01_AE	V5HV	2.0	8	short	0.875960305590002	2.6147186147186146
461	C.TZ.2005.3168_V4_C10.HM215289	C	V5HV	-1.6861327796308465	8	short	0.7615132649568905	-1.6861327796308465
462	01_AE.TH.1993.TH966_8.U08456	01_AE	V5HV	-2.930146978886375	8	short	0.8622047566470864	-2.930146978886375
463	02A1.CM.2005.T280_5.EU513183	other	V5HV	-1.537602002101044	8	short	0.9023643156124403	-1.537602002101044
464	C.ZM.2003.249M_B10.EU166862	C	V5HV	-0.3231966877310348	8	short	0.9023763402454363	-0.3231966877310348
465	02_AG.CM.2005.T278_50.EU513198	other	V5HV	1.3135867358044717	8	short	0.8394614883424679	1.3135867358044717
466	C.ZA.2007.20417927_07.JQ352785	C	V5HV	1.3072606421450053	8	short	0.7941836402937593	1.3072606421450053
467	C.ZA.2007.20258279_V2.HQ595763	C	V5HV	2.0	8	short	0.9080349563324472	2.6147186147186146
468	C.TZ.2004.0041_V3_C18.HM215253	C	V5HV	-2.6989700043360187	8	short	0.6937756637886066	-2.6989700043360187
469	C.ZM.2003.ZM249_1.DQ388514	C	V5HV	0.1973274318257658	8	short	0.8698717554244079	0.1973274318257658
470	A1.KE..MB201_A1.DQ187026	other	V5HV	0.3961993470957364	8	short	0.7176612689636778	0.3961993470957364
471	A1D.TZ.2004.0815_V3_C3.HM215260	other	V5HV	2.0	8	short	0.9313937207607872	2.6147186147186146
472	01_AE.TH.1996.M02138.AY713424	01_AE	V5HV	2.0	8	short	0.9473479827750091	2.6147186147186146
473	B.US.1997.1006_11_C3_1601.EU289183	B	V5HV	2.0	8	short	0.9577731308828528	2.6147186147186146
474	B.FR.1983.LAI.K02013	B	V5HV	2.0	8	short	0.9643896851339135	2.6147186147186146
475	C.ZA.2008.KO870_C2_10.JN681244	C	V5HV	0.9328794578237992	8	short	0.872569232768633	0.9328794578237992
476	C.ZM.2002.ZM197_7.DQ388515	C	V5HV	-0.26346008469532006	8	short	0.9439261122388821	-0.26346008469532006
477	C.ZM..ZM176_66.	C	V5HV	-1.0229626647753187	8	short	0.6339740326682523	-1.0229626647753187
478	O.CM.1996.YBF35.AJ236418	other	V5HV	2.0	8	short	0.6185348616908308	2.7683982683982684
479	C.ZA.2008.KO459_T68_4.JN681242	C	V5HV	-2.221848749616356	8	short	0.8391109287401448	-2.221848749616356
480	C.IN.1999.16055_2_3.EF117268	C	V5HV	-2.202884869938317	8	short	0.8786124675984254	-2.202884869938317
481	C.ZA.2008.KO426_T78_10.JN681241	C	V5HV	2.0	8	short	0.626864202098669	2.7683982683982684
482	A1.UG.2007.191084_B7_19.HM215266	other	V5HV	-1.528634934581981	8	short	0.8423704252444971	-1.528634934581981
483	C.ZA.2005.19157834_V1.HQ595743	C	V5HV	2.0	8	short	0.6398187268628999	2.7683982683982684
484	B.CH..ZENV16_1202_7.KU600818	B	V5HV	-2.3767507096020997	8	short	0.8351724985250646	-2.3767507096020997
485	A1.UG.2007.191955_A11.HM215272	other	V5HV	-2.979887430434533	8	short	0.7140591885161784	-2.979887430434533
486	C.ZA.1997.ZA012_29.EU855133	C	V5HV	-0.01373897384720688	8	short	0.7515332523087832	-0.01373897384720688
487	B.US.1986.YU2.M93258	B	V5HV	-1.0679729359373784	8	short	0.9061033410661187	-1.0679729359373784
488	A1.KE.2000.KNH1209_18.AY736813	other	V5HV	2.0	8	short	0.659252659571816	2.7683982683982684
489	C.ZA.2007.20198102_E9_G1.HQ615944	C	V5HV	-1.853871964321762	8	short	0.7204821853933633	-1.853871964321762
490	C.MW.2004.1394_C9G1.FJ444527	C	V5HV	-3.1029890542067697	8	short	0.79	-3.1029890542067697
491	C.IN.2016.329_16_C1.MK076647	C	V5HV	2.0	8	short	0.686883684319972	2.7683982683982684
492	C.ZA.2007.2869751_A4_D3.HQ615954	C	V5HV	-0.30627305107635305	8	short	0.6520463064068083	-0.30627305107635305
493	C.MW.2003.CE0393_C3.FJ444215	C	V5HV	-0.8374654634506441	8	short	0.79	-0.8374654634506441
494	A1D.TZ.2003.3468_V1_C12.HM215301	other	V5HV	2.0	8	short	0.7233141176606545	2.7683982683982684
495	01_AE.TH.1999.R3265_C6.JX512903	01_AE	V5HV	-1.6274746175484411	8	short	0.6843423825854138	-1.6274746175484411
496	C.TZ.2005.6322_V4_C1.HM215326	C	V5HV	-1.0532530649664151	8	short	0.6501963508924754	-1.0532530649664151
497	C.ZA.2007.CT072_56_7.JN681232	C	V5HV	-0.27083521030722996	8	short	0.79	-0.27083521030722996
498	B.US.1997.62357_14_D3_4589.EU289189	B	V5HV	2.0	8	short	0.7668478229643463	2.7683982683982684
499	C.ZA.1998.DU172_17.DQ411853	C	V5HV	2.0	8	short	0.8131521770356537	2.7683982683982684
500	C.ZA.2007.CT184_D3_15.KF114889	C	V5HV	-3.0	8	short	0.7558468919735234	-3.0
501	C.ZA.2007.CT823_B6_1.JN681236	C	V5HV	2.0	8	short	0.8566858823393456	2.7683982683982684
502	02_AG.FR.1991.DJ263_8.EU855130	other	V5HV	-1.744727494896694	8	short	0.9163646676882912	-1.744727494896694
503	C.TZ.2004.3728_V2_C6.HM215307	C	V5HV	1.5013879412056164	8	short	0.8454706810947854	1.5013879412056164
504	C.TZ.2004.377_V4_C09.HM215308	C	V5HV	0.48244479191826517	8	short	0.7812842837930059	0.48244479191826517
505	C.IN.2016.329_16_D5.MK076655	C	V5HV	2.0	8	short	0.893116315680028	2.7683982683982684
506	CD.TZ.2004.3817_V2_C59.HM215310	other	V5HV	2.0	8	short	0.9207473404281841	2.7683982683982684
507	B.US.1994.6101_1.AY835434	B	V5HV	2.0	8	short	0.9401812731371002	2.7683982683982684
508	C.ZA.2007.CT349_39_16.JQ061131	C	V5HV	2.0	8	short	0.9531357979013311	2.7683982683982684
509	C.TZ.2000.541_F1_A7_2.HQ698049	C	V5HV	-0.384049948343599	8	short	0.7495225651569654	-0.384049948343599
510	B.TT.1995.SC422_8.AY835441	B	V5HV	-1.6027902196212203	8	short	0.800382785029019	-1.6027902196212203
511	B.US.1995.6535_3.AY835438	B	V5HV	2.0	8	short	0.9614651383091692	2.7683982683982684
512	D.CD.1983.ELI.K03454	other	V5HV	0.9324737646771533	8	short	0.7074955010449558	0.9324737646771533
513	C.TZ.2005.6040_V4_C15.HM215320	C	V5HV	-2.0	8	short	0.7778794072841144	-2.0
514	A1.KE.2004.QG984_21M_A3.FJ866117	other	V5HV	2.0	8	short	0.79	2.9220779220779223
515	C.CN.2006.CNE58.HM215421	C	V5HV	-0.9968842829001938	8	short	0.9456569071301522	-0.9968842829001938
516	C.MW.2007.703010217_B6.KC894109	C	V5HV	-1.537602002101044	8	short	0.7499791884066787	-1.537602002101044
517	02_AG.CM.2004.T255_34.EU513184	other	V5HV	2.0	8	short	0.7444096701542571	2.9220779220779223
518	A1.KE.2005.QH209_14M_A2.FJ866118	other	V5HV	-2.0871829903194334	8	short	0.8160213601872857	-2.0871829903194334
519	A1G.CM.2004.T252_7.EU513190	other	V5HV	0.290034611362518	8	short	0.6366717706603435	0.290034611362518
520	02_AG.CM.2004.T253_11.EU513191	other	V5HV	2.0	8	short	0.835590329845743	2.9220779220779223
521	C.ZA.2007.705010067_TF.KC156125	C	V5HV	-0.09745322068600858	8	short	0.79	-0.09745322068600858
522	C.ZA.2007.706010164_1A7.FJ444076	C	V5HV	-0.5800442515102421	8	short	0.7098586858843857	-0.5800442515102421
523	C.MW.2003.CE0626_E6.FJ444284	C	V5HV	-1.6382721639824072	8	short	0.8776070906319179	-1.6382721639824072
524	01_AE.TH.1998.R1166_C1.JQ352783	01_AE	V5HV	0.4732547976881949	8	short	0.9384742269937199	0.4732547976881949
525	A1C.TZ.2005.6545_V4_C1.HM215332	other	V5HV	-1.568378952372645	8	short	0.6238126467473872	-1.568378952372645
526	C.ZA.2007.706010164_1A7_REV.FJ444076	C	V5HV	-0.5800442515102421	8	short	0.6577357660177683	-0.5800442515102421
527	A1C.TZ.2004.6540_V4_C1.HM215330	other	V5HV	-1.6174606765777955	8	short	0.9289839262310355	-1.6174606765777955
528	41_CD.TZ.2003.6952_V1_C20.HM215343	other	V5HV	0.38808165432497005	8	short	0.8568218298195978	0.38808165432497005
529	02A1.CM.2004.T257_31.EU513185	other	V5HV	0.836270300374156	10	long	1.2273456532199647	0.836270300374156
530	C.ZM.2003.ZM214_15.DQ388516	C	V5HV	2.0	10	long	1.0356103148660865	2.0
531	B.CH.2001.NAB01.EU023918	B	V5HV	0.053846426852252584	10	long	1.2888417378775625	0.053846426852252584
532	B.CH..NAB01_C14_REV.KX673208	B	V5HV	0.31827208021162695	10	long	1.1053157168755645	0.31827208021162695
533	C.ZM.1998.ZM135_10A.AY424079	C	V5HV	2.0	10	long	1.0422268691171472	2.0
534	G.ES.2002.X1193_C1.EU885761	other	V5HV	-1.8482012774071386	10	long	1.21	-1.8482012774071386
535	C.ZA.2007.SO225_H11_12.JN681252	C	V5HV	-1.2676062401770316	10	long	1.255590329845743	-1.2676062401770316
536	B.CH.2003.NAB5PRE_CL_1.EU023923	B	V5HV	-0.8927900303521317	10	long	1.2513531925753176	-0.8927900303521317
537	A1.KE.1996.Q769_H5.AF407159	other	V5HV	-0.39591441311812386	10	long	1.0982577616227505	-0.39591441311812386
538	B.CH..NAB01_PA.KX673206	B	V5HV	-0.37468754903832613	10	long	1.21	-0.37468754903832613
539	G.ES.2006.X2088_C9.EU885764	other	V5HV	2.0	10	long	1.052652017224991	2.0
540	B.CH..NAB01_C14.KX673207	B	V5HV	0.18012587516405396	10	long	1.2498841904740832	0.18012587516405396
541	B.US..MN_3.HM215430	B	V5HV	2.0	10	long	1.0686062792392128	2.0
542	G.ES.2004.X1632_S2_B10.FJ817370	other	V5HV	-1.6671980968220168	10	long	1.3461201186877627	-1.6671980968220168
543	C.IN.2000.0013095_2_11.EF117267	C	V5HV	1.1860036838341574	10	long	1.21	1.1860036838341574
544	A1.KE..MB539_2B7.DQ187082	other	V5HV	0.07554696139253074	10	long	1.1352681289447872	0.07554696139253074
545	B.US.1995.3988_25.AY835436	B	V5HV	-2.154901959985743	10	long	1.21	-2.154901959985743
546	D.UG.1998.57128_VRC15.AY736829	other	V5HV	-0.9318512590267063	10	long	1.1093570527625836	-0.9318512590267063
547	C.ZA.2008.ME067_A10_15.JN681245	C	V5HV	0.5105450102066121	10	long	1.320874380091558	0.5105450102066121
548	C.TZ.2006.6022_V7_C24.HM215319	C	V5HV	2.0	10	long	1.0919650436675528	2.0
549	C.TZ.2003.6471_V1_C16.HM215328	C	V5HV	2.0	10	long	1.124039694409998	2.0
550	C.MW.2007.703010131_1E2.KC894107	C	V5HV	-1.2291479883578558	10	long	1.2947946597427187	-1.2291479883578558
551	C.ZA.2007.704010042_2E5.KC894113	C	V5HV	-2.0457574905606752	10	long	1.177568780213035	-2.0457574905606752
552	C.TZ.2001.346_F4_D2_12.HM215302	C	V5HV	2.0	10	long	1.164409670154257	2.0
553	C.ZA.2007.704010083_B8.FJ443671	C	V5HV	0.4427932259397691	10	long	1.1404536516673645	0.4427932259397691
554	A1CD.RW.1992.92RW024.AY669699	other	V5HV	-1.1611509092627446	10	long	1.0949549490189554	-1.1611509092627446
555	B.US.1992.92US715.U08451	B	V5HV	-0.958607314841775	10	long	1.21	-0.958607314841775
556	08_BC.CN.1998.98CN006.AY669745	other	V5HV	2.0	10	long	1.21	2.0
557	C.BW.2006.B005018_8_F6_3.KF114881	C	V5HV	0.4652340949880144	10	long	1.288303426206466	0.4652340949880144
558	C.BW.2007.B005582_7_G7_8.KF114882	C	V5HV	2.0	10	long	1.255590329845743	2.0
559	A1.KE..BB539_2B13.DQ187240	other	V5HV	-1.1135092748275182	10	long	1.21	-1.1135092748275182
560	B.FR..BX08_16.GQ855765	B	V5HV	-2.7183077328390626	10	long	1.2368778431448089	-2.7183077328390626
561	B.US.1994.7165_18.AY835437	B	V5HV	-1.157952711490362	10	long	1.0707149310680264	-1.157952711490362
562	01_AE.TH.1999.C1080_C3.JN944660	01_AE	V5HV	-2.421498319293193	10	long	1.2269100935747503	-2.421498319293193
563	C.IN.2016.330_16_D4.MK076712	C	V5HV	0.6404814369704218	10	long	1.2885177063051059	0.6404814369704218
564	C.ZA.2007.2969249.HQ595766	C	V5HV	2.0	10	long	1.295960305590002	2.0
565	C.IN.2000.00836_2_5.EF117265	C	V5HV	-0.0520763801682736	10	long	1.21	-0.0520763801682736
566	C.TZ.2004.0921_V2_C14.HM215262	C	V5HV	-1.784309573746797	10	long	1.1683889548663444	-1.784309573746797
567	C.TZ.2004.0984_V2_C2.HM215263	C	V5HV	0.3443922736851107	10	long	1.0784501986332993	0.3443922736851107
568	B.US.1998.1056_10_TA11_1826.EU289186	B	V5HV	-0.6345681775095798	10	long	1.2511902042140737	-0.6345681775095798
569	C.ZA.2008.1143465_14.JQ352799	C	V5HV	-1.537602002101044	10	long	1.21	-1.537602002101044
570	C.ZA.2008.1245045.HQ595742	C	V5HV	-1.431798275933005	10	long	1.2912374289017232	-1.431798275933005
571	C.IN.1999.16845_2_22.EF117269	C	V5HV	1.8759937052924844	10	long	1.2534566531168512	1.8759937052924844
572	C.TZ.2001.304_F2_1_11.HM215286	C	V5HV	1.3426397737944364	10	long	1.21	1.3426397737944364
573	C.BW.2004.1811_B3_23.KC154012	C	V5HV	2.0	10	long	1.3280349563324472	2.0
574	D.UG.2006.191821_E6_1.HM215270	other	V5HV	-0.8125074810195749	10	long	1.2868183623274223	-0.8125074810195749
575	C.ZA.2005.19252094_A5_G2.HQ615953	C	V5HV	-0.9281179926938746	10	long	1.0810608496304153	-0.9281179926938746
576	C.ZA.2008.20721190.HQ595747	C	V5HV	2.0	10	long	1.3513937207607871	2.0
577	C.ZM.2007.235080_3G7_REV.JN977604	C	V5HV	-1.744727494896694	10	long	1.2901817791614647	-1.744727494896694
578	C.IN.1999.25710_2_43.EF117271	C	V5HV	-2.899663924066304	10	long	1.1331390989055283	-2.899663924066304
579	C.BW.2005.2865_A11_12.KC154013	C	V5HV	0.3841741388070335	10	long	1.2531985019021914	0.3841741388070335
580	C.ZA.2007.2891391_A2_E1.HQ615955	C	V5HV	2.0	10	long	1.367347982775009	2.0
581	C.ZA.2005.18814602_H8_F3.HQ615948	C	V5HV	-3.0	10	long	1.255590329845743	-3.0
582	01_AE.TH.2000.C4118_9.JQ352782	01_AE	V5HV	-2.8433297234458736	10	long	1.21	-2.8433297234458736
583	C.ZM.1998.ZM55_28A.AY423971	C	V5HV	-0.03515133610115895	10	long	1.2553242705291539	-0.03515133610115895
584	B.US.2004.CAAN5342.AY835452	B	V5HV	0.8697525606671618	10	long	1.270518083647729	0.8697525606671618
585	B.CN.2004.CNE10.HM215397	B	V5HV	2.0	10	long	1.3777731308828527	2.0
586	C.ZA.2008.CAP326_2_00_D9_2.KC154024	C	V5HV	-1.0705810742857071	10	long	1.166154317090119	-1.0705810742857071
587	C.MW.2006.CE2052_G10.KC894084	C	V5HV	-3.0	10	long	1.164409670154257	-3.0
588	C.ZA.2006.CAP69_1_12_TA7_1.JX131327	C	V5HV	-0.7878123955960422	10	long	1.1344424317904822	-0.7878123955960422
589	C.ZA.2008.CAP307_2_00_24_1.JN681255	C	V5HV	2.0	10	long	1.3843896851339135	2.0
590	C.ZA.2009.CAP343_2_00_21_2.JN681257	C	V5HV	2.0	10	long	1.0385348616908308	2.153679653679654
591	C.CN.2007.CNE17.HM215403	C	V5HV	-0.8810742471742233	10	long	1.3445602400719046	-0.8810742471742233
592	C.ZA.2006.CAP260_2_00_TA1_1B.JN681228	C	V5HV	0.08600370561838196	10	long	1.1006414336162536	0.08600370561838196
593	C.MW.2004.CE1086_B2.FJ444395	C	V5HV	2.0	10	long	1.046864202098669	2.153679653679654
594	C.ZA.2005.CAP258_2_00_X_23.JN681227	C	V5HV	-0.3990271043132517	10	long	1.1322715818696079	-0.3990271043132517
595	07_BC.CN.2004.CH181_12.EF117259	other	V5HV	-3.5228787452803374	10	long	1.21	-3.5228787452803374
596	C.CN.2007.CNE30.HM215411	C	V5HV	1.4081721014970536	10	long	1.2513919502351474	1.4081721014970536
597	07_BC.CN.2007.CNE21.HM215407	other	V5HV	-2.8928239609339608	10	long	1.3198574489673893	-2.8928239609339608
598	C.ZA.2006.CAP37_1_18_D2_19.JN681230	C	V5HV	-0.7721132953863264	10	long	1.319993020815895	-0.7721132953863264
599	C.MW.2003.CE0665_F2.KC894076	C	V5HV	-0.5391021572434522	10	long	1.21	-0.5391021572434522
600	C.ZA.2005.CAP225_1_06_A2_18.JN681225	C	V5HV	-0.7281583934635011	10	long	1.21496968247137	-0.7281583934635011
601	C.ZA.2009.CT565_C7_48.KF114890	C	V5HV	-0.30803489723263966	10	long	1.251238360229184	-0.30803489723263966
602	B.HT.1992.HT593_1.U08444	B	V5HV	-1.2365720064370627	10	long	1.1653115790683715	-1.2365720064370627
603	C.ZA.2005.CAP88_6M_C10.KU198436	C	V5HV	2.0	10	long	1.0598187268628998	2.153679653679654
604	C.ZA.2005.CAP206_1_B5_Y681D.KJ700457	C	V5HV	-2.5228787452803374	10	long	1.2952472002592699	-2.5228787452803374
605	C.ZA.2006.CAP177_1A3.KC894133	C	V5HV	-0.9318141382538383	10	long	1.3200999648305327	-0.9318141382538383
606	C.ZA.2005.CAP244_D3.DQ435684	C	V5HV	1.0276512662873198	10	long	1.21	1.0276512662873198
607	07_BC.CN.2004.CH038_12.EF042692	other	V5HV	1.667452952889954	10	long	1.253157798076477	1.667452952889954
608	C.IN.2015.329_15_A1.MK076610	C	V5HV	2.0	11	long	1.079252659571816	2.153679653679654
609	C.IN.2015.329_15_B1.MK076614	C	V5HV	2.0	11	long	1.106883684319972	2.153679653679654
610	C.ZA.2008.CA457_H1_1.JN681222	C	V5HV	2.0	11	long	1.1433141176606543	2.153679653679654
611	C.ZA.2006.2768732_C5_16.HQ615952	C	V5HV	-1.2676062401770316	11	long	1.21	-1.2676062401770316
612	C.IN.1999.25711_2_4.EF117272	C	V5HV	0.8727388274726688	11	long	1.1390124940392796	0.8727388274726688
613	O.CM.1996.YBF39.AJ236421	other	V5HV	2.0	11	long	1.1868478229643462	2.153679653679654
614	C.ZA.2008.20883229_C9_H6.HQ615943	C	V5HV	2.0	11	long	1.2331521770356537	2.153679653679654
615	O.CM.1995.YBF26.AJ133068	other	V5HV	2.0	11	long	1.2766858823393457	2.153679653679654
616	C.ZA.2007.19715820_A10_H2.HQ615950	C	V5HV	-1.494850021680094	11	long	1.2538603056423967	-1.494850021680094
617	C.ZA.2005.19314479_A2_5.HQ615958	C	V5HV	0.9720175986740154	11	long	1.2994303658361643	0.9720175986740154
618	B.CH..ZENV07_0504_15.KU600814	B	V5HV	-0.583359492661719	11	long	1.1390364036514344	-0.583359492661719
619	B.CH..ZENV91_0505_12.KU600815	B	V5HV	0.693726948923647	11	long	1.21	0.693726948923647
620	B.CN.2006.CNE4.HM215413	B	V5HV	2.0	11	long	1.3131163156800278	2.153679653679654
621	C.ZA.2008.CT977_69_12.JN681239	C	V5HV	-2.5228787452803374	11	long	1.1660568952857795	-2.5228787452803374
622	C.ZA.1999.DU156_12.DQ411852	C	V5HV	-2.5646175562675815	11	long	1.21	-2.5646175562675815
623	A1.TZ.2005.0330_V4_C3.HM215257	other	V5HV	-0.03258776201693684	11	long	1.164762827340687	-0.03258776201693684
624	A1.KE.2000.KER2018_11.AY736810	other	V5HV	-2.362950792384353	11	long	1.1840908126785115	-2.362950792384353
625	02A1.CM.2004.242_14.EU513188	other	V5HV	-1.4814860601221125	11	long	1.1674413523183638	-1.4814860601221125
626	C.ZA.2008.SO405_T24_5.JN681248	C	V5HV	2.0	11	long	1.340747340428184	2.153679653679654
627	B.US.1995.5768_4.AY835435	B	V5HV	-1.6989700043360187	11	long	1.2211051454326187	-1.6989700043360187
628	D.UG.1992.92UG038.AY669759	other	V5HV	2.0	11	long	1.3601812731371001	2.153679653679654
629	C.ZA.2008.SO186_H6_5.JN681247	C	V5HV	-3.0	11	long	1.295960305590002	-3.0
630	C.ZA.2008.CAP317_2_00_D4_10.KC154022	C	V5HV	-1.1611509092627446	11	long	1.3490838828594076	-1.1611509092627446
631	C.TZ.2005.6785_V5_C14.HM215338	C	V5HV	0.2127148321489325	11	long	1.1772996137256275	0.2127148321489325
632	C.ZA.2007.704809221_1B3.FJ444103	C	V5HV	-0.9344202852715516	11	long	1.1464184034134948	-0.9344202852715516
633	C.ZA.2007.705010185_TF.KC156129	C	V5HV	-0.44611697335612566	11	long	1.2917483035582829	-0.44611697335612566
634	C.ZA.2008.CAP330_2_00_F2_41.KC154025	C	V5HV	-3.0	11	long	1.21	-3.0
635	C.ZA.2007.722_G4_16.JN967798	C	V5HV	-1.0705810742857071	11	long	1.253845682909881	-1.0705810742857071
636	A1.UG.1992.92UG031.AY669701	other	V5HV	0.5078558716958309	11	long	1.21	0.5078558716958309
637	A1.RW.1993.93RW029.AY669697	other	V5HV	2.0	11	long	1.373135797901331	2.153679653679654
638	C.MW.2006.703010010_C4.KC894105	C	V5HV	-2.5228787452803374	11	long	1.1254176437417258	-2.5228787452803374
639	C.ZA.2005.CAP210_E8.DQ435683	C	V5HV	1.8286399211071884	11	long	1.21	1.8286399211071884
640	C.TZ.2005.3637_V5_C3.HM215305	C	V5HV	2.0	11	long	1.3814651383091692	2.153679653679654
641	B.US.2001.APV_13.DQ869019	B	V5HV	-0.47237009912866135	11	long	1.2512273502859694	-0.47237009912866135
642	C.ZA.2005.CAP210_TA5.KC894136	C	V5HV	1.6169898507893268	11	long	1.21	1.6169898507893268
643	B.US.1998.AC10_29.AY835446	B	V5HV	-2.043255454717309	11	long	1.1352146283068338	-2.043255454717309
644	B.US.2003.APV_6.DQ869030	B	V5HV	-0.9829666607012196	11	long	1.2877947682699864	-0.9829666607012196
645	B.US.1996.6244_13_B5_4567.EU289191	B	V5HV	0.9720787365116952	12	long	1.111122149357443	0.9720787365116952
646	C.ZA.2009.21197826_V1.HQ595753	C	V5HV	2.0	12	long	1.0356103148660865	2.3073593073593073
647	C.TZ.2005.3426_V5_C17.HM215300	C	V5HV	-0.6840296545430823	12	long	1.1709775074554836	-0.6840296545430823
648	A1.KE.2005.QH343_21M_A10.FJ866119	other	V5HV	-1.154901959985743	12	long	1.365796468882514	-1.154901959985743
649	C.ZA.2007.704010069_C6.KC894114	C	V5HV	0.6403820447095685	12	long	1.1323553030685092	0.6403820447095685
650	C.ZA.2007.3545883_G1_E1.HQ615942	C	V5HV	-1.7212463990471711	12	long	1.1306925294679298	-1.7212463990471711
651	B.US.1997.SS1196_1.AY835442	B	V5HV	1.0377849417536376	12	long	1.255495160333403	1.0377849417536376
652	C.BW.2005.3312_D6_2.KC154014	C	V5HV	-0.3545777306509081	12	long	1.319030353369908	-0.3545777306509081
653	B.US.1997.1012_11_TC21_3257.EU289184	B	V5HV	-1.9609429819665563	12	long	1.2787607832709609	-1.9609429819665563
654	DO.FR.2008.RBF208.GQ351296	other	V5HV	2.0	12	long	1.0422268691171472	2.3073593073593073
655	C.MW.2004.CE0985_H7.FJ444391	C	V5HV	0.4720246977002814	12	long	1.1052009522337205	0.4720246977002814
656	A1.KE.2005.QH343_21M_B5.FJ866120	other	V5HV	-1.2218487496163564	12	long	1.1249622448158525	-1.2218487496163564
657	C.IN.2014.329_14_B1.MK076593	C	V5HV	2.0	12	long	1.052652017224991	2.3073593073593073
658	C.IN.2014.329_14_B4.MK076596	C	V5HV	2.0	12	long	1.0686062792392128	2.3073593073593073
659	C.ZM.1996.96ZM651_02.AF286224	C	V5HV	0.865103974641128	12	long	1.1818942788504625	0.865103974641128
660	C.TZ.2003.3873_V1_C24.HM215311	C	V5HV	-2.5484591714280516	12	long	1.2553479019274265	-2.5484591714280516
661	C.ZA.2006.2759058_F10_B6.HQ615959	C	V5HV	0.26764098234591555	12	long	1.2843427591844352	0.26764098234591555
662	08_BC.CN.2007.CNE52.HM215416	other	V5HV	-1.6772433399222413	13	long	1.3206444803356008	-1.6772433399222413
663	C.ZA.2008.21203310_G7_C3.HQ615946	C	V5HV	0.3277674899027289	13	long	1.3166781820547357	0.3277674899027289
664	C.IN.2015.330_15_C36.MK076700	C	V5HV	2.0	13	long	1.0919650436675528	2.3073593073593073
665	C.ZA.2009.21369737_G11_F2.HQ615941	C	V5HV	2.0	13	long	1.124039694409998	2.3073593073593073
666	C.IN.2016.330_16_H2.MK076724	C	V5HV	0.5954962218255742	13	long	1.1722981412120372	0.5954962218255742
667	C.ZA.2008.SO607_B6_9.KF114895	C	V5HV	2.0	13	long	1.164409670154257	2.3073593073593073
668	C.IN.2016.330_16_A2.MK076707	C	V5HV	2.0	13	long	1.21	2.3073593073593073
669	C.ZA.2009.21502011_F12_E2.HQ615949	C	V5HV	2.0	13	long	1.255590329845743	2.3073593073593073
670	C.TZ.2001.234_F1_16_57.HM215278	C	V5HV	-1.8239087409443189	13	long	1.2550402140669765	-1.8239087409443189
671	C.TZ.2004.6644_V2_C33.HM215336	C	V5HV	2.0	13	long	1.295960305590002	2.3073593073593073
672	C.IN.2015.330_15_E36.MK076706	C	V5HV	0.3820170425748684	13	long	1.1798919953696856	0.3820170425748684
673	C.ZA.2009.CAP332_2_00_C10_1.KF114887	C	V5HV	2.0	13	long	1.3280349563324472	2.3073593073593073
674	C.TZ.2001.556_F2_3_25.HM215317	C	V5HV	2.0	13	long	1.3513937207607871	2.3073593073593073
675	C.IN.2015.330_15_D36.MK076705	C	V5HV	2.0	13	long	1.367347982775009	2.3073593073593073
676	A1CD.TZ.2004.3103_V3_C10.HM215288	other	V5HV	-0.8361829061006744	13	long	1.182077438599871	-0.8361829061006744
677	C.IN.2014.330_14_A20.MK076682	C	V5HV	2.0	13	long	1.3777731308828527	2.3073593073593073
678	C.ZA.2010.CAP382_2_00_D7_19.KC154028	C	V5HV	0.10448711131239508	13	long	1.21	0.10448711131239508
679	C.IN.2014.330_14_A12.MK076674	C	V5HV	0.2380461031287954	13	long	1.1355099683655907	0.2380461031287954
680	01_AE.CH..ZENV92_1008_8.KU600817	01_AE	V5HV	-1.6757175447023074	15	long	1.0983556854768484	-1.6757175447023074
681	C.ZA.2008.20358510_01.JQ352790	C	V5HV	0.2907022432878544	15	long	1.2170584889858687	0.2907022432878544
682	C.ZA.2006.CAP224_1_18_C7_3.JN967793	C	V5HV	-1.1674910872937636	16	long	1.324778470612971	-1.1674910872937636
683	C.ZA.2008.20927783.HQ595750	C	V5HV	-1.4202164033831899	16	long	1.1296836364424567	-1.4202164033831899
684	B.US.2000.THRO4156.AY835448	B	V5HV	-2.0575752242699705	17	long	1.2455752414831989	-2.0575752242699705
685	CD.TZ.2004.6480_V4_C25.HM215329	other	V5HV	2.0	17	long	1.3843896851339135	2.3073593073593073
686	C.ZA.2007.CT431_G6_6.JN681234	C	V5HV	2.0	18	long	1.1868478229643462	2.461038961038961
687	O.CM.1995.YBF37.AJ133067	other	V5HV	2.0	19	long	1.2331521770356537	2.461038961038961
688	C.ZA.2009.20286961_C1_H8.HQ615960	C	V5HV	0.5663196215248113	20	long	1.2522879652197278	0.5663196215248113
689	C.ZA.2008.20803520.HQ595748	C	V5HV	-0.4672456210075022	24	long	1.1695186787586849	-0.4672456210075022
690	C.TZ.2003.0077_V1_C16.HM215254	C	V5HV	-0.7830955014783273	24	long	1.0999446054812343	-0.7830955014783273
