# Supplementary material for: Contemporary HIV-1 consensus Env with AI-assisted redesigned hypervariable loops promote antibody binding
Source: Nat Commun. 2024 May 9;15:3924. doi: 10.1038/s41467-024-48139-x (PMC11082178; doi:10.1038/s41467-024-48139-x)
Supplement: Supplementary file 3 — Source Data [file 41467_2024_48139_MOESM3_ESM.zip › SourceData/figs2a.PGT145-IC50.01_AE.V2HV-short-long.csv]

	seqname	subtype	HV	IC50	Length	catagory	X	IC50_out
0	01_AE.TH.1993.TH976_17.U08458	01_AE	V2HV	2.0	4	short	-0.21	2.0
1	01_AE.CN.2007.BJOX028000_10_3.HM215389	01_AE	V2HV	1.5340197566751905	4	short	-0.21	1.5340197566751905
2	01_AE.CN.2007.BJOX025000_01_1.HM215386	01_AE	V2HV	0.7201915640835165	12	long	0.21	0.7201915640835165
3	01_AE.TH.2010.40100_V01_MN01.MF622080	01_AE	V2HV	2.0	13	long	0.21	2.0
4	01_AE.TH.1993.CMU02.AY669779	01_AE	V2HV	0.15432048487530114	18	long	0.21	0.15432048487530114
5	01_AE.CH..ZENV32_0111_5.KU600816	01_AE	V5HV	2.0	6	short	0.79	2.0
6	01_AE.CN.2006.CNE8.HM215427	01_AE	V5HV	-0.7711891549886444	7	short	0.79	-0.7711891549886444
7	01_AE.CN.2006.CNE59.HM215422	01_AE	V5HV	-1.2991924798472196	7	short	0.79	-1.2991924798472196
8	01_AE.CN.2007.BJOX028000_10_3.HM215389	01_AE	V5HV	1.5340197566751905	7	short	0.79	1.5340197566751905
9	01_AE.TH.1999.C2101_C1.JN944661	01_AE	V5HV	-2.3010299956639813	7	short	0.79	-2.3010299956639813
10	01_AE.TH.1992.TH023_6.KU562843	01_AE	V5HV	-1.6575773191777938	7	short	0.79	-1.6575773191777938
11	01_AE.TH.2000.C4118_9.JQ352782	01_AE	V5HV	-2.8433297234458736	10	long	1.21	-2.8433297234458736
12	01_AE.TH.1999.C1080_C3.JN944660	01_AE	V5HV	-2.421498319293193	10	long	1.21	-2.421498319293193
13	01_AE.CH..ZENV92_1008_8.KU600817	01_AE	V5HV	-1.6757175447023074	15	long	1.21	-1.6757175447023074
