# Supplementary material for: Contemporary HIV-1 consensus Env with AI-assisted redesigned hypervariable loops promote antibody binding
Source: Nat Commun. 2024 May 9;15:3924. doi: 10.1038/s41467-024-48139-x (PMC11082178; doi:10.1038/s41467-024-48139-x)
Supplement: Supplementary file 3 — Source Data [file 41467_2024_48139_MOESM3_ESM.zip › SourceData/fig7b.7d.s17b.s17d.antibody_binding.csv]

	Specificity	Sample	ug/mL	ConB Dec22	ConB Dec22 HVL Modified	ConC Dec22	ConC Dec22 HVL Modified	ConAE Dec22	ConAE Dec22 HVL Modified
16	0 neg ctrl	MZ4	10	1	1	1	1	1	1
19	CD4	VRC01	10	541.7	1231.5	814.4	870.8	200.3	636.8
17	CD4	3BNC117	10	334.8	962.3	810.5	833.3	198.5	594.1
18	CD4	CD4-Ig	10	589.3	1032.7	782.5	775.2	241	594.6
23	V2-apex	PG9	10	237.9	718.5	557.6	720	121.6	397.6
26	V2-apex	PGDM1400	10	69.3	40.8	131.5	87.2	29.6	185.7
27	V3	447-52D	10	752.1	826.7	407.9	288.5	86.1	256.1
28	Glycan supersite	PGT128	10	781.2	1431.6	924.5	972.8	254.3	771.2
29	Glycan supersite	2G12	10	1357.3	2207.8	1570	1563.7	748.9	1600.9
20	MPER	"10E8"	10	112.8	195.6	137.8	125.9	49.3	130.7
21	MPER	"4E10"	10	44.4	79.2	48.5	43.1	27.8	47.6
22	MPER	VRC42.01	10	77.6	143.2	91.9	88.9	49.3	92.6
