# Supplementary material for: Contemporary HIV-1 consensus Env with AI-assisted redesigned hypervariable loops promote antibody binding
Source: Nat Commun. 2024 May 9;15:3924. doi: 10.1038/s41467-024-48139-x (PMC11082178; doi:10.1038/s41467-024-48139-x)
Supplement: Supplementary file 3 — Source Data [file 41467_2024_48139_MOESM3_ESM.zip › SourceData/figs3f.3BNC117.HVlooplen.csv]

	seqname	subtype	IC50	len_V5HV	len_V2HV
0	C.IN.2000.0013095_2_11.EF117267	C	0.2787	10	16
1	C.IN.2000.001428_2_42.EF117266	C	0.010762	7	13
2	C.TZ.2004.0041_V3_C18.HM215253	C	0.1	8	8
3	C.TZ.2003.0077_V1_C16.HM215254	C	100.0	24	12
4	C.IN.2000.00836_2_5.EF117265	C	76.7977	10	6
5	A1.TZ.2005.0260_V5_C36.HM215256	other	0.18096	9	9
6	C.MW.2008.0301_BM_A12.HM070481	C	0.38	11	8
7	C.MW.2008.0301_BM_A2.HM070482	C	0.07	11	8
8	C.MW.2008.0301_BM_A6.HM070484	C	0.39	10	8
9	A1.TZ.2005.0330_V4_C3.HM215257	other	0.021833	11	13
10	C.MW.2009.0404_BM_B9.HQ595836	C	0.05	14	11
11	C.MW.2009.0404_BM_D4.HQ595839	C	2.46	12	6
12	C.MW.2009.0404_BM_F3.HQ595842	C	0.09	14	11
13	C.MW.2009.0404_BM_G3.HQ595847	C	0.07	14	11
14	C.MW.2009.0404_BM_H4.HQ595852	C	0.08	16	11
15	A1.TZ.2005.0439_V5_C1.HM215258	other	0.16594	7	12
16	C.MW.2008.0702_BM_B4.HM070516	C	0.11	7	6
17	C.MW.2008.0702_BM_B9.HM070517	C	100.0	7	6
18	C.MW.2008.0702_BM_D1.HM070518	C	0.12	7	6
19	C.MW.2008.0702_BM_H12.HM070525	C	100.0	10	6
20	A1D.TZ.2004.0815_V3_C3.HM215260	other	0.015391	8	14
21	C.TZ.2004.0921_V2_C14.HM215262	C	0.20914	10	11
22	C.TZ.2005.0933_V4_C4.HM215352	C	100.0	6	13
23	C.TZ.2004.0984_V2_C2.HM215263	C	100.0	10	8
24	01_AE.CN.2009.09GX268.MG655196	01_AE	0.398	10	8
25	01_AE.CN.2009.09GX285.MG655197	01_AE	0.177	8	9
26	01_AE.CN.2009.09GX286.MG655198	01_AE	0.225	8	17
27	01_AE.CN.2009.09GX300.MG655199	01_AE	1.149	12	4
28	01_AE.CN.2009.09GX310.MG655200	01_AE	0.608	9	5
29	01_AE.CN.2009.09GX311.MG655201	01_AE	0.083	10	8
30	01_AE.CN.2009.09GX319.MG655202	01_AE	3.013	7	6
31	01_AE.CN.2009.09GX330.MG655203	01_AE	4.563	10	6
32	01_AE.CN.2009.09GX332.MG655204	01_AE	1.581	7	5
33	B.US.1997.1006_11_C3_1601.EU289183	B	0.03374	8	11
34	B.US.1997.1012_11_TC21_3257.EU289184	B	0.021147	12	6
35	B.US.1997.1054_07_TC4_1499.EU289185	B	0.082795	9	8
36	B.US.1998.1056_10_TA11_1826.EU289186	B	0.27506	10	13
37	C.ZA.2008.1107356_07.JQ352794	C	0.528	9	7
38	C.ZA.2008.1143465_14.JQ352799	C	0.028	10	7
39	C.ZA.2008.1170887_08.JQ352801	C	0.004	7	10
40	C.MW.2008.1209_BM_A5.HM070562	C	100.0	6	6
41	C.MW.2008.1209_BM_B21.HM070564	C	100.0	7	12
42	C.MW.2008.1209_BM_G5.HM070569	C	100.0	7	12
43	C.MW.2008.1209_BM_H5.HM070570	C	100.0	6	6
44	C.ZA.2008.1245045.HQ595742	C	3.298	10	6
45	C.MW.2004.1394_C9G1.FJ444527	C	100.0	8	7
46	B.US.2019.1536_BL_E11_4.MZ397072	B	0.072	8	6
47	B.US.2019.1536_BL_E5_3.MZ397070	B	0.251	8	6
48	B.US.2019.1536_BL_E6_1.MZ397071	B	0.192	8	6
49	B.US.2019.1536_BL_G9_4.MZ397073	B	0.03	8	6
50	B.US.2019.1536_V15_A12_4.MZ397066	B	0.082	8	6
51	B.US.2019.1536_V15_C11_2.MZ397067	B	0.015	7	6
52	B.US.2019.1536_V15_C7_1.MZ397064	B	0.093	8	6
53	B.US.2019.1536_V15_D11_4.MZ397069	B	0.108	8	6
54	B.US.2019.1536_V15_D12_1.MZ397065	B	0.101	8	6
55	B.US.2019.1536_V15_D6_1.MZ397068	B	0.072	8	6
56	B.US.2019.1536_V16_A9_2.MZ397076	B	0.097	8	6
57	B.US.2019.1536_V16_B1_3.MZ397075	B	0.054	8	6
58	B.US.2019.1536_V16_B6_1.MZ397077	B	0.052	8	6
59	B.US.2019.1536_V16_B7_3.MZ397074	B	0.046	8	6
60	01_AE.CN.2015.15JS01.MG655205	01_AE	3.728	7	6
61	01_AE.CN.2015.15JS06.MG655206	01_AE	2.737	7	11
62	01_AE.CN.2015.15JS07.MG655207	01_AE	0.354	8	6
63	01_AE.CN.2015.15JS102.MG655208	01_AE	0.107	7	11
64	01_AE.CN.2015.15JS111.MG655209	01_AE	0.097	7	7
65	01_AE.CN.2015.15JS47.MG655210	01_AE	2.387	7	10
66	01_AE.CN.2015.15JS48.MG655211	01_AE	0.593	8	10
67	01_AE.CN.2015.15JS62.MG655212	01_AE	0.58	7	5
68	01_AE.CN.2015.15JS65.MG655213	01_AE	4.853	7	8
69	01_AE.CN.2015.15JS75.MG655214	01_AE	0.304	8	12
70	01_AE.CN.2015.15JS76.MG655215	01_AE	0.842	8	10
71	01_AE.CN.2015.15JS79.MG655216	01_AE	0.067	7	7
72	01_AE.CN.2015.15JS99.MG655218	01_AE	0.377	9	13
73	C.IN.1999.16055_2_3.EF117268	C	3.951	8	10
74	C.IN.1999.16845_2_22.EF117269	C	32.7008	10	14
75	C.IN.1999.16936_2_21.EF117270	C	0.073432	7	10
76	C.BW.2004.1811_B3_23.KC154012	C	0.84	10	9
77	C.ZA.2005.18814602_H8_F3.HQ615948	C	0.007	10	8
78	D.UG.2005.190049.JX236668	other	0.26	8	5
79	A1.UG.2007.191084_B7_19.HM215266	other	0.067875	8	7
80	C.ZA.2005.19157834_V1.HQ595743	C	0.041	8	7
81	D.UG.2007.191647.JX236670	other	0.011	9	7
82	D.UG.2007.191727_F6.HM215269	other	0.015	8	4
83	D.UG.2006.191821_E6_1.HM215270	other	0.11991	10	9
84	A1.UG.2007.191845_B11.HM215271	other	100.0	17	6
85	D.UG.2008.191859.JX236672	other	0.355	9	12
86	D.UG.2007.191882.JX236673	other	0.008	7	16
87	A1.UG.2007.191955_A11.HM215272	other	100.0	8	6
88	C.ZA.2005.19252094_A5_G2.HQ615953	C	5.147	10	11
89	C.ZA.2005.19314479_A2_5.HQ615958	C	0.046	11	12
90	C.ZA.2006.19707346_E8_C6.HQ615951	C	19.801	7	7
91	C.ZA.2007.19715820_A10_H2.HQ615950	C	100.0	11	4
92	B.US.2015.1HB1_D0_012016_B4_S3.KY323728	B	0.166	8	14
93	B.US.2015.1HB1_D0_012016_C7_S6.KY323730	B	0.034	10	14
94	B.US.2015.1HB1_D0_012016_F10_S11.KY323732	B	0.03	12	14
95	B.US.2015.1HB1_D0_012216_B2_S21.KY323738	B	0.02	8	14
96	B.US.2015.1HB1_D0_012216_G6_S32.KY323747	B	0.034	8	14
97	B.US.2015.1HB1_W4_012016_D10_S47.KY323786	B	0.027	12	14
98	B.US.2015.1HB1_W4_020416_A6_S52.KY323804	B	0.014	10	14
99	B.US.2015.1HB1_W4_020416_B2_S54.KY323805	B	0.008	12	14
100	B.US.2015.1HB1_W4_020416_D3_S58.KY323809	B	0.042	10	14
101	B.US.2015.1HB1_W4_020416_H6_S65.KY323812	B	0.039	8	14
102	B.US.2015.1HB2_D0_102315_C3_S1.KY323819	B	0.026	8	20
103	B.US.2015.1HB2_D0_102315_C7_S2.KY323820	B	0.02	8	20
104	B.US.2015.1HB2_D0_102615_B11_S13.KY323827	B	0.017	8	20
105	B.US.2015.1HB2_D0_102615_C8_S18.KY323831	B	0.025	8	20
106	B.US.2015.1HB2_D0_102615_E9_S22.KY323834	B	0.028	8	20
107	B.US.2015.1HB2_W4_103015_A11_S74.KY323867	B	0.016	8	20
108	B.US.2015.1HB2_W4_103015_C9_S80.KY323875	B	0.013	8	20
109	B.US.2015.1HB2_W4_103015_D11_S85.KY323876	B	0.013	8	20
110	B.US.2015.1HB2_W4_103015_D7_S84.KY323878	B	0.02	8	20
111	B.US.2015.1HB2_W4_103015_F1_S87.KY323879	B	0.025	8	20
112	B.US.2015.1HB2_W4_103015_F2_S88.KY323880	B	0.015	8	20
113	B.US.2015.1HB3_D0_102315_G10_S34.KY323891	B	0.117	10	8
114	B.US.2015.1HB3_D0_102915_B2_S49.KY323899	B	0.032	10	8
115	B.US.2015.1HB3_D0_102915_B6_S51.KY323901	B	0.128	10	8
116	B.US.2015.1HB3_D0_102915_C7_S56.KY323904	B	0.099	10	8
117	B.US.2015.1HB3_W4_102815_F7_S45.KY323981	B	0.184	10	8
118	B.US.2015.1HB3_W4_110215_C10_S52E.KY323984	B	0.159	10	8
119	B.US.2015.1HB3_W4_110215_C7_S50E.KY323986	B	0.161	10	8
120	B.US.2015.1HB3_W4_110215_G3_S63.KY323992	B	0.161	10	8
121	B.US.2015.1HB3_W4_110215_H3_S67.KY323995	B	0.133	10	8
122	B.US.2015.1HC1_D0_061516_A1_S68.KY323997	B	0.179	11	7
123	B.US.2015.1HC1_D0_061516_B5_S69.KY323998	B	0.004	7	6
124	B.US.2015.1HC1_D0_061516_C4_S70.KY323999	B	0.16	11	7
125	B.US.2015.1HC1_D0_061616_G4_S15.KY324000	B	0.134	11	7
126	B.US.2015.1HC1_D0_070516_F10_S90.KY324006	B	0.263	11	7
127	B.US.2015.1HC1_D0_070516_F11_S91.KY324007	B	0.003	7	6
128	B.US.2015.1HC1_W4_070116_B8_S30.KY324042	B	0.369	11	7
129	B.US.2015.1HC1_W4_070516PL2_B4_S96.KY324049	B	0.345	11	7
130	B.US.2015.1HC1_W4_070516PL2_G5_S11.KY324056	B	0.187	11	7
131	B.US.2015.1HC1_W4_070516PL3_A3_S14.KY324059	B	0.107	11	7
132	B.US.2015.1HC1_W4_071216_D3_S66.KY324070	B	0.238	11	7
133	B.US.2015.1HC1_W4_071216_F7_S69.KY324072	B	0.316	11	7
134	B.US.2015.1HC2_D0_012016_A5_S39.KY324082	B	0.103	9	12
135	B.US.2015.1HC2_D0_012016_F5_S52.KY324092	B	0.199	8	12
136	B.US.2015.1HC2_D0_012216_C11_S66.KY324098	B	100.0	8	12
137	B.US.2015.1HC2_D0_012216_D1_S67.KY324102	B	0.659	7	12
138	B.US.2015.1HC2_D0_012216_F9_S75.KY324109	B	0.018	7	12
139	B.US.2015.1HC2_D0_012216_H10_S82.KY324110	B	0.016	8	12
140	B.US.2015.1HC2_W4_012016_F6_S83.KY324140	B	0.373	8	12
141	B.US.2015.1HC2_W4_012016_H12_S93.KY324144	B	0.012	7	12
142	B.US.2015.1HC2_W4_012216_A10_S1.KY324146	B	0.501	9	12
143	B.US.2015.1HC2_W4_012216_A6_S95.KY324148	B	0.051	9	12
144	B.US.2015.1HC2_W4_012216_E4_S9.KY324157	B	100.0	6	12
145	B.US.2015.1HC2_W4_012216_G5_S14.KY324163	B	0.009	7	12
146	B.US.2015.1HC3_D0_012016_F7_S31.KY324177	B	0.637	16	7
147	B.US.2015.1HC3_D0_012016_G2_S34.KY324179	B	0.137	7	9
148	B.US.2015.1HC3_D0_012216_B1_S40.KY324182	B	2.728	12	9
149	B.US.2015.1HC3_D0_012216_E10_S49.KY324187	B	0.043	16	9
150	B.US.2015.1HC3_D0_012216_G3_S52.KY324191	B	0.132	16	10
151	B.US.2015.1HC3_W4_012016_G1_S19.KY324239	B	0.184	16	10
152	B.US.2015.1HC3_W4_012016_H5_S21.KY324241	B	1.125	16	9
153	B.US.2015.1HC3_W4_012616_C7_S77.KY324246	B	0.129	16	9
154	B.US.2015.1HC3_W4_012616_F1_S85.KY324252	B	0.576	16	11
155	B.US.2015.1HC3_W4_012616_G4_S89.KY324255	B	0.61	15	7
156	B.US.2015.1HD1_D0_012016_A4_S67.KY324398	B	0.202	10	8
157	B.US.2015.1HD1_D0_012016_D6_S73.KY324402	B	0.048	10	8
158	B.US.2015.1HD1_D0_012016_H4_S83.KY324412	B	0.012	12	8
159	B.US.2015.1HD1_D0_012716_B1_S14.KY324415	B	0.018	10	8
160	B.US.2015.1HD1_D0_012716_B7_S16.KY324417	B	0.071	10	8
161	B.US.2015.1HD1_W4_012016_C11_S93.KY324481	B	0.074	10	8
162	B.US.2015.1HD1_W4_012016_C12_S94.KY324482	B	0.048	10	7
163	B.US.2015.1HD1_W4_012616_A6_S94.KY324491	B	0.037	8	8
164	B.US.2015.1HD1_W4_012616_D9_S6.KY324497	B	0.095	10	8
165	B.US.2015.1HD1_W4_012616_F9_S11.KY324500	B	0.036	8	8
166	B.US.2015.1HD2_PREINF_051916_A12_S61.KY324505	B	0.005	8	5
167	B.US.2015.1HD2_PREINF_051916_B4_S62.KY324507	B	0.001	8	7
168	B.US.2015.1HD2_PREINF_051916_D8_S66.KY324511	B	0.006	8	5
169	B.US.2015.1HD2_PREINF_051916_H4_S73.KY324516	B	0.001	8	7
170	B.DE.2016.1HD4K_D0_061516_E3_S53.KY324517	B	0.54	13	4
171	B.DE.2016.1HD4K_D0_061516_F7_S57.KY324521	B	0.28	10	4
172	B.DE.2016.1HD4K_D0_061616PL1_D4_S83.KY324529	B	0.175	11	4
173	B.DE.2016.1HD4K_D0_061616PL2_A4_S53.KY324536	B	0.167	21	4
174	B.DE.2016.1HD4K_D0_061616PL2_C2_S57.KY324539	B	0.146	11	4
175	B.DE.2016.1HD4K_W4_062316PL3_A3_S25.KY324569	B	0.123	21	4
176	B.DE.2016.1HD4K_W4_062316PL3_B1_S27.KY324572	B	0.15	11	4
177	B.DE.2016.1HD4K_W4_062316PL3_B9_S29.KY324574	B	0.288	21	4
178	B.DE.2016.1HD4K_W4_062316PL4_A11_S47.KY324583	B	0.195	21	4
179	B.DE.2016.1HD4K_W4_062316PL4_A3_S44.KY324584	B	0.183	11	4
180	B.DE.2016.1HD5K_D0_061016_C5_S3.KY324594	B	6.836	10	9
181	B.DE.2016.1HD5K_D0_061416PL1_F1_S17.KY324599	B	0.035	10	9
182	B.DE.2016.1HD5K_D0_061416PL2_D11_S27.KY324603	B	0.034	10	9
183	B.DE.2016.1HD5K_D0_061416PL2_D12_S28.KY324604	B	0.04	10	9
184	B.DE.2016.1HD5K_D0_061616_F6_S42.KY324615	B	0.042	10	9
185	B.DE.2016.1HD5K_W4_061416_A6_S32E.KY324621	B	0.048	10	9
186	B.DE.2016.1HD5K_W4_061616_A12_S44.KY324625	B	0.043	10	9
187	B.DE.2016.1HD5K_W4_061616_C11_S49.KY324628	B	0.355	10	9
188	B.DE.2016.1HD5K_W4_061616_C12_S50.KY324629	B	0.04	10	9
189	B.DE.2016.1HD5K_W4_062316_D10_S59.KY324633	B	0.033	10	9
190	B.DE.2016.1HD5K_W4_062916_A6_S61.KY324635	B	0.043	10	9
191	B.DE.2016.1HD6K_D0_061016_B3_S9.KY324642	B	0.226	9	6
192	B.DE.2016.1HD6K_D0_061416_F12_S50.KY324655	B	0.243	9	6
193	B.DE.2016.1HD6K_D0_061616_C10_S24.KY324663	B	0.228	9	6
194	B.DE.2016.1HD6K_D0_061616_C6_S21.KY324664	B	0.215	9	6
195	B.DE.2016.1HD6K_W4_070516_G5_S26.KY324724	B	0.184	9	6
196	B.DE.2016.1HD6K_W8_072616_D6_S65.KY324727	B	0.303	9	6
197	B.DE.2016.1HD6K_W8_072616_F2_S69.KY324730	B	0.35	9	6
198	B.DE.2016.1HD6K_W8_072616_G10_S70.KY324731	B	0.241	9	6
199	B.DE.2016.1HD8K_D0_061616_B4_S93.KY324738	B	0.098	11	6
200	B.DE.2016.1HD8K_D0_062916_A4_S69.KY324755	B	0.017	10	6
201	B.DE.2016.1HD8K_D0_062916_A9_S72.KY324756	B	0.057	10	6
202	B.DE.2016.1HD8K_D0_062916_F6_S90.KY324768	B	0.171	10	6
203	B.DE.2016.1HD8K_D0_062916_H6_S95.KY324769	B	0.072	10	6
204	B.DE.2016.1HD8K_W4_070116PL3_C6_S63.KY324786	B	0.197	10	6
205	B.DE.2016.1HD8K_W4_070116PL3_G12_S77.KY324794	B	0.017	10	6
206	B.DE.2016.1HD8K_W4_070116PL3_H8_S80.KY324798	B	0.035	10	6
207	B.DE.2016.1HD8K_W4_070116PL4_E1_S86.KY324801	B	0.048	9	6
208	B.DE.2016.1HD8K_W4_070116PL4_E9_S87.KY324802	B	0.04	10	6
209	B.DE.2016.1HD8K_W4_070116PL4_F7_S89.KY324803	B	0.017	10	6
210	B.DE.2016.1HD9K_D0_070816_B3_S30.KY324807	B	0.03	12	8
211	B.DE.2016.1HD9K_D0_070816_C3_S35.KY324810	B	0.04	12	8
212	B.DE.2016.1HD9K_D0_071116PL6_A10_S86.KY324822	B	0.011	9	8
213	C.ZA.2007.20104663_E11_D2.HQ615945	C	100.0	9	9
214	C.ZA.2007.20198102_E9_G1.HQ615944	C	0.366	8	12
215	C.ZA.2007.20258279_V2.HQ595763	C	0.303	8	13
216	C.ZA.2009.20286961_C1_H8.HQ615960	C	0.13	20	4
217	C.ZA.2008.20355851_20.JQ352789	C	0.175	9	26
218	C.ZA.2008.20358510_01.JQ352790	C	0.192	15	12
219	C.ZA.2007.20417927_07.JQ352785	C	100.0	8	12
220	C.ZA.2008.20721190.HQ595747	C	100.0	10	9
221	C.ZA.2008.20803520.HQ595748	C	0.335	24	16
222	C.ZA.2008.20883229_C9_H6.HQ615943	C	18.336	11	12
223	C.ZA.2008.20915593.HQ595749	C	100.0	4	10
224	C.ZA.2008.20927783.HQ595750	C	100.0	16	17
225	C.ZA.2009.20965238.HQ595751	C	0.157	8	15
226	A1.KE.2007.21020_13.HM215275	other	0.401	9	10
227	C.ZA.2009.21197826_V1.HQ595753	C	100.0	12	8
228	02_AG.CM.2004.211_9.EU513187	other	0.34696	8	7
229	C.ZA.2008.21203310_G7_C3.HQ615946	C	5.812	13	6
230	C.ZA.2009.21261106_C12_H2.HQ615956	C	1.073	9	9
231	C.ZA.2009.21283649.HQ595756	C	0.165	7	13
232	C.ZA.2009.21369737_G11_F2.HQ615941	C	1.025	13	11
233	C.ZA.2009.21399975_E2_B3.HQ615957	C	15.496	8	6
234	C.ZA.2009.21492713_B11_E3.HQ615947	C	0.089	9	8
235	C.ZA.2009.21502011_F12_E2.HQ615949	C	1.582	13	6
236	C.ZA.2009.21561324_D3_B5.HQ615961	C	6.983	7	8
237	B.US.2019.2305_BL_G1_1.MZ397088	B	42.495	8	4
238	B.US.2019.2305_BL_G2_1.MZ397089	B	0.601	8	4
239	B.US.2019.2305_BL_H1_3.MZ397090	B	3.646	8	4
240	B.US.2019.2305_BL_H4_3.MZ397087	B	1.04	8	4
241	B.US.2019.2305_V7_E5_2.MZ397078	B	0.019	8	4
242	B.US.2019.2305_V7_F1_4.MZ397079	B	0.065	8	4
243	B.US.2019.2305_V7_G2_2.MZ397080	B	0.049	8	4
244	B.US.2019.2305_V7_G5_4.MZ397082	B	0.038	8	4
245	B.US.2019.2305_V7_G6_1.MZ397081	B	0.075	8	4
246	B.US.2019.2305_V7_G7_1.MZ397083	B	0.064	8	4
247	B.US.2019.2305_V7_G9_2.MZ397084	B	0.053	8	4
248	B.US.2019.2305_V7_H11_2.MZ397086	B	0.081	8	4
249	B.US.2019.2305_V7_H5_1.MZ397085	B	0.087	8	4
250	D.UG.2001.231965_C1.JQ361079	other	0.0465	9	6
251	D.UG.2001.231966_C2.JX512899	other	0.24429	9	8
252	B.US.2019.2319_BL_A3_2.MZ397137	B	0.027	8	13
253	B.US.2019.2319_BL_B1_2.MZ397138	B	0.015	8	13
254	B.US.2019.2319_BL_B2_4.MZ397139	B	0.034	8	13
255	B.US.2019.2319_BL_B3_2.MZ397140	B	0.034	8	13
256	B.US.2019.2319_BL_C1_4.MZ397141	B	0.031	10	13
257	B.US.2019.2319_BL_E10_2.MZ397135	B	0.019	10	13
258	B.US.2019.2319_BL_E12_2.MZ397133	B	0.015	8	13
259	B.US.2019.2319_BL_E3_1.MZ397136	B	0.011	8	13
260	B.US.2019.2319_BL_F1_1.MZ397131	B	0.015	8	13
261	B.US.2019.2319_BL_H1_1.MZ397132	B	0.017	8	13
262	B.US.2019.2319_BL_H4_4.MZ397134	B	0.006	8	13
263	B.US.2019.2319_BL_H7_1.MZ397130	B	0.01	8	13
264	B.US.2019.2319_V7_B1_3.MZ397142	B	0.031	8	13
265	B.US.2019.2319_V7_C1_4.MZ397143	B	0.009	10	13
266	B.US.2019.2319_V7_D2_4.MZ397145	B	0.02	10	13
267	B.US.2019.2319_V7_H3_2.MZ397144	B	0.019	10	13
268	C.TZ.2001.234_F1_16_57.HM215278	C	100.0	13	7
269	C.ZM.2007.235080_3G7_REV.JN977604	C	100.0	10	8
270	02_AG.CM.2004.235_47.EU513195	other	0.027916	9	7
271	02A1.CM.2004.242_14.EU513188	other	100.0	11	8
272	A1C.TZ..246_F3_C10_2.HM215279	other	0.1018	8	10
273	DU.CM..247_23.EU683891	other	0.031545	9	6
274	C.ZM.2003.249M_B10.EU166862	C	0.087642	8	8
275	C.IN.1999.25710_2_43.EF117271	C	0.13639	10	11
276	C.IN.1999.25711_2_4.EF117272	C	100.0	11	7
277	C.IN.1999.25925_2_22.EF117273	C	0.1389	9	11
278	C.IN.2000.26191_2_48.EF117274	C	0.048113	8	8
279	02_AG.CM.2004.263_8.EU513182	other	0.027546	8	18
280	02A1.CM.2004.269_12.EU513194	other	0.1384	9	9
281	C.ZA.2006.2759058_F10_B6.HQ615959	C	1.141	12	11
282	C.ZA.2006.2768732_C5_16.HQ615952	C	0.304	11	5
283	C.ZA.2006.2833264.HQ595757	C	0.707	9	8
284	C.BW.2005.2865_A11_12.KC154013	C	0.268	10	6
285	C.ZA.2007.2869751_A4_D3.HQ615954	C	0.141	8	10
286	C.ET..286_36.JQ362420	C	0.064361	7	9
287	C.ET.2002.288_38.JQ362421	C	0.079708	9	8
288	C.ZA.2007.2891391_A2_E1.HQ615955	C	1.736	10	8
289	B.US.2019.2936_BL_B10_3.MZ397048	B	0.015	8	12
290	B.US.2019.2936_BL_C1_3.MZ397049	B	0.012	8	12
291	B.US.2019.2936_BL_E10_2.MZ397047	B	0.003	8	12
292	B.US.2019.2936_V9_A3_3.MZ397042	B	0.021	8	12
293	B.US.2019.2936_V9_B3_2.MZ397039	B	0.025	8	12
294	B.US.2019.2936_V9_B4_3.MZ397041	B	0.014	8	12
295	B.US.2019.2936_V9_C3_2.MZ397040	B	0.016	8	12
296	B.US.2019.2936_V9_C5_2.MZ397043	B	0.014	8	12
297	B.US.2019.2936_V9_D3_3.MZ397044	B	0.016	8	12
298	B.US.2019.2936_V9_E3_3.MZ397045	B	0.018	8	12
299	B.US.2019.2936_V9_F2_3.MZ397046	B	0.013	8	12
300	C.ZA.2007.2969249.HQ595766	C	0.64	10	10
301	B.US.2019.2990_BL_E2_8.MZ397051	B	0.014	9	6
302	B.US.2019.2990_BL_E5_2.MZ397063	B	0.043	9	6
303	B.US.2019.2990_BL_F1_1.MZ397061	B	0.066	9	6
304	B.US.2019.2990_BL_F4_2.MZ397060	B	0.056	9	6
305	B.US.2019.2990_BL_G1_2.MZ397062	B	0.033	9	6
306	B.US.2019.2990_V7_B5_2.MZ397054	B	0.084	9	6
307	B.US.2019.2990_V7_B6_2.MZ397052	B	0.055	9	6
308	B.US.2019.2990_V7_C10_3.MZ397057	B	0.091	9	6
309	B.US.2019.2990_V7_C1_4.MZ397055	B	0.072	9	6
310	B.US.2019.2990_V7_C2_3.MZ397050	B	0.058	9	6
311	B.US.2019.2990_V7_C9_1.MZ397056	B	0.071	9	6
312	B.US.2019.2990_V7_D4_4.MZ397058	B	0.031	9	6
313	B.US.2019.2990_V7_F2_3.MZ397059	B	0.057	9	6
314	B.US.2019.2990_V7_F7_2.MZ397053	B	0.041	9	6
315	D.TZ.2005.3016_V5_C45.HM215283	other	0.80846	8	7
316	C.TZ.2001.304_F2_1_11.HM215286	C	0.655	10	7
317	A1CD.TZ.2004.3103_V3_C10.HM215288	other	0.25673	13	6
318	C.TZ.2005.3168_V4_C10.HM215289	C	0.092951	8	8
319	C.IN.2014.329_14_B1.MK076593	C	2.02	12	7
320	C.IN.2014.329_14_B4.MK076596	C	2.02	12	7
321	C.IN.2015.329_15_A1.MK076610	C	4.51	11	15
322	C.IN.2015.329_15_B1.MK076614	C	6.74	11	15
323	C.IN.2016.329_16_C1.MK076647	C	3.33	8	12
324	C.IN.2016.329_16_D5.MK076655	C	4.21	8	12
325	C.TZ.2003.3301_V1_C24.HM215294	C	0.031463	9	12
326	C.MW.2008.3305_BM_C1.HM070604	C	0.95	12	22
327	C.MW.2008.3305_BM_C11.HM070606	C	0.46	12	11
328	C.MW.2008.3305_BM_C9.HM070612	C	0.49	12	22
329	C.MW.2008.3305_BM_F4.HM070618	C	1.14	9	9
330	C.MW.2008.3305_BM_F6.HM070620	C	0.87	12	17
331	C.IN.2014.330_14_A12.MK076674	C	100.0	13	9
332	C.IN.2014.330_14_A20.MK076682	C	100.0	13	9
333	C.IN.2015.330_15_C36.MK076700	C	100.0	13	20
334	C.IN.2015.330_15_D36.MK076705	C	100.0	13	20
335	C.IN.2015.330_15_E36.MK076706	C	100.0	13	20
336	C.IN.2016.330_16_A2.MK076707	C	100.0	13	25
337	C.IN.2016.330_16_D4.MK076712	C	100.0	10	23
338	C.IN.2016.330_16_E6.MK076720	C	0.37	9	9
339	C.IN.2016.330_16_H2.MK076724	C	100.0	13	25
340	C.BW.2005.3312_D6_2.KC154014	C	0.828	12	8
341	CD.TZ.2005.3326_V4_C3.HM215296	other	59.2872	5	10
342	CD.TZ.2004.3337_V2_C6.HM215297	other	0.010164	6	6
343	A1.TZ.2004.3365_V2_C20.HM215298	other	0.016709	9	8
344	A1.TZ.2003.3415_V1_C1.HM215299	other	0.099334	7	13
345	C.TZ.2005.3426_V5_C17.HM215300	C	0.049	12	7
346	A1D.TZ.2003.3468_V1_C12.HM215301	other	0.068604	8	8
347	C.TZ.2001.346_F4_D2_12.HM215302	C	2.768	10	7
348	C.ZA.2007.3514597.HQ595759	C	0.038	9	7
349	C.ZA.2007.3545883_G1_E1.HQ615942	C	0.444	12	7
350	01_AE.TH.2005.356272_C02.JN944654	01_AE	0.17	9	5
351	A1C.TZ.2003.3589_V1_C4.HM215304	other	0.056931	9	8
352	C.BW.2006.3603_C11_13.KC154015	C	0.015	9	15
353	C.TZ.2005.3637_V5_C3.HM215305	C	100.0	11	15
354	A1.TZ.2004.3718_3_11.HM215306	other	100.0	6	4
355	C.TZ.2004.3728_V2_C6.HM215307	C	0.02	8	6
356	C.TZ.2004.377_V4_C09.HM215308	C	100.0	8	6
357	CD.TZ.2004.3817_V2_C59.HM215310	other	0.18719	8	18
358	C.TZ.2003.3873_V1_C24.HM215311	C	7.42943	12	6
359	B.US.1995.3988_25.AY835436	B	100.0	10	6
360	A1.TZ..398_F1_F6_20.HM215312	other	0.07324	9	7
361	01_AE.TH.2009.40061_V03_08.KY580548	01_AE	0.78	10	7
362	01_AE.TH.2010.40100_V01_09.KY580588	01_AE	2.4	9	13
363	01_AE.TH.2010.40100_V01_MN01.MF622080	01_AE	13.2288	9	13
364	B.US.2019.4236_BL_A9_1.MZ397094	B	0.031	11	8
365	B.US.2019.4236_BL_C1_1.MZ397095	B	0.079	11	8
366	B.US.2019.4236_BL_C5_3.MZ397093	B	0.097	11	8
367	B.US.2019.4236_V11_D8_4.MZ397091	B	0.044	11	8
368	B.US.2019.4236_V9_G10_3.MZ397092	B	0.043	11	8
369	01_AE.TH.2006.427299_C12.JN944655	01_AE	100.0	11	8
370	01_AE.TH.2006.434239_AA058_A04R.JX447346	01_AE	6.89	9	9
371	C.MW.2008.4403_BM_B10.HM070717	C	100.0	8	7
372	C.MW.2008.4403_BM_B6.HM070721	C	100.0	8	7
373	C.MW.2008.4403_BM_C5.HM070724	C	100.0	8	7
374	C.MW.2008.4403_BM_G1.HM070737	C	100.0	8	7
375	C.MW.2008.4403_BM_H22.HM070749	C	0.79	12	11
376	B.US.2001.45_01DG5.JQ609687	B	0.002	9	8
377	C.MW.2008.4707_BM_F8.HM070818	C	100.0	11	10
378	C.MW.2008.4707_BM_H2.HM070822	C	100.0	9	6
379	B.US.2019.5257_BL_A3_2.MZ397098	B	0.025	9	6
380	B.US.2019.5257_BL_B12_4.MZ397097	B	0.019	9	6
381	B.US.2019.5257_BL_F4_4.MZ397096	B	0.009	9	6
382	B.US.2019.5257_V7_B12_3.MZ397104	B	0.022	13	6
383	B.US.2019.5257_V7_B9_2.MZ397102	B	0.039	9	6
384	B.US.2019.5257_V7_C1_1.MZ397103	B	0.013	11	6
385	B.US.2019.5257_V7_D2_1.MZ397105	B	0.026	9	6
386	B.US.2019.5257_V7_D6_1.MZ397106	B	0.044	13	6
387	B.US.2019.5257_V7_D7_1.MZ397107	B	0.049	13	6
388	B.US.2019.5257_V7_E2_1.MZ397099	B	0.184	13	6
389	B.US.2019.5257_V7_G10_1.MZ397101	B	0.023	9	6
390	B.US.2019.5257_V7_H3_1.MZ397100	B	0.023	9	6
391	C.TZ.2000.541_F1_A7_2.HQ698049	C	0.07	8	6
392	C.TZ.2001.556_F2_3_25.HM215317	C	4.418	13	15
393	C.TZ.2001.569_F1_37_10.HM215318	C	0.226	7	13
394	D.UG.1998.57128_VRC15.AY736829	other	0.47524	10	11
395	B.US.1995.5768_4.AY835435	B	0.19147	11	13
396	C.MW.2008.5807_BM_D1.HQ596177	C	0.17	7	20
397	C.MW.2008.5807_BM_E7.HQ596182	C	0.15	11	7
398	C.TZ.2006.6022_V7_C24.HM215319	C	0.021	10	6
399	C.TZ.2005.6040_V4_C15.HM215320	C	0.032	8	4
400	A1C.TZ.2004.6041_V3_C23.HM215321	other	0.0083236	6	13
401	A1D.TZ.2003.6095_V1_C10.HM215323	other	0.13376	9	8
402	B.US.1994.6101_1.AY835434	B	0.022325	8	4
403	B.US.2019.6113_BL_A3_4.MZ397036	B	0.013	8	12
404	B.US.2019.6113_BL_A5_4.MZ397034	B	0.042	8	12
405	B.US.2019.6113_BL_B4_3.MZ397038	B	0.028	8	12
406	B.US.2019.6113_BL_C10_4.MZ397035	B	0.021	8	12
407	B.US.2019.6113_BL_D6_4.MZ397037	B	0.013	8	12
408	B.US.2019.6113_V14_A10_1.MZ397027	B	0.019	8	12
409	B.US.2019.6113_V14_A11_1.MZ397028	B	0.012	8	12
410	B.US.2019.6113_V14_B5_2.MZ397030	B	0.016	8	12
411	B.US.2019.6113_V14_C7_3.MZ397029	B	0.017	8	12
412	B.US.2019.6113_V14_D8_2.MZ397031	B	0.022	8	12
413	B.US.2019.6113_V14_E1_2.MZ397032	B	0.023	8	12
414	B.US.2019.6113_V14_G11_1.MZ397033	B	0.013	8	12
415	C.TZ.2006.6146_V7_C23.HM215324	C	100.0	7	9
416	01_AE.TH.2005.620345_C1.JX512900	01_AE	100.0	9	5
417	B.US.1997.62357_14_D3_4589.EU289189	B	0.054552	8	7
418	B.US.1995.6240_08_TA5_4622.EU289190	B	0.27096	9	10
419	B.US.1996.6244_13_B5_4567.EU289191	B	0.036588	12	20
420	B.US.2019.6292_BL_A4_1.MZ396988	B	0.399	9	6
421	B.US.2019.6292_BL_B2_1.MZ396981	B	0.055	7	6
422	B.US.2019.6292_BL_C4_1.MZ396980	B	2.552	9	6
423	B.US.2019.6292_BL_D2_3.MZ396982	B	0.482	9	6
424	B.US.2019.6292_BL_D4_1.MZ396986	B	0.82	9	6
425	B.US.2019.6292_BL_F2_2.MZ396984	B	1.678	9	6
426	B.US.2019.6292_BL_G2_1.MZ396983	B	0.206	9	6
427	B.US.2019.6292_BL_G4_3.MZ396987	B	0.162	9	6
428	B.US.2019.6292_BL_H4_2.MZ396985	B	1.278	9	6
429	B.US.2019.6292_V7_A11_1.MZ396996	B	0.972	9	6
430	B.US.2019.6292_V7_A6_1.MZ396995	B	1.037	9	6
431	B.US.2019.6292_V7_B9_2.MZ396993	B	0.433	9	6
432	B.US.2019.6292_V7_C12_1.MZ396999	B	0.277	9	6
433	B.US.2019.6292_V7_C8_1.MZ396994	B	1.11	9	6
434	B.US.2019.6292_V7_F10_2.MZ396998	B	0.337	9	6
435	B.US.2019.6292_V7_F12_4.MZ396997	B	0.365	9	6
436	B.US.2019.6292_V7_F5_2.MZ396992	B	0.342	9	6
437	B.US.2019.6292_V7_G10_4.MZ396990	B	0.229	9	6
438	B.US.2019.6292_V7_G8_4.MZ396991	B	0.526	9	6
439	B.US.2019.6292_V7_H7_4.MZ396989	B	0.645	9	6
440	C.TZ.2005.6322_V4_C1.HM215326	C	100.0	8	8
441	D.TZ.2004.6405_V4_C34.HM215327	other	0.16688	9	6
442	C.TZ.2003.6471_V1_C16.HM215328	C	100.0	10	3
443	CD.TZ.2004.6480_V4_C25.HM215329	other	0.01	17	4
444	B.US.1995.6535_3.AY835438	B	0.37963	8	6
445	A1C.TZ.2004.6540_V4_C1.HM215330	other	100.0	8	6
446	A1C.TZ.2004.6545_V3_C13.HM215331	other	100.0	8	6
447	A1C.TZ.2005.6545_V4_C1.HM215332	other	100.0	8	6
448	A1.TZ.2006.6592_V7_C25.HM215334	other	0.013	10	9
449	C.TZ.2004.6631_V3_C10.HM215335	C	100.0	7	13
450	C.TZ.2004.6644_V2_C33.HM215336	C	0.049783	13	9
451	B.US.2019.6775_BL_B10_3.MZ397024	B	2.325	10	21
452	B.US.2019.6775_BL_E3_3.MZ397026	B	0.003	12	22
453	B.US.2019.6775_BL_E5_2.MZ397025	B	0.006	8	21
454	B.US.2019.6775_BL_F5_2.MZ397023	B	0.304	10	21
455	B.US.2019.6775_BL_G10_2.MZ397020	B	0.954	10	21
456	B.US.2019.6775_BL_G3_4.MZ397019	B	0.495	10	21
457	B.US.2019.6775_BL_H10_4.MZ397021	B	0.106	10	21
458	B.US.2019.6775_BL_H7_3.MZ397022	B	100.0	10	21
459	B.US.2019.6775_V7_D2_4.MZ397015	B	0.064	8	17
460	B.US.2019.6775_V7_D3_3.MZ397014	B	0.144	10	19
461	B.US.2019.6775_V7_D6_3.MZ397017	B	0.016	10	19
462	B.US.2019.6775_V7_D7_3.MZ397018	B	0.014	10	21
463	B.US.2019.6775_V7_E5_1.MZ397016	B	0.107	10	19
464	C.TZ.2005.6785_V5_C14.HM215338	C	0.15181	11	8
465	CD.TZ.2006.6811_V7_C18.HM215340	other	0.035824	9	6
466	C.TZ.2003.6838_V1_C35.HM215341	C	0.2543	8	5
467	41_CD.TZ.2003.6952_V1_C20.HM215343	other	0.12697	8	6
468	C.TZ.2003.6980_V0_C31.HM215344	C	0.072	7	6
469	C.MW.2006.703010010_C4.KC894105	C	0.041	11	12
470	C.MW.2007.703010054_2A2.FJ443808	C	0.33081	7	11
471	C.MW.2007.703010131_1E2.KC894107	C	0.287	10	12
472	C.MW.2007.703010200_1E5.FJ443999	C	0.3066	7	9
473	C.MW.2007.703010217_B6.KC894109	C	0.041789	8	14
474	C.MW.2007.703010228_1C4.FJ444031	C	0.331	7	12
475	01_AE.TH.2005.703357_C2.JN944658	01_AE	48.647	9	13
476	C.ZA.2007.704010042_2E5.KC894113	C	0.04	10	13
477	C.ZA.2007.704010069_C6.KC894114	C	0.226	12	8
478	C.ZA.2007.704010083_B8.FJ443671	C	0.506	10	6
479	C.ZA.2007.704809221_1B3.FJ444103	C	0.076255	11	11
480	C.ZA.2007.704810053_2B7.KC894119	C	1.582	6	8
481	C.ZA.2007.705010067_TF.KC156125	C	100.0	8	6
482	C.ZA.2007.705010185_TF.KC156129	C	0.05	11	8
483	C.ZA.2007.705010198_TF.KC156130	C	0.024	7	9
484	C.ZA.2007.706010164_1A7.FJ444076	C	18.871	8	11
485	C.ZA.2007.706010164_1A7_REV.FJ444076	C	18.871	8	11
486	B.US.1994.7165_18.AY835437	B	5.67191	10	4
487	B.US.2019.7190_BL_A3_2.MZ397116	B	0.023	8	6
488	B.US.2019.7190_BL_A9_3.MZ397115	B	0.033	8	6
489	B.US.2019.7190_BL_B1_1.MZ397114	B	0.023	8	6
490	B.US.2019.7190_BL_C12_2.MZ397113	B	0.023	8	6
491	B.US.2019.7190_BL_D10_4.MZ397117	B	0.023	8	6
492	B.US.2019.7190_V7_A3_5.MZ397111	B	0.019	8	6
493	B.US.2019.7190_V7_A9_8.MZ397108	B	0.013	8	6
494	B.US.2019.7190_V7_B11_4.MZ397112	B	0.018	8	6
495	B.US.2019.7190_V7_F3_5.MZ397109	B	0.019	8	6
496	B.US.2019.7190_V7_G1_8.MZ397110	B	0.009	8	6
497	C.ZA.2007.722_G4_16.JN967798	C	4.086	11	4
498	01_AE.TH.2006.731027_AA104A_RH5.JX447986	01_AE	0.53	7	8
499	A1.TZ.2002.783_V0_C51.HM215347	other	0.026	8	8
500	B.US.2019.8074_BL_D10_2.MZ397127	B	0.087	10	15
501	B.US.2019.8074_BL_E12_4.MZ397124	B	0.062	10	15
502	B.US.2019.8074_BL_E8_1.MZ397125	B	0.172	10	15
503	B.US.2019.8074_BL_F11_2.MZ397128	B	0.145	10	15
504	B.US.2019.8074_BL_F2_4.MZ397126	B	0.081	10	15
505	B.US.2019.8074_BL_F3_3.MZ397123	B	0.049	10	15
506	B.US.2019.8074_BL_F6_2.MZ397129	B	0.042	10	15
507	B.US.2019.8074_V7_E10_4.MZ397120	B	0.178	10	15
508	B.US.2019.8074_V7_E11_1.MZ397122	B	0.048	10	15
509	B.US.2019.8074_V7_E2_2.MZ397118	B	0.033	10	15
510	B.US.2019.8074_V7_E4_4.MZ397119	B	0.063	10	15
511	B.US.2019.8074_V7_G10_1.MZ397121	B	0.048	10	15
512	01_AE.TH.2006.816763_C02.JN944659	01_AE	0.2	7	4
513	01_AE.TH.2005.816769_AA107A_WG8.JX448026	01_AE	0.58	8	4
514	A1.KE.2005.851891_4_15.KT022376	other	0.019	8	15
515	B.US.1989.89_6.U39362	B	0.11175	9	7
516	CD.TZ..89_F1_2_25.HM215349	other	100.0	7	10
517	A1.UG.2007.9004SS_A3_4.HM215350	other	0.066212	9	6
518	D.UG.2007.9009SA_A4_2.HM215351	other	0.135	9	12
519	02_AG.CI.1999.928_28.EU513199	other	0.15712	9	12
520	C.BR.1992.92BR025_9.U15121	C	100.0	8	10
521	A1.RW.1992.92RW020_2.EU855131	other	0.02524	7	8
522	B.US.1992.92US715.U08451	B	0.43	10	6
523	B.US.2019.9372_BL_A10_1.MZ397004	B	0.042	7	9
524	B.US.2019.9372_BL_C3_3.MZ397001	B	0.064	7	9
525	B.US.2019.9372_BL_C5_2.MZ397005	B	0.105	7	9
526	B.US.2019.9372_BL_E11_1.MZ397003	B	0.074	7	9
527	B.US.2019.9372_BL_E2_1.MZ397000	B	0.129	7	9
528	B.US.2019.9372_BL_E6_1.MZ397008	B	0.164	7	9
529	B.US.2019.9372_BL_E7_1.MZ397009	B	0.045	10	9
530	B.US.2019.9372_BL_F5_4.MZ397006	B	0.026	7	9
531	B.US.2019.9372_BL_F7_1.MZ397007	B	0.158	7	9
532	B.US.2019.9372_BL_H4_1.MZ397002	B	0.21	7	9
533	B.US.2019.9372_V7_E10_3.MZ397011	B	0.046	10	9
534	B.US.2019.9372_V7_F1_2.MZ397012	B	0.031	10	9
535	B.US.2019.9372_V7_G2_2.MZ397010	B	0.095	7	9
536	B.US.2019.9372_V7_G4_2.MZ397013	B	0.1	10	9
537	01_AE.TH.1993.93TH057.AF197338	01_AE	0.517	8	8
538	D.UG.1993.93UG065.HM215353	other	3.349	9	11
539	C.ZM.1996.96ZM651_02.AF286224	C	0.39415	12	14
540	C.TZ.2000.98_F4_H5_13.HQ659642	C	100.0	8	17
541	D.UG.1999.A03349M1_VRC4A.HM215356	other	0.55159	9	9
542	D.UG.1999.A07412M1_VRC12.HM215357	other	0.030897	8	13
543	D.UG.1999.A08483M1_VRC9.HM215358	other	0.046	9	6
544	B.US.1998.AC10_29.AY835446	B	6.91729	11	12
545	B.US.1986.ADA.AY426119	B	0.079657	8	6
546	C.BW.2006.B005018_8_F6_3.KF114881	C	0.093	10	5
547	C.BW.2007.B005582_7_G7_8.KF114882	C	100.0	10	9
548	B.US.1985.BAL_01.DQ318210	B	0.01266	8	6
549	B.US.1985.BAL_26.DQ318211	B	0.0063956	8	6
550	A1.KE..BB201_B42.DQ187171	other	3.52225	8	9
551	A1.KE..BB539_2B13.DQ187240	other	0.04484	10	14
552	O.FR.1994.BCF02.AJ236391	other	100.0	9	11
553	O.FR.1990.BCF03.AJ133055	other	100.0	9	5
554	O.FR.1998.BCF108.AJ238865	other	100.0	9	9
555	C.MW.2002.BF1266_431A.HM215360	C	0.090837	8	7
556	C.MW..BF1677F2_613A.HM215361	C	0.2	6	9
557	C.MW.2002.BF329.JN983803	C	0.22	8	8
558	C.MW.2002.BF591.JN983804	C	0.01	6	9
559	C.MW.2002.BF703.JN983805	C	100.0	9	7
560	C.MW..BF942_218D.HM215362	C	0.02	7	6
561	B.US.1996.BG1168_1.AY835443	B	0.14745	8	9
562	A1.KE.1993.BG505_W6M_C2.DQ208458	other	0.021075	8	14
563	A1.KE.1993.BG505_W6M_C2_T332N.	other	0.014318	8	14
564	A1.KE..BI369_9A.DQ187019	other	0.027914	8	11
565	07_BC.CN.2007.BJOX002000_03_2.HM215364	other	100.0	7	7
566	B.CN.2007.BJOX003000_19_1.HM215365	B	0.049	10	4
567	01_AE.CN.2007.BJOX005000_09_2.HM215367	01_AE	2.438	8	4
568	01_AE.CN.2007.BJOX009000_02_4.HM215372	01_AE	0.35228	8	6
569	01_AE.CN.2007.BJOX010000_06_2.HM215373	01_AE	1.68147	8	6
570	01_AE.CN.2007.BJOX015000_11_5.HM215377	01_AE	0.052548	8	6
571	07_BC.CN.2007.BJOX019000_02_1.HM215380	other	0.5602	10	6
572	B.CN.2007.BJOX020000_03_3.HM215382	B	100.0	10	6
573	01_AE.CN.2007.BJOX025000_01_1.HM215386	01_AE	0.067129	8	12
574	01_AE.CN.2007.BJOX028000_10_3.HM215389	01_AE	0.011727	7	4
575	07_BC.CN.2007.BJOX029000_03_1.HM215392	other	0.1151	8	6
576	B.US..BL01.AY124970	B	100.0	9	12
577	B.US..BR07.AY124979	B	0.15071	8	6
578	A1D.KE..BS208_B1.KX364401	other	0.0028704	7	10
579	B.FR..BX08_16.GQ855765	B	0.085385	10	6
580	01_AE.TH.1999.C1080_C3.JN944660	01_AE	0.13394	10	5
581	01_AE.TH.1999.C2101_C1.JN944661	01_AE	0.055869	7	8
582	01_AE.TH.1999.C3347_C11.JX512902	01_AE	0.030678	8	9
583	01_AE.TH.2000.C4118_9.JQ352782	01_AE	0.035086	10	9
584	C.ZA.2009.CA146_H3_3.JN681219	C	0.578	9	8
585	C.ZA.2008.CA240_A5_5.KC154016	C	0.631	8	10
586	C.ZA.2008.CA327_D2_2.JN681220	C	0.048	7	8
587	C.ZA.2007.CA392_H2_6.JN681221	C	0.036	8	5
588	C.ZA.2008.CA457_H1_1.JN681222	C	100.0	11	3
589	B.US.2004.CAAN5342.AY835452	B	0.60006	10	6
590	C.ZA.2006.CAP129_1_15_B2_13.JN681223	C	0.009	9	7
591	C.ZA.2006.CAP136_1_16_E6_1.JN967790	C	0.253	9	6
592	C.ZA.2005.CAP174_1_06_F3_1B.JN967791	C	19.454	7	6
593	C.ZA.2006.CAP177_1A3.KC894133	C	0.527	10	6
594	C.ZA..CAP188_1_D1_14_REV.KC894134	C	1.364	9	5
595	C.ZA.2005.CAP200_B8A.KC894135	C	0.142	9	9
596	C.ZA.2005.CAP206_1_B5_Y681D.KJ700457	C	100.0	10	7
597	C.ZA.2005.CAP210_E8.DQ435683	C	9.69876	11	11
598	C.ZA.2005.CAP210_TA5.KC894136	C	5.72	11	11
599	C.ZA.2007.CAP220_2_00_A8_5B.JN967792	C	100.0	8	11
600	C.ZA.2006.CAP221_B14.KC894137	C	0.149	7	9
601	C.ZA.2006.CAP224_1_18_C7_3.JN967793	C	0.592	16	8
602	C.ZA.2005.CAP225_1_06_A2_18.JN681225	C	6.174	10	8
603	C.ZA.2007.CAP237_1_22_B2_2_39.JN681226	C	7.356	7	6
604	C.ZA.2005.CAP244_D3.DQ435684	C	0.09601	10	6
605	C.ZA.2005.CAP256_SU.KF241776	C	0.36447	8	9
606	C.ZA.2005.CAP258_2_00_X_23.JN681227	C	0.15	10	11
607	C.ZA.2006.CAP260_2_00_TA1_1B.JN681228	C	0.116	10	7
608	C.ZA.2006.CAP266_2_00_E9_H6.JN681229	C	100.0	8	8
609	C.ZA.2006.CAP269_2_00_F11_1.JN967794	C	0.055	8	9
610	C.ZA.2008.CAP290_2_00_23_6.JN681253	C	100.0	7	8
611	C.ZA.2008.CAP291_2_00_H2_15.KF114884	C	0.095	8	6
612	C.ZA.2008.CAP292_2_00_12_4.JN681254	C	0.106	8	10
613	C.ZA.2008.CAP301_2_00_C3_20.KC154017	C	0.235	8	14
614	C.ZA.2008.CAP304_2_00_F6_6.KC154018	C	1.282	9	8
615	C.ZA.2008.CAP306_2_00_F9_1.KC154019	C	0.394	7	7
616	C.ZA.2008.CAP307_2_00_24_1.JN681255	C	0.125	10	8
617	C.ZA.2008.CAP308_2_00_E11_35.KC154020	C	100.0	8	11
618	C.ZA.2008.CAP310_2_00_20_2.JN681256	C	6.094	9	5
619	C.ZA.2008.CAP317_2_00_D4_10.KC154022	C	100.0	11	6
620	C.ZA.2008.CAP323_2_00_B6_45.KC154023	C	0.141	9	7
621	C.ZA.2008.CAP326_2_00_D9_2.KC154024	C	0.341	10	14
622	C.ZA.2008.CAP327_2_00_C6_37.KF114885	C	0.09	9	10
623	C.ZA.2008.CAP330_2_00_F2_41.KC154025	C	100.0	11	8
624	C.ZA.2009.CAP331_2_00_D7_39.KF114886	C	100.0	8	9
625	C.ZA.2009.CAP332_2_00_C10_1.KF114887	C	0.389	13	7
626	C.ZA.2009.CAP340_2_00_B3_16.KC154026	C	0.237	9	6
627	C.ZA.2009.CAP341_2_00_C10_18.KC154027	C	0.065	8	5
628	C.ZA.2009.CAP343_2_00_21_2.JN681257	C	0.106	10	6
629	C.ZA.2009.CAP347_2_00_B1_1.JN681258	C	0.026	9	9
630	C.ZA.2009.CAP363_2_00_10_3.KJ598853	C	0.286	8	6
631	C.ZA.2010.CAP378_2_00_D2_5.KF114888	C	100.0	7	6
632	C.ZA.2006.CAP37_1_18_D2_19.JN681230	C	19.505	10	8
633	C.ZA.2010.CAP382_2_00_D7_19.KC154028	C	100.0	13	7
634	C.ZA.2006.CAP40_2_01_A3_5.JN681231	C	6.24	7	7
635	C.ZA.2005.CAP45_G3.DQ435682	C	1.36613	9	11
636	C.ZA.2006.CAP69_1_12_TA7_1.JX131327	C	100.0	10	9
637	C.MW.2003.CE0089_G2.KC894073	C	0.109	9	7
638	C.MW.2003.CE0393_C3.FJ444215	C	0.20131	8	9
639	C.MW.2003.CE0626_E6.FJ444284	C	100.0	8	5
640	C.MW.2003.CE0665_F2.KC894076	C	0.125	10	6
641	C.MW.2003.CE0682_E4.FJ444325	C	0.031603	6	8
642	C.MW.2004.CE0985_H7.FJ444391	C	100.0	12	7
643	C.MW.2004.CE1086_B2.FJ444395	C	0.076892	10	9
644	C.MW.2004.CE1172_H1.FJ444434	C	100.0	7	12
645	C.MW.2004.CE1176_A3.FJ444437	C	0.25867	8	6
646	C.MW.2005.CE2010_F5.FJ444561	C	0.052884	9	15
647	C.MW.2006.CE2052_G10.KC894084	C	0.048	10	6
648	C.MW.2005.CE2060_G9.FJ444607	C	0.22241	9	8
649	C.MW.2005.CE2103_E8.KC894086	C	100.0	8	7
650	A1.TZ.2008.CH0219_E4.HM204621	other	100.0	7	16
651	07_BC.CN.2004.CH038_12.EF042692	other	100.0	10	6
652	C.MW.2008.CH0694.KJ700458	C	0.647	7	9
653	07_BC.CN.2004.CH070_1.EF117255	other	7.99857	8	9
654	07_BC.CN.2004.CH117_4.EF117262	other	0.97722	8	13
655	07_BC.CN.2004.CH119_10.EF117261	other	4.73393	13	12
656	07_BC.CN.2004.CH181_12.EF117259	other	0.12135	10	12
657	C.MW.2008.CH505_W4_3.KC247557	C	0.011	6	6
658	01_AE.TH.1990.CM235_2.JN944662	01_AE	0.1	8	9
659	01_AE.TH.1990.CM244_90TH.AY713425	01_AE	0.98	9	8
660	01_AE.TH.1990.CM244_EC1.JQ715397	01_AE	0.059573	9	8
661	B.CN.2004.CNE10.HM215397	B	0.059691	10	6
662	B.CN.2004.CNE12.HM215399	B	0.070123	9	4
663	B.CN.2004.CNE14.HM215400	B	0.026055	9	6
664	BC.CN.2007.CNE15.HM215401	other	100.0	9	8
665	C.CN.2007.CNE17.HM215403	C	5.09637	10	8
666	07_BC.CN.2007.CNE19.HM215405	other	0.024764	8	8
667	07_BC.CN.2007.CNE20.HM215406	other	100.0	8	8
668	07_BC.CN.2007.CNE21.HM215407	other	21.0037	10	11
669	01_AE.CN.2006.CNE3.HM215410	01_AE	0.12398	8	11
670	C.CN.2007.CNE30.HM215411	C	0.3209	10	20
671	C.CN.2007.CNE31.HM215412	C	8.50651	8	13
672	B.CN.2006.CNE4.HM215413	B	0.12125	11	8
673	BC.CN.2007.CNE40.HM215414	other	0.12888	8	11
674	01_AE.CN.2006.CNE5.HM215415	01_AE	0.30419	9	9
675	08_BC.CN.2007.CNE52.HM215416	other	0.025149	13	12
676	08_BC.CN.2007.CNE53.HM215417	other	0.069885	8	8
677	01_AE.CN.2007.CNE55.HM215418	01_AE	0.11912	8	8
678	01_AE.CN.2007.CNE56.HM215419	01_AE	0.074564	8	8
679	B.CN.2005.CNE57.HM215420	B	0.10296	9	7
680	C.CN.2006.CNE58.HM215421	C	0.38673	8	6
681	01_AE.CN.2006.CNE59.HM215422	01_AE	0.057403	7	9
682	BC.CN.2006.CNE7.HM215426	other	100.0	9	15
683	01_AE.CN.2006.CNE8.HM215427	01_AE	0.081538	7	5
684	C.ZA.2007.CT072_56_7.JN681232	C	0.014	8	7
685	C.ZA.2007.CT140_140_B6.JN681233	C	0.126	7	8
686	C.ZA.2007.CT184_D3_15.KF114889	C	0.133	8	9
687	C.ZA.2007.CT349_39_16.JQ061131	C	0.039	8	9
688	C.ZA.2007.CT431_G6_6.JN681234	C	2.517	18	11
689	A1.ZA.2004.CT533_T23B_36.JN681235	other	0.049	9	9
690	C.ZA.2009.CT565_C7_48.KF114890	C	100.0	10	6
691	C.ZA.2007.CT810_G4_7.KF114891	C	1.191	9	8
692	C.ZA.2007.CT823_B6_1.JN681236	C	0.101	8	12
693	C.ZA.2008.CT885_H3_2.JN967797	C	0.104	9	7
694	C.ZA.2008.CT966_E1_7.JN681238	C	0.2	9	6
695	C.ZA.2008.CT977_69_12.JN681239	C	0.064	11	7
696	02_AG.FR.1991.DJ263_8.EU855130	other	0.026162	8	7
697	C.ZA.1998.DU123_06.DQ411850	C	0.2264	9	6
698	C.ZA.1998.DU151_02.DQ411851	C	100.0	7	11
699	C.ZA.1999.DU156_12.DQ411852	C	0.032237	11	8
700	C.ZA.1998.DU172_17.DQ411853	C	0.41616	8	12
701	C.ZA.1998.DU422_1.DQ411854	C	100.0	7	10
702	D.UG.2000.E08364M4_EC3.AY736832	other	0.446	8	7
703	B.PE..H086_8.EF210732	B	100.0	8	4
704	B.HT.1992.HT593_1.U08444	B	0.22328	10	10
705	B.FR.1983.HXB2.K03455	B	0.038887	8	6
706	B.US.1986.JRCSF.AY669726	B	0.02521	8	7
707	B.US.1986.JRFL.AY669728	B	0.0020502	8	6
708	A1.KE.2000.KER2008_12.AY736809	other	0.24852	7	9
709	A1.KE.2000.KER2018_11.AY736810	other	0.37281	11	6
710	A1.KE.2000.KNH1209_18.AY736813	other	0.038465	8	11
711	C.ZA.2008.KO224_T87_2_4.JN681240	C	0.047	9	11
712	C.ZA.2009.KO243_H6_3.KF114892	C	0.314	9	16
713	C.ZA.2008.KO426_T78_10.JN681241	C	0.16931	8	11
714	C.ZA.2008.KO459_T68_4.JN681242	C	0.173	8	8
715	C.ZA.2008.KO756_38_TB12.JN681243	C	0.019	6	6
716	C.ZA.2008.KO870_C2_10.JN681244	C	0.131	8	8
717	01_AE.TH.1996.M02138.AY713424	01_AE	0.17636	8	9
718	A1.KE..MB201_A1.DQ187026	other	0.51702	8	9
719	A1.KE..MB539_2B7.DQ187082	other	0.090947	10	14
720	C.ZA.2008.ME067_A10_15.JN681245	C	0.25	10	11
721	C.ZA.2008.ME178_G6_16.KF114893	C	0.425	9	11
722	A1.KE..MI369_A5.DQ187018	other	0.043887	8	11
723	B.US..MN_3.HM215430	B	100.0	10	6
724	A1D.KE..MS208_A1.DQ187010	other	0.021834	7	10
725	C.MW.1993.MW965_26.U08455	C	0.0073068	7	9
726	N.FR.2011.N1_FR_2011.JN572926	other	100.0	5	11
727	D.KE.2001.NKU3006_EC1.JQ715411	other	0.095972	8	6
728	G.ES.2002.P0402_C2_11.EU885759	other	0.057282	9	12
729	D.ES.2007.P1741_A2.HM068556	other	0.313	10	11
730	G.ES.2008.P1981_C5_3.FJ817369	other	0.50509	7	9
731	D.CG.2007.P940_2_C3.HM068555	other	100.0	16	13
732	B.IT.1996.PVO_4.AY835444	B	0.069232	7	16
733	A1D.KE.1995.Q168_A2.AF407148	other	0.049149	8	4
734	A1.KE.1994.Q23_17.AF004885	other	0.014237	8	7
735	A1.KE.1994.Q259_17.AF407152	other	0.016967	8	7
736	A1.KE.1995.Q461_E2.AF407156	other	0.062806	7	13
737	A1.KE.1996.Q769_D22.AF407158	other	0.0095216	8	12
738	A1.KE.1996.Q769_H5.AF407159	other	0.008518	10	12
739	A1.KE.1994.Q842_D12.AF407160	other	0.0037372	8	11
740	B.TT.1994.QH0515_1.AY835440	B	0.1752	9	14
741	B.TT.1994.QH0692_42.AY835439	B	0.2371	7	16
742	A1.KE.2005.QH209_14M_A2.FJ866118	other	0.011873	8	11
743	01_AE.TH.1998.R1166_C1.JQ352783	01_AE	0.19656	8	7
744	A1.RW.2007.R18553.HM215434	other	0.08	9	9
745	01_AE.TH.2001.R2184_C4.JN944665	01_AE	0.034176	9	10
746	01_AE.TH.1999.R3265_C6.JX512903	01_AE	0.080565	8	6
747	A1.RW.2007.R880F_ENV.JX236678	other	0.076	9	13
748	O.FR.1999.RBF125.GU935991	other	100.0	9	12
749	P.FR.2009.RBF168.GU111555	other	100.0	9	8
750	O.FR.2008.RBF189.GU936016	other	100.0	9	12
751	DO.FR.2008.RBF208.GQ351296	other	0.63	12	11
752	B.US.2001.REJO4541_67.AY835449	B	0.030267	9	6
753	B.US.2000.RHPA4259_7.AY835447	B	0.024095	7	12
754	C.MW..S018_18.	C	0.028167	7	6
755	B.TT.1993.SC05_8C11_2344.EU289200	B	0.13817	9	10
756	B.TT.1995.SC422_8.AY835441	B	0.045369	8	13
757	B.US..SF162.EU123924	B	0.028983	9	6
758	C.ZA.2008.SO032_A2_8_1.KF114894	C	4.873	9	6
759	C.ZA.2008.SO186_H6_5.JN681247	C	0.032	11	12
760	C.ZA.2007.SO225_H11_12.JN681252	C	0.588	10	6
761	C.ZA.2008.SO405_T24_5.JN681248	C	0.33	11	7
762	C.ZA.2007.SO431_C1_1.JN681246	C	0.198	9	12
763	C.ZA.2008.SO607_B6_9.KF114895	C	0.124	13	19
764	C.ZA.2008.SO706_T10B_3.JN681249	C	0.155	7	9
765	B.US.1997.SS1196_1.AY835442	B	0.040823	12	6
766	02_AG.CM.2004.T250_4.EU513189	other	100.0	7	6
767	02_AG.CM.2004.T251_18.EU513196	other	0.21668	9	15
768	02_AG.CM.2004.T253_11.EU513191	other	0.10853	8	7
769	02_AG.CM.2004.T255_34.EU513184	other	0.041912	8	7
770	02A1.CM.2004.T257_31.EU513185	other	0.12667	10	8
771	02_AG.CM.2005.T278_50.EU513198	other	100.0	8	16
772	02A1.CM.2005.T280_5.EU513183	other	0.018504	8	10
773	01_AE.TH.1992.TH023_6.KU562843	01_AE	0.053956	7	8
774	01_AE.TH.1993.TH966_8.U08456	01_AE	0.06387	8	7
775	01_AE.TH.1993.TH976_17.U08458	01_AE	0.030425	8	4
776	B.US.2000.THRO4156.AY835448	B	2.49105	17	6
777	B.US.2001.TRJO4551_58.AY835450	B	0.069628	9	6
778	B.IT.1995.TRO_11.AY835445	B	0.046162	9	10
779	C.ZA.1998.TV1_29.EU855132	C	100.0	9	6
780	C.TZ.2001.TZA125_17.JQ362423	C	100.0	8	11
781	C.TZ.2001.TZBD_02.JQ362424	C	39.5872	8	6
782	D.UG.1992.UG021_16.U27399	other	0.39788	9	9
783	D.UG.1992.UG024_2.U43386	other	0.057645	7	8
784	A1.UG.1992.UG037_8.U09127	other	0.021872	8	9
785	B.US.2016.VA40774.MK499378	B	0.048	8	11
786	B.US.1990.WEAU_D15_410.EU289202	B	0.051665	9	6
787	B.US.2000.WITO4160_33.AY835451	B	0.026492	8	8
788	G.ES.2002.X1193_C1.EU885761	other	0.06722	10	8
789	G.ES.2003.X1254_C3.EU885762	other	0.073479	8	10
790	G.ES.2004.X1632_S2_B10.FJ817370	other	3.26018	10	9
791	G.ES.2006.X2088_C9.EU885764	other	100.0	10	15
792	G.ES.2005.X2131_C1_B5.FJ817368	other	0.34599	8	9
793	B.ES.2007.X2278_C2_B6.FJ817366	B	0.02058	8	6
794	O.CM.1994.YBF16.AJ133063	other	100.0	9	6
795	O.CM.1995.YBF26.AJ133068	other	100.0	11	13
796	N.CM.1995.YBF30.AJ006022	other	100.0	7	6
797	O.CM.1996.YBF32.AJ236417	other	100.0	6	8
798	O.CM.1996.YBF35.AJ236418	other	100.0	8	7
799	O.CM.1995.YBF37.AJ133067	other	100.0	19	10
800	O.CM.1995.YBF38.AJ133070	other	100.0	9	10
801	O.CM.1996.YBF39.AJ236421	other	100.0	11	7
802	B.US.1986.YU2.M93258	B	0.028271	8	4
803	B.US.2012.Z258_2012_SGA5.KX595122	B	100.0	11	9
804	C.ZA.1997.ZA012_29.EU855133	C	0.074595	8	11
805	C.ZM.1998.ZM106_9.AY424163	C	0.081428	9	8
806	C.ZM.2000.ZM109_4.AY424138	C	0.083118	9	11
807	C.ZM.1998.ZM135_10A.AY424079	C	0.059409	10	15
808	C.ZM..ZM176_66.	C	100.0	8	8
809	C.ZM.2002.ZM197_7.DQ388515	C	0.33693	8	15
810	C.ZM.2003.ZM214_15.DQ388516	C	0.098906	10	9
811	C.ZM.2002.ZM215_8.DQ422948	C	0.014491	7	4
812	C.ZM.2002.ZM233_6.DQ388517	C	0.20166	9	8
813	C.ZM.2003.ZM246F.FJ496194	C	16.966	7	9
814	C.ZM.2003.ZM247_V1.FJ496204	C	100.0	9	11
815	C.ZM.2003.ZM249_1.DQ388514	C	0.043241	8	8
816	C.ZM.2000.ZM53_12.AY423984	C	0.22683	8	8
817	C.ZM.1998.ZM55_28A.AY423971	C	0.048407	10	11
