# Supplementary material for: Contemporary HIV-1 consensus Env with AI-assisted redesigned hypervariable loops promote antibody binding
Source: Nat Commun. 2024 May 9;15:3924. doi: 10.1038/s41467-024-48139-x (PMC11082178; doi:10.1038/s41467-024-48139-x)
Supplement: Supplementary file 3 — Source Data [file 41467_2024_48139_MOESM3_ESM.zip › SourceData/figs2b.VRC26.25-IC50.01_AE.V2HV-short-long.csv]

	seqname	subtype	HV	IC50	Length	catagory	X	IC50_out
0	01_AE.TH.1993.TH976_17.U08458	01_AE	V2HV	-1.8761810139810031	4	short	-0.21	-1.8761810139810031
1	01_AE.CN.2007.BJOX028000_10_3.HM215389	01_AE	V2HV	2.0	4	short	-0.21	2.0
2	01_AE.CN.2006.CNE3.HM215410	01_AE	V2HV	2.0	11	long	0.21	2.0
3	01_AE.CN.2007.BJOX025000_01_1.HM215386	01_AE	V2HV	2.0	12	long	0.14839144615440142	2.0
4	01_AE.TH.2010.40100_V01_MN01.MF622080	01_AE	V2HV	2.0	13	long	0.27160855384559857	2.0
5	01_AE.TH.1992.TH023_6.KU562843	01_AE	V5HV	2.0	7	short	0.79	2.0
6	01_AE.CN.2007.BJOX028000_10_3.HM215389	01_AE	V5HV	2.0	7	short	0.7283914461544014	2.0
7	01_AE.CN.2006.CNE8.HM215427	01_AE	V5HV	-2.21402276583333	7	short	0.79	-2.21402276583333
8	01_AE.TH.1999.C2101_C1.JN944661	01_AE	V5HV	2.0	7	short	0.8516085538455986	2.0
9	01_AE.CN.2006.CNE59.HM215422	01_AE	V5HV	2.0	7	short	0.6738374248783756	2.0
10	01_AE.CN.2006.CNE5.HM215415	01_AE	V5HV	-3.2482437423141435	9	long	1.21	-3.2482437423141435
11	01_AE.TH.1990.CM244_EC1.JQ715397	01_AE	V5HV	-1.3548234418211984	9	long	1.21	-1.3548234418211984
12	01_AE.TH.2001.R2184_C4.JN944665	01_AE	V5HV	-2.018507575798615	9	long	1.231695133192698	-2.018507575798615
13	01_AE.TH.2005.620345_C1.JX512900	01_AE	V5HV	-2.162708346879227	9	long	1.21	-2.162708346879227
14	01_AE.TH.2010.40100_V01_MN01.MF622080	01_AE	V5HV	2.0	9	long	1.21	2.0
15	01_AE.TH.2000.C4118_9.JQ352782	01_AE	V5HV	-3.8316203871472263	10	long	1.21	-3.8316203871472263
16	01_AE.TH.1999.C1080_C3.JN944660	01_AE	V5HV	-2.322192369310721	10	long	1.21	-2.322192369310721
