# Supplementary material for: Contemporary HIV-1 consensus Env with AI-assisted redesigned hypervariable loops promote antibody binding
Source: Nat Commun. 2024 May 9;15:3924. doi: 10.1038/s41467-024-48139-x (PMC11082178; doi:10.1038/s41467-024-48139-x)
Supplement: Supplementary file 3 — Source Data [file 41467_2024_48139_MOESM3_ESM.zip › SourceData/fig2b.VRC26.25.short_vs_long.csv]

	seqname	subtype	HV	IC50	Length	catagory
0	C.ZM.1998.ZM55_28A.AY423971	C	V1HV	-2.283470810373781	7	short
1	C.ZA.2008.CAP304_2_00_F6_6.KC154018	C	V1HV	-3.5228787452803374	7	short
2	C.TZ.2004.0921_V2_C14.HM215262	C	V1HV	-3.6711109601604393	7	short
3	C.ZA.2009.21561324_D3_B5.HQ615961	C	V1HV	-1.8860566476931633	8	short
4	C.ZM.2003.ZM246F.FJ496194	C	V1HV	-3.5228787452803374	8	short
5	A1.RW.1992.92RW020_2.EU855131	other	V1HV	2.0	9	short
6	A1.TZ.2005.0330_V4_C3.HM215257	other	V1HV	-2.151607643792753	9	short
7	C.ZA.2007.20417927_07.JQ352785	C	V1HV	-3.0	9	short
8	C.ZM.2000.ZM53_12.AY423984	C	V1HV	-3.610904826645814	9	short
9	D.UG.2007.191647.JX236670	other	V1HV	2.0	9	short
10	A1D.KE..BS208_B1.KX364401	other	V1HV	-3.9319626403862147	9	short
11	G.ES.2006.X2088_C9.EU885764	other	V1HV	2.0	9	short
12	C.ZA.2009.CAP341_2_00_C10_18.KC154027	C	V1HV	-3.5228787452803374	10	short
13	C.IN.1999.25710_2_43.EF117271	C	V1HV	-3.8316203871472263	10	short
14	02A1.CM.2005.T280_5.EU513183	other	V1HV	-1.8737386811361185	11	short
15	C.ZA.2006.CAP260_2_00_TA1_1B.JN681228	C	V1HV	-3.5228787452803374	11	short
16	C.MW.2007.703010054_2A2.FJ443808	C	V1HV	-1.4814860601221125	11	short
17	C.ZA.2005.19252094_A5_G2.HQ615953	C	V1HV	-3.5228787452803374	11	short
18	C.ZM.2002.ZM215_8.DQ422948	C	V1HV	1.3037035180584704	11	short
19	C.MW.2007.703010217_B6.KC894109	C	V1HV	-2.8887374863409345	11	short
20	C.ZM.2002.ZM233_6.DQ388517	C	V1HV	-3.5581007232579616	11	short
21	C.MW..S018_18.	C	V1HV	-3.539929456705839	11	short
22	D.UG.2006.191821_E6_1.HM215270	other	V1HV	-2.3485862901776295	11	short
23	A1.RW.2007.R18553.HM215434	other	V1HV	-3.3979400086720375	11	short
24	C.ZM.2000.ZM109_4.AY424138	C	V1HV	-2.8626775438996557	11	short
25	C.ZA.2008.SO032_A2_8_1.KF114894	C	V1HV	-3.5228787452803374	11	short
26	07_BC.CN.2007.CNE20.HM215406	other	V1HV	-2.9677036552605274	11	short
27	C.IN.2000.26191_2_48.EF117274	C	V1HV	-3.5663261533629385	11	short
28	C.ZA.2005.CAP45_G3.DQ435682	C	V1HV	-3.7683265632938543	11	short
29	C.ZA.2007.704809221_1B3.FJ444103	C	V1HV	-0.26680273489343054	30	long
30	B.CN.2006.CNE4.HM215413	B	V1HV	2.0	30	long
31	02_AG.FR.1991.DJ263_8.EU855130	other	V1HV	-2.7406211716170357	30	long
32	C.BW.2006.3603_C11_13.KC154015	C	V1HV	2.0	30	long
33	C.MW.2003.CE0626_E6.FJ444284	C	V1HV	-3.5228787452803374	30	long
34	C.ZA.2008.1245045.HQ595742	C	V1HV	-3.5228787452803374	30	long
35	C.ZA.2008.CAP292_2_00_12_4.JN681254	C	V1HV	2.0	30	long
36	D.UG.2001.231965_C1.JQ361079	other	V1HV	1.0312225868408988	30	long
37	C.ZA.2008.SO706_T10B_3.JN681249	C	V1HV	-0.9665762445130504	30	long
38	C.ZA.2007.704010083_B8.FJ443671	C	V1HV	-1.7958800173440752	31	long
39	01_AE.CN.2006.CNE3.HM215410	01_AE	V1HV	2.0	31	long
40	C.ZA.2008.KO459_T68_4.JN681242	C	V1HV	-3.5228787452803374	32	long
41	C.IN.2016.329_16_C1.MK076647	C	V1HV	0.9253120914996495	32	long
42	C.IN.2016.329_16_D5.MK076655	C	V1HV	0.859738566197147	32	long
43	A1.TZ.2005.0439_V5_C1.HM215258	other	V1HV	2.0	32	long
44	C.ZA.2009.KO243_H6_3.KF114892	C	V1HV	-3.5228787452803374	33	long
45	C.TZ.2004.6631_V3_C10.HM215335	C	V1HV	2.0	33	long
46	C.TZ.2003.6471_V1_C16.HM215328	C	V1HV	2.0	33	long
47	C.ZM.2002.ZM197_7.DQ388515	C	V1HV	-2.7489460978126923	33	long
48	C.ZA.1998.TV1_29.EU855132	C	V1HV	-0.3348788728755022	33	long
49	C.CN.2006.CNE58.HM215421	C	V1HV	-3.9319626403862147	33	long
50	07_BC.CN.2004.CH070_1.EF117255	other	V1HV	-2.094662933719012	34	long
51	D.KE.2001.NKU3006_EC1.JQ715411	other	V1HV	2.0	35	long
52	01_AE.TH.1998.R1166_C1.JQ352783	01_AE	V1HV	2.0	35	long
53	B.US.1996.BG1168_1.AY835443	B	V1HV	2.0	36	long
54	C.ZA.2005.CAP244_D3.DQ435684	C	V1HV	2.0	36	long
55	B.HT.1992.HT593_1.U08444	B	V1HV	2.0	42	long
56	B.US.2016.VA40774.MK499378	B	V1HV	2.0	44	long
57	C.ZA.2008.CA457_H1_1.JN681222	C	V2HV	2.0	3	short
58	C.TZ.2003.6471_V1_C16.HM215328	C	V2HV	2.0	3	short
59	01_AE.TH.1993.TH976_17.U08458	01_AE	V2HV	-1.8761810139810031	4	short
60	D.UG.2007.191727_F6.HM215269	other	V2HV	-3.0	4	short
61	B.CN.2004.CNE12.HM215399	B	V2HV	2.0	4	short
62	B.US.1986.YU2.M93258	B	V2HV	2.0	4	short
63	C.ZA.2007.19715820_A10_H2.HQ615950	C	V2HV	-3.5228787452803374	4	short
64	01_AE.CN.2007.BJOX028000_10_3.HM215389	01_AE	V2HV	2.0	4	short
65	B.US.1994.6101_1.AY835434	B	V2HV	2.0	4	short
66	B.US.1994.7165_18.AY835437	B	V2HV	2.0	4	short
67	C.ZA.2009.20286961_C1_H8.HQ615960	C	V2HV	-3.5228787452803374	4	short
68	C.ZM.2002.ZM215_8.DQ422948	C	V2HV	1.3037035180584704	4	short
69	C.TZ.2005.6040_V4_C15.HM215320	C	V2HV	-3.5228787452803374	4	short
70	A1.TZ.2004.3718_3_11.HM215306	other	V2HV	-1.6074437317049282	4	short
71	B.PE..H086_8.EF210732	B	V2HV	2.0	4	short
72	C.ZA.2007.722_G4_16.JN967798	C	V2HV	2.0	4	short
73	A1D.KE.1995.Q168_A2.AF407148	other	V2HV	-2.87147149620256	4	short
74	C.TZ.2003.6838_V1_C35.HM215341	C	V2HV	-3.1756853834324006	5	short
75	01_AE.TH.2005.620345_C1.JX512900	01_AE	V2HV	-2.162708346879227	5	short
76	C.ZA..CAP188_1_D1_14_REV.KC894134	C	V2HV	2.0	5	short
77	C.MW.2003.CE0626_E6.FJ444284	C	V2HV	-3.5228787452803374	5	short
78	C.ZA.2009.CAP341_2_00_C10_18.KC154027	C	V2HV	-3.5228787452803374	5	short
79	C.ZA.2007.CA392_H2_6.JN681221	C	V2HV	-0.9507819773298184	5	short
80	C.ZA.2008.CAP310_2_00_20_2.JN681256	C	V2HV	-1.6989700043360187	5	short
81	C.ZA.2006.2768732_C5_16.HQ615952	C	V2HV	-1.6989700043360187	5	short
82	D.UG.2005.190049.JX236668	other	V2HV	-3.0	5	short
83	01_AE.TH.1999.C1080_C3.JN944660	01_AE	V2HV	-2.322192369310721	5	short
84	01_AE.CN.2006.CNE8.HM215427	01_AE	V2HV	-2.21402276583333	5	short
85	C.BW.2006.B005018_8_F6_3.KF114881	C	V2HV	-3.5228787452803374	5	short
86	C.ZM.1998.ZM135_10A.AY424079	C	V2HV	2.0	15	long
87	C.ZM.2002.ZM197_7.DQ388515	C	V2HV	-2.7489460978126923	15	long
88	C.ZA.2009.20965238.HQ595751	C	V2HV	-0.2865094569060575	15	long
89	C.MW.2005.CE2010_F5.FJ444561	C	V2HV	2.0	15	long
90	G.ES.2006.X2088_C9.EU885764	other	V2HV	2.0	15	long
91	C.TZ.2001.556_F2_3_25.HM215317	C	V2HV	2.0	15	long
92	A1.KE.2005.851891_4_15.KT022376	other	V2HV	-0.05158703422139897	15	long
93	C.IN.2015.329_15_A1.MK076610	C	V2HV	0.7944880466591696	15	long
94	BC.CN.2006.CNE7.HM215426	other	V2HV	-2.448928344558015	15	long
95	C.IN.2015.329_15_B1.MK076614	C	V2HV	0.7767011839884109	15	long
96	C.TZ.2005.3637_V5_C3.HM215305	C	V2HV	2.0	15	long
97	C.BW.2006.3603_C11_13.KC154015	C	V2HV	2.0	15	long
98	02_AG.CM.2004.T251_18.EU513196	other	V2HV	2.0	15	long
99	B.IT.1996.PVO_4.AY835444	B	V2HV	-1.7349462114959853	16	long
100	A1.TZ.2008.CH0219_E4.HM204621	other	V2HV	2.0	16	long
101	B.TT.1994.QH0692_42.AY835439	B	V2HV	2.0	16	long
102	C.ZA.2009.KO243_H6_3.KF114892	C	V2HV	-3.5228787452803374	16	long
103	D.UG.2007.191882.JX236673	other	V2HV	2.0	16	long
104	02_AG.CM.2005.T278_50.EU513198	other	V2HV	0.735768911866435	16	long
105	C.ZA.2008.20803520.HQ595748	C	V2HV	2.0	16	long
106	C.IN.2000.0013095_2_11.EF117267	C	V2HV	-1.2021164336153292	16	long
107	C.TZ.2000.98_F4_H5_13.HQ659642	C	V2HV	2.0	17	long
108	C.ZA.2008.20927783.HQ595750	C	V2HV	-2.3010299956639813	17	long
109	02_AG.CM.2004.263_8.EU513182	other	V2HV	-1.9194095855464988	18	long
110	CD.TZ.2004.3817_V2_C59.HM215310	other	V2HV	1.7476789838295794	18	long
111	C.ZA.2008.SO607_B6_9.KF114895	C	V2HV	2.0	19	long
112	C.IN.2015.330_15_C36.MK076700	C	V2HV	0.8234742291703011	20	long
113	C.IN.2015.330_15_E36.MK076706	C	V2HV	0.6522463410033232	20	long
114	C.CN.2007.CNE30.HM215411	C	V2HV	2.0	20	long
115	C.IN.2015.330_15_D36.MK076705	C	V2HV	0.7551122663950712	20	long
116	C.IN.2016.330_16_D4.MK076712	C	V2HV	2.0	23	long
117	C.IN.2016.330_16_A2.MK076707	C	V2HV	2.0	25	long
118	C.IN.2016.330_16_H2.MK076724	C	V2HV	0.8312296938670634	25	long
119	C.ZA.2008.20355851_20.JQ352789	C	V2HV	0.8350561017201162	26	long
120	C.ZA.2005.CAP258_2_00_X_23.JN681227	C	V4HV	-1.0757207139381184	0	short
121	C.ZA.2009.20286961_C1_H8.HQ615960	C	V4HV	-3.5228787452803374	0	short
122	C.MW.2002.BF1266_431A.HM215360	C	V4HV	-3.5228787452803374	1	short
123	C.ZA.2008.SO405_T24_5.JN681248	C	V4HV	2.0	1	short
124	C.ZA.2009.CAP332_2_00_C10_1.KF114887	C	V4HV	-1.207608310501746	1	short
125	C.ZA.2008.SO186_H6_5.JN681247	C	V4HV	-3.5228787452803374	1	short
126	C.ZM.2000.ZM109_4.AY424138	C	V4HV	-2.8626775438996557	1	short
127	C.ZA.2006.CAP177_1A3.KC894133	C	V4HV	-3.5228787452803374	1	short
128	01_AE.CN.2007.CNE55.HM215418	01_AE	V4HV	-3.365633584805143	1	short
129	C.ZA.2009.21561324_D3_B5.HQ615961	C	V4HV	-1.8860566476931633	1	short
130	C.ZA.2008.KO426_T78_10.JN681241	C	V4HV	2.0	1	short
131	C.ZA.2006.2768732_C5_16.HQ615952	C	V4HV	-1.6989700043360187	2	short
132	C.ZA.2009.21261106_C12_H2.HQ615956	C	V4HV	-3.5228787452803374	2	short
133	C.TZ.2006.6146_V7_C23.HM215324	C	V4HV	-3.5228787452803374	2	short
134	C.ZA.2008.CAP292_2_00_12_4.JN681254	C	V4HV	2.0	2	short
135	C.ZA.2008.CAP326_2_00_D9_2.KC154024	C	V4HV	2.0	2	short
136	C.ZA.2006.CAP40_2_01_A3_5.JN681231	C	V4HV	2.0	2	short
137	C.TZ.2003.3301_V1_C24.HM215294	C	V4HV	-2.598633928402323	2	short
138	C.ZA.2008.CT885_H3_2.JN967797	C	V4HV	2.0	2	short
139	C.ZA.2009.CAP340_2_00_B3_16.KC154026	C	V4HV	-2.5228787452803374	2	short
140	C.ZM.1998.ZM135_10A.AY424079	C	V4HV	2.0	2	short
141	C.ZA.1997.ZA012_29.EU855133	C	V4HV	1.4507278003794	2	short
142	C.MW.2007.703010228_1C4.FJ444031	C	V4HV	-3.5228787452803374	2	short
143	C.ZA.2007.705010198_TF.KC156130	C	V4HV	2.0	2	short
144	C.IN.2014.330_14_A12.MK076674	C	V4HV	-0.00877392430750515	18	long
145	C.ZM.2003.ZM247_V1.FJ496204	C	V4HV	-3.5228787452803374	18	long
146	C.IN.2015.330_15_C36.MK076700	C	V4HV	0.8234742291703011	18	long
147	C.IN.2014.330_14_A20.MK076682	C	V4HV	0.04921802267018165	18	long
148	C.ZA.2008.20358510_01.JQ352790	C	V4HV	-3.5228787452803374	18	long
149	A1.RW.2007.R18553.HM215434	other	V4HV	-3.3979400086720375	18	long
150	A1.UG.2007.191955_A11.HM215272	other	V4HV	-3.5228787452803374	18	long
151	C.IN.2015.329_15_B1.MK076614	C	V4HV	0.7767011839884109	18	long
152	02_AG.CM.2004.263_8.EU513182	other	V4HV	-1.9194095855464988	18	long
153	CD.TZ.2004.3817_V2_C59.HM215310	other	V4HV	1.7476789838295794	18	long
154	C.CN.2006.CNE58.HM215421	C	V4HV	-3.9319626403862147	19	long
155	C.IN.2015.329_15_A1.MK076610	C	V4HV	0.7944880466591696	19	long
156	B.US.2016.VA40774.MK499378	B	V4HV	2.0	19	long
157	A1D.TZ.2003.3468_V1_C12.HM215301	other	V4HV	2.0	20	long
158	B.US.1994.7165_18.AY835437	B	V4HV	2.0	20	long
159	C.ZA.2005.CAP210_TA5.KC894136	C	V4HV	-3.5228787452803374	20	long
160	C.IN.2016.330_16_E6.MK076720	C	V4HV	-1.6989700043360187	20	long
161	C.ZA.2005.CAP210_E8.DQ435683	C	V4HV	-3.365633584805143	20	long
162	C.CN.2007.CNE30.HM215411	C	V4HV	2.0	20	long
163	C.MW.2003.CE0665_F2.KC894076	C	V4HV	2.0	21	long
164	C.ZA.2009.21369737_G11_F2.HQ615941	C	V4HV	-2.6989700043360187	21	long
165	C.IN.2016.329_16_D5.MK076655	C	V4HV	0.859738566197147	21	long
166	02_AG.CM.2005.T278_50.EU513198	other	V4HV	0.735768911866435	21	long
167	C.IN.2016.329_16_C1.MK076647	C	V4HV	0.9253120914996495	21	long
168	D.UG.2007.191882.JX236673	other	V4HV	2.0	22	long
169	C.IN.2016.330_16_H2.MK076724	C	V4HV	0.8312296938670634	22	long
170	C.ZA.2008.CA457_H1_1.JN681222	C	V4HV	2.0	25	long
171	C.ZA.2008.20915593.HQ595749	C	V5HV	-3.5228787452803374	4	short
172	CD.TZ.2005.3326_V4_C3.HM215296	other	V5HV	-3.9319626403862147	5	short
173	C.ZA.2007.704810053_2B7.KC894119	C	V5HV	-3.5228787452803374	6	short
174	CD.TZ.2004.3337_V2_C6.HM215297	other	V5HV	-3.899663924066304	6	short
175	C.ZA.2008.KO756_38_TB12.JN681243	C	V5HV	-3.5228787452803374	6	short
176	C.MW.2003.CE0682_E4.FJ444325	C	V5HV	-3.5228787452803374	6	short
177	A1.TZ.2004.3718_3_11.HM215306	other	V5HV	-1.6074437317049282	6	short
178	C.MW.2008.CH505_W4_3.KC247557	C	V5HV	2.0	6	short
179	C.TZ.2005.0933_V4_C4.HM215352	C	V5HV	-3.5228787452803374	6	short
180	A1D.KE..BS208_B1.KX364401	other	V5HV	-3.9319626403862147	7	short
181	01_AE.TH.1999.C2101_C1.JN944661	01_AE	V5HV	2.0	7	short
182	C.ET..286_36.JQ362420	C	V5HV	-3.0475562945136483	7	short
183	C.MW.2007.703010200_1E5.FJ443999	C	V5HV	2.0	7	short
184	02_AG.CM.2004.T250_4.EU513189	other	V5HV	-3.6989700043360187	7	short
185	01_AE.TH.1992.TH023_6.KU562843	01_AE	V5HV	2.0	7	short
186	C.ZA.2005.CAP174_1_06_F3_1B.JN967791	C	V5HV	2.0	7	short
187	C.ZA.2006.CAP221_B14.KC894137	C	V5HV	-0.4841261562883209	7	short
188	C.ZA.2007.CAP237_1_22_B2_2_39.JN681226	C	V5HV	-3.5228787452803374	7	short
189	C.ZA.2009.21561324_D3_B5.HQ615961	C	V5HV	-1.8860566476931633	7	short
190	C.ZA.2009.21283649.HQ595756	C	V5HV	2.0	7	short
191	D.UG.1992.UG024_2.U43386	other	V5HV	-0.8835250880916686	7	short
192	C.ZA.2008.CAP290_2_00_23_6.JN681253	C	V5HV	-2.154901959985743	7	short
193	C.ZA.2008.CA327_D2_2.JN681220	C	V5HV	2.0	7	short
194	C.ZA.2008.SO706_T10B_3.JN681249	C	V5HV	-0.9665762445130504	7	short
195	B.US.2000.RHPA4259_7.AY835447	B	V5HV	2.0	7	short
196	07_BC.CN.2007.BJOX002000_03_2.HM215364	other	V5HV	-3.349488493815142	7	short
197	A1.KE.1995.Q461_E2.AF407156	other	V5HV	-2.2392609589146937	7	short
198	C.TZ.2003.6980_V0_C31.HM215344	C	V5HV	-3.5228787452803374	7	short
199	B.IT.1996.PVO_4.AY835444	B	V5HV	-1.7349462114959853	7	short
200	C.MW.2007.703010054_2A2.FJ443808	C	V5HV	-1.4814860601221125	7	short
201	C.TZ.2006.6146_V7_C23.HM215324	C	V5HV	-3.5228787452803374	7	short
202	G.ES.2008.P1981_C5_3.FJ817369	other	V5HV	-2.6402783215167887	7	short
203	C.MW.2007.703010228_1C4.FJ444031	C	V5HV	-3.5228787452803374	7	short
204	01_AE.CN.2007.BJOX028000_10_3.HM215389	01_AE	V5HV	2.0	7	short
205	C.MW.1993.MW965_26.U08455	C	V5HV	-1.3861581781239307	7	short
206	A1D.KE..MS208_A1.DQ187010	other	V5HV	-2.654940094389553	7	short
207	C.ZA.2007.705010198_TF.KC156130	C	V5HV	2.0	7	short
208	B.TT.1994.QH0692_42.AY835439	B	V5HV	2.0	7	short
209	A1.RW.1992.92RW020_2.EU855131	other	V5HV	2.0	7	short
210	A1.TZ.2003.3415_V1_C1.HM215299	other	V5HV	0.8686685325488616	7	short
211	C.ZA.2008.CAP306_2_00_F9_1.KC154019	C	V5HV	-3.5228787452803374	7	short
212	C.MW..S018_18.	C	V5HV	-3.539929456705839	7	short
213	C.TZ.2001.569_F1_37_10.HM215318	C	V5HV	2.0	7	short
214	C.ZA.1998.DU422_1.DQ411854	C	V5HV	-2.20409218869848	7	short
215	A1.KE.2000.KER2008_12.AY736809	other	V5HV	-2.0839357752512644	7	short
216	C.TZ.2004.6631_V3_C10.HM215335	C	V5HV	2.0	7	short
217	01_AE.CN.2006.CNE8.HM215427	01_AE	V5HV	-2.21402276583333	7	short
218	C.ZA.2006.19707346_E8_C6.HQ615951	C	V5HV	-3.5228787452803374	7	short
219	C.ZA.2007.CT140_140_B6.JN681233	C	V5HV	-1.9208187539523751	7	short
220	C.ZA.2008.1170887_08.JQ352801	C	V5HV	-1.7695510786217261	7	short
221	C.ZA.2010.CAP378_2_00_D2_5.KF114888	C	V5HV	-3.0	7	short
222	D.UG.2007.191882.JX236673	other	V5HV	2.0	7	short
223	C.ZM.2002.ZM215_8.DQ422948	C	V5HV	1.3037035180584704	7	short
224	C.ZA.2006.CAP40_2_01_A3_5.JN681231	C	V5HV	2.0	7	short
225	C.MW.2004.CE1172_H1.FJ444434	C	V5HV	0.5035183127240748	7	short
226	A1.TZ.2005.0439_V5_C1.HM215258	other	V5HV	2.0	7	short
227	01_AE.CN.2006.CNE59.HM215422	01_AE	V5HV	2.0	7	short
228	C.IN.1999.16936_2_21.EF117270	C	V5HV	-2.6402783215167887	7	short
229	C.ZM.2003.ZM246F.FJ496194	C	V5HV	-3.5228787452803374	7	short
230	C.ZA.1998.DU151_02.DQ411851	C	V5HV	-3.3580997364837883	7	short
231	A1.TZ.2008.CH0219_E4.HM204621	other	V5HV	2.0	7	short
232	C.MW.2008.CH0694.KJ700458	C	V5HV	-2.5228787452803374	7	short
233	C.IN.2000.001428_2_42.EF117266	C	V5HV	-0.399735178498414	7	short
234	C.ZA.2010.CAP382_2_00_D7_19.KC154028	C	V5HV	-3.5228787452803374	13	long
235	C.IN.2014.330_14_A12.MK076674	C	V5HV	-0.00877392430750515	13	long
236	C.TZ.2004.6644_V2_C33.HM215336	C	V5HV	2.0	13	long
237	C.ZA.2009.CAP332_2_00_C10_1.KF114887	C	V5HV	-1.207608310501746	13	long
238	C.ZA.2008.SO607_B6_9.KF114895	C	V5HV	2.0	13	long
239	07_BC.CN.2004.CH119_10.EF117261	other	V5HV	-1.7585531396543537	13	long
240	C.IN.2015.330_15_C36.MK076700	C	V5HV	0.8234742291703011	13	long
241	C.TZ.2001.556_F2_3_25.HM215317	C	V5HV	2.0	13	long
242	C.IN.2016.330_16_A2.MK076707	C	V5HV	2.0	13	long
243	C.IN.2015.330_15_D36.MK076705	C	V5HV	0.7551122663950712	13	long
244	C.IN.2015.330_15_E36.MK076706	C	V5HV	0.6522463410033232	13	long
245	C.IN.2016.330_16_H2.MK076724	C	V5HV	0.8312296938670634	13	long
246	C.IN.2014.330_14_A20.MK076682	C	V5HV	0.04921802267018165	13	long
247	C.ZA.2008.21203310_G7_C3.HQ615946	C	V5HV	-3.5228787452803374	13	long
248	C.ZA.2009.21369737_G11_F2.HQ615941	C	V5HV	-2.6989700043360187	13	long
249	C.ZA.2009.21502011_F12_E2.HQ615949	C	V5HV	2.0	13	long
250	C.TZ.2001.234_F1_16_57.HM215278	C	V5HV	-3.5228787452803374	13	long
251	C.ZA.2008.20358510_01.JQ352790	C	V5HV	-3.5228787452803374	15	long
252	D.CG.2007.P940_2_C3.HM068555	other	V5HV	-3.3979400086720375	16	long
253	C.ZA.2008.20927783.HQ595750	C	V5HV	-2.3010299956639813	16	long
254	C.ZA.2006.CAP224_1_18_C7_3.JN967793	C	V5HV	-3.5228787452803374	16	long
255	A1.UG.2007.191845_B11.HM215271	other	V5HV	2.0	17	long
256	B.US.2000.THRO4156.AY835448	B	V5HV	1.498648207094033	17	long
257	C.ZA.2007.CT431_G6_6.JN681234	C	V5HV	2.0	18	long
258	C.ZA.2009.20286961_C1_H8.HQ615960	C	V5HV	-3.5228787452803374	20	long
259	C.ZA.2008.20803520.HQ595748	C	V5HV	2.0	24	long
260	C.TZ.2003.0077_V1_C16.HM215254	C	V5HV	-2.758105028369297	24	long
