# Supplementary material for: Contemporary HIV-1 consensus Env with AI-assisted redesigned hypervariable loops promote antibody binding
Source: Nat Commun. 2024 May 9;15:3924. doi: 10.1038/s41467-024-48139-x (PMC11082178; doi:10.1038/s41467-024-48139-x)
Supplement: Supplementary file 3 — Source Data [file 41467_2024_48139_MOESM3_ESM.zip › SourceData/figs3f.3BNC117-IC50.hvs-short-long.th10.csv]

	seqname	subtype	HV	IC50	Length	catagory	X	IC50_out
0	C.ZA.2008.20915593.HQ595749	C	V5HV	2.0	4	short	-0.38438968513391353	2.0
1	N.FR.2011.N1_FR_2011.JN572926	other	V5HV	2.0	5	short	-0.3777731308828527	2.0
2	CD.TZ.2005.3326_V4_C3.HM215296	other	V5HV	1.772960940085832	5	short	-0.21	1.772960940085832
3	C.MW.2008.1209_BM_H5.HM070570	C	V5HV	2.0	6	short	-0.36734798277500913	2.0
4	C.TZ.2005.0933_V4_C4.HM215352	C	V5HV	2.0	6	short	-0.3513937207607871	2.0
5	C.MW.2008.1209_BM_A5.HM070562	C	V5HV	2.0	6	short	-0.3280349563324472	2.0
6	C.MW.2003.CE0682_E4.FJ444325	C	V5HV	-1.5002716888498275	6	short	-0.15047500456939383	-1.5002716888498275
7	CD.TZ.2004.3337_V2_C6.HM215297	other	V5HV	-1.9929353436216684	6	short	-0.09939168944690091	-1.9929353436216684
8	C.ZA.2008.KO756_38_TB12.JN681243	C	V5HV	-1.7212463990471711	6	short	-0.15642872475867045	-1.7212463990471711
9	C.MW.2008.CH505_W4_3.KC247557	C	V5HV	-1.958607314841775	6	short	-0.32021968725517835	-1.958607314841775
10	A1.TZ.2004.3718_3_11.HM215306	other	V5HV	2.0	6	short	-0.295960305590002	2.0
11	O.CM.1996.YBF32.AJ236417	other	V5HV	2.0	6	short	-0.2555903298457429	2.0
12	C.MW..BF1677F2_613A.HM215361	C	V5HV	-0.6989700043360187	6	short	-0.21	-0.6989700043360187
13	C.ZA.2007.704810053_2B7.KC894119	C	V5HV	0.19920647916165776	6	short	-0.16440973995548736	0.19920647916165776
14	C.MW.2002.BF591.JN983804	C	V5HV	-2.0	6	short	-0.13370615028646424	-2.0
15	A1C.TZ.2004.6041_V3_C23.HM215321	other	V5HV	-2.079688798470838	6	short	-0.2525057278791947	-2.079688798470838
16	B.US.2015.1HC2_W4_012216_E4_S9.KY324157	B	V5HV	2.0	6	short	-0.21	2.0
17	C.TZ.2006.6146_V7_C23.HM215324	C	V5HV	2.0	7	short	-0.16440967015425703	2.0
18	B.US.2015.1HC1_D0_061516_B5_S69.KY323998	B	V5HV	-2.3979400086720375	7	short	-0.24011496831006612	-2.3979400086720375
19	02_AG.CM.2004.T250_4.EU513189	other	V5HV	2.0	7	short	-0.12403969440999796	2.0
20	C.MW..S018_18.	C	V5HV	-1.550259406220714	7	short	-0.19235390168917926	-1.550259406220714
21	B.US.2000.RHPA4259_7.AY835447	B	V5HV	-1.6180730693627727	7	short	-0.29141537862911115	-1.6180730693627727
22	C.ZA.2008.CAP306_2_00_F9_1.KC154019	C	V5HV	-0.40450377817442584	7	short	-0.12975585040903267	-0.40450377817442584
23	B.US.2015.1HC2_D0_012216_D1_S67.KY324102	B	V5HV	-0.18111458540599013	7	short	-0.2905071490320904	-0.18111458540599013
24	B.US.2015.1HC1_D0_070516_F11_S91.KY324007	B	V5HV	-2.5228787452803374	7	short	-0.1647516399480787	-2.5228787452803374
25	B.US.2019.6292_BL_B2_1.MZ396981	B	V5HV	-1.2596373105057561	7	short	-0.2848235804369853	-1.2596373105057561
26	07_BC.CN.2007.BJOX002000_03_2.HM215364	other	V5HV	2.0	7	short	-0.09196504366755277	2.0
27	C.TZ.2004.6631_V3_C10.HM215335	C	V5HV	2.0	7	short	-0.06860627923921286	2.0
28	C.ZA.2008.CAP290_2_00_23_6.JN681253	C	V5HV	2.0	7	short	-0.05265201722499088	2.0
29	C.TZ.2003.6980_V0_C31.HM215344	C	V5HV	-1.1426675035687315	7	short	-0.1592308151361487	-1.1426675035687315
30	C.ZA.2006.CAP221_B14.KC894137	C	V5HV	-0.826813731587726	7	short	-0.27838814060692474	-0.826813731587726
31	C.MW.2007.703010054_2A2.FJ443808	C	V5HV	-0.48042137070601665	7	short	-0.16543143725790993	-0.48042137070601665
32	C.MW.2007.703010200_1E5.FJ443999	C	V5HV	-0.5134278494816437	7	short	-0.21	-0.5134278494816437
33	C.MW.2007.703010228_1C4.FJ444031	C	V5HV	-0.48017200622428124	7	short	-0.2545528547562664	-0.48017200622428124
34	C.ZA.2005.CAP174_1_06_F3_1B.JN967791	C	V5HV	1.2890089115394632	7	short	-0.16782719202667223	1.2890089115394632
35	C.ZA.2006.19707346_E8_C6.HQ615951	C	V5HV	1.2966871237724018	7	short	-0.2511750483219439	1.2966871237724018
36	D.UG.1992.UG024_2.U43386	other	V5HV	-1.23923835647997	7	short	-0.09691811803999814	-1.23923835647997
37	C.ZA.2007.705010198_TF.KC156130	C	V5HV	-1.6197887582883939	7	short	-0.24353832922429086	-1.6197887582883939
38	D.UG.2007.191882.JX236673	other	V5HV	-2.0969100130080562	7	short	-0.16587116608348298	-2.0969100130080562
39	C.IN.1999.16936_2_21.EF117270	C	V5HV	-1.1341146431508233	7	short	-0.37421295451070313	-1.1341146431508233
40	01_AE.TH.1992.TH023_6.KU562843	01_AE	V5HV	-1.2679602540023278	7	short	-0.24253571752628392	-1.2679602540023278
41	C.ZA.2007.CAP237_1_22_B2_2_39.JN681226	C	V5HV	0.8666417205660398	7	short	-0.16580359607381634	0.8666417205660398
42	C.MW.2008.5807_BM_D1.HQ596177	C	V5HV	-0.769551078621726	7	short	-0.05855463577672332	-0.769551078621726
43	B.US.2015.1HC2_W4_012016_H12_S93.KY324144	B	V5HV	-1.9208187539523751	7	short	-0.07641018382494688	-1.9208187539523751
44	C.ZA.2007.CT140_140_B6.JN681233	C	V5HV	-0.8996294548824371	7	short	-0.3416599506623754	-0.8996294548824371
45	C.ZA.2009.21561324_D3_B5.HQ615961	C	V5HV	0.8440420420410165	7	short	-0.24965204898033955	0.8440420420410165
46	C.ZA.2009.21283649.HQ595756	C	V5HV	-0.7825160557860937	7	short	-0.07731267641903763	-0.7825160557860937
47	01_AE.CN.2006.CNE8.HM215427	01_AE	V5HV	-1.0886399453196762	7	short	-0.12202617556823982	-1.0886399453196762
48	01_AE.CN.2006.CNE59.HM215422	01_AE	V5HV	-1.241065409877298	7	short	-0.3192780889281876	-1.241065409877298
49	C.ET..286_36.JQ362420	C	V5HV	-1.1913772167310566	7	short	-0.07313849418299284	-1.1913772167310566
50	C.ZA.1998.DU151_02.DQ411851	C	V5HV	2.0	7	short	-0.04222686911714729	2.0
51	C.ZA.1998.DU422_1.DQ411854	C	V5HV	2.0	7	short	-0.03561031486608651	2.0
52	A1.KE.2000.KER2008_12.AY736809	other	V5HV	-0.6046386550589226	7	short	-0.10936596979337074	-0.6046386550589226
53	C.MW.2008.CH0694.KJ700458	C	V5HV	-0.1890957193312996	7	short	-0.1308719771374836	-0.1890957193312996
54	A1.TZ.2008.CH0219_E4.HM204621	other	V5HV	2.0	7	short	-0.23315217703565372	2.153679653679654
55	A1.TZ.2003.3415_V1_C1.HM215299	other	V5HV	-1.0029020759251217	7	short	-0.32230443565695266	-1.0029020759251217
56	A1D.KE..MS208_A1.DQ187010	other	V5HV	-1.6608666940301209	7	short	-0.12027792091602317	-1.6608666940301209
57	C.MW.1993.MW965_26.U08455	C	V5HV	-2.1362727798978525	7	short	-0.21	-2.1362727798978525
58	G.ES.2008.P1981_C5_3.FJ817369	other	V5HV	-0.2966312297608845	7	short	-0.21	-0.2966312297608845
59	B.IT.1996.PVO_4.AY835444	B	V5HV	-1.159693122145351	7	short	-0.055987479050561034	-1.159693122145351
60	C.MW.2004.CE1172_H1.FJ444434	C	V5HV	2.0	7	short	-0.18684782296434632	2.153679653679654
61	A1.KE.1995.Q461_E2.AF407156	other	V5HV	-1.2019988651414657	7	short	-0.20084237071219713	-1.2019988651414657
62	C.ZA.2006.CAP40_2_01_A3_5.JN681231	C	V5HV	0.795184589682424	7	short	-0.20614373331166017	0.795184589682424
63	C.ZA.2010.CAP378_2_00_D2_5.KF114888	C	V5HV	2.0	7	short	-0.2766858823393456	2.153679653679654
64	B.TT.1994.QH0692_42.AY835439	B	V5HV	-0.6250684460218119	7	short	-0.2933765813696697	-0.6250684460218119
65	C.TZ.2001.569_F1_37_10.HM215318	C	V5HV	-0.645891560852599	7	short	-0.14493338636390715	-0.645891560852599
66	01_AE.TH.2006.731027_AA104A_RH5.JX447986	01_AE	V5HV	-0.27572413039921095	7	short	-0.16481638796040193	-0.27572413039921095
67	B.US.2015.1HC3_D0_012016_G2_S34.KY324179	B	V5HV	-0.8632794328435932	7	short	-0.20180523656010074	-0.8632794328435932
68	B.US.2015.1HC2_W4_012216_G5_S14.KY324163	B	V5HV	-2.0457574905606752	7	short	-0.2924572692938163	-2.0457574905606752
69	B.US.2015.1HC2_D0_012216_F9_S75.KY324109	B	V5HV	-1.744727494896694	7	short	-0.26889740454708877	-1.744727494896694
70	01_AE.CN.2015.15JS79.MG655216	01_AE	V5HV	-1.1739251972991736	7	short	-0.3623508347986698	-1.1739251972991736
71	C.ZA.2008.SO706_T10B_3.JN681249	C	V5HV	-0.8096683018297085	7	short	-0.3142640298211357	-0.8096683018297085
72	01_AE.CN.2007.BJOX028000_10_3.HM215389	01_AE	V5HV	-1.9308130748480905	7	short	-0.2632752294376996	-1.9308130748480905
73	C.ZM.2002.ZM215_8.DQ422948	C	V5HV	-1.8389016435490748	7	short	-0.18495199506273297	-1.8389016435490748
74	A1.TZ.2005.0439_V5_C1.HM215258	other	V5HV	-0.780048914244683	7	short	-0.35453437302853186	-0.780048914244683
75	01_AE.CN.2015.15JS01.MG655205	01_AE	V5HV	0.5714759036819438	7	short	-0.20786764739440475	0.5714759036819438
76	C.MW.2008.1209_BM_G5.HM070569	C	V5HV	2.0	7	short	-0.14331411766065438	2.153679653679654
77	01_AE.TH.1999.C2101_C1.JN944661	01_AE	V5HV	-1.2528291020131772	7	short	-0.13039025690706343	-1.2528291020131772
78	A1D.KE..BS208_B1.KX364401	other	V5HV	-2.542057578636002	7	short	-0.21	-2.542057578636002
79	C.MW..BF942_218D.HM215362	C	V5HV	-1.6989700043360187	7	short	-0.20404325977935683	-1.6989700043360187
80	A1.RW.1992.92RW020_2.EU855131	other	V5HV	-1.5979106494279034	7	short	-0.32433104815026903	-1.5979106494279034
81	B.US.2019.9372_BL_E2_1.MZ397000	B	V5HV	-0.889410289700751	7	short	-0.13255855124992433	-0.889410289700751
82	01_AE.TH.2006.816763_C02.JN944659	01_AE	V5HV	-0.6989700043360187	7	short	-0.3341398400739714	-0.6989700043360187
83	C.ZM.2003.ZM246F.FJ496194	C	V5HV	1.229579462665645	7	short	-0.21	1.229579462665645
84	B.US.2019.9372_BL_H4_1.MZ397002	B	V5HV	-0.6777807052660807	7	short	-0.2551724985250645	-0.6777807052660807
85	B.US.2019.1536_V15_C11_2.MZ397067	B	V5HV	-1.8239087409443189	7	short	-0.23103224633578417	-1.8239087409443189
86	B.US.2019.9372_BL_F7_1.MZ397007	B	V5HV	-0.8013429130455774	7	short	-0.10396780893403545	-0.8013429130455774
87	C.MW.2008.1209_BM_B21.HM070564	C	V5HV	2.0	7	short	-0.31311631568002796	2.153679653679654
88	B.US.2019.9372_BL_F5_4.MZ397006	B	V5HV	-1.585026652029182	7	short	-0.09268294986043094	-1.585026652029182
89	CD.TZ..89_F1_2_25.HM215349	other	V5HV	2.0	7	short	-0.10688368431997201	2.153679653679654
90	C.MW.2008.0702_BM_B4.HM070516	C	V5HV	-0.958607314841775	7	short	-0.07490995406016848	-0.958607314841775
91	01_AE.CN.2009.09GX332.MG655204	01_AE	V5HV	0.19893186993220904	7	short	-0.21	0.19893186993220904
92	01_AE.CN.2015.15JS06.MG655206	01_AE	V5HV	0.43727479741012365	7	short	-0.16782634071408234	0.43727479741012365
93	01_AE.CN.2015.15JS111.MG655209	01_AE	V5HV	-1.0132282657337552	7	short	-0.2885363551110266	-1.0132282657337552
94	C.ZA.2008.CA327_D2_2.JN681220	C	V5HV	-1.3187587626244128	7	short	-0.16765658788933294	-1.3187587626244128
95	B.US.2019.9372_BL_E11_1.MZ397003	B	V5HV	-1.1307682802690238	7	short	-0.26238203059739257	-1.1307682802690238
96	01_AE.CN.2015.15JS65.MG655213	01_AE	V5HV	0.6860102913152856	7	short	-0.2386708551506495	0.6860102913152856
97	N.CM.1995.YBF30.AJ006022	other	V5HV	2.0	7	short	-0.34074734042818405	2.153679653679654
98	01_AE.CN.2015.15JS102.MG655208	01_AE	V5HV	-0.9706162223147904	7	short	-0.10076786074757768	-0.9706162223147904
99	C.IN.2000.001428_2_42.EF117266	C	V5HV	-1.9681070122895248	7	short	-0.21	-1.9681070122895248
100	B.US.2019.9372_BL_C3_3.MZ397001	B	V5HV	-1.193820026016113	7	short	-0.34412946280904544	-1.193820026016113
101	B.US.2019.9372_BL_C5_2.MZ397005	B	V5HV	-0.978810700930062	7	short	-0.1661993252086212	-0.978810700930062
102	C.MW.2008.0702_BM_D1.HM070518	C	V5HV	-0.9208187539523752	7	short	-0.2445520887754709	-0.9208187539523752
103	C.MW.2008.0702_BM_B9.HM070517	C	V5HV	2.0	7	short	-0.07925265957181599	2.153679653679654
104	B.US.2019.9372_BL_A10_1.MZ397004	B	V5HV	-1.3767507096020994	7	short	-0.21	-1.3767507096020994
105	01_AE.CN.2015.15JS62.MG655212	01_AE	V5HV	-0.23657200643706275	7	short	-0.2520964943506596	-0.23657200643706275
106	01_AE.CN.2009.09GX319.MG655202	01_AE	V5HV	0.4789991316733571	7	short	-0.24463175694703315	0.4789991316733571
107	B.US.2019.9372_V7_G2_2.MZ397010	B	V5HV	-1.0222763947111522	7	short	-0.21	-1.0222763947111522
108	01_AE.CN.2015.15JS47.MG655210	01_AE	V5HV	0.37785241900675454	7	short	-0.21	0.37785241900675454
109	B.US.2019.9372_BL_E6_1.MZ397008	B	V5HV	-0.7851561519523022	7	short	-0.16278209263343896	-0.7851561519523022
110	C.ZA.2008.1170887_08.JQ352801	C	V5HV	-2.3979400086720375	7	short	-0.19387789285177684	-2.3979400086720375
111	B.US.2015.1HC1_D0_061516_C4_S70.KY323999	B	V5HV	-0.7958800173440752	11	long	0.2573772219944931	-0.7958800173440752
112	C.ZA.2005.CAP210_E8.DQ435683	C	V5HV	0.9867162126598851	11	long	0.21	0.9867162126598851
113	C.ZA.2008.SO186_H6_5.JN681247	C	V5HV	-1.494850021680094	11	long	0.17190256733769615	-1.494850021680094
114	B.DE.2016.1HD8K_D0_061616_B4_S93.KY324738	B	V5HV	-1.0087739243075051	11	long	0.07420147073103628	-1.0087739243075051
115	B.US.2015.1HC1_W4_070516PL3_A3_S14.KY324059	B	V5HV	-0.9706162223147904	11	long	0.253871870756026	-0.9706162223147904
116	B.US.2015.1HC1_W4_071216_D3_S66.KY324070	B	V5HV	-0.623423042943488	11	long	0.2551202092004864	-0.623423042943488
117	A1.KE.2000.KER2018_11.AY736810	other	V5HV	-0.4285124469442032	11	long	0.14017458464044114	-0.4285124469442032
118	B.US.2015.1HC1_W4_071216_F7_S69.KY324072	B	V5HV	-0.5003129173815962	11	long	0.2248813253635544	-0.5003129173815962
119	B.US.2015.1HC1_D0_061516_A1_S68.KY323997	B	V5HV	-0.7471469690201068	11	long	0.11751420719996819	-0.7471469690201068
120	B.US.2015.1HC1_W4_070516PL2_G5_S11.KY324056	B	V5HV	-0.7281583934635011	11	long	0.38210537115520793	-0.7281583934635011
121	B.US.2015.1HC1_W4_070516PL2_B4_S96.KY324049	B	V5HV	-0.4621809049267259	11	long	0.34639758242793395	-0.4621809049267259
122	C.MW.2006.703010010_C4.KC894105	C	V5HV	-1.3872161432802645	11	long	0.33671996604624965	-1.3872161432802645
123	C.TZ.2005.6785_V5_C14.HM215338	C	V5HV	-0.8186996197331796	11	long	0.37596854951559755	-0.8186996197331796
124	B.US.2015.1HC1_W4_070116_B8_S30.KY324042	B	V5HV	-0.4329736338409396	11	long	0.1832603646381382	-0.4329736338409396
125	B.US.2015.1HC1_D0_070516_F10_S90.KY324006	B	V5HV	-0.5800442515102421	11	long	0.1265962893991609	-0.5800442515102421
126	B.DE.2016.1HD4K_W4_062316PL4_A3_S44.KY324584	B	V5HV	-0.7375489102695706	11	long	0.3312335372857005	-0.7375489102695706
127	B.DE.2016.1HD4K_D0_061616PL1_D4_S83.KY324529	B	V5HV	-0.7569619513137056	11	long	0.2995054384950337	-0.7569619513137056
128	B.US.2019.4236_BL_A9_1.MZ397094	B	V5HV	-1.5086383061657274	11	long	0.3199336955896213	-1.5086383061657274
129	C.ZA.2008.SO405_T24_5.JN681248	C	V5HV	-0.4814860601221125	11	long	0.10071357362809796	-0.4814860601221125
130	C.ZA.2008.CAP317_2_00_D4_10.KC154022	C	V5HV	2.0	11	long	0.03561031486608646	2.0
131	B.DE.2016.1HD4K_D0_061616PL2_C2_S57.KY324539	B	V5HV	-0.835647144215563	11	long	0.21349235308894862	-0.835647144215563
132	B.DE.2016.1HD4K_W4_062316PL3_B1_S27.KY324572	B	V5HV	-0.8239087409443188	11	long	0.05089356509560036	-0.8239087409443188
133	C.ZA.2005.CAP210_TA5.KC894136	C	V5HV	0.7573960287930241	11	long	0.2830259596138716	0.7573960287930241
134	B.US.2015.1HC1_D0_061616_G4_S15.KY324000	B	V5HV	-0.8728952016351923	11	long	0.06500829358073862	-0.8728952016351923
135	C.ZA.2008.20883229_C9_H6.HQ615943	C	V5HV	1.2633046002872959	11	long	0.21	1.2633046002872959
136	B.US.1995.5768_4.AY835435	B	V5HV	-0.7178992627141524	11	long	0.06536081502940086	-0.7178992627141524
137	C.MW.2008.5807_BM_E7.HQ596182	C	V5HV	-0.8239087409443188	11	long	0.3645536846156858	-0.8239087409443188
138	01_AE.TH.2006.427299_C12.JN944655	01_AE	V5HV	2.0	11	long	0.04222686911714729	2.0
139	B.US.2019.4236_V9_G10_3.MZ397092	B	V5HV	-1.3665315444204136	11	long	0.21	-1.3665315444204136
140	C.IN.2015.329_15_A1.MK076610	C	V5HV	0.6541765418779605	11	long	0.16615015966622604	0.6541765418779605
141	C.IN.2015.329_15_B1.MK076614	C	V5HV	0.8286598965353198	11	long	0.17253637045863424	0.8286598965353198
142	O.CM.1995.YBF26.AJ133068	other	V5HV	2.0	11	long	0.05265201722499088	2.0
143	O.CM.1996.YBF39.AJ236421	other	V5HV	2.0	11	long	0.06860627923921286	2.0
144	C.ZA.2006.2768732_C5_16.HQ615952	C	V5HV	-0.5171264163912462	11	long	0.3229196747689886	-0.5171264163912462
145	B.US.2012.Z258_2012_SGA5.KX595122	B	V5HV	2.0	11	long	0.09196504366755277	2.0
146	B.US.2019.4236_V11_D8_4.MZ397091	B	V5HV	-1.3565473235138126	11	long	0.0607005648995515	-1.3565473235138126
147	A1.TZ.2005.0330_V4_C3.HM215257	other	V5HV	-1.6608865852285994	11	long	0.2554119908517885	-1.6608865852285994
148	C.MW.2008.0301_BM_A2.HM070482	C	V5HV	-1.154901959985743	11	long	0.1658377105884004	-1.154901959985743
149	B.US.2019.4236_BL_C5_3.MZ397093	B	V5HV	-1.0132282657337552	11	long	0.21	-1.0132282657337552
150	C.MW.2008.0301_BM_A12.HM070481	C	V5HV	-0.42021640338318983	11	long	0.2631045651829127	-0.42021640338318983
151	C.TZ.2005.3637_V5_C3.HM215305	C	V5HV	2.0	11	long	0.12403969440999796	2.0
152	B.US.2019.4236_BL_C1_1.MZ397095	B	V5HV	-1.1023729087095586	11	long	0.12746430652645807	-1.1023729087095586
153	B.US.1998.AC10_29.AY835446	B	V5HV	0.8399359833929577	11	long	0.1309963506550728	0.8399359833929577
154	C.IN.1999.25711_2_4.EF117272	C	V5HV	2.0	11	long	0.16440967015425706	2.0
155	B.CN.2006.CNE4.HM215413	B	V5HV	-0.9163182527256988	11	long	0.17432565121911017	-0.9163182527256988
156	02A1.CM.2004.242_14.EU513188	other	V5HV	2.0	11	long	0.21	2.0
157	C.ZA.2008.CAP330_2_00_F2_41.KC154025	C	V5HV	2.0	11	long	0.255590329845743	2.0
158	C.ZA.1999.DU156_12.DQ411852	C	V5HV	-1.4916453807648222	11	long	0.26131416846800093	-1.4916453807648222
159	C.ZA.2007.704809221_1B3.FJ444103	C	V5HV	-1.1177316745881691	11	long	0.29367039668056777	-1.1177316745881691
160	C.ZA.2007.705010185_TF.KC156129	C	V5HV	-1.3010299956639813	11	long	0.38574394670759704	-1.3010299956639813
161	C.ZA.2008.CT977_69_12.JN681239	C	V5HV	-1.193820026016113	11	long	0.21	-1.193820026016113
162	C.MW.2008.4707_BM_F8.HM070818	C	V5HV	2.0	11	long	0.295960305590002	2.0
163	C.ZA.2008.CA457_H1_1.JN681222	C	V5HV	2.0	11	long	0.3280349563324472	2.0
164	C.ZA.2007.722_G4_16.JN967798	C	V5HV	0.6112983622964289	11	long	0.21	0.6112983622964289
165	C.ZA.2007.19715820_A10_H2.HQ615950	C	V5HV	2.0	11	long	0.3513937207607871	2.0
166	C.ZA.2005.19314479_A2_5.HQ615958	C	V5HV	-1.337242168318426	11	long	0.3710180295738288	-1.337242168318426
167	B.US.2019.5257_V7_C1_1.MZ397103	B	V5HV	-1.8860566476931633	11	long	0.16201245502924946	-1.8860566476931633
168	B.US.2015.1HB1_W4_020416_B2_S54.KY323805	B	V5HV	-2.0969100130080562	12	long	0.21	-2.0969100130080562
169	C.ZM.1996.96ZM651_02.AF286224	C	V5HV	-0.4043384691010971	12	long	0.36293903594592913	-0.4043384691010971
170	B.US.2015.1HB1_W4_012016_D10_S47.KY323786	B	V5HV	-1.5686362358410126	12	long	0.13115517320921	-1.5686362358410126
171	DO.FR.2008.RBF208.GQ351296	other	V5HV	-0.2006594505464183	12	long	0.3438975777380161	-0.2006594505464183
172	C.MW.2009.0404_BM_D4.HQ595839	C	V5HV	0.39093510710337914	12	long	0.26971531301775975	0.39093510710337914
173	B.US.2015.1HB1_D0_012016_F10_S11.KY323732	B	V5HV	-1.5228787452803376	12	long	0.09873000717467335	-1.5228787452803376
174	B.US.1997.1012_11_TC21_3257.EU289184	B	V5HV	-1.6747512347124627	12	long	0.21	-1.6747512347124627
175	B.US.1997.SS1196_1.AY835442	B	V5HV	-1.389095083020943	12	long	0.291400409303671	-1.389095083020943
176	C.ZA.2007.704010069_C6.KC894114	C	V5HV	-0.645891560852599	12	long	0.21	-0.645891560852599
177	01_AE.CN.2009.09GX300.MG655199	01_AE	V5HV	0.060320028688285184	12	long	0.09781580394819034	0.060320028688285184
178	B.US.2015.1HC3_D0_012216_B1_S40.KY324182	B	V5HV	0.4358443659844413	12	long	0.20868057895405956	0.4358443659844413
179	C.MW.2004.CE0985_H7.FJ444391	C	V5HV	2.0	12	long	0.36734798277500913	2.0
180	C.MW.2008.3305_BM_C11.HM070606	C	V5HV	-0.3372421683184259	12	long	0.21947729016885784	-0.3372421683184259
181	C.ZA.2009.21197826_V1.HQ595753	C	V5HV	2.0	12	long	0.3777731308828527	2.0
182	C.MW.2008.3305_BM_C1.HM070604	C	V5HV	-0.022276394711152253	12	long	0.2927389352148619	-0.022276394711152253
183	C.MW.2008.3305_BM_F6.HM070620	C	V5HV	-0.060480747381381476	12	long	0.16606928845838093	-0.060480747381381476
184	B.DE.2016.1HD9K_D0_070816_C3_S35.KY324810	B	V5HV	-1.3979400086720375	12	long	0.13904586200545424	-1.3979400086720375
185	B.DE.2016.1HD9K_D0_070816_B3_S30.KY324807	B	V5HV	-1.5228787452803376	12	long	0.21711402749612152	-1.5228787452803376
186	B.US.1996.6244_13_B5_4567.EU289191	B	V5HV	-1.4366613295869946	12	long	0.07715101950148276	-1.4366613295869946
187	C.MW.2008.3305_BM_C9.HM070612	C	V5HV	-0.3098039199714863	12	long	0.11645578016309711	-0.3098039199714863
188	C.ZA.2006.2759058_F10_B6.HQ615959	C	V5HV	0.05728564441821465	12	long	0.3213973688860706	0.05728564441821465
189	B.US.2019.6775_BL_E3_3.MZ397026	B	V5HV	-2.5228787452803374	12	long	0.21	-2.5228787452803374
190	C.IN.2014.329_14_B4.MK076596	C	V5HV	0.3053513694466238	12	long	0.16675841729834426	0.3053513694466238
191	C.TZ.2003.3873_V1_C24.HM215311	C	V5HV	0.8709554951400351	12	long	0.2472876171895672	0.8709554951400351
192	C.ZA.2007.3545883_G1_E1.HQ615942	C	V5HV	-0.3526170298853802	12	long	0.29856198002252676	-0.3526170298853802
193	B.US.2015.1HD1_D0_012016_H4_S83.KY324412	B	V5HV	-1.9208187539523751	12	long	0.20623296333458754	-1.9208187539523751
194	C.TZ.2005.3426_V5_C17.HM215300	C	V5HV	-1.3098039199714864	12	long	0.04794778485115786	-1.3098039199714864
195	C.IN.2014.329_14_B1.MK076593	C	V5HV	0.3053513694466238	12	long	0.23314525009434905	0.3053513694466238
196	C.MW.2008.4403_BM_H22.HM070749	C	V5HV	-0.10237290870955855	12	long	0.21	-0.10237290870955855
197	C.BW.2005.3312_D6_2.KC154014	C	V5HV	-0.08196966321511988	12	long	0.2552030764646213	-0.08196966321511988
198	C.ZA.2009.21502011_F12_E2.HQ615949	C	V5HV	0.19920647916165776	13	long	0.19961653750785108	0.19920647916165776
199	C.TZ.2001.556_F2_3_25.HM215317	C	V5HV	0.6452257115354162	13	long	0.2545099344930415	0.6452257115354162
200	B.US.2019.5257_V7_E2_1.MZ397099	B	V5HV	-0.7351821769904635	13	long	0.08714772358865706	-0.7351821769904635
201	C.ZA.2010.CAP382_2_00_D7_19.KC154028	C	V5HV	2.0	13	long	0.3843896851339135	2.0
202	C.TZ.2001.234_F1_16_57.HM215278	C	V5HV	2.0	13	long	0.18684782296434627	2.153679653679654
203	C.ZA.2009.21369737_G11_F2.HQ615941	C	V5HV	0.010723865391773066	13	long	0.12967318100176822	0.010723865391773066
204	B.US.2019.5257_V7_B12_3.MZ397104	B	V5HV	-1.6575773191777938	13	long	0.16468363934471195	-1.6575773191777938
205	08_BC.CN.2007.CNE52.HM215416	other	V5HV	-1.599479279121621	13	long	0.29273868116360646	-1.599479279121621
206	A1CD.TZ.2004.3103_V3_C10.HM215288	other	V5HV	-0.5905233791930292	13	long	0.16735787121461157	-0.5905233791930292
207	B.US.2019.5257_V7_D6_1.MZ397106	B	V5HV	-1.3565473235138126	13	long	0.35708176415823545	-1.3565473235138126
208	C.IN.2014.330_14_A12.MK076674	C	V5HV	2.0	13	long	0.23315217703565366	2.153679653679654
209	B.US.2019.5257_V7_D7_1.MZ397107	B	V5HV	-1.3098039199714864	13	long	0.2524893831641585	-1.3098039199714864
210	C.ZA.2008.21203310_G7_C3.HQ615946	C	V5HV	0.764325605625984	13	long	0.21428383580288288	0.764325605625984
211	C.IN.2016.330_16_H2.MK076724	C	V5HV	2.0	13	long	0.14331411766065438	2.153679653679654
212	B.DE.2016.1HD4K_D0_061516_E3_S53.KY324517	B	V5HV	-0.26760624017703144	13	long	0.17830580718112862	-0.26760624017703144
213	C.IN.2016.330_16_A2.MK076707	C	V5HV	2.0	13	long	0.2766858823393456	2.153679653679654
214	C.IN.2014.330_14_A20.MK076682	C	V5HV	2.0	13	long	0.10688368431997201	2.153679653679654
215	C.ZA.2008.SO607_B6_9.KF114895	C	V5HV	-0.906578314837765	13	long	0.2911377980933595	-0.906578314837765
216	07_BC.CN.2004.CH119_10.EF117261	other	V5HV	0.6752218317851854	13	long	0.12584324267293223	0.6752218317851854
217	C.IN.2015.330_15_E36.MK076706	C	V5HV	2.0	13	long	0.31311631568002796	2.153679653679654
218	C.IN.2015.330_15_D36.MK076705	C	V5HV	2.0	13	long	0.07925265957181593	2.153679653679654
219	C.ZA.2009.CAP332_2_00_C10_1.KF114887	C	V5HV	-0.41005039867429227	13	long	0.058212966444663505	-0.41005039867429227
220	C.IN.2015.330_15_C36.MK076700	C	V5HV	2.0	13	long	0.340747340428184	2.153679653679654
221	C.TZ.2004.6644_V2_C33.HM215336	C	V5HV	-1.3029189356866855	13	long	0.3799370574440569	-1.3029189356866855
222	C.MW.2009.0404_BM_G3.HQ595847	C	V5HV	-1.154901959985743	14	long	0.2541622894115996	-1.154901959985743
223	C.MW.2009.0404_BM_F3.HQ595842	C	V5HV	-1.0457574905606752	14	long	0.3229596273191933	-1.0457574905606752
224	C.MW.2009.0404_BM_B9.HQ595836	C	V5HV	-1.3010299956639813	14	long	0.03923373875552097	-1.3010299956639813
225	C.ZA.2008.20358510_01.JQ352790	C	V5HV	-0.7166987712964504	15	long	0.03587279855116074	-0.7166987712964504
226	B.US.2015.1HC3_W4_012616_G4_S89.KY324255	B	V5HV	-0.21467016498923297	15	long	0.09200579092730302	-0.21467016498923297
227	C.MW.2009.0404_BM_H4.HQ595852	C	V5HV	-1.0969100130080565	16	long	0.09458328121199192	-1.0969100130080565
228	B.US.2015.1HC3_D0_012216_E10_S49.KY324187	B	V5HV	-1.3665315444204136	16	long	0.10417870777708299	-1.3665315444204136
229	B.US.2015.1HC3_D0_012216_G3_S52.KY324191	B	V5HV	-0.8794260687941501	16	long	0.34860878885474256	-0.8794260687941501
230	C.ZA.2008.20927783.HQ595750	C	V5HV	2.0	16	long	0.059818726862899796	2.153679653679654
231	B.US.2015.1HC3_W4_012016_G1_S19.KY324239	B	V5HV	-0.7351821769904635	16	long	0.04258371922308299	-0.7351821769904635
232	B.US.2015.1HC3_D0_012016_F7_S31.KY324177	B	V5HV	-0.19586056766464957	16	long	0.06878069347501511	-0.19586056766464957
233	B.US.2015.1HC3_W4_012016_H5_S21.KY324241	B	V5HV	0.05115252244738129	16	long	0.21208476919229874	0.05115252244738129
234	D.CG.2007.P940_2_C3.HM068555	other	V5HV	2.0	16	long	0.3601812731371002	2.153679653679654
235	C.ZA.2006.CAP224_1_18_C7_3.JN967793	C	V5HV	-0.22767829327708025	16	long	0.3179563029695739	-0.22767829327708025
236	B.US.2015.1HC3_W4_012616_F1_S85.KY324252	B	V5HV	-0.239577516576788	16	long	0.2545339148329468	-0.239577516576788
237	B.US.2015.1HC3_W4_012616_C7_S77.KY324246	B	V5HV	-0.889410289700751	16	long	0.09866172109223251	-0.889410289700751
238	B.US.2000.THRO4156.AY835448	B	V5HV	0.3963824447208366	17	long	0.13334377605249012	0.3963824447208366
239	CD.TZ.2004.6480_V4_C25.HM215329	other	V5HV	-2.0	17	long	0.24567434878088984	-2.0
240	A1.UG.2007.191845_B11.HM215271	other	V5HV	2.0	17	long	0.04686420209866898	2.153679653679654
241	C.ZA.2007.CT431_G6_6.JN681234	C	V5HV	0.4008832155483627	18	long	0.30747578031422784	0.4008832155483627
242	O.CM.1995.YBF37.AJ133067	other	V5HV	2.0	19	long	0.373135797901331	2.153679653679654
243	C.ZA.2009.20286961_C1_H8.HQ615960	C	V5HV	-0.8860566476931632	20	long	0.32410920319343817	-0.8860566476931632
244	B.DE.2016.1HD4K_W4_062316PL3_A3_S25.KY324569	B	V5HV	-0.9100948885606021	21	long	0.13245337924938722	-0.9100948885606021
245	B.DE.2016.1HD4K_W4_062316PL4_A11_S47.KY324583	B	V5HV	-0.7099653886374819	21	long	0.3533276497054476	-0.7099653886374819
246	B.DE.2016.1HD4K_W4_062316PL3_B9_S29.KY324574	B	V5HV	-0.5406075122407692	21	long	0.2896956314001494	-0.5406075122407692
247	B.DE.2016.1HD4K_D0_061616PL2_A4_S53.KY324536	B	V5HV	-0.7772835288524167	21	long	0.15568825058757732	-0.7772835288524167
248	C.ZA.2008.20803520.HQ595748	C	V5HV	-0.47495519296315475	24	long	0.07482429195828258	-0.47495519296315475
249	C.TZ.2003.0077_V1_C16.HM215254	C	V5HV	2.0	24	long	0.03853486169083073	2.153679653679654
250	C.TZ.2003.6471_V1_C16.HM215328	C	V2HV	2.0	3	short	0.6156103148660865	2.0
251	C.ZA.2008.CA457_H1_1.JN681222	C	V2HV	2.0	3	short	0.6222268691171473	2.0
252	B.US.2019.2305_V7_G5_4.MZ397082	B	V2HV	-1.4202164033831899	4	short	0.790119260514499	-1.4202164033831899
253	B.US.2019.2305_V7_G6_1.MZ397081	B	V2HV	-1.1249387366083	4	short	0.8781750401935459	-1.1249387366083
254	B.US.2019.2305_V7_G7_1.MZ397083	B	V2HV	-1.193820026016113	4	short	0.7358488852795442	-1.193820026016113
255	B.US.2019.2305_V7_G9_2.MZ397084	B	V2HV	-1.275724130399211	4	short	0.9634394385594466	-1.275724130399211
256	B.US.2019.2305_V7_H11_2.MZ397086	B	V2HV	-1.0915149811213503	4	short	0.6661988423221433	-1.0915149811213503
257	B.US.2019.2305_V7_H5_1.MZ397085	B	V2HV	-1.0604807473813815	4	short	0.7602968165404139	-1.0604807473813815
258	CD.TZ.2004.6480_V4_C25.HM215329	other	V2HV	-2.0	4	short	0.7463981585721208	-2.0
259	B.US.1994.7165_18.AY835437	B	V2HV	0.753729330987867	4	short	0.79	0.753729330987867
260	C.ZA.2007.19715820_A10_H2.HQ615950	C	V2HV	2.0	4	short	0.632652017224991	2.0
261	A1D.KE.1995.Q168_A2.AF407148	other	V2HV	-1.3084853140251318	4	short	0.9697316117072539	-1.3084853140251318
262	B.CN.2007.BJOX003000_19_1.HM215365	B	V2HV	-1.3098039199714864	4	short	0.611439991588347	-1.3098039199714864
263	B.DE.2016.1HD4K_D0_061616PL2_C2_S57.KY324539	B	V2HV	-0.835647144215563	4	short	0.709342631734929	-0.835647144215563
264	01_AE.CN.2007.BJOX005000_09_2.HM215367	01_AE	V2HV	0.38703370128236314	4	short	0.79	0.38703370128236314
265	D.UG.2007.191727_F6.HM215269	other	V2HV	-1.8239087409443189	4	short	0.9413094231094437	-1.8239087409443189
266	B.US.1986.YU2.M93258	B	V2HV	-1.5486588294022068	4	short	0.9000438573010985	-1.5486588294022068
267	B.US.2019.2305_V7_G2_2.MZ397080	B	V2HV	-1.3098039199714864	4	short	0.6161473483323706	-1.3098039199714864
268	B.US.2019.2305_V7_F1_4.MZ397079	B	V2HV	-1.1870866433571443	4	short	0.8419365554891883	-1.1870866433571443
269	B.US.2019.2305_V7_E5_2.MZ397078	B	V2HV	-1.7212463990471711	4	short	0.6279152788711135	-1.7212463990471711
270	B.US.2019.2305_BL_H4_3.MZ397087	B	V2HV	0.01703333929878037	4	short	0.713497620523133	0.01703333929878037
271	B.DE.2016.1HD4K_D0_061616PL2_A4_S53.KY324536	B	V2HV	-0.7772835288524167	4	short	0.9024505339509106	-0.7772835288524167
272	B.DE.2016.1HD4K_D0_061616PL1_D4_S83.KY324529	B	V2HV	-0.7569619513137056	4	short	0.6531762138005741	-0.7569619513137056
273	B.DE.2016.1HD4K_D0_061516_F7_S57.KY324521	B	V2HV	-0.5528419686577808	4	short	0.7414738682189097	-0.5528419686577808
274	B.DE.2016.1HD4K_D0_061516_E3_S53.KY324517	B	V2HV	-0.26760624017703144	4	short	0.9226816924252998	-0.26760624017703144
275	B.DE.2016.1HD4K_W4_062316PL3_B1_S27.KY324572	B	V2HV	-0.8239087409443188	4	short	0.8704283668544974	-0.8239087409443188
276	B.DE.2016.1HD4K_W4_062316PL3_B9_S29.KY324574	B	V2HV	-0.5406075122407692	4	short	0.6140481919845827	-0.5406075122407692
277	B.DE.2016.1HD4K_W4_062316PL4_A11_S47.KY324583	B	V2HV	-0.7099653886374819	4	short	0.7396058503340566	-0.7099653886374819
278	B.DE.2016.1HD4K_W4_062316PL4_A3_S44.KY324584	B	V2HV	-0.7375489102695706	4	short	0.9267380285060844	-0.7375489102695706
279	C.ZA.2007.722_G4_16.JN967798	C	V2HV	0.6112983622964289	4	short	0.7467455609134345	0.6112983622964289
280	01_AE.TH.2006.816763_C02.JN944659	01_AE	V2HV	-0.6989700043360187	4	short	0.6116972658376661	-0.6989700043360187
281	01_AE.TH.2005.816769_AA107A_WG8.JX448026	01_AE	V2HV	-0.23657200643706275	4	short	0.9411789967660773	-0.23657200643706275
282	C.ZA.2009.20286961_C1_H8.HQ615960	C	V2HV	-0.8860566476931632	4	short	0.9364792276602686	-0.8860566476931632
283	B.CN.2004.CNE12.HM215399	B	V2HV	-1.1541395122078013	4	short	0.6212014397976853	-1.1541395122078013
284	B.US.2019.2305_BL_G1_1.MZ397088	B	V2HV	1.6283378335761185	4	short	0.8347031302651695	1.6283378335761185
285	B.US.2019.2305_BL_G2_1.MZ397089	B	V2HV	-0.22112552799726048	4	short	0.6250021831673103	-0.22112552799726048
286	B.US.2019.2305_BL_H1_3.MZ397090	B	V2HV	0.5618166643189575	4	short	0.79	0.5618166643189575
287	01_AE.TH.1993.TH976_17.U08458	01_AE	V2HV	-1.5167694130978975	4	short	0.9433442351025321	-1.5167694130978975
288	01_AE.CN.2007.BJOX028000_10_3.HM215389	01_AE	V2HV	-1.9308130748480905	4	short	0.9039028072061119	-1.9308130748480905
289	B.US.1994.6101_1.AY835434	B	V2HV	-1.651208532439416	4	short	0.613961123431167	-1.651208532439416
290	B.DE.2016.1HD4K_W4_062316PL3_A3_S25.KY324569	B	V2HV	-0.9100948885606021	4	short	0.74518674561748	-0.9100948885606021
291	01_AE.CN.2009.09GX300.MG655199	01_AE	V2HV	0.060320028688285184	4	short	0.6804147078829319	0.060320028688285184
292	C.TZ.2005.6040_V4_C15.HM215320	C	V2HV	-1.494850021680094	4	short	0.6262635895773878	-1.494850021680094
293	C.ZM.2002.ZM215_8.DQ422948	C	V2HV	-1.8389016435490748	4	short	0.7595840845111522	-1.8389016435490748
294	A1.TZ.2004.3718_3_11.HM215306	other	V2HV	2.0	4	short	0.6486062792392129	2.0
295	B.PE..H086_8.EF210732	B	V2HV	2.0	4	short	0.6719650436675528	2.0
296	01_AE.TH.2005.356272_C02.JN944654	01_AE	V2HV	-0.769551078621726	5	short	0.6328348399679663	-0.769551078621726
297	C.MW.2003.CE0626_E6.FJ444284	C	V2HV	2.0	5	short	0.704039694409998	2.0
298	01_AE.CN.2009.09GX332.MG655204	01_AE	V2HV	0.19893186993220904	5	short	0.7559367630198948	0.19893186993220904
299	C.ZA.2009.CAP341_2_00_C10_18.KC154027	C	V2HV	-1.1870866433571443	5	short	0.9339366607113133	-1.1870866433571443
300	C.TZ.2003.6838_V1_C35.HM215341	C	V2HV	-0.5946536398242911	5	short	0.6192825297758744	-0.5946536398242911
301	01_AE.CN.2009.09GX310.MG655200	01_AE	V2HV	-0.21609642072726507	5	short	0.9618429436842506	-0.21609642072726507
302	01_AE.CN.2015.15JS62.MG655212	01_AE	V2HV	-0.23657200643706275	5	short	0.6549708202008128	-0.23657200643706275
303	C.ZA.2006.2768732_C5_16.HQ615952	C	V2HV	-0.5171264163912462	5	short	0.9382617980537566	-0.5171264163912462
304	01_AE.TH.1999.C1080_C3.JN944660	01_AE	V2HV	-0.8730897053998393	5	short	0.8313507800832345	-0.8730897053998393
305	O.FR.1990.BCF03.AJ133055	other	V2HV	2.0	5	short	0.7444096701542571	2.0
306	01_AE.TH.2005.620345_C1.JX512900	01_AE	V2HV	2.0	5	short	0.79	2.0
307	D.UG.2005.190049.JX236668	other	V2HV	-0.585026652029182	5	short	0.9724140780038395	-0.585026652029182
308	01_AE.CN.2006.CNE8.HM215427	01_AE	V2HV	-1.0886399453196762	5	short	0.9715312640119296	-1.0886399453196762
309	C.ZA.2007.CA392_H2_6.JN681221	C	V2HV	-1.4436974992327127	5	short	0.6132043498132127	-1.4436974992327127
310	C.BW.2006.B005018_8_F6_3.KF114881	C	V2HV	-1.031517051446065	5	short	0.9305049494243083	-1.031517051446065
311	B.US.2015.1HD2_PREINF_051916_A12_S61.KY324505	B	V2HV	-2.3010299956639813	5	short	0.7809851057179285	-2.3010299956639813
312	B.US.2015.1HD2_PREINF_051916_D8_S66.KY324511	B	V2HV	-2.221848749616356	5	short	0.820588768425789	-2.221848749616356
313	C.ZA..CAP188_1_D1_14_REV.KC894134	C	V2HV	0.13481437032046015	5	short	0.896804848581045	0.13481437032046015
314	C.ZA.2008.CAP310_2_00_20_2.JN681256	C	V2HV	0.7849024498866548	5	short	0.7453197659005165	0.7849024498866548
315	B.US.2001.REJO4541_67.AY835449	B	V2HV	-1.5190306232460395	6	short	0.6387043851199022	-1.5190306232460395
316	C.ZA.2009.21399975_E2_B3.HQ615957	C	V2HV	1.1902196077110545	6	short	0.79	1.1902196077110545
317	B.US.2019.5257_BL_A3_2.MZ397098	B	V2HV	-1.6020599913279623	6	short	0.7176959007439139	-1.6020599913279623
318	A1C.TZ.2005.6545_V4_C1.HM215332	other	V2HV	2.0	6	short	0.835590329845743	2.0
319	B.DE.2016.1HD8K_W4_070116PL4_E1_S86.KY324801	B	V2HV	-1.3187587626244128	6	short	0.6230672458191902	-1.3187587626244128
320	B.DE.2016.1HD8K_W4_070116PL4_E9_S87.KY324802	B	V2HV	-1.3979400086720375	6	short	0.9057482789393603	-1.3979400086720375
321	B.DE.2016.1HD8K_W4_070116PL4_F7_S89.KY324803	B	V2HV	-1.7695510786217261	6	short	0.6405983265506273	-1.7695510786217261
322	C.TZ.2003.6980_V0_C31.HM215344	C	V2HV	-1.1426675035687315	6	short	0.9694750882184371	-1.1426675035687315
323	41_CD.TZ.2003.6952_V1_C20.HM215343	other	V2HV	-0.8962988804104856	6	short	0.6411037182184098	-0.8962988804104856
324	B.CN.2004.CNE14.HM215400	B	V2HV	-1.5841089224972202	6	short	0.8665676619309666	-1.5841089224972202
325	CD.TZ.2006.6811_V7_C18.HM215340	other	V2HV	-1.445825923765045	6	short	0.7142771402770878	-1.445825923765045
326	C.ZA.2008.SO032_A2_8_1.KF114894	C	V2HV	0.6877964113812947	6	short	0.7109721772847662	0.6877964113812947
327	B.US.2019.5257_BL_B12_4.MZ397097	B	V2HV	-1.7212463990471711	6	short	0.6868478644975768	-1.7212463990471711
328	B.US.2019.5257_BL_F4_4.MZ397096	B	V2HV	-2.0457574905606752	6	short	0.79	-2.0457574905606752
329	B.US..SF162.EU123924	B	V2HV	-1.5378566631708024	6	short	0.6574431570831007	-1.5378566631708024
330	B.DE.2016.1HD8K_W4_070116PL3_H8_S80.KY324798	B	V2HV	-1.4559319556497243	6	short	0.9625210005804232	-1.4559319556497243
331	C.MW..S018_18.	C	V2HV	-1.550259406220714	6	short	0.6842819954304424	-1.550259406220714
332	B.CN.2004.CNE10.HM215397	B	V2HV	-1.224091145336102	6	short	0.6451533073249289	-1.224091145336102
333	C.ZA.2008.21203310_G7_C3.HQ615946	C	V2HV	0.764325605625984	6	short	0.8354862611814114	0.764325605625984
334	B.DE.2016.1HD8K_W4_070116PL3_G12_S77.KY324794	B	V2HV	-1.7695510786217261	6	short	0.7212261530164802	-1.7695510786217261
335	B.US.2019.2990_V7_F2_3.MZ397059	B	V2HV	-1.2441251443275085	6	short	0.606465152109613	-1.2441251443275085
336	B.DE.2016.1HD8K_D0_062916_H6_S95.KY324769	B	V2HV	-1.1426675035687315	6	short	0.9659499155145449	-1.1426675035687315
337	C.ZA.2008.CT966_E1_7.JN681238	C	V2HV	-0.6989700043360187	6	short	0.9684852491426666	-0.6989700043360187
338	B.US.1995.3988_25.AY835436	B	V2HV	2.0	6	short	0.875960305590002	2.0
339	C.TZ.2003.3873_V1_C24.HM215311	C	V2HV	0.8709554951400351	6	short	0.7112126712757139	0.8709554951400351
340	C.TZ.2004.377_V4_C09.HM215308	C	V2HV	2.0	6	short	0.9080349563324472	2.0
341	C.TZ.2004.3728_V2_C6.HM215307	C	V2HV	-1.6989700043360187	6	short	0.839307209013847	-1.6989700043360187
342	C.ZA.1998.DU123_06.DQ411850	C	V2HV	-0.6451235774837663	6	short	0.609208895927824	-0.6451235774837663
343	B.US.2019.7190_BL_C12_2.MZ397113	B	V2HV	-1.6382721639824072	6	short	0.9691765958669764	-1.6382721639824072
344	B.US.2019.7190_BL_B1_1.MZ397114	B	V2HV	-1.6382721639824072	6	short	0.6070219087714788	-1.6382721639824072
345	B.US.2019.7190_BL_A9_3.MZ397115	B	V2HV	-1.4814860601221125	6	short	0.9549379687347477	-1.4814860601221125
346	B.US.2019.7190_BL_A3_2.MZ397116	B	V2HV	-1.6382721639824072	6	short	0.6104797113397695	-1.6382721639824072
347	C.ZA.2007.705010067_TF.KC156125	C	V2HV	2.0	6	short	0.9313937207607872	2.0
348	C.MW.2008.4707_BM_H2.HM070822	C	V2HV	2.0	6	short	0.9473479827750091	2.0
349	C.ZA.2007.704010083_B8.FJ443671	C	V2HV	-0.2958494831602009	6	short	0.7140395193119157	-0.2958494831602009
350	C.MW.2008.CH505_W4_3.KC247557	C	V2HV	-1.958607314841775	6	short	0.707072676161677	-1.958607314841775
351	B.DE.2016.1HD6K_D0_061016_B3_S9.KY324642	B	V2HV	-0.645891560852599	6	short	0.7033261995865806	-0.645891560852599
352	B.DE.2016.1HD6K_D0_061416_F12_S50.KY324655	B	V2HV	-0.6143937264016879	6	short	0.6720101996169722	-0.6143937264016879
353	B.DE.2016.1HD6K_D0_061616_C10_S24.KY324663	B	V2HV	-0.6420651529995461	6	short	0.9708908785817929	-0.6420651529995461
354	B.DE.2016.1HD6K_D0_061616_C6_S21.KY324664	B	V2HV	-0.6675615400843947	6	short	0.8593347568481606	-0.6675615400843947
355	B.DE.2016.1HD6K_W4_070516_G5_S26.KY324724	B	V2HV	-0.7351821769904635	6	short	0.9578677555694796	-0.7351821769904635
356	B.DE.2016.1HD6K_W8_072616_D6_S65.KY324727	B	V2HV	-0.518557371497695	6	short	0.6530462693600609	-0.518557371497695
357	B.DE.2016.1HD6K_W8_072616_F2_S69.KY324730	B	V2HV	-0.4559319556497244	6	short	0.7098534215437687	-0.4559319556497244
358	B.DE.2016.1HD6K_W8_072616_G10_S70.KY324731	B	V2HV	-0.6179829574251317	6	short	0.8935113376659913	-0.6179829574251317
359	B.DE.2016.1HD8K_D0_061616_B4_S93.KY324738	B	V2HV	-1.0087739243075051	6	short	0.6131411296174506	-1.0087739243075051
360	B.DE.2016.1HD8K_D0_062916_A4_S69.KY324755	B	V2HV	-1.7695510786217261	6	short	0.8781212629629979	-1.7695510786217261
361	A1C.TZ.2004.6545_V3_C13.HM215331	other	V2HV	2.0	6	short	0.9577731308828528	2.0
362	B.DE.2016.1HD8K_D0_062916_A9_S72.KY324756	B	V2HV	-1.2441251443275085	6	short	0.79	-1.2441251443275085
363	B.DE.2016.1HD8K_D0_062916_F6_S90.KY324768	B	V2HV	-0.7670038896078462	6	short	0.6223454002502817	-0.7670038896078462
364	B.DE.2016.1HD8K_W4_070116PL3_C6_S63.KY324786	B	V2HV	-0.7055337738384071	6	short	0.9643517188718458	-0.7055337738384071
365	C.ZA.2009.21502011_F12_E2.HQ615949	C	V2HV	0.19920647916165776	6	short	0.829264514292167	0.19920647916165776
366	B.US.2019.5257_V7_D7_1.MZ397107	B	V2HV	-1.3098039199714864	6	short	0.6971425326271002	-1.3098039199714864
367	CD.TZ.2004.3337_V2_C6.HM215297	other	V2HV	-1.9929353436216684	6	short	0.8737208034354594	-1.9929353436216684
368	B.US.2019.6292_V7_A11_1.MZ396996	B	V2HV	-0.012333735073725434	6	short	0.8301712859881984	-0.012333735073725434
369	B.US.2019.6292_BL_H4_2.MZ396985	B	V2HV	0.10653085382238137	6	short	0.7927383412632859	0.10653085382238137
370	B.US.2019.6292_BL_G4_3.MZ396987	B	V2HV	-0.790484985457369	6	short	0.7779655039826245	-0.790484985457369
371	A1CD.TZ.2004.3103_V3_C10.HM215288	other	V2HV	-0.5905233791930292	6	short	0.6076408051176656	-0.5905233791930292
372	B.US.2019.6292_BL_G2_1.MZ396983	B	V2HV	-0.6861327796308466	6	short	0.9434071703595774	-0.6861327796308466
373	B.US.2019.6292_BL_F2_2.MZ396984	B	V2HV	0.22479195649268147	6	short	0.7143557954512783	0.22479195649268147
374	B.US.2019.6292_BL_D4_1.MZ396986	B	V2HV	-0.08618614761628333	6	short	0.79	-0.08618614761628333
375	B.US.2019.6292_BL_D2_3.MZ396982	B	V2HV	-0.31695296176115045	6	short	0.8614126361360025	-0.31695296176115045
376	C.BW.2005.2865_A11_12.KC154013	C	V2HV	-0.5718652059712112	6	short	0.6066070348151305	-0.5718652059712112
377	B.US.2019.6292_BL_C4_1.MZ396980	B	V2HV	0.4068806700491247	6	short	0.8757514025979363	0.4068806700491247
378	B.US.2019.6292_BL_B2_1.MZ396981	B	V2HV	-1.2596373105057561	6	short	0.9730318921109427	-1.2596373105057561
379	B.US.2019.6292_BL_A4_1.MZ396988	B	V2HV	-0.3990271043132517	6	short	0.6178114902238954	-0.3990271043132517
380	B.US.2019.6292_V7_A6_1.MZ396995	B	V2HV	0.01577875638904093	6	short	0.755578847497605	0.01577875638904093
381	B.US..MN_3.HM215430	B	V2HV	2.0	6	short	0.9643896851339135	2.0
382	C.ZA.2008.KO756_38_TB12.JN681243	C	V2HV	-1.7212463990471711	6	short	0.960206446994093	-1.7212463990471711
383	B.US.2019.2990_BL_E2_8.MZ397051	B	V2HV	-1.853871964321762	6	short	0.8452223686982091	-1.853871964321762
384	B.US.2019.2990_BL_E5_2.MZ397063	B	V2HV	-1.3665315444204136	6	short	0.9293624036156329	-1.3665315444204136
385	B.US.2019.2990_BL_F1_1.MZ397061	B	V2HV	-1.1804560644581312	6	short	0.9490232341638084	-1.1804560644581312
386	B.US.2019.2990_BL_F4_2.MZ397060	B	V2HV	-1.2518119729937995	6	short	0.9140949785178434	-1.2518119729937995
387	B.US.2019.2990_BL_G1_2.MZ397062	B	V2HV	-1.4814860601221125	6	short	0.6181786179804208	-1.4814860601221125
388	B.US.2019.2990_V7_B5_2.MZ397054	B	V2HV	-1.0757207139381184	6	short	0.6071154211405557	-1.0757207139381184
389	B.US.2019.2990_V7_B6_2.MZ397052	B	V2HV	-1.2596373105057561	6	short	0.6663126050493728	-1.2596373105057561
390	B.US.2019.2990_V7_C10_3.MZ397057	B	V2HV	-1.0409586076789064	6	short	0.7178917879936735	-1.0409586076789064
391	B.US.2019.2990_V7_C1_4.MZ397055	B	V2HV	-1.1426675035687315	6	short	0.6110952913870162	-1.1426675035687315
392	B.US.2019.2990_V7_C2_3.MZ397050	B	V2HV	-1.2365720064370627	6	short	0.9738008246909523	-1.2365720064370627
393	B.US.2019.2990_V7_D4_4.MZ397058	B	V2HV	-1.5086383061657274	6	short	0.7525710974383797	-1.5086383061657274
394	C.CN.2006.CNE58.HM215421	C	V2HV	-0.41259213687677193	6	short	0.6256831573761468	-0.41259213687677193
395	A1C.TZ.2004.6540_V4_C1.HM215330	other	V2HV	2.0	6	short	0.6185348616908308	2.153679653679654
396	DU.CM..247_23.EU683891	other	V2HV	-1.5010694682579977	6	short	0.8307474706675716	-1.5010694682579977
397	B.US.2019.6292_V7_C12_1.MZ396999	B	V2HV	-0.5575202309355514	6	short	0.8228034319650291	-0.5575202309355514
398	B.US.2019.5257_V7_B12_3.MZ397104	B	V2HV	-1.6575773191777938	6	short	0.9655029082764811	-1.6575773191777938
399	B.US.2019.5257_V7_B9_2.MZ397102	B	V2HV	-1.408935392973501	6	short	0.6726611416276455	-1.408935392973501
400	B.US.2019.5257_V7_C1_1.MZ397103	B	V2HV	-1.8860566476931633	6	short	0.6526450170293797	-1.8860566476931633
401	B.US.2019.5257_V7_D2_1.MZ397105	B	V2HV	-1.585026652029182	6	short	0.7924380758598153	-1.585026652029182
402	B.US.2019.5257_V7_D6_1.MZ397106	B	V2HV	-1.3565473235138126	6	short	0.9459653853237492	-1.3565473235138126
403	B.US.2019.2990_V7_F7_2.MZ397053	B	V2HV	-1.3872161432802645	6	short	0.966945518936891	-1.3872161432802645
404	B.US.2019.5257_V7_E2_1.MZ397099	B	V2HV	-0.7351821769904635	6	short	0.6157984482360078	-0.7351821769904635
405	B.US.2019.5257_V7_G10_1.MZ397101	B	V2HV	-1.6382721639824072	6	short	0.6083324242951809	-1.6382721639824072
406	B.US.2019.5257_V7_H3_1.MZ397100	B	V2HV	-1.6382721639824072	6	short	0.9714572538867722	-1.6382721639824072
407	D.UG.2001.231965_C1.JQ361079	other	V2HV	-1.332547047110046	6	short	0.8278103051892607	-1.332547047110046
408	B.US.1995.6535_3.AY835438	B	V2HV	-0.4206394750654873	6	short	0.949342272548668	-0.4206394750654873
409	01_AE.TH.1999.R3265_C6.JX512903	01_AE	V2HV	-1.093853588568819	6	short	0.9091440540446276	-1.093853588568819
410	B.US.2019.6292_V7_B9_2.MZ396993	B	V2HV	-0.36351210364663455	6	short	0.7516374620128338	-0.36351210364663455
411	B.FR.1983.HXB2.K03455	B	V2HV	-1.4101955599047629	6	short	0.8644945866147195	-1.4101955599047629
412	B.US.2019.6292_V7_H7_4.MZ396989	B	V2HV	-0.19044028536473223	6	short	0.8319537240813933	-0.19044028536473223
413	B.US.2019.6292_V7_G8_4.MZ396991	B	V2HV	-0.27901425584626094	6	short	0.8958750886137418	-0.27901425584626094
414	C.TZ.2000.541_F1_A7_2.HQ698049	C	V2HV	-1.154901959985743	6	short	0.9587380202066449	-1.154901959985743
415	B.US.2019.6292_V7_G10_4.MZ396990	B	V2HV	-0.640164517660112	6	short	0.6410464552249107	-0.640164517660112
416	B.US.1986.JRFL.AY669728	B	V2HV	-2.6882037708175934	6	short	0.79	-2.6882037708175934
417	C.ZA.2009.CT565_C7_48.KF114890	C	V2HV	2.0	6	short	0.626864202098669	2.153679653679654
418	A1.KE.2000.KER2018_11.AY736810	other	V2HV	-0.4285124469442032	6	short	0.9213025951517656	-0.4285124469442032
419	B.US.2019.6292_V7_F12_4.MZ396997	B	V2HV	-0.4377071355435253	6	short	0.6378014477011348	-0.4377071355435253
420	B.US.2019.6292_V7_F10_2.MZ396998	B	V2HV	-0.47237009912866135	6	short	0.8584893124942319	-0.47237009912866135
421	D.KE.2001.NKU3006_EC1.JQ715411	other	V2HV	-1.0178554546605079	6	short	0.6307925618132706	-1.0178554546605079
422	C.TZ.2006.6022_V7_C24.HM215319	C	V2HV	-1.6777807052660807	6	short	0.6194851410306472	-1.6777807052660807
423	B.US.2019.6292_V7_C8_1.MZ396994	B	V2HV	0.045322978786657475	6	short	0.8686416592038634	0.045322978786657475
424	D.TZ.2004.6405_V4_C34.HM215327	other	V2HV	-0.7775957089175444	6	short	0.6781644056242808	-0.7775957089175444
425	B.US.2019.6292_V7_F5_2.MZ396992	B	V2HV	-0.46597389394386496	6	short	0.7857664626487746	-0.46597389394386496
426	B.US.2019.2990_V7_C9_1.MZ397056	B	V2HV	-1.1487416512809248	6	short	0.6149706197873279	-1.1487416512809248
427	B.US.2019.1536_V16_B7_3.MZ397074	B	V2HV	-1.337242168318426	6	short	0.7515089282447147	-1.337242168318426
428	B.US.2019.1536_V15_A12_4.MZ397066	B	V2HV	-1.0861861476162833	6	short	0.9728949437258958	-1.0861861476162833
429	B.US.2019.1536_V15_C11_2.MZ397067	B	V2HV	-1.8239087409443189	6	short	0.9224063602378861	-1.8239087409443189
430	A1.UG.2007.191955_A11.HM215272	other	V2HV	2.0	6	short	0.6398187268628999	2.153679653679654
431	B.US.1992.92US715.U08451	B	V2HV	-0.36653154442041347	6	short	0.820961394813689	-0.36653154442041347
432	01_AE.CN.2015.15JS01.MG655205	01_AE	V2HV	0.5714759036819438	6	short	0.8355038726679705	0.5714759036819438
433	01_AE.CN.2007.BJOX009000_02_4.HM215372	01_AE	V2HV	-0.45311201232882137	6	short	0.8942919239441537	-0.45311201232882137
434	B.US.2004.CAAN5342.AY835452	B	V2HV	-0.22180532233949368	6	short	0.9537391940916695	-0.22180532233949368
435	A1.UG.2007.9004SS_A3_4.HM215350	other	V2HV	-1.179063293619281	6	short	0.6308909792919721	-1.179063293619281
436	A1.UG.2007.191845_B11.HM215271	other	V2HV	2.0	6	short	0.659252659571816	2.153679653679654
437	B.US.1997.1012_11_TC21_3257.EU289184	B	V2HV	-1.6747512347124627	6	short	0.755071236332737	-1.6747512347124627
438	01_AE.CN.2007.BJOX010000_06_2.HM215373	01_AE	V2HV	0.22568912324108936	6	short	0.6798637832449652	0.22568912324108936
439	01_AE.CN.2009.09GX330.MG655203	01_AE	V2HV	0.6592504687726608	6	short	0.8692109322792626	0.6592504687726608
440	B.US.2019.1536_V15_C7_1.MZ397064	B	V2HV	-1.031517051446065	6	short	0.8452360188455452	-1.031517051446065
441	B.US.2015.1HC1_D0_061516_B5_S69.KY323998	B	V2HV	-2.3979400086720375	6	short	0.8169123404501156	-2.3979400086720375
442	01_AE.CN.2009.09GX319.MG655202	01_AE	V2HV	0.4789991316733571	6	short	0.7099362799223651	0.4789991316733571
443	C.ZA.2006.CAP136_1_16_E6_1.JN967790	C	V2HV	-0.5968794788241821	6	short	0.953406503042048	-0.5968794788241821
444	C.ZA.2005.CAP174_1_06_F3_1B.JN967791	C	V2HV	1.2890089115394632	6	short	0.8252215646995223	1.2890089115394632
445	B.US.2019.1536_BL_G9_4.MZ397073	B	V2HV	-1.5228787452803376	6	short	0.9254316099779667	-1.5228787452803376
446	C.ZA.2006.CAP177_1A3.KC894133	C	V2HV	-0.27818938478745336	6	short	0.6798169802402028	-0.27818938478745336
447	D.UG.1999.A08483M1_VRC9.HM215358	other	V2HV	-1.337242168318426	6	short	0.6338618577417505	-1.337242168318426
448	B.US.2000.THRO4156.AY835448	B	V2HV	0.3963824447208366	6	short	0.7444906526400542	0.3963824447208366
449	B.US.2019.1536_BL_E11_4.MZ397072	B	V2HV	-1.1426675035687315	6	short	0.6083166359313015	-1.1426675035687315
450	B.US.2019.1536_BL_E6_1.MZ397071	B	V2HV	-0.7166987712964504	6	short	0.8185506471038034	-0.7166987712964504
451	O.CM.1994.YBF16.AJ133063	other	V2HV	2.0	6	short	0.686883684319972	2.153679653679654
452	B.ES.2007.X2278_C2_B6.FJ817366	B	V2HV	-1.6865546295735858	6	short	0.9317920026570429	-1.6865546295735858
453	C.ZA.2009.CAP343_2_00_21_2.JN681257	C	V2HV	-0.9746941347352298	6	short	0.8855458139558217	-0.9746941347352298
454	C.MW..BF942_218D.HM215362	C	V2HV	-1.6989700043360187	6	short	0.906585490974569	-1.6989700043360187
455	C.ZA.2008.1245045.HQ595742	C	V2HV	0.5182506513085	6	short	0.8988481676673421	0.5182506513085
456	C.MW.2008.1209_BM_H5.HM070570	C	V2HV	2.0	6	short	0.7233141176606545	2.153679653679654
457	C.MW.2008.1209_BM_A5.HM070562	C	V2HV	2.0	6	short	0.7668478229643463	2.153679653679654
458	B.US.1990.WEAU_D15_410.EU289202	B	V2HV	-1.2868035662747517	6	short	0.6089425013261669	-1.2868035662747517
459	C.ZA.2009.CAP363_2_00_10_3.KJ598853	C	V2HV	-0.543633966870957	6	short	0.9612293346241669	-0.543633966870957
460	B.US.1985.BAL_26.DQ318211	B	V2HV	-2.194118706155488	6	short	0.748269856597998	-2.194118706155488
461	B.US.1985.BAL_01.DQ318210	B	V2HV	-1.8975662943186637	6	short	0.8023106712205815	-1.8975662943186637
462	C.TZ.2001.TZBD_02.JQ362424	C	V2HV	1.5975547852189138	6	short	0.79	1.5975547852189138
463	C.ZA.1998.TV1_29.EU855132	C	V2HV	2.0	6	short	0.8131521770356537	2.153679653679654
464	B.US.1986.ADA.AY426119	B	V2HV	-1.0987760537888507	6	short	0.8050840073255822	-1.0987760537888507
465	B.US.2001.TRJO4551_58.AY835450	B	V2HV	-1.1572160793531918	6	short	0.6930617260957432	-1.1572160793531918
466	C.ZA.2010.CAP378_2_00_D2_5.KF114888	C	V2HV	2.0	6	short	0.8566858823393456	2.153679653679654
467	N.CM.1995.YBF30.AJ006022	other	V2HV	2.0	6	short	0.893116315680028	2.153679653679654
468	B.US.2019.1536_V15_D11_4.MZ397069	B	V2HV	-0.9665762445130504	6	short	0.6865426168460179	-0.9665762445130504
469	C.MW.2004.CE1176_A3.FJ444437	C	V2HV	-0.5872539369191591	6	short	0.920563901119505	-0.5872539369191591
470	B.US.2019.1536_V16_B1_3.MZ397075	B	V2HV	-1.2676062401770316	6	short	0.607403024213447	-1.2676062401770316
471	07_BC.CN.2007.BJOX029000_03_1.HM215392	other	V2HV	-0.9389246763702083	6	short	0.79	-0.9389246763702083
472	07_BC.CN.2004.CH038_12.EF042692	other	V2HV	2.0	6	short	0.9207473404281841	2.153679653679654
473	C.IN.2000.00836_2_5.EF117265	C	V2HV	1.8853482136218007	6	short	0.79	1.8853482136218007
474	C.ZA.2008.CAP317_2_00_D4_10.KC154022	C	V2HV	2.0	6	short	0.9401812731371002	2.153679653679654
475	C.ZA.2009.CAP340_2_00_B3_16.KC154026	C	V2HV	-0.6252516539898961	6	short	0.7813764576321311	-0.6252516539898961
476	B.US..BR07.AY124979	B	V2HV	-0.821857930162256	6	short	0.9496459884174454	-0.821857930162256
477	C.MW.2006.CE2052_G10.KC894084	C	V2HV	-1.3187587626244128	6	short	0.9566161519383728	-1.3187587626244128
478	B.FR..BX08_16.GQ855765	B	V2HV	-1.0686184172431354	6	short	0.644787679803292	-1.0686184172431354
479	B.US.2019.1536_V16_B6_1.MZ397077	B	V2HV	-1.2839966563652008	6	short	0.9717763341714099	-1.2839966563652008
480	01_AE.CN.2015.15JS07.MG655207	01_AE	V2HV	-0.4509967379742122	6	short	0.6764069927615456	-0.4509967379742122
481	B.US.2019.7190_V7_F3_5.MZ397109	B	V2HV	-1.7212463990471711	6	short	0.659226651945577	-1.7212463990471711
482	B.US.2019.7190_V7_B11_4.MZ397112	B	V2HV	-1.744727494896694	6	short	0.7960877788369995	-1.744727494896694
483	B.US.2019.7190_V7_A9_8.MZ397108	B	V2HV	-1.8860566476931633	6	short	0.6776854458582791	-1.8860566476931633
484	B.US.2019.7190_V7_A3_5.MZ397111	B	V2HV	-1.7212463990471711	6	short	0.9511543257631427	-1.7212463990471711
485	B.US.2019.7190_BL_D10_4.MZ397117	B	V2HV	-1.6382721639824072	6	short	0.9728499959789125	-1.6382721639824072
486	B.US.2019.7190_V7_G1_8.MZ397110	B	V2HV	-2.0457574905606752	6	short	0.835590329845743	-2.0457574905606752
487	B.US.2015.1HC1_D0_070516_F11_S91.KY324007	B	V2HV	-2.5228787452803374	6	short	0.79	-2.5228787452803374
488	B.US.2019.1536_BL_E5_3.MZ397070	B	V2HV	-0.6003262785189618	6	short	0.6280348332792679	-0.6003262785189618
489	B.US.2019.1536_V16_A9_2.MZ397076	B	V2HV	-1.0132282657337552	6	short	0.618360076853804	-1.0132282657337552
490	C.MW.2008.0702_BM_H12.HM070525	C	V2HV	2.0	6	short	0.9531357979013311	2.153679653679654
491	C.MW.2008.0702_BM_D1.HM070518	C	V2HV	-0.9208187539523752	6	short	0.9135827808716201	-0.9208187539523752
492	C.MW.2008.0702_BM_B9.HM070517	C	V2HV	2.0	6	short	0.9614651383091692	2.153679653679654
493	C.MW.2008.0702_BM_B4.HM070516	C	V2HV	-0.958607314841775	6	short	0.6101020060726129	-0.958607314841775
494	C.ZA.2007.CAP237_1_22_B2_2_39.JN681226	C	V2HV	0.8666417205660398	6	short	0.8663333052053578	0.8666417205660398
495	C.ZA.2005.CAP244_D3.DQ435684	C	V2HV	-1.0176835303079348	6	short	0.9619186524682853	-1.0176835303079348
496	B.US.2019.1536_V15_D12_1.MZ397065	B	V2HV	-0.9956786262173574	6	short	0.9671598955411513	-0.9956786262173574
497	C.MW.2009.0404_BM_D4.HQ595839	C	V2HV	0.39093510710337914	6	short	0.8355762384713943	0.39093510710337914
498	B.US.2019.1536_V15_D6_1.MZ397068	B	V2HV	-1.1426675035687315	6	short	0.6060052473435764	-1.1426675035687315
499	07_BC.CN.2007.BJOX019000_02_1.HM215380	other	V2HV	-0.2516568955124506	6	short	0.79	-0.2516568955124506
500	02_AG.CM.2004.T250_4.EU513189	other	V2HV	2.0	6	short	0.79	2.3073593073593073
501	B.US.1997.SS1196_1.AY835442	B	V2HV	-1.389095083020943	6	short	0.6492587256494522	-1.389095083020943
502	B.CN.2007.BJOX020000_03_3.HM215382	B	V2HV	2.0	6	short	0.7444096701542571	2.3073593073593073
503	C.ZA.2007.SO225_H11_12.JN681252	C	V2HV	-0.23062267392386154	6	short	0.6369266581040014	-0.23062267392386154
504	C.ZA.2008.CAP291_2_00_H2_15.KF114884	C	V2HV	-1.0222763947111522	6	short	0.9467324854161191	-1.0222763947111522
505	C.MW.2003.CE0665_F2.KC894076	C	V2HV	-0.9030899869919435	6	short	0.6611113438007246	-0.9030899869919435
506	01_AE.CN.2007.BJOX015000_11_5.HM215377	01_AE	V2HV	-1.2794438087602498	6	short	0.8838457364290014	-1.2794438087602498
507	B.US.2015.1HB1_W4_020416_D3_S58.KY323809	B	V2HV	-1.3767507096020994	14	long	1.0942997978953513	-1.3767507096020994
508	B.US.2015.1HB1_W4_020416_B2_S54.KY323805	B	V2HV	-2.0969100130080562	14	long	1.2369123404501157	-2.0969100130080562
509	B.US.2015.1HB1_W4_020416_A6_S52.KY323804	B	V2HV	-1.853871964321762	14	long	1.1653805517555216	-1.853871964321762
510	B.US.2015.1HB1_W4_012016_D10_S47.KY323786	B	V2HV	-1.5686362358410126	14	long	1.2154804461131778	-1.5686362358410126
511	B.TT.1994.QH0515_1.AY835440	B	V2HV	-0.7564658981679381	14	long	1.071878224438875	-0.7564658981679381
512	B.US.2015.1HB1_D0_012216_B2_S21.KY323738	B	V2HV	-1.6989700043360187	14	long	1.2551282625828584	-1.6989700043360187
513	B.US.2015.1HB1_D0_012016_F10_S11.KY323732	B	V2HV	-1.5228787452803376	14	long	1.0745123728201673	-1.5228787452803376
514	B.US.2015.1HB1_D0_012016_C7_S6.KY323730	B	V2HV	-1.4685210829577449	14	long	1.3587512006412052	-1.4685210829577449
515	B.US.2015.1HB1_D0_012016_B4_S3.KY323728	B	V2HV	-0.7798919119599449	14	long	1.2893324707680758	-0.7798919119599449
516	A1D.TZ.2004.0815_V3_C3.HM215260	other	V2HV	-1.8127331618207057	14	long	1.3505344665087349	-1.8127331618207057
517	C.IN.1999.16845_2_22.EF117269	C	V2HV	1.5145583774717728	14	long	1.21	1.5145583774717728
518	B.US.2015.1HB1_D0_012216_G6_S32.KY323747	B	V2HV	-1.4685210829577449	14	long	1.3037594173294882	-1.4685210829577449
519	B.US.2015.1HB1_W4_020416_H6_S65.KY323812	B	V2HV	-1.408935392973501	14	long	1.2372177658308163	-1.408935392973501
520	C.ZA.2008.CAP301_2_00_C3_20.KC154017	C	V2HV	-0.6289321377282637	14	long	1.1337439894626726	-0.6289321377282637
521	C.MW.2007.703010217_B6.KC894109	C	V2HV	-1.3789380212870546	14	long	1.1506625547411493	-1.3789380212870546
522	C.ZM.1996.96ZM651_02.AF286224	C	V2HV	-0.4043384691010971	14	long	1.1359858052284941	-0.4043384691010971
523	A1.KE.1993.BG505_W6M_C2.DQ208458	other	V2HV	-1.67623241670322	14	long	1.1248288543312184	-1.67623241670322
524	A1.KE.1993.BG505_W6M_C2_T332N.	other	V2HV	-1.8441176419181848	14	long	1.1249251656395733	-1.8441176419181848
525	A1.KE..BB539_2B13.DQ187240	other	V2HV	-1.3483343960770644	14	long	1.2770081034732588	-1.3483343960770644
526	A1.KE..MB539_2B7.DQ187082	other	V2HV	-1.041211622108294	14	long	1.2531736747640634	-1.041211622108294
527	C.ZA.2008.CAP326_2_00_D9_2.KC154024	C	V2HV	-0.4672456210075022	14	long	1.082261480097105	-0.4672456210075022
528	B.US.2019.8074_BL_E8_1.MZ397125	B	V2HV	-0.7644715530924511	15	long	1.0965657256784227	-0.7644715530924511
529	BC.CN.2006.CNE7.HM215426	other	V2HV	2.0	15	long	1.21	2.0
530	B.US.2019.8074_V7_E2_2.MZ397118	B	V2HV	-1.4814860601221125	15	long	1.1174446598406944	-1.4814860601221125
531	B.US.2019.8074_V7_E11_1.MZ397122	B	V2HV	-1.3187587626244128	15	long	1.071746673245793	-1.3187587626244128
532	B.US.2019.8074_V7_E10_4.MZ397120	B	V2HV	-0.7495799976911061	15	long	1.21	-0.7495799976911061
533	B.US.2019.8074_BL_F6_2.MZ397129	B	V2HV	-1.3767507096020994	15	long	1.3286264891011845	-1.3767507096020994
534	B.US.2019.8074_BL_F3_3.MZ397123	B	V2HV	-1.3098039199714864	15	long	1.0547715521585814	-1.3098039199714864
535	02_AG.CM.2004.T251_18.EU513196	other	V2HV	-0.6641811730848349	15	long	1.2481449420076771	-0.6641811730848349
536	B.US.2019.8074_BL_F2_4.MZ397126	B	V2HV	-1.0915149811213503	15	long	1.21	-1.0915149811213503
537	B.US.2019.8074_V7_E4_4.MZ397119	B	V2HV	-1.2006594505464183	15	long	1.2919801005408367	-1.2006594505464183
538	C.MW.2005.CE2010_F5.FJ444561	C	V2HV	-1.2766757034424563	15	long	1.21	-1.2766757034424563
539	B.US.2019.8074_BL_D10_2.MZ397127	B	V2HV	-1.0604807473813815	15	long	1.1653115790683715	-1.0604807473813815
540	B.US.2019.8074_BL_F11_2.MZ397128	B	V2HV	-0.8386319977650252	15	long	1.1689430704349477	-0.8386319977650252
541	B.US.2019.8074_BL_E12_4.MZ397124	B	V2HV	-1.207608310501746	15	long	1.2508961223185024	-1.207608310501746
542	C.TZ.2001.556_F2_3_25.HM215317	C	V2HV	0.6452257115354162	15	long	1.21	0.6452257115354162
543	B.US.2019.8074_V7_G10_1.MZ397121	B	V2HV	-1.3187587626244128	15	long	1.3503686253132063	-1.3187587626244128
544	C.ZM.1998.ZM135_10A.AY424079	C	V2HV	-1.22614775780909	15	long	1.1668486629417831	-1.22614775780909
545	C.TZ.2005.3637_V5_C3.HM215305	C	V2HV	2.0	15	long	1.164409670154257	2.0
546	C.BW.2006.3603_C11_13.KC154015	C	V2HV	-1.8239087409443189	15	long	1.3268856569660692	-1.8239087409443189
547	C.IN.2015.329_15_A1.MK076610	C	V2HV	0.6541765418779605	15	long	1.255516100855444	0.6541765418779605
548	C.ZA.2009.20965238.HQ595751	C	V2HV	-0.8041003475907662	15	long	1.1288041452027542	-0.8041003475907662
549	C.ZM.2002.ZM197_7.DQ388515	C	V2HV	-0.4724603180352023	15	long	1.328379537386596	-0.4724603180352023
550	A1.KE.2005.851891_4_15.KT022376	other	V2HV	-1.7212463990471711	15	long	1.21	-1.7212463990471711
551	G.ES.2006.X2088_C9.EU885764	other	V2HV	2.0	15	long	1.255590329845743	2.0
552	C.IN.2015.329_15_B1.MK076614	C	V2HV	0.8286598965353198	15	long	1.21	0.8286598965353198
553	B.IT.1996.PVO_4.AY835444	B	V2HV	-1.159693122145351	16	long	1.3239716047868026	-1.159693122145351
554	A1.TZ.2008.CH0219_E4.HM204621	other	V2HV	2.0	16	long	1.124039694409998	2.0
555	C.ZA.2009.KO243_H6_3.KF114892	C	V2HV	-0.5030703519267851	16	long	1.2550863186321968	-0.5030703519267851
556	02_AG.CM.2005.T278_50.EU513198	other	V2HV	2.0	16	long	1.295960305590002	2.0
557	C.IN.2000.0013095_2_11.EF117267	C	V2HV	-0.5548630312866958	16	long	1.2121868313006199	-0.5548630312866958
558	D.UG.2007.191882.JX236673	other	V2HV	-2.0969100130080562	16	long	1.1830876595498843	-2.0969100130080562
559	C.ZA.2008.20803520.HQ595748	C	V2HV	-0.47495519296315475	16	long	1.296421035468418	-0.47495519296315475
560	B.TT.1994.QH0692_42.AY835439	B	V2HV	-0.6250684460218119	16	long	1.2884333906099763	-0.6250684460218119
561	C.MW.2008.3305_BM_F6.HM070620	C	V2HV	-0.060480747381381476	17	long	1.21	-0.060480747381381476
562	B.US.2019.6775_V7_D2_4.MZ397015	B	V2HV	-1.193820026016113	17	long	1.1269113582473675	-1.193820026016113
563	C.ZA.2008.20927783.HQ595750	C	V2HV	2.0	17	long	1.0919650436675528	2.0
564	01_AE.CN.2009.09GX286.MG655198	01_AE	V2HV	-0.6478174818886375	17	long	1.1755264627897153	-0.6478174818886375
565	C.TZ.2000.98_F4_H5_13.HQ659642	C	V2HV	2.0	17	long	1.3280349563324472	2.0
566	02_AG.CM.2004.263_8.EU513182	other	V2HV	-1.5599414568503356	18	long	1.273240292771849	-1.5599414568503356
567	CD.TZ.2004.3817_V2_C59.HM215310	other	V2HV	-0.7277173557091349	18	long	1.3646344197904166	-0.7277173557091349
568	B.US.2019.6775_V7_D3_3.MZ397014	B	V2HV	-0.8416375079047503	19	long	1.2514717371742548	-0.8416375079047503
569	B.US.2019.6775_V7_D6_3.MZ397017	B	V2HV	-1.7958800173440752	19	long	1.069576571522945	-1.7958800173440752
570	B.US.2019.6775_V7_E5_1.MZ397016	B	V2HV	-0.9706162223147904	19	long	1.2897533768963256	-0.9706162223147904
571	C.ZA.2008.SO607_B6_9.KF114895	C	V2HV	-0.906578314837765	19	long	1.21	-0.906578314837765
572	B.US.2015.1HB2_D0_102615_E9_S22.KY323834	B	V2HV	-1.5528419686577808	20	long	1.151596281667333	-1.5528419686577808
573	C.IN.2015.330_15_C36.MK076700	C	V2HV	2.0	20	long	1.0686062792392128	2.0
574	C.IN.2015.330_15_D36.MK076705	C	V2HV	2.0	20	long	1.3513937207607871	2.0
575	C.IN.2015.330_15_E36.MK076706	C	V2HV	2.0	20	long	1.052652017224991	2.0
576	C.MW.2008.5807_BM_D1.HQ596177	C	V2HV	-0.769551078621726	20	long	1.322916919592895	-0.769551078621726
577	B.US.1996.6244_13_B5_4567.EU289191	B	V2HV	-1.4366613295869946	20	long	1.1916922866963056	-1.4366613295869946
578	C.CN.2007.CNE30.HM215411	C	V2HV	-0.4936302829044959	20	long	1.170128243555303	-0.4936302829044959
579	B.US.2015.1HB2_W4_103015_A11_S74.KY323867	B	V2HV	-1.7958800173440752	20	long	1.3666966892526475	-1.7958800173440752
580	B.US.2015.1HB2_W4_103015_F1_S87.KY323879	B	V2HV	-1.6020599913279623	20	long	1.3213192212504656	-1.6020599913279623
581	B.US.2015.1HB2_D0_102615_C8_S18.KY323831	B	V2HV	-1.6020599913279623	20	long	1.0960821724111058	-1.6020599913279623
582	B.US.2015.1HB2_D0_102615_B11_S13.KY323827	B	V2HV	-1.7695510786217261	20	long	1.0534931429610703	-1.7695510786217261
583	B.US.2015.1HB2_D0_102315_C7_S2.KY323820	B	V2HV	-1.6989700043360187	20	long	1.2955743491818739	-1.6989700043360187
584	B.US.2015.1HB2_W4_103015_F2_S88.KY323880	B	V2HV	-1.8239087409443189	20	long	1.0928771986961237	-1.8239087409443189
585	B.US.2015.1HB2_W4_103015_D7_S84.KY323878	B	V2HV	-1.6989700043360187	20	long	1.1648717374171416	-1.6989700043360187
586	B.US.2015.1HB2_D0_102315_C3_S1.KY323819	B	V2HV	-1.585026652029182	20	long	1.3465163011862145	-1.585026652029182
587	B.US.2015.1HB2_W4_103015_D11_S85.KY323876	B	V2HV	-1.8860566476931633	20	long	1.255590329845743	-1.8860566476931633
588	B.US.2015.1HB2_W4_103015_C9_S80.KY323875	B	V2HV	-1.8860566476931633	20	long	1.21	-1.8860566476931633
589	B.US.2019.6775_BL_H10_4.MZ397021	B	V2HV	-0.9746941347352298	21	long	1.1311610137042667	-0.9746941347352298
590	B.US.2019.6775_BL_H7_3.MZ397022	B	V2HV	2.0	21	long	1.367347982775009	2.0
591	B.US.2019.6775_BL_E5_2.MZ397025	B	V2HV	-2.221848749616356	21	long	1.21	-2.221848749616356
592	B.US.2019.6775_BL_B10_3.MZ397024	B	V2HV	0.36642295722597273	21	long	1.21	0.36642295722597273
593	B.US.2019.6775_BL_F5_2.MZ397023	B	V2HV	-0.5171264163912462	21	long	1.109222046547404	-0.5171264163912462
594	B.US.2019.6775_BL_G10_2.MZ397020	B	V2HV	-0.020451625295904902	21	long	1.165922064906706	-0.020451625295904902
595	B.US.2019.6775_BL_G3_4.MZ397019	B	V2HV	-0.3053948010664313	21	long	1.2555723313366023	-0.3053948010664313
596	B.US.2019.6775_V7_D7_3.MZ397018	B	V2HV	-1.853871964321762	21	long	1.2951488269734668	-1.853871964321762
597	B.US.2019.6775_BL_E3_3.MZ397026	B	V2HV	-2.5228787452803374	22	long	1.21	-2.5228787452803374
598	C.MW.2008.3305_BM_C9.HM070612	C	V2HV	-0.3098039199714863	22	long	1.21	-0.3098039199714863
599	C.MW.2008.3305_BM_C1.HM070604	C	V2HV	-0.022276394711152253	22	long	1.25421512858291	-0.022276394711152253
600	C.IN.2016.330_16_D4.MK076712	C	V2HV	2.0	23	long	1.0422268691171472	2.0
601	C.IN.2016.330_16_H2.MK076724	C	V2HV	2.0	25	long	1.3777731308828527	2.0
602	C.IN.2016.330_16_A2.MK076707	C	V2HV	2.0	25	long	1.0356103148660865	2.0
603	C.ZA.2008.20355851_20.JQ352789	C	V2HV	-0.7569619513137056	26	long	1.347713075918392	-0.7569619513137056
