# Supplementary material for: Contemporary HIV-1 consensus Env with AI-assisted redesigned hypervariable loops promote antibody binding
Source: Nat Commun. 2024 May 9;15:3924. doi: 10.1038/s41467-024-48139-x (PMC11082178; doi:10.1038/s41467-024-48139-x)
Supplement: Supplementary file 3 — Source Data [file 41467_2024_48139_MOESM3_ESM.zip › SourceData/fig2c.10-1074.short_vs_long.csv]

	seqname	subtype	HV	IC50	Length	catagory
0	C.ZM.1998.ZM55_28A.AY423971	C	V1HV	-2.1740029883520555	7	short
1	CD.TZ.2006.6811_V7_C18.HM215340	other	V1HV	-2.690454996704564	7	short
2	C.ZA.2008.CAP304_2_00_F6_6.KC154018	C	V1HV	-0.16877030613293661	7	short
3	C.TZ.2004.0921_V2_C14.HM215262	C	V1HV	2.0	7	short
4	C.ZM.2003.ZM246F.FJ496194	C	V1HV	-1.5022826976558539	8	short
5	C.ZA.2009.21561324_D3_B5.HQ615961	C	V1HV	-2.3979400086720375	8	short
6	C.ZA.2007.20417927_07.JQ352785	C	V1HV	2.0	9	short
7	A1D.KE..BS208_B1.KX364401	other	V1HV	1.3158150626672247	9	short
8	G.ES.2006.X2088_C9.EU885764	other	V1HV	-2.627935329281867	9	short
9	D.UG.2007.191647.JX236670	other	V1HV	-1.6020599913279623	9	short
10	A1.RW.1992.92RW020_2.EU855131	other	V1HV	-2.8206780550862227	9	short
11	A1.TZ.2005.0330_V4_C3.HM215257	other	V1HV	-1.762833417314527	9	short
12	C.ZM.2000.ZM53_12.AY423984	C	V1HV	2.0	9	short
13	C.IN.1999.25710_2_43.EF117271	C	V1HV	-1.5386065329646408	10	short
14	CD.TZ..89_F1_2_25.HM215349	other	V1HV	2.0	10	short
15	C.ZA.2009.CAP341_2_00_C10_18.KC154027	C	V1HV	-2.5228787452803374	10	short
16	B.US.2019.2990_BL_F1_1.MZ397061	B	V1HV	-3.0	11	short
17	D.UG.2006.191821_E6_1.HM215270	other	V1HV	2.0	11	short
18	B.US.2019.2990_BL_E2_8.MZ397051	B	V1HV	-3.0	11	short
19	C.ZA.2006.CAP260_2_00_TA1_1B.JN681228	C	V1HV	2.0	11	short
20	B.US.2019.2990_BL_E5_2.MZ397063	B	V1HV	-3.0	11	short
21	C.ZA.2005.CAP45_G3.DQ435682	C	V1HV	2.0	11	short
22	C.ZA.2005.19252094_A5_G2.HQ615953	C	V1HV	-1.4814860601221125	11	short
23	C.MW.2007.703010054_2A2.FJ443808	C	V1HV	2.0	11	short
24	07_BC.CN.2007.CNE20.HM215406	other	V1HV	-2.9820489311692575	11	short
25	B.US.2019.2990_BL_G1_2.MZ397062	B	V1HV	-3.0	11	short
26	C.MW.2007.703010217_B6.KC894109	C	V1HV	-2.214257425441702	11	short
27	C.ZM.2002.ZM233_6.DQ388517	C	V1HV	-1.633838632195809	11	short
28	C.ZM.2002.ZM215_8.DQ422948	C	V1HV	-2.064452430293127	11	short
29	C.ZA.2008.SO032_A2_8_1.KF114894	C	V1HV	-2.3010299956639813	11	short
30	02A1.CM.2005.T280_5.EU513183	other	V1HV	-2.639141622695036	11	short
31	C.MW..S018_18.	C	V1HV	-2.955538639189335	11	short
32	C.ZM.2000.ZM109_4.AY424138	C	V1HV	2.0	11	short
33	A1.RW.2007.R18553.HM215434	other	V1HV	-2.3979400086720375	11	short
34	C.IN.2000.26191_2_48.EF117274	C	V1HV	-1.8285368349161564	11	short
35	C.MW.2003.CE0665_F2.KC894076	C	V1HV	-0.9430951486635274	12	short
36	C.ZA.2006.CAP129_1_15_B2_13.JN681223	C	V1HV	2.0	12	short
37	C.ZA.2008.CAP301_2_00_C3_20.KC154017	C	V1HV	-2.3010299956639813	12	short
38	CD.TZ.2004.3337_V2_C6.HM215297	other	V1HV	-1.9547944139649436	12	short
39	C.ZA.2007.SO225_H11_12.JN681252	C	V1HV	-2.6989700043360187	12	short
40	C.ZA.2006.CAP177_1A3.KC894133	C	V1HV	2.0	12	short
41	C.ZA.1998.DU151_02.DQ411851	C	V1HV	-2.189928859779202	12	short
42	C.MW.2004.CE1086_B2.FJ444395	C	V1HV	2.0	12	short
43	C.MW.2008.CH505_W4_3.KC247557	C	V1HV	2.0	12	short
44	C.ZA.2006.2759058_F10_B6.HQ615959	C	V1HV	2.0	12	short
45	C.TZ.2005.3637_V5_C3.HM215305	C	V1HV	2.0	12	short
46	D.UG.2000.E08364M4_EC3.AY736832	other	V1HV	-3.0	12	short
47	O.CM.1996.YBF39.AJ236421	other	V1HV	2.0	12	short
48	01_AE.CN.2006.CNE3.HM215410	01_AE	V1HV	2.0	31	long
49	C.ZA.2007.704010083_B8.FJ443671	C	V1HV	-0.623423042943488	31	long
50	B.US.2015.1HC1_W4_071216_F7_S69.KY324072	B	V1HV	2.0	31	long
51	B.US.2015.1HC1_W4_071216_D3_S66.KY324070	B	V1HV	-0.35066514128785814	31	long
52	B.US.2015.1HC1_W4_070516PL3_A3_S14.KY324059	B	V1HV	2.0	31	long
53	B.US.2015.1HC1_W4_070516PL2_G5_S11.KY324056	B	V1HV	-0.25414480482627105	31	long
54	B.US.2015.1HC1_W4_070116_B8_S30.KY324042	B	V1HV	2.0	31	long
55	B.US.2015.1HC1_D0_070516_F10_S90.KY324006	B	V1HV	-0.6161846340195687	31	long
56	B.US.2015.1HC1_D0_061616_G4_S15.KY324000	B	V1HV	-0.47237009912866135	31	long
57	B.US.2015.1HC1_W4_070516PL2_B4_S96.KY324049	B	V1HV	2.0	31	long
58	B.US.2019.9372_BL_F5_4.MZ397006	B	V1HV	2.0	31	long
59	B.US.2019.9372_BL_C5_2.MZ397005	B	V1HV	2.0	31	long
60	B.US.2015.1HC1_D0_061516_A1_S68.KY323997	B	V1HV	-0.5157001606532142	31	long
61	B.US.2019.9372_BL_F7_1.MZ397007	B	V1HV	2.0	31	long
62	B.US.2019.9372_V7_F1_2.MZ397012	B	V1HV	2.0	31	long
63	B.US.2015.1HC1_D0_061516_C4_S70.KY323999	B	V1HV	-0.543633966870957	31	long
64	B.US.2019.9372_BL_E7_1.MZ397009	B	V1HV	2.0	31	long
65	B.US.2019.9372_V7_G4_2.MZ397013	B	V1HV	2.0	31	long
66	C.IN.2016.329_16_C1.MK076647	C	V1HV	-1.6989700043360187	32	long
67	C.ZA.2008.KO459_T68_4.JN681242	C	V1HV	-1.3665315444204136	32	long
68	C.IN.2016.329_16_D5.MK076655	C	V1HV	-1.6989700043360187	32	long
69	O.FR.2008.RBF189.GU936016	other	V1HV	2.0	32	long
70	A1.TZ.2005.0439_V5_C1.HM215258	other	V1HV	2.0	32	long
71	01_AE.CN.2009.09GX311.MG655201	01_AE	V1HV	2.0	32	long
72	C.CN.2006.CNE58.HM215421	C	V1HV	-0.8646446905912251	33	long
73	C.ZM.2002.ZM197_7.DQ388515	C	V1HV	2.0	33	long
74	C.ZA.2009.KO243_H6_3.KF114892	C	V1HV	-0.06198090252378971	33	long
75	C.ZA.1998.TV1_29.EU855132	C	V1HV	-0.34534224535047536	33	long
76	C.TZ.2004.6631_V3_C10.HM215335	C	V1HV	-0.702370781635852	33	long
77	C.TZ.2003.6471_V1_C16.HM215328	C	V1HV	0.0025720776920629355	33	long
78	B.US.2019.9372_V7_G2_2.MZ397010	B	V1HV	2.0	33	long
79	B.CN.2007.BJOX020000_03_3.HM215382	B	V1HV	-1.7695510786217261	33	long
80	B.US.1996.6244_13_B5_4567.EU289191	B	V1HV	-0.8572352253612753	33	long
81	B.US.2019.9372_BL_E11_1.MZ397003	B	V1HV	2.0	34	long
82	07_BC.CN.2004.CH070_1.EF117255	other	V1HV	-2.0264749947989436	34	long
83	B.US.2019.9372_V7_E10_3.MZ397011	B	V1HV	2.0	34	long
84	B.US.2019.9372_BL_E2_1.MZ397000	B	V1HV	2.0	34	long
85	D.KE.2001.NKU3006_EC1.JQ715411	other	V1HV	2.0	35	long
86	01_AE.TH.1998.R1166_C1.JQ352783	01_AE	V1HV	2.0	35	long
87	B.US.2019.9372_BL_A10_1.MZ397004	B	V1HV	2.0	36	long
88	B.US.1996.BG1168_1.AY835443	B	V1HV	2.0	36	long
89	C.ZA.2005.CAP244_D3.DQ435684	C	V1HV	1.7586507832654033	36	long
90	B.US.2019.9372_BL_C3_3.MZ397001	B	V1HV	2.0	37	long
91	B.US.2019.9372_BL_H4_1.MZ397002	B	V1HV	2.0	37	long
92	B.US.2019.9372_BL_E6_1.MZ397008	B	V1HV	2.0	39	long
93	C.CN.2007.CNE17.HM215403	C	V1HV	0.2823637701658482	40	long
94	B.HT.1992.HT593_1.U08444	B	V1HV	-0.12548919164721326	42	long
95	B.US.2016.VA40774.MK499378	B	V1HV	-0.24641694110709345	44	long
96	C.TZ.2003.6471_V1_C16.HM215328	C	V2HV	0.0025720776920629355	3	short
97	C.ZA.2008.CA457_H1_1.JN681222	C	V2HV	-1.7695510786217261	3	short
98	B.US.1994.7165_18.AY835437	B	V2HV	-1.908508905732049	4	short
99	C.ZA.2007.19715820_A10_H2.HQ615950	C	V2HV	-1.0222763947111522	4	short
100	B.US.2019.2305_V7_H5_1.MZ397085	B	V2HV	2.0	4	short
101	C.ZA.2009.20286961_C1_H8.HQ615960	C	V2HV	2.0	4	short
102	B.US.1994.6101_1.AY835434	B	V2HV	-2.305464995746058	4	short
103	C.TZ.2005.6040_V4_C15.HM215320	C	V2HV	2.0	4	short
104	B.US.2019.2305_V7_H11_2.MZ397086	B	V2HV	2.0	4	short
105	01_AE.CN.2007.BJOX005000_09_2.HM215367	01_AE	V2HV	2.0	4	short
106	B.CN.2007.BJOX003000_19_1.HM215365	B	V2HV	-0.7746907182741372	4	short
107	B.US.2019.2305_V7_G9_2.MZ397084	B	V2HV	2.0	4	short
108	B.CN.2004.CNE12.HM215399	B	V2HV	-2.185073517413095	4	short
109	D.UG.2007.191727_F6.HM215269	other	V2HV	1.165541076722373	4	short
110	B.US.2019.2305_V7_G6_1.MZ397081	B	V2HV	2.0	4	short
111	B.PE..H086_8.EF210732	B	V2HV	2.0	4	short
112	B.US.2019.2305_V7_G5_4.MZ397082	B	V2HV	2.0	4	short
113	01_AE.TH.1993.TH976_17.U08458	01_AE	V2HV	2.0	4	short
114	B.US.2019.2305_BL_G1_1.MZ397088	B	V2HV	-3.0	4	short
115	B.US.2019.2305_BL_G2_1.MZ397089	B	V2HV	-2.5228787452803374	4	short
116	B.US.2019.2305_BL_H1_3.MZ397090	B	V2HV	-3.0	4	short
117	B.US.2019.2305_BL_H4_3.MZ397087	B	V2HV	-3.0	4	short
118	B.US.2019.2305_V7_E5_2.MZ397078	B	V2HV	2.0	4	short
119	B.US.2019.2305_V7_F1_4.MZ397079	B	V2HV	2.0	4	short
120	A1.TZ.2004.3718_3_11.HM215306	other	V2HV	2.0	4	short
121	B.US.1986.YU2.M93258	B	V2HV	-0.8326826652518239	4	short
122	B.US.2019.2305_V7_G7_1.MZ397083	B	V2HV	2.0	4	short
123	A1D.KE.1995.Q168_A2.AF407148	other	V2HV	2.0	4	short
124	B.US.2019.2305_V7_G2_2.MZ397080	B	V2HV	2.0	4	short
125	B.DE.2016.1HD4K_W4_062316PL3_B1_S27.KY324572	B	V2HV	2.0	4	short
126	B.DE.2016.1HD4K_W4_062316PL3_B9_S29.KY324574	B	V2HV	2.0	4	short
127	C.ZA.2007.722_G4_16.JN967798	C	V2HV	-2.221848749616356	4	short
128	B.DE.2016.1HD4K_D0_061516_E3_S53.KY324517	B	V2HV	-2.221848749616356	4	short
129	B.DE.2016.1HD4K_W4_062316PL3_A3_S25.KY324569	B	V2HV	2.0	4	short
130	CD.TZ.2004.6480_V4_C25.HM215329	other	V2HV	-2.1672484611048817	4	short
131	C.ZM.2002.ZM215_8.DQ422948	C	V2HV	-2.064452430293127	4	short
132	B.DE.2016.1HD4K_D0_061516_F7_S57.KY324521	B	V2HV	-2.221848749616356	4	short
133	01_AE.CN.2007.BJOX028000_10_3.HM215389	01_AE	V2HV	2.0	4	short
134	B.DE.2016.1HD4K_D0_061616PL2_C2_S57.KY324539	B	V2HV	-2.0457574905606752	4	short
135	01_AE.CN.2009.09GX300.MG655199	01_AE	V2HV	2.0	4	short
136	B.DE.2016.1HD4K_D0_061616PL2_A4_S53.KY324536	B	V2HV	-2.3010299956639813	4	short
137	B.DE.2016.1HD4K_D0_061616PL1_D4_S83.KY324529	B	V2HV	-2.221848749616356	4	short
138	B.DE.2016.1HD4K_W4_062316PL4_A3_S44.KY324584	B	V2HV	2.0	4	short
139	B.DE.2016.1HD4K_W4_062316PL4_A11_S47.KY324583	B	V2HV	2.0	4	short
140	02_AG.CM.2005.T278_50.EU513198	other	V2HV	-0.14182386201765568	16	long
141	B.TT.1994.QH0692_42.AY835439	B	V2HV	-0.7897617638382731	16	long
142	B.IT.1996.PVO_4.AY835444	B	V2HV	-1.1467460419381676	16	long
143	C.ZA.2009.KO243_H6_3.KF114892	C	V2HV	-0.06198090252378971	16	long
144	C.IN.2000.0013095_2_11.EF117267	C	V2HV	1.4264510740637468	16	long
145	A1.TZ.2008.CH0219_E4.HM204621	other	V2HV	2.0	16	long
146	D.UG.2007.191882.JX236673	other	V2HV	-0.6216020990518624	16	long
147	C.ZA.2008.20803520.HQ595748	C	V2HV	-0.9665762445130504	16	long
148	B.US.2019.6775_V7_D2_4.MZ397015	B	V2HV	2.0	17	long
149	C.ZA.2008.20927783.HQ595750	C	V2HV	0.6182573448404014	17	long
150	C.TZ.2000.98_F4_H5_13.HQ659642	C	V2HV	-0.016824927962187056	17	long
151	01_AE.CN.2009.09GX286.MG655198	01_AE	V2HV	2.0	17	long
152	02_AG.CM.2004.263_8.EU513182	other	V2HV	-0.6187765849075388	18	long
153	CD.TZ.2004.3817_V2_C59.HM215310	other	V2HV	-0.183884696835452	18	long
154	B.US.2019.6775_V7_E5_1.MZ397016	B	V2HV	2.0	19	long
155	C.ZA.2008.SO607_B6_9.KF114895	C	V2HV	2.0	19	long
156	B.US.2019.6775_V7_D3_3.MZ397014	B	V2HV	2.0	19	long
157	B.US.2019.6775_V7_D6_3.MZ397017	B	V2HV	2.0	19	long
158	B.US.2015.1HB2_D0_102615_C8_S18.KY323831	B	V2HV	-1.9208187539523751	20	long
159	C.IN.2015.330_15_C36.MK076700	C	V2HV	-1.6989700043360187	20	long
160	C.IN.2015.330_15_D36.MK076705	C	V2HV	-1.6989700043360187	20	long
161	C.IN.2015.330_15_E36.MK076706	C	V2HV	-1.6989700043360187	20	long
162	B.US.1996.6244_13_B5_4567.EU289191	B	V2HV	-0.8572352253612753	20	long
163	B.US.2015.1HB2_D0_102615_E9_S22.KY323834	B	V2HV	-1.8860566476931633	20	long
164	C.CN.2007.CNE30.HM215411	C	V2HV	-0.5312540107463323	20	long
165	B.US.2015.1HB2_W4_103015_F1_S87.KY323879	B	V2HV	2.0	20	long
166	B.US.2015.1HB2_W4_103015_D7_S84.KY323878	B	V2HV	2.0	20	long
167	B.US.2015.1HB2_D0_102615_B11_S13.KY323827	B	V2HV	-2.154901959985743	20	long
168	B.US.2015.1HB2_D0_102315_C7_S2.KY323820	B	V2HV	-2.0457574905606752	20	long
169	B.US.2015.1HB2_D0_102315_C3_S1.KY323819	B	V2HV	-1.853871964321762	20	long
170	B.US.2015.1HB2_W4_103015_F2_S88.KY323880	B	V2HV	2.0	20	long
171	B.US.2015.1HB2_W4_103015_C9_S80.KY323875	B	V2HV	2.0	20	long
172	B.US.2015.1HB2_W4_103015_A11_S74.KY323867	B	V2HV	2.0	20	long
173	B.US.2015.1HB2_W4_103015_D11_S85.KY323876	B	V2HV	2.0	20	long
174	B.US.2019.6775_BL_F5_2.MZ397023	B	V2HV	-2.0	21	long
175	B.US.2019.6775_BL_B10_3.MZ397024	B	V2HV	-1.6382721639824072	21	long
176	B.US.2019.6775_BL_G10_2.MZ397020	B	V2HV	-2.5228787452803374	21	long
177	B.US.2019.6775_V7_D7_3.MZ397018	B	V2HV	2.0	21	long
178	B.US.2019.6775_BL_H10_4.MZ397021	B	V2HV	-2.6989700043360187	21	long
179	B.US.2019.6775_BL_H7_3.MZ397022	B	V2HV	-2.0457574905606752	21	long
180	B.US.2019.6775_BL_E5_2.MZ397025	B	V2HV	-3.0	21	long
181	B.US.2019.6775_BL_G3_4.MZ397019	B	V2HV	-2.221848749616356	21	long
182	B.US.2019.6775_BL_E3_3.MZ397026	B	V2HV	-3.0	22	long
183	C.IN.2016.330_16_D4.MK076712	C	V2HV	0.18752072083646307	23	long
184	C.IN.2016.330_16_H2.MK076724	C	V2HV	-0.004364805402450088	25	long
185	C.IN.2016.330_16_A2.MK076707	C	V2HV	0.00860017176191757	25	long
186	C.ZA.2008.20355851_20.JQ352789	C	V2HV	2.0	26	long
187	B.US.2019.7190_BL_A9_3.MZ397115	B	V4HV	-1.6382721639824072	0	short
188	C.ZA.2005.CAP258_2_00_X_23.JN681227	C	V4HV	2.0	0	short
189	C.ZA.2009.20286961_C1_H8.HQ615960	C	V4HV	2.0	0	short
190	B.US.2019.7190_BL_C12_2.MZ397113	B	V4HV	-1.6382721639824072	0	short
191	01_AE.CN.2015.15JS01.MG655205	01_AE	V4HV	2.0	1	short
192	B.US.2019.7190_BL_A3_2.MZ397116	B	V4HV	-1.6382721639824072	1	short
193	01_AE.CN.2007.CNE55.HM215418	01_AE	V4HV	2.0	1	short
194	C.ZA.2009.CAP332_2_00_C10_1.KF114887	C	V4HV	-0.8538719643217619	1	short
195	C.ZA.2008.KO426_T78_10.JN681241	C	V4HV	-1.2309921290562262	1	short
196	B.US.2019.7190_BL_D10_4.MZ397117	B	V4HV	-1.6382721639824072	1	short
197	C.ZM.2000.ZM109_4.AY424138	C	V4HV	2.0	1	short
198	C.MW.2002.BF1266_431A.HM215360	C	V4HV	2.0	1	short
199	C.ZA.2008.SO186_H6_5.JN681247	C	V4HV	2.0	1	short
200	C.ZA.2008.SO405_T24_5.JN681248	C	V4HV	-3.0	1	short
201	C.ZA.2006.CAP177_1A3.KC894133	C	V4HV	2.0	1	short
202	01_AE.CN.2015.15JS01_E332N_N334S.	01_AE	V4HV	-1.207608310501746	1	short
203	C.ZA.2009.21561324_D3_B5.HQ615961	C	V4HV	-2.3979400086720375	1	short
204	01_AE.CN.2015.15JS76.MG655215	01_AE	V4HV	2.0	2	short
205	C.ZA.2008.CAP292_2_00_12_4.JN681254	C	V4HV	-0.9100948885606021	2	short
206	C.ZA.2008.CT885_H3_2.JN967797	C	V4HV	-1.214670164989233	2	short
207	C.ZA.2009.21261106_C12_H2.HQ615956	C	V4HV	2.0	2	short
208	C.ZA.1997.ZA012_29.EU855133	C	V4HV	-2.27963393892201	2	short
209	C.ZM.1998.ZM135_10A.AY424079	C	V4HV	-1.165394935162866	2	short
210	C.MW.2007.703010228_1C4.FJ444031	C	V4HV	2.0	2	short
211	01_AE.CN.2015.15JS76_E332N_N334S.	01_AE	V4HV	-0.4377071355435253	2	short
212	C.TZ.2006.6146_V7_C23.HM215324	C	V4HV	-2.6989700043360187	2	short
213	C.ZA.2006.2768732_C5_16.HQ615952	C	V4HV	2.0	2	short
214	01_AE.CN.2007.BJOX005000_09_2.HM215367	01_AE	V4HV	2.0	2	short
215	C.ZA.2008.CAP326_2_00_D9_2.KC154024	C	V4HV	2.0	2	short
216	C.ZA.2007.705010198_TF.KC156130	C	V4HV	-1.3187587626244128	2	short
217	C.ZA.2009.CAP340_2_00_B3_16.KC154026	C	V4HV	-1.853871964321762	2	short
218	C.ZA.2006.CAP40_2_01_A3_5.JN681231	C	V4HV	-1.2839966563652008	2	short
219	C.TZ.2003.3301_V1_C24.HM215294	C	V4HV	-2.029657773628652	2	short
220	C.ZA.2007.705010067_TF.KC156125	C	V4HV	2.0	3	short
221	B.US.2019.6292_V7_F10_2.MZ396998	B	V4HV	2.0	3	short
222	C.ZA.2007.722_G4_16.JN967798	C	V4HV	-2.221848749616356	3	short
223	B.US.2019.6292_V7_F12_4.MZ396997	B	V4HV	2.0	3	short
224	B.US.2019.6292_V7_F5_2.MZ396992	B	V4HV	2.0	3	short
225	B.US.2019.6292_V7_G10_4.MZ396990	B	V4HV	2.0	3	short
226	B.US.2019.6292_V7_G8_4.MZ396991	B	V4HV	2.0	3	short
227	B.US.2019.7190_V7_G1_8.MZ397110	B	V4HV	2.0	3	short
228	C.ZA.2007.705010185_TF.KC156129	C	V4HV	2.0	3	short
229	B.US.2019.6292_V7_H7_4.MZ396989	B	V4HV	2.0	3	short
230	B.US.2019.7190_V7_B11_4.MZ397112	B	V4HV	2.0	3	short
231	B.US.2019.7190_V7_A9_8.MZ397108	B	V4HV	2.0	3	short
232	B.US.2019.7190_BL_B1_1.MZ397114	B	V4HV	-1.6382721639824072	3	short
233	C.ZA.2008.KO870_C2_10.JN681244	C	V4HV	2.0	3	short
234	C.ZA.2008.20355851_20.JQ352789	C	V4HV	2.0	3	short
235	C.TZ.2003.6838_V1_C35.HM215341	C	V4HV	0.29654234212569	3	short
236	01_AE.TH.2000.C4118_9.JQ352782	01_AE	V4HV	2.0	3	short
237	C.ZA.1998.DU151_02.DQ411851	C	V4HV	-2.189928859779202	3	short
238	B.US.2019.6292_BL_A4_1.MZ396988	B	V4HV	-1.6382721639824072	3	short
239	B.US.2019.6292_BL_D4_1.MZ396986	B	V4HV	-1.7958800173440752	3	short
240	B.US.2019.6292_BL_F2_2.MZ396984	B	V4HV	-1.7212463990471711	3	short
241	C.ET..286_36.JQ362420	C	V4HV	-2.6718243385616773	3	short
242	B.US.2019.6292_BL_G2_1.MZ396983	B	V4HV	-1.8860566476931633	3	short
243	B.US.2019.6292_BL_G4_3.MZ396987	B	V4HV	-1.6020599913279623	3	short
244	C.ET.2002.288_38.JQ362421	C	V4HV	-2.2454299860158526	3	short
245	C.ZA.2008.CA327_D2_2.JN681220	C	V4HV	-3.0	3	short
246	B.US.2019.6292_V7_A11_1.MZ396996	B	V4HV	2.0	3	short
247	B.US.2019.6292_BL_H4_2.MZ396985	B	V4HV	-1.494850021680094	3	short
248	B.US.2019.6292_V7_B9_2.MZ396993	B	V4HV	2.0	3	short
249	B.US.2019.6292_V7_C12_1.MZ396999	B	V4HV	2.0	3	short
250	C.MW.2003.CE0682_E4.FJ444325	C	V4HV	2.0	3	short
251	B.US.2019.6292_V7_C8_1.MZ396994	B	V4HV	-0.5575202309355514	3	short
252	C.ZA.2005.CAP45_G3.DQ435682	C	V4HV	2.0	3	short
253	C.ZA.2007.3514597.HQ595759	C	V4HV	-1.00436480540245	3	short
254	B.US.2019.6292_V7_A6_1.MZ396995	B	V4HV	2.0	3	short
255	B.US.2019.8074_V7_E4_4.MZ397119	B	V4HV	2.0	18	long
256	A1.UG.2007.191955_A11.HM215272	other	V4HV	2.0	18	long
257	B.US.2019.8074_V7_E2_2.MZ397118	B	V4HV	2.0	18	long
258	B.US.2015.1HB3_D0_102915_B2_S49.KY323899	B	V4HV	-1.958607314841775	18	long
259	B.US.2019.8074_BL_F6_2.MZ397129	B	V4HV	2.0	18	long
260	B.US.2019.8074_V7_E10_4.MZ397120	B	V4HV	2.0	18	long
261	B.US.2015.1HC1_D0_061516_A1_S68.KY323997	B	V4HV	-0.5157001606532142	18	long
262	B.US.2015.1HC1_D0_061516_C4_S70.KY323999	B	V4HV	-0.543633966870957	18	long
263	C.ZM.2003.ZM247_V1.FJ496204	C	V4HV	-1.350139631957537	18	long
264	B.US.2015.1HC1_D0_070516_F10_S90.KY324006	B	V4HV	-0.6161846340195687	18	long
265	A1.RW.2007.R18553.HM215434	other	V4HV	-2.3979400086720375	18	long
266	02_AG.CM.2004.263_8.EU513182	other	V4HV	-0.6187765849075388	18	long
267	C.IN.2015.330_15_C36.MK076700	C	V4HV	-1.6989700043360187	18	long
268	B.DE.2016.1HD5K_W4_062316_D10_S59.KY324633	B	V4HV	2.0	18	long
269	C.IN.2014.330_14_A20.MK076682	C	V4HV	-1.6989700043360187	18	long
270	C.IN.2014.330_14_A12.MK076674	C	V4HV	-1.3979400086720375	18	long
271	B.CN.2007.BJOX020000_03_3.HM215382	B	V4HV	-1.7695510786217261	18	long
272	B.US.2015.1HC1_D0_061616_G4_S15.KY324000	B	V4HV	-0.47237009912866135	18	long
273	B.US.2015.1HC1_W4_071216_F7_S69.KY324072	B	V4HV	2.0	18	long
274	B.US.2015.1HC1_W4_070516PL3_A3_S14.KY324059	B	V4HV	2.0	18	long
275	B.US.2015.1HC1_W4_070516PL2_G5_S11.KY324056	B	V4HV	-0.25414480482627105	18	long
276	B.US.2015.1HC1_W4_070516PL2_B4_S96.KY324049	B	V4HV	2.0	18	long
277	B.US.2015.1HC1_W4_070116_B8_S30.KY324042	B	V4HV	2.0	18	long
278	C.IN.2015.329_15_B1.MK076614	C	V4HV	-1.6989700043360187	18	long
279	C.ZA.2008.20358510_01.JQ352790	C	V4HV	0.9312035254507525	18	long
280	B.US.2019.8074_V7_G10_1.MZ397121	B	V4HV	2.0	18	long
281	B.US.2015.1HC1_W4_071216_D3_S66.KY324070	B	V4HV	-0.35066514128785814	18	long
282	CD.TZ.2004.3817_V2_C59.HM215310	other	V4HV	-0.183884696835452	18	long
283	C.CN.2006.CNE58.HM215421	C	V4HV	-0.8646446905912251	19	long
284	B.US.2016.VA40774.MK499378	B	V4HV	-0.24641694110709345	19	long
285	C.IN.2015.329_15_A1.MK076610	C	V4HV	-1.6989700043360187	19	long
286	A1D.TZ.2003.3468_V1_C12.HM215301	other	V4HV	-2.482698511365843	20	long
287	C.CN.2007.CNE30.HM215411	C	V4HV	-0.5312540107463323	20	long
288	C.IN.2016.330_16_E6.MK076720	C	V4HV	-1.6989700043360187	20	long
289	B.US.1997.1012_11_TC21_3257.EU289184	B	V4HV	-1.9658530228939544	20	long
290	B.US.2015.1HC1_D0_070516_F11_S91.KY324007	B	V4HV	-0.05650548409389743	20	long
291	O.FR.2008.RBF189.GU936016	other	V4HV	2.0	20	long
292	B.US.2015.1HC1_D0_061516_B5_S69.KY323998	B	V4HV	2.0	20	long
293	C.ZA.2005.CAP210_TA5.KC894136	C	V4HV	2.0	20	long
294	C.ZA.2005.CAP210_E8.DQ435683	C	V4HV	2.0	20	long
295	B.US.1994.7165_18.AY835437	B	V4HV	-1.908508905732049	20	long
296	02_AG.CM.2005.T278_50.EU513198	other	V4HV	-0.14182386201765568	21	long
297	C.MW.2003.CE0665_F2.KC894076	C	V4HV	-0.9430951486635274	21	long
298	C.IN.2016.329_16_D5.MK076655	C	V4HV	-1.6989700043360187	21	long
299	C.IN.2016.329_16_C1.MK076647	C	V4HV	-1.6989700043360187	21	long
300	C.ZA.2009.21369737_G11_F2.HQ615941	C	V4HV	2.0	21	long
301	D.UG.2007.191882.JX236673	other	V4HV	-0.6216020990518624	22	long
302	C.IN.2016.330_16_H2.MK076724	C	V4HV	-0.004364805402450088	22	long
303	B.US.2019.8074_BL_D10_2.MZ397127	B	V4HV	2.0	25	long
304	B.US.2019.8074_BL_F2_4.MZ397126	B	V4HV	2.0	25	long
305	C.ZA.2008.CA457_H1_1.JN681222	C	V4HV	-1.7695510786217261	25	long
306	C.ZA.2008.20915593.HQ595749	C	V5HV	-0.23657200643706275	4	short
307	CD.TZ.2005.3326_V4_C3.HM215296	other	V5HV	2.0	5	short
308	N.FR.2011.N1_FR_2011.JN572926	other	V5HV	2.0	5	short
309	CD.TZ.2004.3337_V2_C6.HM215297	other	V5HV	-1.9547944139649436	6	short
310	C.ZA.2007.704810053_2B7.KC894119	C	V5HV	2.0	6	short
311	O.CM.1996.YBF32.AJ236417	other	V5HV	2.0	6	short
312	B.US.2015.1HC2_W4_012216_E4_S9.KY324157	B	V5HV	2.0	6	short
313	C.MW.2008.CH505_W4_3.KC247557	C	V5HV	2.0	6	short
314	C.TZ.2005.0933_V4_C4.HM215352	C	V5HV	2.0	6	short
315	A1.TZ.2004.3718_3_11.HM215306	other	V5HV	2.0	6	short
316	C.MW.2003.CE0682_E4.FJ444325	C	V5HV	2.0	6	short
317	A1C.TZ.2004.6041_V3_C23.HM215321	other	V5HV	1.8894765058751588	6	short
318	C.ZA.2008.KO756_38_TB12.JN681243	C	V5HV	-1.7695510786217261	6	short
319	C.MW.2007.703010228_1C4.FJ444031	C	V5HV	2.0	7	short
320	C.ZA.2008.CAP290_2_00_23_6.JN681253	C	V5HV	0.9027641439240861	7	short
321	C.ZA.2008.CAP306_2_00_F9_1.KC154019	C	V5HV	-1.0969100130080565	7	short
322	C.MW.2007.703010200_1E5.FJ443999	C	V5HV	-2.0977033245547028	7	short
323	C.ZA.2007.705010198_TF.KC156130	C	V5HV	-1.3187587626244128	7	short
324	C.MW.2007.703010054_2A2.FJ443808	C	V5HV	2.0	7	short
325	C.TZ.2003.6980_V0_C31.HM215344	C	V5HV	2.0	7	short
326	C.ZA.2006.19707346_E8_C6.HQ615951	C	V5HV	2.0	7	short
327	01_AE.TH.1992.TH023_6.KU562843	01_AE	V5HV	2.0	7	short
328	01_AE.CN.2006.CNE59.HM215422	01_AE	V5HV	2.0	7	short
329	C.ET..286_36.JQ362420	C	V5HV	-2.6718243385616773	7	short
330	A1.TZ.2008.CH0219_E4.HM204621	other	V5HV	2.0	7	short
331	A1.KE.2000.KER2008_12.AY736809	other	V5HV	-0.8829276634140222	7	short
332	N.CM.1995.YBF30.AJ006022	other	V5HV	2.0	7	short
333	C.IN.1999.16936_2_21.EF117270	C	V5HV	-2.837674610809323	7	short
334	C.ZA.2007.CT140_140_B6.JN681233	C	V5HV	-1.1611509092627446	7	short
335	A1D.KE..BS208_B1.KX364401	other	V5HV	1.3158150626672247	7	short
336	01_AE.CN.2015.15JS79_E332N_N334S.	01_AE	V5HV	0.037824750588341866	7	short
337	01_AE.CN.2015.15JS79.MG655216	01_AE	V5HV	2.0	7	short
338	C.ZA.2007.CAP237_1_22_B2_2_39.JN681226	C	V5HV	2.0	7	short
339	D.UG.2007.191882.JX236673	other	V5HV	-0.6216020990518624	7	short
340	D.UG.1992.UG024_2.U43386	other	V5HV	-0.7879989424877101	7	short
341	C.MW.1993.MW965_26.U08455	C	V5HV	-2.2209304644722865	7	short
342	C.ZA.2006.CAP40_2_01_A3_5.JN681231	C	V5HV	-1.2839966563652008	7	short
343	C.MW.2004.CE1172_H1.FJ444434	C	V5HV	-1.6242815312532088	7	short
344	C.TZ.2001.569_F1_37_10.HM215318	C	V5HV	-0.060980223551333534	7	short
345	B.US.2000.RHPA4259_7.AY835447	B	V5HV	-1.7621045453603963	7	short
346	C.MW..S018_18.	C	V5HV	-2.955538639189335	7	short
347	B.US.2015.1HC3_D0_012016_G2_S34.KY324179	B	V5HV	-0.6143937264016879	7	short
348	B.US.2015.1HC2_W4_012216_G5_S14.KY324163	B	V5HV	2.0	7	short
349	A1.TZ.2003.3415_V1_C1.HM215299	other	V5HV	2.0	7	short
350	B.TT.1994.QH0692_42.AY835439	B	V5HV	-0.7897617638382731	7	short
351	B.US.2015.1HC2_W4_012016_H12_S93.KY324144	B	V5HV	2.0	7	short
352	B.US.2015.1HC2_D0_012216_F9_S75.KY324109	B	V5HV	-1.537602002101044	7	short
353	B.US.2015.1HC2_D0_012216_D1_S67.KY324102	B	V5HV	-1.431798275933005	7	short
354	A1.KE.1995.Q461_E2.AF407156	other	V5HV	2.0	7	short
355	C.ZA.2008.SO706_T10B_3.JN681249	C	V5HV	-0.1284270644541213	7	short
356	02_AG.CM.2004.T250_4.EU513189	other	V5HV	-3.0669026386025924	7	short
357	B.IT.1996.PVO_4.AY835444	B	V5HV	-1.1467460419381676	7	short
358	B.US.2015.1HC1_D0_070516_F11_S91.KY324007	B	V5HV	-0.05650548409389743	7	short
359	C.TZ.2006.6146_V7_C23.HM215324	C	V5HV	-2.6989700043360187	7	short
360	G.ES.2008.P1981_C5_3.FJ817369	other	V5HV	-2.5820469468905536	7	short
361	B.US.2015.1HC1_D0_061516_B5_S69.KY323998	B	V5HV	2.0	7	short
362	B.US.2019.6292_BL_B2_1.MZ396981	B	V5HV	-1.8860566476931633	7	short
363	C.ZA.2006.CAP221_B14.KC894137	C	V5HV	2.0	7	short
364	A1D.KE..MS208_A1.DQ187010	other	V5HV	1.9737340565519164	7	short
365	C.TZ.2004.6631_V3_C10.HM215335	C	V5HV	-0.702370781635852	7	short
366	C.ZA.2010.CAP378_2_00_D2_5.KF114888	C	V5HV	2.0	7	short
367	01_AE.CN.2015.15JS65_E332N_N334S.	01_AE	V5HV	-0.8728952016351923	7	short
368	01_AE.CN.2006.CNE8.HM215427	01_AE	V5HV	2.0	7	short
369	01_AE.CN.2015.15JS62.MG655212	01_AE	V5HV	2.0	7	short
370	B.US.2019.9372_BL_F7_1.MZ397007	B	V5HV	2.0	7	short
371	B.US.2019.1536_V15_C11_2.MZ397067	B	V5HV	2.0	7	short
372	B.US.2019.9372_BL_H4_1.MZ397002	B	V5HV	2.0	7	short
373	C.ZA.2005.CAP174_1_06_F3_1B.JN967791	C	V5HV	-2.0457574905606752	7	short
374	B.US.2019.9372_V7_G2_2.MZ397010	B	V5HV	2.0	7	short
375	01_AE.CN.2015.15JS65.MG655213	01_AE	V5HV	2.0	7	short
376	C.ZA.2008.1170887_08.JQ352801	C	V5HV	2.0	7	short
377	C.ZA.2008.CA327_D2_2.JN681220	C	V5HV	-3.0	7	short
378	C.ZA.1998.DU422_1.DQ411854	C	V5HV	-1.3593595827104592	7	short
379	01_AE.CN.2009.09GX332_E332N_N334S.	01_AE	V5HV	-0.7520267336381934	7	short
380	01_AE.CN.2009.09GX332.MG655204	01_AE	V5HV	2.0	7	short
381	B.US.2019.9372_BL_F5_4.MZ397006	B	V5HV	2.0	7	short
382	01_AE.CN.2009.09GX319_F330H_E332N_N334S.	01_AE	V5HV	-0.5734887386354247	7	short
383	01_AE.CN.2009.09GX319.MG655202	01_AE	V5HV	2.0	7	short
384	C.ZA.2009.21283649.HQ595756	C	V5HV	2.0	7	short
385	C.ZA.1998.DU151_02.DQ411851	C	V5HV	-2.189928859779202	7	short
386	07_BC.CN.2007.BJOX002000_03_2.HM215364	other	V5HV	-1.9132487687579434	7	short
387	C.ZA.2009.21561324_D3_B5.HQ615961	C	V5HV	-2.3979400086720375	7	short
388	C.ZM.2002.ZM215_8.DQ422948	C	V5HV	-2.064452430293127	7	short
389	01_AE.TH.1999.C2101_C1.JN944661	01_AE	V5HV	2.0	7	short
390	A1.TZ.2005.0439_V5_C1.HM215258	other	V5HV	2.0	7	short
391	C.ZM.2003.ZM246F.FJ496194	C	V5HV	-1.5022826976558539	7	short
392	01_AE.CN.2007.BJOX028000_10_3.HM215389	01_AE	V5HV	2.0	7	short
393	C.IN.2000.001428_2_42.EF117266	C	V5HV	-1.5990305207743445	7	short
394	01_AE.CN.2009.09GX319_E332N_N334S.	01_AE	V5HV	2.0	7	short
395	B.US.2019.9372_BL_E6_1.MZ397008	B	V5HV	2.0	7	short
396	C.MW.2008.CH0694.KJ700458	C	V5HV	-0.6090648928966209	7	short
397	01_AE.CN.2015.15JS06.MG655206	01_AE	V5HV	2.0	7	short
398	B.US.2019.9372_BL_A10_1.MZ397004	B	V5HV	2.0	7	short
399	01_AE.CN.2015.15JS47_E332N_N334S.	01_AE	V5HV	-0.619788758288394	7	short
400	CD.TZ..89_F1_2_25.HM215349	other	V5HV	2.0	7	short
401	01_AE.CN.2015.15JS111.MG655209	01_AE	V5HV	2.0	7	short
402	01_AE.CN.2015.15JS102.MG655208	01_AE	V5HV	2.0	7	short
403	B.US.2019.9372_BL_C3_3.MZ397001	B	V5HV	2.0	7	short
404	01_AE.CN.2015.15JS01.MG655205	01_AE	V5HV	2.0	7	short
405	B.US.2019.9372_BL_C5_2.MZ397005	B	V5HV	2.0	7	short
406	01_AE.CN.2015.15JS47.MG655210	01_AE	V5HV	2.0	7	short
407	B.US.2019.9372_BL_E11_1.MZ397003	B	V5HV	2.0	7	short
408	B.US.2019.9372_BL_E2_1.MZ397000	B	V5HV	2.0	7	short
409	A1.RW.1992.92RW020_2.EU855131	other	V5HV	-2.8206780550862227	7	short
410	01_AE.CN.2015.15JS01_E332N_N334S.	01_AE	V5HV	-1.207608310501746	7	short
411	A1CD.TZ.2004.3103_V3_C10.HM215288	other	V5HV	-1.6480491674006157	13	long
412	C.ZA.2009.CAP332_2_00_C10_1.KF114887	C	V5HV	-0.8538719643217619	13	long
413	C.IN.2014.330_14_A12.MK076674	C	V5HV	-1.3979400086720375	13	long
414	C.IN.2014.330_14_A20.MK076682	C	V5HV	-1.6989700043360187	13	long
415	B.US.2019.5257_V7_B12_3.MZ397104	B	V5HV	2.0	13	long
416	C.IN.2015.330_15_D36.MK076705	C	V5HV	-1.6989700043360187	13	long
417	C.IN.2015.330_15_E36.MK076706	C	V5HV	-1.6989700043360187	13	long
418	C.IN.2016.330_16_A2.MK076707	C	V5HV	0.00860017176191757	13	long
419	C.IN.2016.330_16_H2.MK076724	C	V5HV	-0.004364805402450088	13	long
420	07_BC.CN.2004.CH119_10.EF117261	other	V5HV	-1.7788988800384946	13	long
421	08_BC.CN.2007.CNE52.HM215416	other	V5HV	0.244628373684107	13	long
422	C.IN.2015.330_15_C36.MK076700	C	V5HV	-1.6989700043360187	13	long
423	B.US.2019.5257_V7_E2_1.MZ397099	B	V5HV	2.0	13	long
424	C.ZA.2008.21203310_G7_C3.HQ615946	C	V5HV	-1.3665315444204136	13	long
425	B.US.2019.5257_V7_D7_1.MZ397107	B	V5HV	2.0	13	long
426	C.ZA.2010.CAP382_2_00_D7_19.KC154028	C	V5HV	0.7697464671794535	13	long
427	C.TZ.2001.234_F1_16_57.HM215278	C	V5HV	2.0	13	long
428	C.TZ.2001.556_F2_3_25.HM215317	C	V5HV	-1.1079053973095196	13	long
429	C.ZA.2009.21502011_F12_E2.HQ615949	C	V5HV	-1.7958800173440752	13	long
430	C.ZA.2008.SO607_B6_9.KF114895	C	V5HV	2.0	13	long
431	C.ZA.2009.21369737_G11_F2.HQ615941	C	V5HV	2.0	13	long
432	C.TZ.2004.6644_V2_C33.HM215336	C	V5HV	-2.2138663965049106	13	long
433	B.DE.2016.1HD4K_D0_061516_E3_S53.KY324517	B	V5HV	-2.221848749616356	13	long
434	B.US.2019.5257_V7_D6_1.MZ397106	B	V5HV	2.0	13	long
435	C.ZA.2008.20358510_01.JQ352790	C	V5HV	0.9312035254507525	15	long
436	B.US.2015.1HC3_W4_012616_G4_S89.KY324255	B	V5HV	2.0	15	long
437	D.CG.2007.P940_2_C3.HM068555	other	V5HV	-1.337242168318426	16	long
438	C.ZA.2008.20927783.HQ595750	C	V5HV	0.6182573448404014	16	long
439	B.US.2015.1HC3_W4_012616_F1_S85.KY324252	B	V5HV	2.0	16	long
440	C.ZA.2006.CAP224_1_18_C7_3.JN967793	C	V5HV	-1.3098039199714864	16	long
441	B.US.2015.1HC3_W4_012016_H5_S21.KY324241	B	V5HV	2.0	16	long
442	B.US.2015.1HC3_W4_012016_G1_S19.KY324239	B	V5HV	2.0	16	long
443	B.US.2015.1HC3_D0_012216_G3_S52.KY324191	B	V5HV	-0.5466816599529624	16	long
444	B.US.2015.1HC3_D0_012216_E10_S49.KY324187	B	V5HV	-0.6925039620867871	16	long
445	B.US.2015.1HC3_D0_012016_F7_S31.KY324177	B	V5HV	-0.8239087409443188	16	long
446	B.US.2015.1HC3_W4_012616_C7_S77.KY324246	B	V5HV	2.0	16	long
447	B.US.2000.THRO4156.AY835448	B	V5HV	2.0	17	long
448	A1.UG.2007.191845_B11.HM215271	other	V5HV	-1.9208187539523751	17	long
449	CD.TZ.2004.6480_V4_C25.HM215329	other	V5HV	-2.1672484611048817	17	long
450	C.ZA.2007.CT431_G6_6.JN681234	C	V5HV	-0.8068754016455384	18	long
451	O.CM.1995.YBF37.AJ133067	other	V5HV	2.0	19	long
452	C.ZA.2009.20286961_C1_H8.HQ615960	C	V5HV	2.0	20	long
453	B.DE.2016.1HD4K_W4_062316PL4_A11_S47.KY324583	B	V5HV	2.0	21	long
454	B.DE.2016.1HD4K_D0_061616PL2_A4_S53.KY324536	B	V5HV	-2.3010299956639813	21	long
455	B.DE.2016.1HD4K_W4_062316PL3_B9_S29.KY324574	B	V5HV	2.0	21	long
456	B.DE.2016.1HD4K_W4_062316PL3_A3_S25.KY324569	B	V5HV	2.0	21	long
457	C.ZA.2008.20803520.HQ595748	C	V5HV	-0.9665762445130504	24	long
458	C.TZ.2003.0077_V1_C16.HM215254	C	V5HV	2.0	24	long
