# Supplementary material for: Contemporary HIV-1 consensus Env with AI-assisted redesigned hypervariable loops promote antibody binding
Source: Nat Commun. 2024 May 9;15:3924. doi: 10.1038/s41467-024-48139-x (PMC11082178; doi:10.1038/s41467-024-48139-x)
Supplement: Supplementary file 3 — Source Data [file 41467_2024_48139_MOESM3_ESM.zip › SourceData/figs2d.PGT135-IC50.01_AE.V1HV-short-long.csv]

	seqname	subtype	HV	IC50	Length	catagory	X	IC50_out
0	01_AE.CH..ZENV32_0111_5.KU600816	01_AE	V1HV	2.0	16	short	-0.21	2.0
1	01_AE.CN.2007.CNE55.HM215418	01_AE	V1HV	2.0	19	short	-0.27160855384559857	2.0
2	01_AE.CN.2006.CNE3.HM215410	01_AE	V1HV	2.0	31	long	0.21	2.0
3	01_AE.TH.1998.R1166_C1.JQ352783	01_AE	V1HV	2.0	35	long	0.14839144615440142	2.0
4	01_AE.CH..ZENV32_0111_5.KU600816	01_AE	V5HV	2.0	6	short	0.79	2.0
5	01_AE.CN.2006.CNE8.HM215427	01_AE	V5HV	2.0	7	short	0.7283914461544014	2.0
6	01_AE.CN.2006.CNE59.HM215422	01_AE	V5HV	2.0	7	short	0.8516085538455986	2.0
7	01_AE.CN.2007.BJOX028000_10_3.HM215389	01_AE	V5HV	2.0	7	short	0.6738374248783756	2.0
8	01_AE.TH.1999.C2101_C1.JN944661	01_AE	V5HV	2.0	7	short	0.9061625751216245	2.0
9	01_AE.TH.1992.TH023_6.KU562843	01_AE	V5HV	2.0	7	short	0.6304933022534498	2.0
10	01_AE.TH.2000.C4118_9.JQ352782	01_AE	V5HV	2.0	10	long	1.21	2.0
11	01_AE.TH.1999.C1080_C3.JN944660	01_AE	V5HV	2.0	10	long	1.1483914461544014	2.0
12	01_AE.CH..ZENV92_1008_8.KU600817	01_AE	V5HV	2.0	15	long	1.2716085538455986	2.0
