# Supplementary material for: Contemporary HIV-1 consensus Env with AI-assisted redesigned hypervariable loops promote antibody binding
Source: Nat Commun. 2024 May 9;15:3924. doi: 10.1038/s41467-024-48139-x (PMC11082178; doi:10.1038/s41467-024-48139-x)
Supplement: Supplementary file 3 — Source Data [file 41467_2024_48139_MOESM3_ESM.zip › SourceData/fig7efg.ic50.txt]

Specimen ID	B_2010s_GS	B_2010s.hv_redesigned_GS	C_2010s._GS	C_2010s.hv_redesigned_GS	01_AE_2010s.hv_redesigned.1_GS	01_AE_2010s.hv_redesigned.2_GS	01_AE_2010s
10-1074	0.01143	0.01143	0.06070	0.02717	0.13934	50.00000	50.00000
10E8	0.01143	0.15842	1.23980	0.72044	0.87611	2.71664	0.57989
2G12	0.20394	50.00000	4.35064	50.00000	50.00000	50.00000	50.00000
3BNC117	0.02238	0.11333	0.26781	0.11063	0.48166	0.83072	0.33856
4E10	1.20239	0.82285	8.46745	2.97733	2.53782	7.79695	1.94045
PG9	1.80922	0.12102	2.16939	0.26071	0.42447	0.64517	0.57444
PGT128	0.01143	0.01143	0.04138	0.03448	0.24169	0.07325	0.06449
PGT145	0.02936	0.22399	0.05802	0.03476	0.07193	0.02896	0.02843
sCD4	50.00000	50.00000	50.00000	50.00000	0.61697	3.01207	50.00000
VRC01	0.09420	0.16268	1.56850	0.13520	1.79799	3.13412	2.12659
