# Supplementary material for: Contemporary HIV-1 consensus Env with AI-assisted redesigned hypervariable loops promote antibody binding
Source: Nat Commun. 2024 May 9;15:3924. doi: 10.1038/s41467-024-48139-x (PMC11082178; doi:10.1038/s41467-024-48139-x)
Supplement: Supplementary file 3 — Source Data [file 41467_2024_48139_MOESM3_ESM.zip › SourceData/fig6c.C.depth_4bnabs.compare.csv]

	ep_depth	group	antibody
C_unmodified.kic_loops.457.depth_asa.10-1074	6.428125	cons_10y	10-1074
C_unmodified.kic_loops.317.depth_asa.10-1074	6.596875000000001	cons_10y	10-1074
C_unmodified.kic_loops.288.depth_asa.10-1074	6.588125	cons_10y	10-1074
C_unmodified.kic_loops.196.depth_asa.10-1074	6.5	cons_10y	10-1074
C_unmodified.kic_loops.413.depth_asa.10-1074	6.94125	cons_10y	10-1074
C_unmodified.kic_loops.442.depth_asa.10-1074	6.31625	cons_10y	10-1074
C_unmodified.kic_loops.009.depth_asa.10-1074	6.048125	cons_10y	10-1074
C_unmodified.kic_loops.264.depth_asa.10-1074	6.436249999999999	cons_10y	10-1074
C_unmodified.kic_loops.295.depth_asa.10-1074	6.375625	cons_10y	10-1074
C_unmodified.kic_loops.392.depth_asa.10-1074	6.418125	cons_10y	10-1074
C_unmodified.kic_loops.033.depth_asa.10-1074	6.5075	cons_10y	10-1074
C_unmodified.kic_loops.346.depth_asa.10-1074	6.223750000000001	cons_10y	10-1074
C_unmodified.kic_loops.313.depth_asa.10-1074	6.965624999999999	cons_10y	10-1074
C_unmodified.kic_loops.402.depth_asa.10-1074	6.243125	cons_10y	10-1074
C_unmodified.kic_loops.487.depth_asa.10-1074	6.38375	cons_10y	10-1074
C_unmodified.kic_loops.165.depth_asa.10-1074	6.58125	cons_10y	10-1074
C_unmodified.kic_loops.236.depth_asa.10-1074	7.0975	cons_10y	10-1074
C_unmodified.kic_loops.344.depth_asa.10-1074	6.78625	cons_10y	10-1074
C_unmodified.kic_loops.120.depth_asa.10-1074	7.055625	cons_10y	10-1074
C_unmodified.kic_loops.217.depth_asa.10-1074	6.675625	cons_10y	10-1074
C_unmodified.kic_loops.356.depth_asa.10-1074	6.94125	cons_10y	10-1074
C_unmodified.kic_loops.391.depth_asa.10-1074	7.2787500000000005	cons_10y	10-1074
C_unmodified.kic_loops.044.depth_asa.10-1074	6.9624999999999995	cons_10y	10-1074
C_unmodified.kic_loops.363.depth_asa.10-1074	6.651249999999999	cons_10y	10-1074
C_unmodified.kic_loops.387.depth_asa.10-1074	5.66	cons_10y	10-1074
C_unmodified.kic_loops.446.depth_asa.10-1074	6.666874999999999	cons_10y	10-1074
C_unmodified.kic_loops.454.depth_asa.10-1074	6.571249999999999	cons_10y	10-1074
C_unmodified.kic_loops.286.depth_asa.10-1074	6.345	cons_10y	10-1074
C_unmodified.kic_loops.054.depth_asa.10-1074	6.395	cons_10y	10-1074
C_unmodified.kic_loops.112.depth_asa.10-1074	6.619375	cons_10y	10-1074
C_unmodified.kic_loops.105.depth_asa.10-1074	6.6175	cons_10y	10-1074
C_unmodified.kic_loops.136.depth_asa.10-1074	6.638125	cons_10y	10-1074
C_unmodified.kic_loops.357.depth_asa.10-1074	6.09375	cons_10y	10-1074
C_unmodified.kic_loops.483.depth_asa.10-1074	6.7225	cons_10y	10-1074
C_unmodified.kic_loops.433.depth_asa.10-1074	6.794375	cons_10y	10-1074
C_unmodified.kic_loops.463.depth_asa.10-1074	6.660625	cons_10y	10-1074
C_unmodified.kic_loops.448.depth_asa.10-1074	5.8625	cons_10y	10-1074
C_unmodified.kic_loops.298.depth_asa.10-1074	7.835625	cons_10y	10-1074
C_unmodified.kic_loops.195.depth_asa.10-1074	6.3775	cons_10y	10-1074
C_unmodified.kic_loops.443.depth_asa.10-1074	6.6975	cons_10y	10-1074
C_unmodified.kic_loops.399.depth_asa.10-1074	6.51	cons_10y	10-1074
C_unmodified.kic_loops.378.depth_asa.10-1074	7.26375	cons_10y	10-1074
C_unmodified.kic_loops.046.depth_asa.10-1074	7.19375	cons_10y	10-1074
C_unmodified.kic_loops.124.depth_asa.10-1074	6.932499999999999	cons_10y	10-1074
C_unmodified.kic_loops.418.depth_asa.10-1074	6.27125	cons_10y	10-1074
C_unmodified.kic_loops.113.depth_asa.10-1074	6.9125	cons_10y	10-1074
C_unmodified.kic_loops.393.depth_asa.10-1074	6.28	cons_10y	10-1074
C_unmodified.kic_loops.364.depth_asa.10-1074	6.69125	cons_10y	10-1074
C_unmodified.kic_loops.071.depth_asa.10-1074	6.72625	cons_10y	10-1074
C_unmodified.kic_loops.042.depth_asa.10-1074	5.904375	cons_10y	10-1074
C_unmodified.kic_loops.252.depth_asa.10-1074	5.82625	cons_10y	10-1074
C_unmodified.kic_loops.015.depth_asa.10-1074	6.171875	cons_10y	10-1074
C_unmodified.kic_loops.186.depth_asa.10-1074	7.2093750000000005	cons_10y	10-1074
C_unmodified.kic_loops.432.depth_asa.10-1074	7.593125000000001	cons_10y	10-1074
C_unmodified.kic_loops.245.depth_asa.10-1074	7.0131250000000005	cons_10y	10-1074
C_unmodified.kic_loops.305.depth_asa.10-1074	6.774375	cons_10y	10-1074
C_unmodified.kic_loops.362.depth_asa.10-1074	6.279999999999999	cons_10y	10-1074
C_unmodified.kic_loops.440.depth_asa.10-1074	7.140000000000001	cons_10y	10-1074
C_unmodified.kic_loops.029.depth_asa.10-1074	5.823125	cons_10y	10-1074
C_unmodified.kic_loops.299.depth_asa.10-1074	6.206250000000001	cons_10y	10-1074
C_unmodified.kic_loops.293.depth_asa.10-1074	6.760625000000001	cons_10y	10-1074
C_unmodified.kic_loops.164.depth_asa.10-1074	6.55625	cons_10y	10-1074
C_unmodified.kic_loops.080.depth_asa.10-1074	6.9781249999999995	cons_10y	10-1074
C_unmodified.kic_loops.197.depth_asa.10-1074	6.480625	cons_10y	10-1074
C_unmodified.kic_loops.178.depth_asa.10-1074	6.695625	cons_10y	10-1074
C_unmodified.kic_loops.219.depth_asa.10-1074	5.713125	cons_10y	10-1074
C_unmodified.kic_loops.361.depth_asa.10-1074	6.71375	cons_10y	10-1074
C_unmodified.kic_loops.439.depth_asa.10-1074	6.27625	cons_10y	10-1074
C_unmodified.kic_loops.081.depth_asa.10-1074	6.343125	cons_10y	10-1074
C_unmodified.kic_loops.329.depth_asa.10-1074	7.738125	cons_10y	10-1074
C_unmodified.kic_loops.469.depth_asa.10-1074	6.248749999999999	cons_10y	10-1074
C_unmodified.kic_loops.452.depth_asa.10-1074	6.23875	cons_10y	10-1074
C_unmodified.kic_loops.076.depth_asa.10-1074	5.500625	cons_10y	10-1074
C_unmodified.kic_loops.231.depth_asa.10-1074	6.064375	cons_10y	10-1074
C_unmodified.kic_loops.332.depth_asa.10-1074	7.0975	cons_10y	10-1074
C_unmodified.kic_loops.417.depth_asa.10-1074	7.275625	cons_10y	10-1074
C_unmodified.kic_loops.208.depth_asa.10-1074	6.595000000000001	cons_10y	10-1074
C_unmodified.kic_loops.474.depth_asa.10-1074	5.820625	cons_10y	10-1074
C_unmodified.kic_loops.058.depth_asa.10-1074	6.7837499999999995	cons_10y	10-1074
C_unmodified.kic_loops.420.depth_asa.10-1074	6.423125000000001	cons_10y	10-1074
C_unmodified.kic_loops.100.depth_asa.10-1074	6.328125	cons_10y	10-1074
C_unmodified.kic_loops.189.depth_asa.10-1074	6.706250000000001	cons_10y	10-1074
C_unmodified.kic_loops.203.depth_asa.10-1074	6.98125	cons_10y	10-1074
C_unmodified.kic_loops.177.depth_asa.10-1074	6.530625	cons_10y	10-1074
C_unmodified.kic_loops.333.depth_asa.10-1074	6.4825	cons_10y	10-1074
C_unmodified.kic_loops.498.depth_asa.10-1074	6.460625	cons_10y	10-1074
C_unmodified.kic_loops.353.depth_asa.10-1074	5.993125	cons_10y	10-1074
C_unmodified.kic_loops.151.depth_asa.10-1074	6.891249999999999	cons_10y	10-1074
C_unmodified.kic_loops.104.depth_asa.10-1074	6.443125	cons_10y	10-1074
C_unmodified.kic_loops.496.depth_asa.10-1074	6.721875	cons_10y	10-1074
C_unmodified.kic_loops.459.depth_asa.10-1074	7.05375	cons_10y	10-1074
C_unmodified.kic_loops.310.depth_asa.10-1074	6.815625000000001	cons_10y	10-1074
C_unmodified.kic_loops.226.depth_asa.10-1074	6.5962499999999995	cons_10y	10-1074
C_unmodified.kic_loops.335.depth_asa.10-1074	6.262499999999999	cons_10y	10-1074
C_unmodified.kic_loops.340.depth_asa.10-1074	6.560625	cons_10y	10-1074
C_unmodified.kic_loops.319.depth_asa.10-1074	6.544375	cons_10y	10-1074
C_unmodified.kic_loops.258.depth_asa.10-1074	6.898125	cons_10y	10-1074
C_unmodified.kic_loops.382.depth_asa.10-1074	6.074375	cons_10y	10-1074
C_unmodified.kic_loops.019.depth_asa.10-1074	7.056875	cons_10y	10-1074
C_unmodified.kic_loops.403.depth_asa.10-1074	6.784374999999999	cons_10y	10-1074
C_redesigned.kic_loops.468.depth_asa.10-1074	5.610625	HV_redesgin	10-1074
C_redesigned.kic_loops.009.depth_asa.10-1074	5.70125	HV_redesgin	10-1074
C_redesigned.kic_loops.183.depth_asa.10-1074	5.749375000000001	HV_redesgin	10-1074
C_redesigned.kic_loops.271.depth_asa.10-1074	5.575	HV_redesgin	10-1074
C_redesigned.kic_loops.438.depth_asa.10-1074	5.456250000000001	HV_redesgin	10-1074
C_redesigned.kic_loops.389.depth_asa.10-1074	5.51125	HV_redesgin	10-1074
C_redesigned.kic_loops.053.depth_asa.10-1074	5.515000000000001	HV_redesgin	10-1074
C_redesigned.kic_loops.336.depth_asa.10-1074	5.84	HV_redesgin	10-1074
C_redesigned.kic_loops.134.depth_asa.10-1074	5.5337499999999995	HV_redesgin	10-1074
C_redesigned.kic_loops.104.depth_asa.10-1074	5.6475	HV_redesgin	10-1074
C_redesigned.kic_loops.004.depth_asa.10-1074	5.82625	HV_redesgin	10-1074
C_redesigned.kic_loops.474.depth_asa.10-1074	5.57625	HV_redesgin	10-1074
C_redesigned.kic_loops.047.depth_asa.10-1074	5.521875	HV_redesgin	10-1074
C_redesigned.kic_loops.142.depth_asa.10-1074	5.42125	HV_redesgin	10-1074
C_redesigned.kic_loops.464.depth_asa.10-1074	5.7368749999999995	HV_redesgin	10-1074
C_redesigned.kic_loops.160.depth_asa.10-1074	5.338125	HV_redesgin	10-1074
C_redesigned.kic_loops.067.depth_asa.10-1074	5.469375	HV_redesgin	10-1074
C_redesigned.kic_loops.357.depth_asa.10-1074	5.75625	HV_redesgin	10-1074
C_redesigned.kic_loops.224.depth_asa.10-1074	5.729375	HV_redesgin	10-1074
C_redesigned.kic_loops.082.depth_asa.10-1074	5.643750000000001	HV_redesgin	10-1074
C_redesigned.kic_loops.102.depth_asa.10-1074	5.6575	HV_redesgin	10-1074
C_redesigned.kic_loops.311.depth_asa.10-1074	5.4975	HV_redesgin	10-1074
C_redesigned.kic_loops.448.depth_asa.10-1074	5.620625	HV_redesgin	10-1074
C_redesigned.kic_loops.220.depth_asa.10-1074	5.591875	HV_redesgin	10-1074
C_redesigned.kic_loops.487.depth_asa.10-1074	5.735624999999999	HV_redesgin	10-1074
C_redesigned.kic_loops.033.depth_asa.10-1074	5.612500000000001	HV_redesgin	10-1074
C_redesigned.kic_loops.081.depth_asa.10-1074	5.61375	HV_redesgin	10-1074
C_redesigned.kic_loops.256.depth_asa.10-1074	5.573124999999999	HV_redesgin	10-1074
C_redesigned.kic_loops.131.depth_asa.10-1074	5.364375000000001	HV_redesgin	10-1074
C_redesigned.kic_loops.334.depth_asa.10-1074	5.58875	HV_redesgin	10-1074
C_redesigned.kic_loops.306.depth_asa.10-1074	5.730625	HV_redesgin	10-1074
C_redesigned.kic_loops.041.depth_asa.10-1074	5.4475	HV_redesgin	10-1074
C_redesigned.kic_loops.056.depth_asa.10-1074	5.66	HV_redesgin	10-1074
C_redesigned.kic_loops.453.depth_asa.10-1074	5.320625	HV_redesgin	10-1074
C_redesigned.kic_loops.039.depth_asa.10-1074	5.720625	HV_redesgin	10-1074
C_redesigned.kic_loops.314.depth_asa.10-1074	5.528124999999999	HV_redesgin	10-1074
C_redesigned.kic_loops.310.depth_asa.10-1074	5.515000000000001	HV_redesgin	10-1074
C_redesigned.kic_loops.263.depth_asa.10-1074	5.866875	HV_redesgin	10-1074
C_redesigned.kic_loops.445.depth_asa.10-1074	5.659375	HV_redesgin	10-1074
C_redesigned.kic_loops.366.depth_asa.10-1074	5.574999999999999	HV_redesgin	10-1074
C_redesigned.kic_loops.344.depth_asa.10-1074	5.865	HV_redesgin	10-1074
C_redesigned.kic_loops.197.depth_asa.10-1074	5.608124999999999	HV_redesgin	10-1074
C_redesigned.kic_loops.163.depth_asa.10-1074	5.84	HV_redesgin	10-1074
C_redesigned.kic_loops.209.depth_asa.10-1074	5.581875	HV_redesgin	10-1074
C_redesigned.kic_loops.316.depth_asa.10-1074	5.835	HV_redesgin	10-1074
C_redesigned.kic_loops.190.depth_asa.10-1074	5.959375	HV_redesgin	10-1074
C_redesigned.kic_loops.087.depth_asa.10-1074	5.380625	HV_redesgin	10-1074
C_redesigned.kic_loops.410.depth_asa.10-1074	5.688750000000001	HV_redesgin	10-1074
C_redesigned.kic_loops.420.depth_asa.10-1074	5.759375	HV_redesgin	10-1074
C_redesigned.kic_loops.458.depth_asa.10-1074	5.7875	HV_redesgin	10-1074
C_redesigned.kic_loops.402.depth_asa.10-1074	5.77625	HV_redesgin	10-1074
C_redesigned.kic_loops.070.depth_asa.10-1074	5.80125	HV_redesgin	10-1074
C_redesigned.kic_loops.089.depth_asa.10-1074	5.83375	HV_redesgin	10-1074
C_redesigned.kic_loops.022.depth_asa.10-1074	5.806875	HV_redesgin	10-1074
C_redesigned.kic_loops.212.depth_asa.10-1074	5.95125	HV_redesgin	10-1074
C_redesigned.kic_loops.236.depth_asa.10-1074	5.993125	HV_redesgin	10-1074
C_redesigned.kic_loops.243.depth_asa.10-1074	5.471875000000001	HV_redesgin	10-1074
C_redesigned.kic_loops.400.depth_asa.10-1074	5.556875	HV_redesgin	10-1074
C_redesigned.kic_loops.428.depth_asa.10-1074	5.631875	HV_redesgin	10-1074
C_redesigned.kic_loops.321.depth_asa.10-1074	5.660625	HV_redesgin	10-1074
C_redesigned.kic_loops.210.depth_asa.10-1074	5.8325000000000005	HV_redesgin	10-1074
C_redesigned.kic_loops.112.depth_asa.10-1074	5.69125	HV_redesgin	10-1074
C_redesigned.kic_loops.063.depth_asa.10-1074	5.61125	HV_redesgin	10-1074
C_redesigned.kic_loops.301.depth_asa.10-1074	6.0	HV_redesgin	10-1074
C_redesigned.kic_loops.358.depth_asa.10-1074	5.6425	HV_redesgin	10-1074
C_redesigned.kic_loops.231.depth_asa.10-1074	5.43625	HV_redesgin	10-1074
C_redesigned.kic_loops.426.depth_asa.10-1074	5.56625	HV_redesgin	10-1074
C_redesigned.kic_loops.488.depth_asa.10-1074	5.82	HV_redesgin	10-1074
C_redesigned.kic_loops.359.depth_asa.10-1074	5.758125000000001	HV_redesgin	10-1074
C_redesigned.kic_loops.497.depth_asa.10-1074	5.661875	HV_redesgin	10-1074
C_redesigned.kic_loops.337.depth_asa.10-1074	5.49375	HV_redesgin	10-1074
C_redesigned.kic_loops.181.depth_asa.10-1074	5.750625	HV_redesgin	10-1074
C_redesigned.kic_loops.118.depth_asa.10-1074	5.6325	HV_redesgin	10-1074
C_redesigned.kic_loops.498.depth_asa.10-1074	5.79875	HV_redesgin	10-1074
C_redesigned.kic_loops.180.depth_asa.10-1074	5.741875	HV_redesgin	10-1074
C_redesigned.kic_loops.330.depth_asa.10-1074	5.765625	HV_redesgin	10-1074
C_redesigned.kic_loops.407.depth_asa.10-1074	5.960000000000001	HV_redesgin	10-1074
C_redesigned.kic_loops.482.depth_asa.10-1074	5.818125	HV_redesgin	10-1074
C_redesigned.kic_loops.395.depth_asa.10-1074	5.28875	HV_redesgin	10-1074
C_redesigned.kic_loops.288.depth_asa.10-1074	5.82	HV_redesgin	10-1074
C_redesigned.kic_loops.229.depth_asa.10-1074	5.75625	HV_redesgin	10-1074
C_redesigned.kic_loops.392.depth_asa.10-1074	5.79125	HV_redesgin	10-1074
C_redesigned.kic_loops.046.depth_asa.10-1074	5.51875	HV_redesgin	10-1074
C_redesigned.kic_loops.177.depth_asa.10-1074	5.744375	HV_redesgin	10-1074
C_redesigned.kic_loops.119.depth_asa.10-1074	5.029999999999999	HV_redesgin	10-1074
C_redesigned.kic_loops.419.depth_asa.10-1074	5.94625	HV_redesgin	10-1074
C_redesigned.kic_loops.272.depth_asa.10-1074	6.2	HV_redesgin	10-1074
C_redesigned.kic_loops.075.depth_asa.10-1074	5.765625	HV_redesgin	10-1074
C_redesigned.kic_loops.382.depth_asa.10-1074	5.6381250000000005	HV_redesgin	10-1074
C_redesigned.kic_loops.157.depth_asa.10-1074	5.681875	HV_redesgin	10-1074
C_redesigned.kic_loops.320.depth_asa.10-1074	5.7456249999999995	HV_redesgin	10-1074
C_redesigned.kic_loops.447.depth_asa.10-1074	5.638125	HV_redesgin	10-1074
C_redesigned.kic_loops.257.depth_asa.10-1074	5.57875	HV_redesgin	10-1074
C_redesigned.kic_loops.029.depth_asa.10-1074	5.8999999999999995	HV_redesgin	10-1074
C_redesigned.kic_loops.386.depth_asa.10-1074	5.519375	HV_redesgin	10-1074
C_redesigned.kic_loops.380.depth_asa.10-1074	5.73	HV_redesgin	10-1074
C_redesigned.kic_loops.403.depth_asa.10-1074	5.591875	HV_redesgin	10-1074
C_redesigned.kic_loops.061.depth_asa.10-1074	5.860625000000001	HV_redesgin	10-1074
C_redesigned.kic_loops.176.depth_asa.10-1074	5.4575	HV_redesgin	10-1074
C_redesigned.kic_loops.349.depth_asa.10-1074	5.98625	HV_redesgin	10-1074
C_unmodified.kic_loops.457.depth_asa.PGT135	7.870833333333333	cons_10y	PGT135
C_unmodified.kic_loops.317.depth_asa.PGT135	7.116666666666666	cons_10y	PGT135
C_unmodified.kic_loops.288.depth_asa.PGT135	7.303333333333335	cons_10y	PGT135
C_unmodified.kic_loops.196.depth_asa.PGT135	6.928333333333334	cons_10y	PGT135
C_unmodified.kic_loops.413.depth_asa.PGT135	7.697500000000001	cons_10y	PGT135
C_unmodified.kic_loops.442.depth_asa.PGT135	7.757916666666667	cons_10y	PGT135
C_unmodified.kic_loops.009.depth_asa.PGT135	6.802083333333333	cons_10y	PGT135
C_unmodified.kic_loops.264.depth_asa.PGT135	7.069166666666667	cons_10y	PGT135
C_unmodified.kic_loops.295.depth_asa.PGT135	8.068333333333333	cons_10y	PGT135
C_unmodified.kic_loops.392.depth_asa.PGT135	7.675416666666666	cons_10y	PGT135
C_unmodified.kic_loops.033.depth_asa.PGT135	6.953749999999999	cons_10y	PGT135
C_unmodified.kic_loops.346.depth_asa.PGT135	8.75625	cons_10y	PGT135
C_unmodified.kic_loops.313.depth_asa.PGT135	7.266249999999999	cons_10y	PGT135
C_unmodified.kic_loops.402.depth_asa.PGT135	7.072083333333333	cons_10y	PGT135
C_unmodified.kic_loops.487.depth_asa.PGT135	7.990416666666666	cons_10y	PGT135
C_unmodified.kic_loops.165.depth_asa.PGT135	7.316666666666667	cons_10y	PGT135
C_unmodified.kic_loops.236.depth_asa.PGT135	8.524583333333334	cons_10y	PGT135
C_unmodified.kic_loops.344.depth_asa.PGT135	6.613333333333333	cons_10y	PGT135
C_unmodified.kic_loops.120.depth_asa.PGT135	6.749583333333334	cons_10y	PGT135
C_unmodified.kic_loops.217.depth_asa.PGT135	6.810416666666666	cons_10y	PGT135
C_unmodified.kic_loops.356.depth_asa.PGT135	7.133749999999999	cons_10y	PGT135
C_unmodified.kic_loops.391.depth_asa.PGT135	8.024583333333334	cons_10y	PGT135
C_unmodified.kic_loops.044.depth_asa.PGT135	7.673333333333333	cons_10y	PGT135
C_unmodified.kic_loops.363.depth_asa.PGT135	7.689166666666666	cons_10y	PGT135
C_unmodified.kic_loops.387.depth_asa.PGT135	6.301666666666667	cons_10y	PGT135
C_unmodified.kic_loops.446.depth_asa.PGT135	7.121666666666667	cons_10y	PGT135
C_unmodified.kic_loops.454.depth_asa.PGT135	7.4362499999999985	cons_10y	PGT135
C_unmodified.kic_loops.286.depth_asa.PGT135	7.685833333333335	cons_10y	PGT135
C_unmodified.kic_loops.054.depth_asa.PGT135	6.3012500000000005	cons_10y	PGT135
C_unmodified.kic_loops.112.depth_asa.PGT135	7.12	cons_10y	PGT135
C_unmodified.kic_loops.105.depth_asa.PGT135	6.927083333333333	cons_10y	PGT135
C_unmodified.kic_loops.136.depth_asa.PGT135	7.809166666666666	cons_10y	PGT135
C_unmodified.kic_loops.357.depth_asa.PGT135	7.483333333333333	cons_10y	PGT135
C_unmodified.kic_loops.483.depth_asa.PGT135	8.046666666666667	cons_10y	PGT135
C_unmodified.kic_loops.433.depth_asa.PGT135	8.06875	cons_10y	PGT135
C_unmodified.kic_loops.463.depth_asa.PGT135	8.90625	cons_10y	PGT135
C_unmodified.kic_loops.448.depth_asa.PGT135	7.670833333333333	cons_10y	PGT135
C_unmodified.kic_loops.298.depth_asa.PGT135	7.28375	cons_10y	PGT135
C_unmodified.kic_loops.195.depth_asa.PGT135	7.22375	cons_10y	PGT135
C_unmodified.kic_loops.443.depth_asa.PGT135	7.640416666666667	cons_10y	PGT135
C_unmodified.kic_loops.399.depth_asa.PGT135	7.8675	cons_10y	PGT135
C_unmodified.kic_loops.378.depth_asa.PGT135	7.342916666666667	cons_10y	PGT135
C_unmodified.kic_loops.046.depth_asa.PGT135	7.6125	cons_10y	PGT135
C_unmodified.kic_loops.124.depth_asa.PGT135	7.277083333333334	cons_10y	PGT135
C_unmodified.kic_loops.418.depth_asa.PGT135	7.4325	cons_10y	PGT135
C_unmodified.kic_loops.113.depth_asa.PGT135	7.597083333333333	cons_10y	PGT135
C_unmodified.kic_loops.393.depth_asa.PGT135	7.692499999999999	cons_10y	PGT135
C_unmodified.kic_loops.364.depth_asa.PGT135	7.465833333333333	cons_10y	PGT135
C_unmodified.kic_loops.071.depth_asa.PGT135	6.177083333333333	cons_10y	PGT135
C_unmodified.kic_loops.042.depth_asa.PGT135	8.169166666666667	cons_10y	PGT135
C_unmodified.kic_loops.252.depth_asa.PGT135	6.996666666666667	cons_10y	PGT135
C_unmodified.kic_loops.015.depth_asa.PGT135	7.4245833333333335	cons_10y	PGT135
C_unmodified.kic_loops.186.depth_asa.PGT135	7.267083333333333	cons_10y	PGT135
C_unmodified.kic_loops.432.depth_asa.PGT135	7.103333333333333	cons_10y	PGT135
C_unmodified.kic_loops.245.depth_asa.PGT135	7.726666666666667	cons_10y	PGT135
C_unmodified.kic_loops.305.depth_asa.PGT135	7.055	cons_10y	PGT135
C_unmodified.kic_loops.362.depth_asa.PGT135	7.03875	cons_10y	PGT135
C_unmodified.kic_loops.440.depth_asa.PGT135	7.766666666666666	cons_10y	PGT135
C_unmodified.kic_loops.029.depth_asa.PGT135	7.870416666666666	cons_10y	PGT135
C_unmodified.kic_loops.299.depth_asa.PGT135	6.9175	cons_10y	PGT135
C_unmodified.kic_loops.293.depth_asa.PGT135	7.0566666666666675	cons_10y	PGT135
C_unmodified.kic_loops.164.depth_asa.PGT135	8.265833333333333	cons_10y	PGT135
C_unmodified.kic_loops.080.depth_asa.PGT135	6.9987499999999985	cons_10y	PGT135
C_unmodified.kic_loops.197.depth_asa.PGT135	7.239999999999999	cons_10y	PGT135
C_unmodified.kic_loops.178.depth_asa.PGT135	7.919583333333333	cons_10y	PGT135
C_unmodified.kic_loops.219.depth_asa.PGT135	7.104583333333333	cons_10y	PGT135
C_unmodified.kic_loops.361.depth_asa.PGT135	6.914166666666667	cons_10y	PGT135
C_unmodified.kic_loops.439.depth_asa.PGT135	8.231250000000001	cons_10y	PGT135
C_unmodified.kic_loops.081.depth_asa.PGT135	8.478333333333333	cons_10y	PGT135
C_unmodified.kic_loops.329.depth_asa.PGT135	7.35125	cons_10y	PGT135
C_unmodified.kic_loops.469.depth_asa.PGT135	7.3066666666666675	cons_10y	PGT135
C_unmodified.kic_loops.452.depth_asa.PGT135	7.69	cons_10y	PGT135
C_unmodified.kic_loops.076.depth_asa.PGT135	7.529583333333334	cons_10y	PGT135
C_unmodified.kic_loops.231.depth_asa.PGT135	7.284583333333333	cons_10y	PGT135
C_unmodified.kic_loops.332.depth_asa.PGT135	7.56	cons_10y	PGT135
C_unmodified.kic_loops.417.depth_asa.PGT135	7.568333333333334	cons_10y	PGT135
C_unmodified.kic_loops.208.depth_asa.PGT135	8.102500000000001	cons_10y	PGT135
C_unmodified.kic_loops.474.depth_asa.PGT135	7.867083333333333	cons_10y	PGT135
C_unmodified.kic_loops.058.depth_asa.PGT135	7.1887500000000015	cons_10y	PGT135
C_unmodified.kic_loops.420.depth_asa.PGT135	8.102500000000001	cons_10y	PGT135
C_unmodified.kic_loops.100.depth_asa.PGT135	6.68	cons_10y	PGT135
C_unmodified.kic_loops.189.depth_asa.PGT135	8.02125	cons_10y	PGT135
C_unmodified.kic_loops.203.depth_asa.PGT135	6.8495833333333325	cons_10y	PGT135
C_unmodified.kic_loops.177.depth_asa.PGT135	6.85625	cons_10y	PGT135
C_unmodified.kic_loops.333.depth_asa.PGT135	6.750833333333333	cons_10y	PGT135
C_unmodified.kic_loops.498.depth_asa.PGT135	7.990833333333332	cons_10y	PGT135
C_unmodified.kic_loops.353.depth_asa.PGT135	7.692083333333334	cons_10y	PGT135
C_unmodified.kic_loops.151.depth_asa.PGT135	7.165833333333333	cons_10y	PGT135
C_unmodified.kic_loops.104.depth_asa.PGT135	6.519583333333332	cons_10y	PGT135
C_unmodified.kic_loops.496.depth_asa.PGT135	7.49125	cons_10y	PGT135
C_unmodified.kic_loops.459.depth_asa.PGT135	7.449166666666667	cons_10y	PGT135
C_unmodified.kic_loops.310.depth_asa.PGT135	6.707083333333333	cons_10y	PGT135
C_unmodified.kic_loops.226.depth_asa.PGT135	6.612916666666667	cons_10y	PGT135
C_unmodified.kic_loops.335.depth_asa.PGT135	6.532083333333333	cons_10y	PGT135
C_unmodified.kic_loops.340.depth_asa.PGT135	7.444583333333333	cons_10y	PGT135
C_unmodified.kic_loops.319.depth_asa.PGT135	6.96875	cons_10y	PGT135
C_unmodified.kic_loops.258.depth_asa.PGT135	7.834583333333334	cons_10y	PGT135
C_unmodified.kic_loops.382.depth_asa.PGT135	6.63375	cons_10y	PGT135
C_unmodified.kic_loops.019.depth_asa.PGT135	6.840416666666666	cons_10y	PGT135
C_unmodified.kic_loops.403.depth_asa.PGT135	8.544583333333334	cons_10y	PGT135
C_redesigned.kic_loops.468.depth_asa.PGT135	6.477083333333333	HV_redesgin	PGT135
C_redesigned.kic_loops.009.depth_asa.PGT135	6.58125	HV_redesgin	PGT135
C_redesigned.kic_loops.183.depth_asa.PGT135	6.780416666666667	HV_redesgin	PGT135
C_redesigned.kic_loops.271.depth_asa.PGT135	6.6525	HV_redesgin	PGT135
C_redesigned.kic_loops.438.depth_asa.PGT135	6.5441666666666665	HV_redesgin	PGT135
C_redesigned.kic_loops.389.depth_asa.PGT135	6.756249999999999	HV_redesgin	PGT135
C_redesigned.kic_loops.053.depth_asa.PGT135	6.572083333333334	HV_redesgin	PGT135
C_redesigned.kic_loops.336.depth_asa.PGT135	6.684166666666667	HV_redesgin	PGT135
C_redesigned.kic_loops.134.depth_asa.PGT135	6.609166666666667	HV_redesgin	PGT135
C_redesigned.kic_loops.104.depth_asa.PGT135	6.7775	HV_redesgin	PGT135
C_redesigned.kic_loops.004.depth_asa.PGT135	6.766249999999999	HV_redesgin	PGT135
C_redesigned.kic_loops.474.depth_asa.PGT135	6.5299999999999985	HV_redesgin	PGT135
C_redesigned.kic_loops.047.depth_asa.PGT135	6.548333333333333	HV_redesgin	PGT135
C_redesigned.kic_loops.142.depth_asa.PGT135	6.5320833333333335	HV_redesgin	PGT135
C_redesigned.kic_loops.464.depth_asa.PGT135	6.657916666666668	HV_redesgin	PGT135
C_redesigned.kic_loops.160.depth_asa.PGT135	6.873750000000001	HV_redesgin	PGT135
C_redesigned.kic_loops.067.depth_asa.PGT135	6.684583333333333	HV_redesgin	PGT135
C_redesigned.kic_loops.357.depth_asa.PGT135	6.764166666666667	HV_redesgin	PGT135
C_redesigned.kic_loops.224.depth_asa.PGT135	6.305416666666666	HV_redesgin	PGT135
C_redesigned.kic_loops.082.depth_asa.PGT135	6.4437500000000005	HV_redesgin	PGT135
C_redesigned.kic_loops.102.depth_asa.PGT135	7.061250000000001	HV_redesgin	PGT135
C_redesigned.kic_loops.311.depth_asa.PGT135	6.597916666666666	HV_redesgin	PGT135
C_redesigned.kic_loops.448.depth_asa.PGT135	6.714583333333333	HV_redesgin	PGT135
C_redesigned.kic_loops.220.depth_asa.PGT135	6.644583333333333	HV_redesgin	PGT135
C_redesigned.kic_loops.487.depth_asa.PGT135	6.687916666666666	HV_redesgin	PGT135
C_redesigned.kic_loops.033.depth_asa.PGT135	6.2	HV_redesgin	PGT135
C_redesigned.kic_loops.081.depth_asa.PGT135	6.480416666666666	HV_redesgin	PGT135
C_redesigned.kic_loops.256.depth_asa.PGT135	6.422916666666667	HV_redesgin	PGT135
C_redesigned.kic_loops.131.depth_asa.PGT135	6.990833333333335	HV_redesgin	PGT135
C_redesigned.kic_loops.334.depth_asa.PGT135	6.459583333333335	HV_redesgin	PGT135
C_redesigned.kic_loops.306.depth_asa.PGT135	6.734583333333333	HV_redesgin	PGT135
C_redesigned.kic_loops.041.depth_asa.PGT135	6.493333333333333	HV_redesgin	PGT135
C_redesigned.kic_loops.056.depth_asa.PGT135	6.592083333333334	HV_redesgin	PGT135
C_redesigned.kic_loops.453.depth_asa.PGT135	6.565416666666667	HV_redesgin	PGT135
C_redesigned.kic_loops.039.depth_asa.PGT135	6.591666666666666	HV_redesgin	PGT135
C_redesigned.kic_loops.314.depth_asa.PGT135	6.3379166666666675	HV_redesgin	PGT135
C_redesigned.kic_loops.310.depth_asa.PGT135	6.515833333333333	HV_redesgin	PGT135
C_redesigned.kic_loops.263.depth_asa.PGT135	6.595833333333334	HV_redesgin	PGT135
C_redesigned.kic_loops.445.depth_asa.PGT135	6.022083333333334	HV_redesgin	PGT135
C_redesigned.kic_loops.366.depth_asa.PGT135	6.43875	HV_redesgin	PGT135
C_redesigned.kic_loops.344.depth_asa.PGT135	6.84625	HV_redesgin	PGT135
C_redesigned.kic_loops.197.depth_asa.PGT135	6.257083333333334	HV_redesgin	PGT135
C_redesigned.kic_loops.163.depth_asa.PGT135	6.627916666666667	HV_redesgin	PGT135
C_redesigned.kic_loops.209.depth_asa.PGT135	6.671250000000001	HV_redesgin	PGT135
C_redesigned.kic_loops.316.depth_asa.PGT135	6.792083333333333	HV_redesgin	PGT135
C_redesigned.kic_loops.190.depth_asa.PGT135	6.263333333333333	HV_redesgin	PGT135
C_redesigned.kic_loops.087.depth_asa.PGT135	6.485416666666667	HV_redesgin	PGT135
C_redesigned.kic_loops.410.depth_asa.PGT135	7.365416666666667	HV_redesgin	PGT135
C_redesigned.kic_loops.420.depth_asa.PGT135	7.032083333333333	HV_redesgin	PGT135
C_redesigned.kic_loops.458.depth_asa.PGT135	6.3758333333333335	HV_redesgin	PGT135
C_redesigned.kic_loops.402.depth_asa.PGT135	6.590416666666667	HV_redesgin	PGT135
C_redesigned.kic_loops.070.depth_asa.PGT135	7.046250000000001	HV_redesgin	PGT135
C_redesigned.kic_loops.089.depth_asa.PGT135	6.135833333333333	HV_redesgin	PGT135
C_redesigned.kic_loops.022.depth_asa.PGT135	7.490416666666667	HV_redesgin	PGT135
C_redesigned.kic_loops.212.depth_asa.PGT135	6.861249999999999	HV_redesgin	PGT135
C_redesigned.kic_loops.236.depth_asa.PGT135	6.600416666666667	HV_redesgin	PGT135
C_redesigned.kic_loops.243.depth_asa.PGT135	6.622916666666666	HV_redesgin	PGT135
C_redesigned.kic_loops.400.depth_asa.PGT135	6.44	HV_redesgin	PGT135
C_redesigned.kic_loops.428.depth_asa.PGT135	6.452916666666667	HV_redesgin	PGT135
C_redesigned.kic_loops.321.depth_asa.PGT135	6.38	HV_redesgin	PGT135
C_redesigned.kic_loops.210.depth_asa.PGT135	6.729166666666667	HV_redesgin	PGT135
C_redesigned.kic_loops.112.depth_asa.PGT135	6.5325000000000015	HV_redesgin	PGT135
C_redesigned.kic_loops.063.depth_asa.PGT135	6.572500000000001	HV_redesgin	PGT135
C_redesigned.kic_loops.301.depth_asa.PGT135	6.784583333333333	HV_redesgin	PGT135
C_redesigned.kic_loops.358.depth_asa.PGT135	6.585833333333333	HV_redesgin	PGT135
C_redesigned.kic_loops.231.depth_asa.PGT135	6.921666666666667	HV_redesgin	PGT135
C_redesigned.kic_loops.426.depth_asa.PGT135	6.956666666666666	HV_redesgin	PGT135
C_redesigned.kic_loops.488.depth_asa.PGT135	6.399583333333332	HV_redesgin	PGT135
C_redesigned.kic_loops.359.depth_asa.PGT135	6.482500000000001	HV_redesgin	PGT135
C_redesigned.kic_loops.497.depth_asa.PGT135	6.287499999999999	HV_redesgin	PGT135
C_redesigned.kic_loops.337.depth_asa.PGT135	6.40625	HV_redesgin	PGT135
C_redesigned.kic_loops.181.depth_asa.PGT135	6.520416666666667	HV_redesgin	PGT135
C_redesigned.kic_loops.118.depth_asa.PGT135	6.584583333333334	HV_redesgin	PGT135
C_redesigned.kic_loops.498.depth_asa.PGT135	6.244166666666666	HV_redesgin	PGT135
C_redesigned.kic_loops.180.depth_asa.PGT135	6.733333333333334	HV_redesgin	PGT135
C_redesigned.kic_loops.330.depth_asa.PGT135	6.695416666666667	HV_redesgin	PGT135
C_redesigned.kic_loops.407.depth_asa.PGT135	6.615416666666667	HV_redesgin	PGT135
C_redesigned.kic_loops.482.depth_asa.PGT135	6.653333333333332	HV_redesgin	PGT135
C_redesigned.kic_loops.395.depth_asa.PGT135	6.42875	HV_redesgin	PGT135
C_redesigned.kic_loops.288.depth_asa.PGT135	7.1575	HV_redesgin	PGT135
C_redesigned.kic_loops.229.depth_asa.PGT135	6.284583333333334	HV_redesgin	PGT135
C_redesigned.kic_loops.392.depth_asa.PGT135	7.291666666666667	HV_redesgin	PGT135
C_redesigned.kic_loops.046.depth_asa.PGT135	6.780416666666667	HV_redesgin	PGT135
C_redesigned.kic_loops.177.depth_asa.PGT135	7.025833333333334	HV_redesgin	PGT135
C_redesigned.kic_loops.119.depth_asa.PGT135	6.34125	HV_redesgin	PGT135
C_redesigned.kic_loops.419.depth_asa.PGT135	7.252083333333334	HV_redesgin	PGT135
C_redesigned.kic_loops.272.depth_asa.PGT135	7.212916666666666	HV_redesgin	PGT135
C_redesigned.kic_loops.075.depth_asa.PGT135	6.32	HV_redesgin	PGT135
C_redesigned.kic_loops.382.depth_asa.PGT135	6.40625	HV_redesgin	PGT135
C_redesigned.kic_loops.157.depth_asa.PGT135	6.42625	HV_redesgin	PGT135
C_redesigned.kic_loops.320.depth_asa.PGT135	6.632083333333334	HV_redesgin	PGT135
C_redesigned.kic_loops.447.depth_asa.PGT135	6.754166666666666	HV_redesgin	PGT135
C_redesigned.kic_loops.257.depth_asa.PGT135	6.675000000000001	HV_redesgin	PGT135
C_redesigned.kic_loops.029.depth_asa.PGT135	6.767916666666667	HV_redesgin	PGT135
C_redesigned.kic_loops.386.depth_asa.PGT135	6.53125	HV_redesgin	PGT135
C_redesigned.kic_loops.380.depth_asa.PGT135	6.46875	HV_redesgin	PGT135
C_redesigned.kic_loops.403.depth_asa.PGT135	6.28125	HV_redesgin	PGT135
C_redesigned.kic_loops.061.depth_asa.PGT135	6.761666666666667	HV_redesgin	PGT135
C_redesigned.kic_loops.176.depth_asa.PGT135	6.405833333333334	HV_redesgin	PGT135
C_redesigned.kic_loops.349.depth_asa.PGT135	6.72625	HV_redesgin	PGT135
C_unmodified.kic_loops.457.depth_asa.VRC01	6.622	cons_10y	VRC01
C_unmodified.kic_loops.317.depth_asa.VRC01	6.1077142857142865	cons_10y	VRC01
C_unmodified.kic_loops.288.depth_asa.VRC01	5.386285714285715	cons_10y	VRC01
C_unmodified.kic_loops.196.depth_asa.VRC01	6.014	cons_10y	VRC01
C_unmodified.kic_loops.413.depth_asa.VRC01	5.613714285714286	cons_10y	VRC01
C_unmodified.kic_loops.442.depth_asa.VRC01	6.1885714285714295	cons_10y	VRC01
C_unmodified.kic_loops.009.depth_asa.VRC01	5.637142857142858	cons_10y	VRC01
C_unmodified.kic_loops.264.depth_asa.VRC01	5.733142857142858	cons_10y	VRC01
C_unmodified.kic_loops.295.depth_asa.VRC01	6.0757142857142865	cons_10y	VRC01
C_unmodified.kic_loops.392.depth_asa.VRC01	5.820857142857144	cons_10y	VRC01
C_unmodified.kic_loops.033.depth_asa.VRC01	5.0594285714285725	cons_10y	VRC01
C_unmodified.kic_loops.346.depth_asa.VRC01	6.709142857142857	cons_10y	VRC01
C_unmodified.kic_loops.313.depth_asa.VRC01	5.457428571428572	cons_10y	VRC01
C_unmodified.kic_loops.402.depth_asa.VRC01	5.708285714285715	cons_10y	VRC01
C_unmodified.kic_loops.487.depth_asa.VRC01	5.7288571428571435	cons_10y	VRC01
C_unmodified.kic_loops.165.depth_asa.VRC01	5.848285714285715	cons_10y	VRC01
C_unmodified.kic_loops.236.depth_asa.VRC01	5.840285714285715	cons_10y	VRC01
C_unmodified.kic_loops.344.depth_asa.VRC01	5.671142857142858	cons_10y	VRC01
C_unmodified.kic_loops.120.depth_asa.VRC01	5.766285714285715	cons_10y	VRC01
C_unmodified.kic_loops.217.depth_asa.VRC01	6.5768571428571425	cons_10y	VRC01
C_unmodified.kic_loops.356.depth_asa.VRC01	5.678285714285716	cons_10y	VRC01
C_unmodified.kic_loops.391.depth_asa.VRC01	5.896571428571429	cons_10y	VRC01
C_unmodified.kic_loops.044.depth_asa.VRC01	6.113714285714286	cons_10y	VRC01
C_unmodified.kic_loops.363.depth_asa.VRC01	6.614285714285714	cons_10y	VRC01
C_unmodified.kic_loops.387.depth_asa.VRC01	6.333428571428572	cons_10y	VRC01
C_unmodified.kic_loops.446.depth_asa.VRC01	5.614285714285715	cons_10y	VRC01
C_unmodified.kic_loops.454.depth_asa.VRC01	5.857142857142857	cons_10y	VRC01
C_unmodified.kic_loops.286.depth_asa.VRC01	5.5762857142857145	cons_10y	VRC01
C_unmodified.kic_loops.054.depth_asa.VRC01	5.4060000000000015	cons_10y	VRC01
C_unmodified.kic_loops.112.depth_asa.VRC01	6.266571428571429	cons_10y	VRC01
C_unmodified.kic_loops.105.depth_asa.VRC01	5.864285714285716	cons_10y	VRC01
C_unmodified.kic_loops.136.depth_asa.VRC01	6.039714285714287	cons_10y	VRC01
C_unmodified.kic_loops.357.depth_asa.VRC01	5.4462857142857155	cons_10y	VRC01
C_unmodified.kic_loops.483.depth_asa.VRC01	5.774000000000001	cons_10y	VRC01
C_unmodified.kic_loops.433.depth_asa.VRC01	5.467142857142858	cons_10y	VRC01
C_unmodified.kic_loops.463.depth_asa.VRC01	5.578285714285715	cons_10y	VRC01
C_unmodified.kic_loops.448.depth_asa.VRC01	5.621714285714286	cons_10y	VRC01
C_unmodified.kic_loops.298.depth_asa.VRC01	5.45257142857143	cons_10y	VRC01
C_unmodified.kic_loops.195.depth_asa.VRC01	5.7377142857142855	cons_10y	VRC01
C_unmodified.kic_loops.443.depth_asa.VRC01	6.219428571428572	cons_10y	VRC01
C_unmodified.kic_loops.399.depth_asa.VRC01	5.555142857142857	cons_10y	VRC01
C_unmodified.kic_loops.378.depth_asa.VRC01	5.4860000000000015	cons_10y	VRC01
C_unmodified.kic_loops.046.depth_asa.VRC01	6.549714285714286	cons_10y	VRC01
C_unmodified.kic_loops.124.depth_asa.VRC01	5.7051428571428575	cons_10y	VRC01
C_unmodified.kic_loops.418.depth_asa.VRC01	5.781142857142858	cons_10y	VRC01
C_unmodified.kic_loops.113.depth_asa.VRC01	6.341142857142857	cons_10y	VRC01
C_unmodified.kic_loops.393.depth_asa.VRC01	6.325142857142857	cons_10y	VRC01
C_unmodified.kic_loops.364.depth_asa.VRC01	5.979714285714286	cons_10y	VRC01
C_unmodified.kic_loops.071.depth_asa.VRC01	5.816	cons_10y	VRC01
C_unmodified.kic_loops.042.depth_asa.VRC01	6.025428571428573	cons_10y	VRC01
C_unmodified.kic_loops.252.depth_asa.VRC01	5.879428571428572	cons_10y	VRC01
C_unmodified.kic_loops.015.depth_asa.VRC01	5.9708571428571435	cons_10y	VRC01
C_unmodified.kic_loops.186.depth_asa.VRC01	6.075142857142857	cons_10y	VRC01
C_unmodified.kic_loops.432.depth_asa.VRC01	5.818000000000001	cons_10y	VRC01
C_unmodified.kic_loops.245.depth_asa.VRC01	6.252000000000002	cons_10y	VRC01
C_unmodified.kic_loops.305.depth_asa.VRC01	5.431714285714286	cons_10y	VRC01
C_unmodified.kic_loops.362.depth_asa.VRC01	6.090857142857143	cons_10y	VRC01
C_unmodified.kic_loops.440.depth_asa.VRC01	5.753428571428572	cons_10y	VRC01
C_unmodified.kic_loops.029.depth_asa.VRC01	6.0757142857142865	cons_10y	VRC01
C_unmodified.kic_loops.299.depth_asa.VRC01	5.393714285714286	cons_10y	VRC01
C_unmodified.kic_loops.293.depth_asa.VRC01	5.862571428571428	cons_10y	VRC01
C_unmodified.kic_loops.164.depth_asa.VRC01	5.76657142857143	cons_10y	VRC01
C_unmodified.kic_loops.080.depth_asa.VRC01	5.973428571428573	cons_10y	VRC01
C_unmodified.kic_loops.197.depth_asa.VRC01	6.042571428571429	cons_10y	VRC01
C_unmodified.kic_loops.178.depth_asa.VRC01	6.230285714285714	cons_10y	VRC01
C_unmodified.kic_loops.219.depth_asa.VRC01	6.078285714285715	cons_10y	VRC01
C_unmodified.kic_loops.361.depth_asa.VRC01	6.085999999999999	cons_10y	VRC01
C_unmodified.kic_loops.439.depth_asa.VRC01	6.144857142857143	cons_10y	VRC01
C_unmodified.kic_loops.081.depth_asa.VRC01	5.846857142857143	cons_10y	VRC01
C_unmodified.kic_loops.329.depth_asa.VRC01	5.502857142857144	cons_10y	VRC01
C_unmodified.kic_loops.469.depth_asa.VRC01	6.251714285714286	cons_10y	VRC01
C_unmodified.kic_loops.452.depth_asa.VRC01	5.661714285714287	cons_10y	VRC01
C_unmodified.kic_loops.076.depth_asa.VRC01	6.6334285714285715	cons_10y	VRC01
C_unmodified.kic_loops.231.depth_asa.VRC01	6.10342857142857	cons_10y	VRC01
C_unmodified.kic_loops.332.depth_asa.VRC01	6.337714285714286	cons_10y	VRC01
C_unmodified.kic_loops.417.depth_asa.VRC01	5.945714285714287	cons_10y	VRC01
C_unmodified.kic_loops.208.depth_asa.VRC01	6.078285714285714	cons_10y	VRC01
C_unmodified.kic_loops.474.depth_asa.VRC01	6.226000000000001	cons_10y	VRC01
C_unmodified.kic_loops.058.depth_asa.VRC01	5.476857142857144	cons_10y	VRC01
C_unmodified.kic_loops.420.depth_asa.VRC01	5.954	cons_10y	VRC01
C_unmodified.kic_loops.100.depth_asa.VRC01	6.072571428571429	cons_10y	VRC01
C_unmodified.kic_loops.189.depth_asa.VRC01	6.404285714285716	cons_10y	VRC01
C_unmodified.kic_loops.203.depth_asa.VRC01	5.536857142857143	cons_10y	VRC01
C_unmodified.kic_loops.177.depth_asa.VRC01	5.580285714285715	cons_10y	VRC01
C_unmodified.kic_loops.333.depth_asa.VRC01	5.616857142857143	cons_10y	VRC01
C_unmodified.kic_loops.498.depth_asa.VRC01	5.595428571428571	cons_10y	VRC01
C_unmodified.kic_loops.353.depth_asa.VRC01	6.1894285714285715	cons_10y	VRC01
C_unmodified.kic_loops.151.depth_asa.VRC01	6.4860000000000015	cons_10y	VRC01
C_unmodified.kic_loops.104.depth_asa.VRC01	5.659142857142857	cons_10y	VRC01
C_unmodified.kic_loops.496.depth_asa.VRC01	5.799142857142858	cons_10y	VRC01
C_unmodified.kic_loops.459.depth_asa.VRC01	6.494857142857143	cons_10y	VRC01
C_unmodified.kic_loops.310.depth_asa.VRC01	5.67057142857143	cons_10y	VRC01
C_unmodified.kic_loops.226.depth_asa.VRC01	5.732857142857142	cons_10y	VRC01
C_unmodified.kic_loops.335.depth_asa.VRC01	5.31457142857143	cons_10y	VRC01
C_unmodified.kic_loops.340.depth_asa.VRC01	5.523428571428572	cons_10y	VRC01
C_unmodified.kic_loops.319.depth_asa.VRC01	6.318	cons_10y	VRC01
C_unmodified.kic_loops.258.depth_asa.VRC01	5.948	cons_10y	VRC01
C_unmodified.kic_loops.382.depth_asa.VRC01	5.9542857142857155	cons_10y	VRC01
C_unmodified.kic_loops.019.depth_asa.VRC01	5.517428571428573	cons_10y	VRC01
C_unmodified.kic_loops.403.depth_asa.VRC01	6.192000000000001	cons_10y	VRC01
C_redesigned.kic_loops.468.depth_asa.VRC01	5.300285714285714	HV_redesgin	VRC01
C_redesigned.kic_loops.009.depth_asa.VRC01	5.394	HV_redesgin	VRC01
C_redesigned.kic_loops.183.depth_asa.VRC01	5.186285714285715	HV_redesgin	VRC01
C_redesigned.kic_loops.271.depth_asa.VRC01	5.3354285714285705	HV_redesgin	VRC01
C_redesigned.kic_loops.438.depth_asa.VRC01	5.297714285714285	HV_redesgin	VRC01
C_redesigned.kic_loops.389.depth_asa.VRC01	5.272571428571428	HV_redesgin	VRC01
C_redesigned.kic_loops.053.depth_asa.VRC01	5.326	HV_redesgin	VRC01
C_redesigned.kic_loops.336.depth_asa.VRC01	5.226	HV_redesgin	VRC01
C_redesigned.kic_loops.134.depth_asa.VRC01	5.396	HV_redesgin	VRC01
C_redesigned.kic_loops.104.depth_asa.VRC01	5.267714285714285	HV_redesgin	VRC01
C_redesigned.kic_loops.004.depth_asa.VRC01	5.3665714285714285	HV_redesgin	VRC01
C_redesigned.kic_loops.474.depth_asa.VRC01	5.234285714285715	HV_redesgin	VRC01
C_redesigned.kic_loops.047.depth_asa.VRC01	5.452571428571429	HV_redesgin	VRC01
C_redesigned.kic_loops.142.depth_asa.VRC01	5.269714285714286	HV_redesgin	VRC01
C_redesigned.kic_loops.464.depth_asa.VRC01	5.072571428571428	HV_redesgin	VRC01
C_redesigned.kic_loops.160.depth_asa.VRC01	5.2625714285714285	HV_redesgin	VRC01
C_redesigned.kic_loops.067.depth_asa.VRC01	5.293428571428572	HV_redesgin	VRC01
C_redesigned.kic_loops.357.depth_asa.VRC01	5.362571428571428	HV_redesgin	VRC01
C_redesigned.kic_loops.224.depth_asa.VRC01	5.4225714285714295	HV_redesgin	VRC01
C_redesigned.kic_loops.082.depth_asa.VRC01	5.216857142857143	HV_redesgin	VRC01
C_redesigned.kic_loops.102.depth_asa.VRC01	5.3751428571428574	HV_redesgin	VRC01
C_redesigned.kic_loops.311.depth_asa.VRC01	5.325142857142857	HV_redesgin	VRC01
C_redesigned.kic_loops.448.depth_asa.VRC01	5.316285714285715	HV_redesgin	VRC01
C_redesigned.kic_loops.220.depth_asa.VRC01	5.334285714285714	HV_redesgin	VRC01
C_redesigned.kic_loops.487.depth_asa.VRC01	5.275714285714286	HV_redesgin	VRC01
C_redesigned.kic_loops.033.depth_asa.VRC01	5.376857142857143	HV_redesgin	VRC01
C_redesigned.kic_loops.081.depth_asa.VRC01	5.607428571428571	HV_redesgin	VRC01
C_redesigned.kic_loops.256.depth_asa.VRC01	5.3837142857142855	HV_redesgin	VRC01
C_redesigned.kic_loops.131.depth_asa.VRC01	5.360285714285713	HV_redesgin	VRC01
C_redesigned.kic_loops.334.depth_asa.VRC01	5.51	HV_redesgin	VRC01
C_redesigned.kic_loops.306.depth_asa.VRC01	5.327999999999999	HV_redesgin	VRC01
C_redesigned.kic_loops.041.depth_asa.VRC01	5.325428571428571	HV_redesgin	VRC01
C_redesigned.kic_loops.056.depth_asa.VRC01	5.233428571428571	HV_redesgin	VRC01
C_redesigned.kic_loops.453.depth_asa.VRC01	5.631714285714286	HV_redesgin	VRC01
C_redesigned.kic_loops.039.depth_asa.VRC01	5.199999999999999	HV_redesgin	VRC01
C_redesigned.kic_loops.314.depth_asa.VRC01	5.088	HV_redesgin	VRC01
C_redesigned.kic_loops.310.depth_asa.VRC01	5.235714285714286	HV_redesgin	VRC01
C_redesigned.kic_loops.263.depth_asa.VRC01	5.373714285714286	HV_redesgin	VRC01
C_redesigned.kic_loops.445.depth_asa.VRC01	5.309428571428572	HV_redesgin	VRC01
C_redesigned.kic_loops.366.depth_asa.VRC01	5.310285714285714	HV_redesgin	VRC01
C_redesigned.kic_loops.344.depth_asa.VRC01	5.287714285714286	HV_redesgin	VRC01
C_redesigned.kic_loops.197.depth_asa.VRC01	5.292	HV_redesgin	VRC01
C_redesigned.kic_loops.163.depth_asa.VRC01	5.423714285714286	HV_redesgin	VRC01
C_redesigned.kic_loops.209.depth_asa.VRC01	5.575714285714285	HV_redesgin	VRC01
C_redesigned.kic_loops.316.depth_asa.VRC01	5.398285714285715	HV_redesgin	VRC01
C_redesigned.kic_loops.190.depth_asa.VRC01	5.367428571428571	HV_redesgin	VRC01
C_redesigned.kic_loops.087.depth_asa.VRC01	5.516	HV_redesgin	VRC01
C_redesigned.kic_loops.410.depth_asa.VRC01	5.215714285714286	HV_redesgin	VRC01
C_redesigned.kic_loops.420.depth_asa.VRC01	5.362571428571428	HV_redesgin	VRC01
C_redesigned.kic_loops.458.depth_asa.VRC01	5.324285714285714	HV_redesgin	VRC01
C_redesigned.kic_loops.402.depth_asa.VRC01	5.117999999999999	HV_redesgin	VRC01
C_redesigned.kic_loops.070.depth_asa.VRC01	5.389714285714286	HV_redesgin	VRC01
C_redesigned.kic_loops.089.depth_asa.VRC01	5.357142857142857	HV_redesgin	VRC01
C_redesigned.kic_loops.022.depth_asa.VRC01	5.360571428571428	HV_redesgin	VRC01
C_redesigned.kic_loops.212.depth_asa.VRC01	5.3742857142857146	HV_redesgin	VRC01
C_redesigned.kic_loops.236.depth_asa.VRC01	5.222	HV_redesgin	VRC01
C_redesigned.kic_loops.243.depth_asa.VRC01	5.566571428571429	HV_redesgin	VRC01
C_redesigned.kic_loops.400.depth_asa.VRC01	5.308857142857143	HV_redesgin	VRC01
C_redesigned.kic_loops.428.depth_asa.VRC01	5.281142857142857	HV_redesgin	VRC01
C_redesigned.kic_loops.321.depth_asa.VRC01	5.234857142857143	HV_redesgin	VRC01
C_redesigned.kic_loops.210.depth_asa.VRC01	5.285142857142857	HV_redesgin	VRC01
C_redesigned.kic_loops.112.depth_asa.VRC01	5.295428571428571	HV_redesgin	VRC01
C_redesigned.kic_loops.063.depth_asa.VRC01	5.392571428571429	HV_redesgin	VRC01
C_redesigned.kic_loops.301.depth_asa.VRC01	5.177428571428572	HV_redesgin	VRC01
C_redesigned.kic_loops.358.depth_asa.VRC01	5.137714285714286	HV_redesgin	VRC01
C_redesigned.kic_loops.231.depth_asa.VRC01	5.21	HV_redesgin	VRC01
C_redesigned.kic_loops.426.depth_asa.VRC01	5.383714285714286	HV_redesgin	VRC01
C_redesigned.kic_loops.488.depth_asa.VRC01	5.661714285714286	HV_redesgin	VRC01
C_redesigned.kic_loops.359.depth_asa.VRC01	5.116	HV_redesgin	VRC01
C_redesigned.kic_loops.497.depth_asa.VRC01	5.216	HV_redesgin	VRC01
C_redesigned.kic_loops.337.depth_asa.VRC01	5.271142857142857	HV_redesgin	VRC01
C_redesigned.kic_loops.181.depth_asa.VRC01	5.3262857142857145	HV_redesgin	VRC01
C_redesigned.kic_loops.118.depth_asa.VRC01	5.6897142857142855	HV_redesgin	VRC01
C_redesigned.kic_loops.498.depth_asa.VRC01	5.093428571428571	HV_redesgin	VRC01
C_redesigned.kic_loops.180.depth_asa.VRC01	5.59	HV_redesgin	VRC01
C_redesigned.kic_loops.330.depth_asa.VRC01	5.460285714285714	HV_redesgin	VRC01
C_redesigned.kic_loops.407.depth_asa.VRC01	5.158	HV_redesgin	VRC01
C_redesigned.kic_loops.482.depth_asa.VRC01	5.145142857142858	HV_redesgin	VRC01
C_redesigned.kic_loops.395.depth_asa.VRC01	5.552285714285714	HV_redesgin	VRC01
C_redesigned.kic_loops.288.depth_asa.VRC01	5.496571428571428	HV_redesgin	VRC01
C_redesigned.kic_loops.229.depth_asa.VRC01	5.186571428571429	HV_redesgin	VRC01
C_redesigned.kic_loops.392.depth_asa.VRC01	5.259428571428572	HV_redesgin	VRC01
C_redesigned.kic_loops.046.depth_asa.VRC01	5.2871428571428565	HV_redesgin	VRC01
C_redesigned.kic_loops.177.depth_asa.VRC01	5.241142857142857	HV_redesgin	VRC01
C_redesigned.kic_loops.119.depth_asa.VRC01	5.502571428571429	HV_redesgin	VRC01
C_redesigned.kic_loops.419.depth_asa.VRC01	5.348571428571428	HV_redesgin	VRC01
C_redesigned.kic_loops.272.depth_asa.VRC01	5.264857142857143	HV_redesgin	VRC01
C_redesigned.kic_loops.075.depth_asa.VRC01	5.222	HV_redesgin	VRC01
C_redesigned.kic_loops.382.depth_asa.VRC01	5.223714285714286	HV_redesgin	VRC01
C_redesigned.kic_loops.157.depth_asa.VRC01	5.176	HV_redesgin	VRC01
C_redesigned.kic_loops.320.depth_asa.VRC01	5.262285714285714	HV_redesgin	VRC01
C_redesigned.kic_loops.447.depth_asa.VRC01	5.322285714285714	HV_redesgin	VRC01
C_redesigned.kic_loops.257.depth_asa.VRC01	5.565142857142857	HV_redesgin	VRC01
C_redesigned.kic_loops.029.depth_asa.VRC01	5.308285714285714	HV_redesgin	VRC01
C_redesigned.kic_loops.386.depth_asa.VRC01	5.488571428571428	HV_redesgin	VRC01
C_redesigned.kic_loops.380.depth_asa.VRC01	5.435714285714286	HV_redesgin	VRC01
C_redesigned.kic_loops.403.depth_asa.VRC01	5.086285714285714	HV_redesgin	VRC01
C_redesigned.kic_loops.061.depth_asa.VRC01	5.331714285714285	HV_redesgin	VRC01
C_redesigned.kic_loops.176.depth_asa.VRC01	5.3265714285714285	HV_redesgin	VRC01
C_redesigned.kic_loops.349.depth_asa.VRC01	5.3757142857142854	HV_redesgin	VRC01
C_unmodified.kic_loops.457.depth_asa.3BNC117	6.565294117647059	cons_10y	3BNC117
C_unmodified.kic_loops.317.depth_asa.3BNC117	5.986176470588236	cons_10y	3BNC117
C_unmodified.kic_loops.288.depth_asa.3BNC117	5.262352941176472	cons_10y	3BNC117
C_unmodified.kic_loops.196.depth_asa.3BNC117	5.857941176470589	cons_10y	3BNC117
C_unmodified.kic_loops.413.depth_asa.3BNC117	5.4897058823529425	cons_10y	3BNC117
C_unmodified.kic_loops.442.depth_asa.3BNC117	6.064705882352943	cons_10y	3BNC117
C_unmodified.kic_loops.009.depth_asa.3BNC117	5.508529411764706	cons_10y	3BNC117
C_unmodified.kic_loops.264.depth_asa.3BNC117	5.6005882352941185	cons_10y	3BNC117
C_unmodified.kic_loops.295.depth_asa.3BNC117	5.918823529411765	cons_10y	3BNC117
C_unmodified.kic_loops.392.depth_asa.3BNC117	5.736470588235295	cons_10y	3BNC117
C_unmodified.kic_loops.033.depth_asa.3BNC117	4.940882352941178	cons_10y	3BNC117
C_unmodified.kic_loops.346.depth_asa.3BNC117	6.647352941176471	cons_10y	3BNC117
C_unmodified.kic_loops.313.depth_asa.3BNC117	5.327352941176471	cons_10y	3BNC117
C_unmodified.kic_loops.402.depth_asa.3BNC117	5.584411764705883	cons_10y	3BNC117
C_unmodified.kic_loops.487.depth_asa.3BNC117	5.630294117647059	cons_10y	3BNC117
C_unmodified.kic_loops.165.depth_asa.3BNC117	5.715294117647059	cons_10y	3BNC117
C_unmodified.kic_loops.236.depth_asa.3BNC117	5.738235294117649	cons_10y	3BNC117
C_unmodified.kic_loops.344.depth_asa.3BNC117	5.541764705882353	cons_10y	3BNC117
C_unmodified.kic_loops.120.depth_asa.3BNC117	5.687352941176472	cons_10y	3BNC117
C_unmodified.kic_loops.217.depth_asa.3BNC117	6.458529411764706	cons_10y	3BNC117
C_unmodified.kic_loops.356.depth_asa.3BNC117	5.517058823529412	cons_10y	3BNC117
C_unmodified.kic_loops.391.depth_asa.3BNC117	5.756470588235295	cons_10y	3BNC117
C_unmodified.kic_loops.044.depth_asa.3BNC117	6.023823529411764	cons_10y	3BNC117
C_unmodified.kic_loops.363.depth_asa.3BNC117	6.543823529411764	cons_10y	3BNC117
C_unmodified.kic_loops.387.depth_asa.3BNC117	6.236764705882353	cons_10y	3BNC117
C_unmodified.kic_loops.446.depth_asa.3BNC117	5.476470588235294	cons_10y	3BNC117
C_unmodified.kic_loops.454.depth_asa.3BNC117	5.736470588235295	cons_10y	3BNC117
C_unmodified.kic_loops.286.depth_asa.3BNC117	5.443823529411766	cons_10y	3BNC117
C_unmodified.kic_loops.054.depth_asa.3BNC117	5.264117647058824	cons_10y	3BNC117
C_unmodified.kic_loops.112.depth_asa.3BNC117	6.180294117647059	cons_10y	3BNC117
C_unmodified.kic_loops.105.depth_asa.3BNC117	5.742647058823529	cons_10y	3BNC117
C_unmodified.kic_loops.136.depth_asa.3BNC117	5.908235294117649	cons_10y	3BNC117
C_unmodified.kic_loops.357.depth_asa.3BNC117	5.3432352941176475	cons_10y	3BNC117
C_unmodified.kic_loops.483.depth_asa.3BNC117	5.684117647058824	cons_10y	3BNC117
C_unmodified.kic_loops.433.depth_asa.3BNC117	5.3302941176470595	cons_10y	3BNC117
C_unmodified.kic_loops.463.depth_asa.3BNC117	5.426764705882354	cons_10y	3BNC117
C_unmodified.kic_loops.448.depth_asa.3BNC117	5.491470588235295	cons_10y	3BNC117
C_unmodified.kic_loops.298.depth_asa.3BNC117	5.335000000000001	cons_10y	3BNC117
C_unmodified.kic_loops.195.depth_asa.3BNC117	5.602352941176471	cons_10y	3BNC117
C_unmodified.kic_loops.443.depth_asa.3BNC117	6.063823529411765	cons_10y	3BNC117
C_unmodified.kic_loops.399.depth_asa.3BNC117	5.418823529411765	cons_10y	3BNC117
C_unmodified.kic_loops.378.depth_asa.3BNC117	5.367058823529413	cons_10y	3BNC117
C_unmodified.kic_loops.046.depth_asa.3BNC117	6.454411764705882	cons_10y	3BNC117
C_unmodified.kic_loops.124.depth_asa.3BNC117	5.579411764705882	cons_10y	3BNC117
C_unmodified.kic_loops.418.depth_asa.3BNC117	5.648823529411765	cons_10y	3BNC117
C_unmodified.kic_loops.113.depth_asa.3BNC117	6.264117647058823	cons_10y	3BNC117
C_unmodified.kic_loops.393.depth_asa.3BNC117	6.184117647058823	cons_10y	3BNC117
C_unmodified.kic_loops.364.depth_asa.3BNC117	5.874705882352941	cons_10y	3BNC117
C_unmodified.kic_loops.071.depth_asa.3BNC117	5.700294117647059	cons_10y	3BNC117
C_unmodified.kic_loops.042.depth_asa.3BNC117	5.891176470588236	cons_10y	3BNC117
C_unmodified.kic_loops.252.depth_asa.3BNC117	5.772058823529412	cons_10y	3BNC117
C_unmodified.kic_loops.015.depth_asa.3BNC117	5.845588235294118	cons_10y	3BNC117
C_unmodified.kic_loops.186.depth_asa.3BNC117	5.969117647058825	cons_10y	3BNC117
C_unmodified.kic_loops.432.depth_asa.3BNC117	5.688235294117648	cons_10y	3BNC117
C_unmodified.kic_loops.245.depth_asa.3BNC117	6.144117647058825	cons_10y	3BNC117
C_unmodified.kic_loops.305.depth_asa.3BNC117	5.290588235294118	cons_10y	3BNC117
C_unmodified.kic_loops.362.depth_asa.3BNC117	5.891176470588236	cons_10y	3BNC117
C_unmodified.kic_loops.440.depth_asa.3BNC117	5.6461764705882365	cons_10y	3BNC117
C_unmodified.kic_loops.029.depth_asa.3BNC117	5.973823529411765	cons_10y	3BNC117
C_unmodified.kic_loops.299.depth_asa.3BNC117	5.259411764705883	cons_10y	3BNC117
C_unmodified.kic_loops.293.depth_asa.3BNC117	5.758235294117648	cons_10y	3BNC117
C_unmodified.kic_loops.164.depth_asa.3BNC117	5.6455882352941185	cons_10y	3BNC117
C_unmodified.kic_loops.080.depth_asa.3BNC117	5.849705882352941	cons_10y	3BNC117
C_unmodified.kic_loops.197.depth_asa.3BNC117	5.906764705882354	cons_10y	3BNC117
C_unmodified.kic_loops.178.depth_asa.3BNC117	6.089411764705883	cons_10y	3BNC117
C_unmodified.kic_loops.219.depth_asa.3BNC117	5.967058823529412	cons_10y	3BNC117
C_unmodified.kic_loops.361.depth_asa.3BNC117	5.97529411764706	cons_10y	3BNC117
C_unmodified.kic_loops.439.depth_asa.3BNC117	6.0532352941176475	cons_10y	3BNC117
C_unmodified.kic_loops.081.depth_asa.3BNC117	5.750882352941177	cons_10y	3BNC117
C_unmodified.kic_loops.329.depth_asa.3BNC117	5.372647058823531	cons_10y	3BNC117
C_unmodified.kic_loops.469.depth_asa.3BNC117	6.160588235294117	cons_10y	3BNC117
C_unmodified.kic_loops.452.depth_asa.3BNC117	5.561176470588236	cons_10y	3BNC117
C_unmodified.kic_loops.076.depth_asa.3BNC117	6.519705882352942	cons_10y	3BNC117
C_unmodified.kic_loops.231.depth_asa.3BNC117	5.997647058823529	cons_10y	3BNC117
C_unmodified.kic_loops.332.depth_asa.3BNC117	6.120882352941176	cons_10y	3BNC117
C_unmodified.kic_loops.417.depth_asa.3BNC117	5.813529411764707	cons_10y	3BNC117
C_unmodified.kic_loops.208.depth_asa.3BNC117	5.9799999999999995	cons_10y	3BNC117
C_unmodified.kic_loops.474.depth_asa.3BNC117	6.1641176470588235	cons_10y	3BNC117
C_unmodified.kic_loops.058.depth_asa.3BNC117	5.325882352941177	cons_10y	3BNC117
C_unmodified.kic_loops.420.depth_asa.3BNC117	5.776470588235295	cons_10y	3BNC117
C_unmodified.kic_loops.100.depth_asa.3BNC117	5.961764705882352	cons_10y	3BNC117
C_unmodified.kic_loops.189.depth_asa.3BNC117	6.285294117647059	cons_10y	3BNC117
C_unmodified.kic_loops.203.depth_asa.3BNC117	5.404999999999999	cons_10y	3BNC117
C_unmodified.kic_loops.177.depth_asa.3BNC117	5.39264705882353	cons_10y	3BNC117
C_unmodified.kic_loops.333.depth_asa.3BNC117	5.498235294117647	cons_10y	3BNC117
C_unmodified.kic_loops.498.depth_asa.3BNC117	5.458823529411766	cons_10y	3BNC117
C_unmodified.kic_loops.353.depth_asa.3BNC117	6.065588235294118	cons_10y	3BNC117
C_unmodified.kic_loops.151.depth_asa.3BNC117	6.409705882352942	cons_10y	3BNC117
C_unmodified.kic_loops.104.depth_asa.3BNC117	5.553529411764706	cons_10y	3BNC117
C_unmodified.kic_loops.496.depth_asa.3BNC117	5.665	cons_10y	3BNC117
C_unmodified.kic_loops.459.depth_asa.3BNC117	6.448823529411764	cons_10y	3BNC117
C_unmodified.kic_loops.310.depth_asa.3BNC117	5.537941176470589	cons_10y	3BNC117
C_unmodified.kic_loops.226.depth_asa.3BNC117	5.60764705882353	cons_10y	3BNC117
C_unmodified.kic_loops.335.depth_asa.3BNC117	5.187352941176472	cons_10y	3BNC117
C_unmodified.kic_loops.340.depth_asa.3BNC117	5.365588235294118	cons_10y	3BNC117
C_unmodified.kic_loops.319.depth_asa.3BNC117	6.194117647058823	cons_10y	3BNC117
C_unmodified.kic_loops.258.depth_asa.3BNC117	5.850882352941177	cons_10y	3BNC117
C_unmodified.kic_loops.382.depth_asa.3BNC117	5.858529411764706	cons_10y	3BNC117
C_unmodified.kic_loops.019.depth_asa.3BNC117	5.393235294117648	cons_10y	3BNC117
C_unmodified.kic_loops.403.depth_asa.3BNC117	5.9755882352941185	cons_10y	3BNC117
C_redesigned.kic_loops.468.depth_asa.3BNC117	5.161470588235294	HV_redesgin	3BNC117
C_redesigned.kic_loops.009.depth_asa.3BNC117	5.282058823529413	HV_redesgin	3BNC117
C_redesigned.kic_loops.183.depth_asa.3BNC117	5.0791176470588235	HV_redesgin	3BNC117
C_redesigned.kic_loops.271.depth_asa.3BNC117	5.233529411764707	HV_redesgin	3BNC117
C_redesigned.kic_loops.438.depth_asa.3BNC117	5.187647058823529	HV_redesgin	3BNC117
C_redesigned.kic_loops.389.depth_asa.3BNC117	5.169999999999999	HV_redesgin	3BNC117
C_redesigned.kic_loops.053.depth_asa.3BNC117	5.208823529411765	HV_redesgin	3BNC117
C_redesigned.kic_loops.336.depth_asa.3BNC117	5.10970588235294	HV_redesgin	3BNC117
C_redesigned.kic_loops.134.depth_asa.3BNC117	5.267647058823529	HV_redesgin	3BNC117
C_redesigned.kic_loops.104.depth_asa.3BNC117	5.162058823529412	HV_redesgin	3BNC117
C_redesigned.kic_loops.004.depth_asa.3BNC117	5.258529411764705	HV_redesgin	3BNC117
C_redesigned.kic_loops.474.depth_asa.3BNC117	5.113235294117646	HV_redesgin	3BNC117
C_redesigned.kic_loops.047.depth_asa.3BNC117	5.340588235294118	HV_redesgin	3BNC117
C_redesigned.kic_loops.142.depth_asa.3BNC117	5.122647058823529	HV_redesgin	3BNC117
C_redesigned.kic_loops.464.depth_asa.3BNC117	4.956764705882352	HV_redesgin	3BNC117
C_redesigned.kic_loops.160.depth_asa.3BNC117	5.144117647058823	HV_redesgin	3BNC117
C_redesigned.kic_loops.067.depth_asa.3BNC117	5.167941176470587	HV_redesgin	3BNC117
C_redesigned.kic_loops.357.depth_asa.3BNC117	5.25764705882353	HV_redesgin	3BNC117
C_redesigned.kic_loops.224.depth_asa.3BNC117	5.284705882352942	HV_redesgin	3BNC117
C_redesigned.kic_loops.082.depth_asa.3BNC117	5.083529411764706	HV_redesgin	3BNC117
C_redesigned.kic_loops.102.depth_asa.3BNC117	5.266470588235294	HV_redesgin	3BNC117
C_redesigned.kic_loops.311.depth_asa.3BNC117	5.174117647058822	HV_redesgin	3BNC117
C_redesigned.kic_loops.448.depth_asa.3BNC117	5.202647058823529	HV_redesgin	3BNC117
C_redesigned.kic_loops.220.depth_asa.3BNC117	5.215588235294118	HV_redesgin	3BNC117
C_redesigned.kic_loops.487.depth_asa.3BNC117	5.167352941176469	HV_redesgin	3BNC117
C_redesigned.kic_loops.033.depth_asa.3BNC117	5.254705882352941	HV_redesgin	3BNC117
C_redesigned.kic_loops.081.depth_asa.3BNC117	5.493823529411764	HV_redesgin	3BNC117
C_redesigned.kic_loops.256.depth_asa.3BNC117	5.258529411764705	HV_redesgin	3BNC117
C_redesigned.kic_loops.131.depth_asa.3BNC117	5.260882352941176	HV_redesgin	3BNC117
C_redesigned.kic_loops.334.depth_asa.3BNC117	5.3820588235294125	HV_redesgin	3BNC117
C_redesigned.kic_loops.306.depth_asa.3BNC117	5.215588235294118	HV_redesgin	3BNC117
C_redesigned.kic_loops.041.depth_asa.3BNC117	5.164705882352941	HV_redesgin	3BNC117
C_redesigned.kic_loops.056.depth_asa.3BNC117	5.147058823529413	HV_redesgin	3BNC117
C_redesigned.kic_loops.453.depth_asa.3BNC117	5.480294117647058	HV_redesgin	3BNC117
C_redesigned.kic_loops.039.depth_asa.3BNC117	5.09470588235294	HV_redesgin	3BNC117
C_redesigned.kic_loops.314.depth_asa.3BNC117	4.986470588235294	HV_redesgin	3BNC117
C_redesigned.kic_loops.310.depth_asa.3BNC117	5.10735294117647	HV_redesgin	3BNC117
C_redesigned.kic_loops.263.depth_asa.3BNC117	5.257941176470588	HV_redesgin	3BNC117
C_redesigned.kic_loops.445.depth_asa.3BNC117	5.199117647058823	HV_redesgin	3BNC117
C_redesigned.kic_loops.366.depth_asa.3BNC117	5.185294117647059	HV_redesgin	3BNC117
C_redesigned.kic_loops.344.depth_asa.3BNC117	5.1635294117647055	HV_redesgin	3BNC117
C_redesigned.kic_loops.197.depth_asa.3BNC117	5.162058823529412	HV_redesgin	3BNC117
C_redesigned.kic_loops.163.depth_asa.3BNC117	5.297647058823529	HV_redesgin	3BNC117
C_redesigned.kic_loops.209.depth_asa.3BNC117	5.458529411764705	HV_redesgin	3BNC117
C_redesigned.kic_loops.316.depth_asa.3BNC117	5.277058823529411	HV_redesgin	3BNC117
C_redesigned.kic_loops.190.depth_asa.3BNC117	5.2294117647058815	HV_redesgin	3BNC117
C_redesigned.kic_loops.087.depth_asa.3BNC117	5.41	HV_redesgin	3BNC117
C_redesigned.kic_loops.410.depth_asa.3BNC117	5.103529411764706	HV_redesgin	3BNC117
C_redesigned.kic_loops.420.depth_asa.3BNC117	5.239705882352942	HV_redesgin	3BNC117
C_redesigned.kic_loops.458.depth_asa.3BNC117	5.2108823529411765	HV_redesgin	3BNC117
C_redesigned.kic_loops.402.depth_asa.3BNC117	5.0255882352941175	HV_redesgin	3BNC117
C_redesigned.kic_loops.070.depth_asa.3BNC117	5.272647058823529	HV_redesgin	3BNC117
C_redesigned.kic_loops.089.depth_asa.3BNC117	5.245588235294118	HV_redesgin	3BNC117
C_redesigned.kic_loops.022.depth_asa.3BNC117	5.247941176470587	HV_redesgin	3BNC117
C_redesigned.kic_loops.212.depth_asa.3BNC117	5.251176470588235	HV_redesgin	3BNC117
C_redesigned.kic_loops.236.depth_asa.3BNC117	5.11529411764706	HV_redesgin	3BNC117
C_redesigned.kic_loops.243.depth_asa.3BNC117	5.453529411764705	HV_redesgin	3BNC117
C_redesigned.kic_loops.400.depth_asa.3BNC117	5.154117647058824	HV_redesgin	3BNC117
C_redesigned.kic_loops.428.depth_asa.3BNC117	5.168529411764705	HV_redesgin	3BNC117
C_redesigned.kic_loops.321.depth_asa.3BNC117	5.125882352941176	HV_redesgin	3BNC117
C_redesigned.kic_loops.210.depth_asa.3BNC117	5.173529411764705	HV_redesgin	3BNC117
C_redesigned.kic_loops.112.depth_asa.3BNC117	5.179117647058824	HV_redesgin	3BNC117
C_redesigned.kic_loops.063.depth_asa.3BNC117	5.266764705882353	HV_redesgin	3BNC117
C_redesigned.kic_loops.301.depth_asa.3BNC117	5.06264705882353	HV_redesgin	3BNC117
C_redesigned.kic_loops.358.depth_asa.3BNC117	4.996764705882352	HV_redesgin	3BNC117
C_redesigned.kic_loops.231.depth_asa.3BNC117	5.08970588235294	HV_redesgin	3BNC117
C_redesigned.kic_loops.426.depth_asa.3BNC117	5.253235294117649	HV_redesgin	3BNC117
C_redesigned.kic_loops.488.depth_asa.3BNC117	5.533823529411764	HV_redesgin	3BNC117
C_redesigned.kic_loops.359.depth_asa.3BNC117	5.023529411764706	HV_redesgin	3BNC117
C_redesigned.kic_loops.497.depth_asa.3BNC117	5.092941176470588	HV_redesgin	3BNC117
C_redesigned.kic_loops.337.depth_asa.3BNC117	5.171176470588235	HV_redesgin	3BNC117
C_redesigned.kic_loops.181.depth_asa.3BNC117	5.201470588235295	HV_redesgin	3BNC117
C_redesigned.kic_loops.118.depth_asa.3BNC117	5.570294117647059	HV_redesgin	3BNC117
C_redesigned.kic_loops.498.depth_asa.3BNC117	4.964999999999999	HV_redesgin	3BNC117
C_redesigned.kic_loops.180.depth_asa.3BNC117	5.445882352941176	HV_redesgin	3BNC117
C_redesigned.kic_loops.330.depth_asa.3BNC117	5.31764705882353	HV_redesgin	3BNC117
C_redesigned.kic_loops.407.depth_asa.3BNC117	5.019411764705883	HV_redesgin	3BNC117
C_redesigned.kic_loops.482.depth_asa.3BNC117	5.0329411764705885	HV_redesgin	3BNC117
C_redesigned.kic_loops.395.depth_asa.3BNC117	5.429705882352941	HV_redesgin	3BNC117
C_redesigned.kic_loops.288.depth_asa.3BNC117	5.401176470588235	HV_redesgin	3BNC117
C_redesigned.kic_loops.229.depth_asa.3BNC117	5.082058823529412	HV_redesgin	3BNC117
C_redesigned.kic_loops.392.depth_asa.3BNC117	5.129117647058825	HV_redesgin	3BNC117
C_redesigned.kic_loops.046.depth_asa.3BNC117	5.149411764705882	HV_redesgin	3BNC117
C_redesigned.kic_loops.177.depth_asa.3BNC117	5.120588235294117	HV_redesgin	3BNC117
C_redesigned.kic_loops.119.depth_asa.3BNC117	5.406470588235295	HV_redesgin	3BNC117
C_redesigned.kic_loops.419.depth_asa.3BNC117	5.2244117647058825	HV_redesgin	3BNC117
C_redesigned.kic_loops.272.depth_asa.3BNC117	5.157941176470588	HV_redesgin	3BNC117
C_redesigned.kic_loops.075.depth_asa.3BNC117	5.110882352941176	HV_redesgin	3BNC117
C_redesigned.kic_loops.382.depth_asa.3BNC117	5.115294117647059	HV_redesgin	3BNC117
C_redesigned.kic_loops.157.depth_asa.3BNC117	5.078529411764705	HV_redesgin	3BNC117
C_redesigned.kic_loops.320.depth_asa.3BNC117	5.137941176470588	HV_redesgin	3BNC117
C_redesigned.kic_loops.447.depth_asa.3BNC117	5.213529411764705	HV_redesgin	3BNC117
C_redesigned.kic_loops.257.depth_asa.3BNC117	5.4473529411764705	HV_redesgin	3BNC117
C_redesigned.kic_loops.029.depth_asa.3BNC117	5.198529411764706	HV_redesgin	3BNC117
C_redesigned.kic_loops.386.depth_asa.3BNC117	5.378235294117648	HV_redesgin	3BNC117
C_redesigned.kic_loops.380.depth_asa.3BNC117	5.304411764705883	HV_redesgin	3BNC117
C_redesigned.kic_loops.403.depth_asa.3BNC117	4.9794117647058815	HV_redesgin	3BNC117
C_redesigned.kic_loops.061.depth_asa.3BNC117	5.220294117647059	HV_redesgin	3BNC117
C_redesigned.kic_loops.176.depth_asa.3BNC117	5.217941176470588	HV_redesgin	3BNC117
C_redesigned.kic_loops.349.depth_asa.3BNC117	5.258823529411764	HV_redesgin	3BNC117
