# Supplementary material for: Contemporary HIV-1 consensus Env with AI-assisted redesigned hypervariable loops promote antibody binding
Source: Nat Commun. 2024 May 9;15:3924. doi: 10.1038/s41467-024-48139-x (PMC11082178; doi:10.1038/s41467-024-48139-x)
Supplement: Supplementary file 3 — Source Data [file 41467_2024_48139_MOESM3_ESM.zip › SourceData/figs3d.PGT135-IC50.hvs-short-long.th10.csv]

	seqname	subtype	HV	IC50	Length	catagory	X	IC50_out
0	C.ZM.1998.ZM55_28A.AY423971	C	V1HV	2.0	7	short	-0.38438968513391353	2.0
1	CD.TZ.2006.6811_V7_C18.HM215340	other	V1HV	-1.2839966563652008	7	short	-0.21	-1.2839966563652008
2	C.TZ.2004.0921_V2_C14.HM215262	C	V1HV	-1.7212463990471711	7	short	-0.21	-1.7212463990471711
3	C.ZM.2003.ZM246F.FJ496194	C	V1HV	2.0	8	short	-0.3777731308828527	2.0
4	C.ZM.2000.ZM53_12.AY423984	C	V1HV	2.0	9	short	-0.36734798277500913	2.0
5	G.ES.2006.X2088_C9.EU885764	other	V1HV	-1.843693200505927	9	short	-0.17937721192076678	-1.843693200505927
6	A1D.KE..BS208_B1.KX364401	other	V1HV	-0.6363880201078557	9	short	-0.21	-0.6363880201078557
7	B.CH..ZENV07_0504_15.KU600814	B	V1HV	2.0	9	short	-0.3513937207607871	2.0
8	D.UG.1994.94UG114.AY494966	other	V1HV	0.11036408790163439	9	short	-0.16840033387287273	0.11036408790163439
9	A1.RW.1992.92RW020_2.EU855131	other	V1HV	0.04638589411601554	9	short	-0.21	0.04638589411601554
10	A1.TZ.2005.0330_V4_C3.HM215257	other	V1HV	2.0	9	short	-0.3280349563324472	2.0
11	CD.TZ..89_F1_2_25.HM215349	other	V1HV	1.4302686057959078	10	short	-0.21	1.4302686057959078
12	C.IN.1999.25710_2_43.EF117271	C	V1HV	0.2355284469075489	10	short	-0.21	0.2355284469075489
13	C.IN.1993.93IN905.AY669742	C	V1HV	-1.958607314841775	10	short	-0.21	-1.958607314841775
14	C.MW.2007.703010054_2A2.FJ443808	C	V1HV	2.0	11	short	-0.295960305590002	2.0
15	C.ZM.2000.ZM109_4.AY424138	C	V1HV	2.0	11	short	-0.2555903298457429	2.0
16	C.ZM.2002.ZM215_8.DQ422948	C	V1HV	-0.2924298239020636	11	short	-0.16453288546906691	-0.2924298239020636
17	C.ZM.2002.ZM233_6.DQ388517	C	V1HV	-0.2721091709128135	11	short	-0.2546398376110287	-0.2721091709128135
18	C.IN.2000.26191_2_48.EF117274	C	V1HV	2.0	11	short	-0.21	2.0
19	C.MW..S018_18.	C	V1HV	-1.2218487496163564	11	short	-0.16816355034773073	-1.2218487496163564
20	D.UG.2006.191821_E6_1.HM215270	other	V1HV	-0.30395830475792435	11	short	-0.21	-0.30395830475792435
21	C.ZA.2005.CAP45_G3.DQ435682	C	V1HV	2.0	11	short	-0.16440967015425703	2.0
22	02A1.CM.2005.T280_5.EU513183	other	V1HV	-1.1487416512809248	11	short	-0.23199524025756232	-1.1487416512809248
23	C.MW.2007.703010217_B6.KC894109	C	V1HV	2.0	11	short	-0.12403969440999796	2.0
24	07_BC.CN.2007.CNE20.HM215406	other	V1HV	-2.416381875141365	11	short	-0.21	-2.416381875141365
25	C.MW.2004.CE1086_B2.FJ444395	C	V1HV	2.0	12	short	-0.09196504366755277	2.0
26	C.ZA.1998.DU151_02.DQ411851	C	V1HV	2.0	12	short	-0.06860627923921286	2.0
27	C.TZ.2005.3637_V5_C3.HM215305	C	V1HV	-0.1272611725273312	12	short	-0.21	-0.1272611725273312
28	CD.TZ.2004.3337_V2_C6.HM215297	other	V1HV	2.0	12	short	-0.05265201722499088	2.0
29	CD.TZ.2005.3326_V4_C3.HM215296	other	V1HV	2.0	13	short	-0.04222686911714729	2.0
30	A1.KE.1994.Q842_D12.AF407160	other	V1HV	2.0	13	short	-0.03561031486608651	2.0
31	A1.KE..BB201_B42.DQ187171	other	V1HV	2.0	13	short	-0.23315217703565372	2.153679653679654
32	A1.KE..MB201_A1.DQ187026	other	V1HV	2.0	13	short	-0.18684782296434632	2.153679653679654
33	A1.KE.1994.Q23_17.AF004885	other	V1HV	1.217354952758995	13	short	-0.21	1.217354952758995
34	A1.KE.1993.BG505_W6M_C2_T332N.	other	V1HV	0.3490831687795902	13	short	-0.17893236354009623	0.3490831687795902
35	A1.KE..MG505_W0M_A2.DQ208449	other	V1HV	2.0	13	short	-0.2766858823393456	2.153679653679654
36	A1.KE.1993.BG505_W6M_C2.DQ208458	other	V1HV	1.7530388925762652	13	short	-0.1688806758218502	1.7530388925762652
37	A1.KE.1993.BG505_W6M_A5_T332N.DQ208456	other	V1HV	-0.585026652029182	13	short	-0.1669325451081438	-0.585026652029182
38	C.ZA.2005.CAP210_E8.DQ435683	C	V1HV	1.7919445563701935	13	short	-0.24322034945159288	1.7919445563701935
39	C.IN.1999.25925_2_22.EF117273	C	V1HV	1.6855339439096697	13	short	-0.21	1.6855339439096697
40	C.MW.2004.1394_C9G1.FJ444527	C	V1HV	-1.1426675035687315	28	long	0.2554515338530621	-1.1426675035687315
41	C.MW.2003.CE0393_C3.FJ444215	C	V1HV	2.0	28	long	0.03561031486608646	2.0
42	01_AE.CN.2007.BJOX010000_06_2.HM215373	01_AE	V1HV	2.0	28	long	0.04222686911714729	2.0
43	A1.TZ.2005.0260_V5_C36.HM215256	other	V1HV	-0.08797998789174652	28	long	0.25555445498084195	-0.08797998789174652
44	02_AG...MGRM_AG_002.MF510462	other	V1HV	2.0	28	long	0.05265201722499088	2.0
45	02_AG.CM.2004.211_9.EU513187	other	V1HV	2.0	28	long	0.06860627923921286	2.0
46	01_AE.TH.1990.CM244_EC1.JQ715397	01_AE	V1HV	2.0	28	long	0.09196504366755277	2.0
47	C.TZ.2004.6644_V2_C33.HM215336	C	V1HV	-1.3279021420642825	28	long	0.21	-1.3279021420642825
48	B.US.2001.TRJO4551_58.AY835450	B	V1HV	2.0	28	long	0.12403969440999796	2.0
49	01_AE.TH.1993.TH976_17.U08458	01_AE	V1HV	2.0	28	long	0.16440967015425706	2.0
50	C.MW.2005.CE2060_G9.FJ444607	C	V1HV	2.0	28	long	0.21	2.0
51	A1.KE..BI369_9A.DQ187019	other	V1HV	-0.9430951486635274	29	long	0.25553559896773836	-0.9430951486635274
52	A1.KE..MI369_A5.DQ187018	other	V1HV	-0.7144426909922262	29	long	0.21	-0.7144426909922262
53	B.US.2000.THRO4156.AY835448	B	V1HV	2.0	29	long	0.255590329845743	2.0
54	C.ZA.2007.704809221_1B3.FJ444103	C	V1HV	2.0	30	long	0.295960305590002	2.0
55	02_AG.FR.1991.DJ263_8.EU855130	other	V1HV	2.0	30	long	0.3280349563324472	2.0
56	D.UG.2001.231965_C1.JQ361079	other	V1HV	2.0	30	long	0.3513937207607871	2.0
57	B.CN.2006.CNE4.HM215413	B	V1HV	-0.6675615400843947	30	long	0.2535002182656756	-0.6675615400843947
58	01_AE.CN.2006.CNE3.HM215410	01_AE	V1HV	2.0	31	long	0.36734798277500913	2.0
59	B.CH.2001.NAB9PRE_CL_106.EU023928	B	V1HV	2.0	31	long	0.3777731308828527	2.0
60	A1.TZ.2005.0439_V5_C1.HM215258	other	V1HV	-0.09420411963213146	32	long	0.21	-0.09420411963213146
61	C.ZM.2002.ZM197_7.DQ388515	C	V1HV	2.0	33	long	0.3843896851339135	2.0
62	C.ZA.1998.TV1_29.EU855132	C	V1HV	2.0	33	long	0.18684782296434627	2.153679653679654
63	C.TZ.2004.6631_V3_C10.HM215335	C	V1HV	2.0	33	long	0.23315217703565366	2.153679653679654
64	C.TZ.2003.6471_V1_C16.HM215328	C	V1HV	2.0	33	long	0.14331411766065438	2.153679653679654
65	B.US.1996.6244_13_B5_4567.EU289191	B	V1HV	-0.9507819773298184	33	long	0.21	-0.9507819773298184
66	C.CN.2006.CNE58.HM215421	C	V1HV	2.0	33	long	0.2766858823393456	2.153679653679654
67	07_BC.CN.2004.CH070_1.EF117255	other	V1HV	-1.154901959985743	34	long	0.21	-1.154901959985743
68	D.KE.2001.NKU3006_EC1.JQ715411	other	V1HV	2.0	35	long	0.10688368431997201	2.153679653679654
69	01_AE.TH.1998.R1166_C1.JQ352783	01_AE	V1HV	2.0	35	long	0.31311631568002796	2.153679653679654
70	B.US.1996.BG1168_1.AY835443	B	V1HV	2.0	36	long	0.07925265957181593	2.153679653679654
71	C.ZA.2005.CAP244_D3.DQ435684	C	V1HV	2.0	36	long	0.340747340428184	2.153679653679654
72	C.CN.2007.CNE17.HM215403	C	V1HV	2.0	40	long	0.059818726862899796	2.153679653679654
73	B.HT.1992.HT593_1.U08444	B	V1HV	0.8337843746564789	42	long	0.21	0.8337843746564789
74	CD.TZ.2005.3326_V4_C3.HM215296	other	V5HV	2.0	5	short	0.6156103148660865	2.0
75	C.MW.2003.CE0682_E4.FJ444325	C	V5HV	2.0	6	short	0.6222268691171473	2.0
76	A1.TZ.2004.3718_3_11.HM215306	other	V5HV	2.0	6	short	0.632652017224991	2.0
77	CD.TZ.2004.3337_V2_C6.HM215297	other	V5HV	2.0	6	short	0.6486062792392129	2.0
78	01_AE.CH..ZENV32_0111_5.KU600816	01_AE	V5HV	2.0	6	short	0.6719650436675528	2.0
79	A1C.TZ.2004.6041_V3_C23.HM215321	other	V5HV	2.0	6	short	0.704039694409998	2.0
80	A1.TZ.2005.0439_V5_C1.HM215258	other	V5HV	-0.09420411963213146	7	short	0.79	-0.09420411963213146
81	C.ZA.1998.DU151_02.DQ411851	C	V5HV	2.0	7	short	0.7444096701542571	2.0
82	A1.KE.1995.Q461_E2.AF407156	other	V5HV	2.0	7	short	0.79	2.0
83	A1.TZ.2003.3415_V1_C1.HM215299	other	V5HV	-0.4329736338409396	7	short	0.79	-0.4329736338409396
84	C.IN.2000.001428_2_42.EF117266	C	V5HV	-1.4452201961962063	7	short	0.79	-1.4452201961962063
85	01_AE.CN.2006.CNE8.HM215427	01_AE	V5HV	2.0	7	short	0.835590329845743	2.0
86	01_AE.CN.2006.CNE59.HM215422	01_AE	V5HV	2.0	7	short	0.875960305590002	2.0
87	B.US.2000.RHPA4259_7.AY835447	B	V5HV	2.0	7	short	0.9080349563324472	2.0
88	C.ZM.2003.ZM246F.FJ496194	C	V5HV	2.0	7	short	0.9313937207607872	2.0
89	02_AG.CM.2004.T250_4.EU513189	other	V5HV	2.0	7	short	0.9473479827750091	2.0
90	C.MW.2004.CE1172_H1.FJ444434	C	V5HV	2.0	7	short	0.9577731308828528	2.0
91	C.TZ.2004.6631_V3_C10.HM215335	C	V5HV	2.0	7	short	0.9643896851339135	2.0
92	C.MW.2007.703010054_2A2.FJ443808	C	V5HV	2.0	7	short	0.7668478229643463	2.153679653679654
93	C.MW.2007.703010200_1E5.FJ443999	C	V5HV	2.0	7	short	0.8131521770356537	2.153679653679654
94	CD.TZ..89_F1_2_25.HM215349	other	V5HV	1.4302686057959078	7	short	0.79	1.4302686057959078
95	01_AE.TH.1999.C2101_C1.JN944661	01_AE	V5HV	2.0	7	short	0.7233141176606545	2.153679653679654
96	01_AE.TH.1992.TH023_6.KU562843	01_AE	V5HV	2.0	7	short	0.8566858823393456	2.153679653679654
97	A1D.KE..BS208_B1.KX364401	other	V5HV	-0.6363880201078557	7	short	0.8085252560642038	-0.6363880201078557
98	A1.RW.1992.92RW008.AY669703	other	V5HV	0.1513698502474604	7	short	0.7748387335770256	0.1513698502474604
99	A1.RW.1992.92RW020_2.EU855131	other	V5HV	0.04638589411601554	7	short	0.8087341374208626	0.04638589411601554
100	01_AE.CN.2007.BJOX028000_10_3.HM215389	01_AE	V5HV	2.0	7	short	0.686883684319972	2.153679653679654
101	07_BC.CN.2007.BJOX002000_03_2.HM215364	other	V5HV	2.0	7	short	0.893116315680028	2.153679653679654
102	D.UG.1992.UG024_2.U43386	other	V5HV	-2.123955449753905	7	short	0.79	-2.123955449753905
103	D.UG.1993.93UG082.AY669750	other	V5HV	2.0	7	short	0.659252659571816	2.153679653679654
104	C.ET..286_36.JQ362420	C	V5HV	-0.7772835288524167	7	short	0.79	-0.7772835288524167
105	C.ZA.1998.DU422_1.DQ411854	C	V5HV	2.0	7	short	0.9207473404281841	2.153679653679654
106	C.MW..S018_18.	C	V5HV	-1.2218487496163564	7	short	0.79	-1.2218487496163564
107	C.MW.1993.MW965_26.U08455	C	V5HV	0.5634810853944107	7	short	0.79	0.5634810853944107
108	G.ES.2008.P1981_C5_3.FJ817369	other	V5HV	2.0	7	short	0.6398187268628999	2.153679653679654
109	B.TT.1994.QH0692_42.AY835439	B	V5HV	2.0	7	short	0.9401812731371002	2.153679653679654
110	B.IT.1996.PVO_4.AY835444	B	V5HV	2.0	7	short	0.626864202098669	2.153679653679654
111	C.IN.1999.16936_2_21.EF117270	C	V5HV	-1.1487416512809248	7	short	0.8302883724702056	-1.1487416512809248
112	A1D.KE..MS208_A1.DQ187010	other	V5HV	0.17916672989870427	7	short	0.8315157145778583	0.17916672989870427
113	C.ZM.2002.ZM215_8.DQ422948	C	V5HV	-0.2924298239020636	7	short	0.8087654820245046	-0.2924298239020636
114	A1.KE.2000.KER2008_12.AY736809	other	V5HV	2.0	7	short	0.9531357979013311	2.153679653679654
115	B.CN.2006.CNE4.HM215413	B	V5HV	-0.6675615400843947	11	long	1.21	-0.6675615400843947
116	B.CH..ZENV07_0504_15.KU600814	B	V5HV	2.0	11	long	1.0356103148660865	2.0
117	C.TZ.2005.3637_V5_C3.HM215305	C	V5HV	-0.1272611725273312	11	long	1.1783020037917054	-0.1272611725273312
118	02A1.CM.2004.242_14.EU513188	other	V5HV	2.0	11	long	1.0422268691171472	2.0
119	C.IN.1999.25711_2_4.EF117272	C	V5HV	2.0	11	long	1.052652017224991	2.0
120	C.ZA.1999.DU156_12.DQ411852	C	V5HV	1.6543565778777676	11	long	1.178315293454808	1.6543565778777676
121	A1.KE.2000.KER2018_11.AY736810	other	V5HV	2.0	11	long	1.0686062792392128	2.0
122	A1.TZ.2005.0330_V4_C3.HM215257	other	V5HV	2.0	11	long	1.0919650436675528	2.0
123	B.CH..ZENV91_0505_12.KU600815	B	V5HV	2.0	11	long	1.124039694409998	2.0
124	B.US.1995.5768_4.AY835435	B	V5HV	2.0	11	long	1.164409670154257	2.0
125	A1.RW.1993.93RW029.AY669697	other	V5HV	2.0	11	long	1.21	2.0
126	B.US.2003.APV_6.DQ869030	B	V5HV	2.0	11	long	1.255590329845743	2.0
127	C.TZ.2005.6785_V5_C14.HM215338	C	V5HV	-0.47495519296315475	11	long	1.1816899089168278	-0.47495519296315475
128	C.ZA.2007.704809221_1B3.FJ444103	C	V5HV	2.0	11	long	1.295960305590002	2.0
129	B.US.2001.APV_13.DQ869019	B	V5HV	-0.14508697769214446	11	long	1.2464055621455368	-0.14508697769214446
130	A1.UG.1992.92UG031.AY669701	other	V5HV	2.0	11	long	1.3280349563324472	2.0
131	B.US.1998.AC10_29.AY835446	B	V5HV	2.0	11	long	1.3513937207607871	2.0
132	D.UG.1992.92UG038.AY669759	other	V5HV	2.0	11	long	1.367347982775009	2.0
133	C.ZA.2005.CAP210_E8.DQ435683	C	V5HV	1.7919445563701935	11	long	1.21	1.7919445563701935
134	C.ZM.1996.96ZM651_02.AF286224	C	V5HV	2.0	12	long	1.3777731308828527	2.0
135	B.US.1997.1012_11_TC21_3257.EU289184	B	V5HV	1.5427507567325747	12	long	1.21	1.5427507567325747
136	B.US.1997.SS1196_1.AY835442	B	V5HV	2.0	12	long	1.3843896851339135	2.0
137	B.US.1996.6244_13_B5_4567.EU289191	B	V5HV	-0.9507819773298184	12	long	1.21	-0.9507819773298184
138	C.TZ.2003.3873_V1_C24.HM215311	C	V5HV	-0.5228787452803376	12	long	1.2256554614226725	-0.5228787452803376
139	A1CD.TZ.2004.3103_V3_C10.HM215288	other	V5HV	0.3014640731432998	13	long	1.21	0.3014640731432998
140	C.TZ.2004.6644_V2_C33.HM215336	C	V5HV	-1.3279021420642825	13	long	1.21	-1.3279021420642825
141	07_BC.CN.2004.CH119_10.EF117261	other	V5HV	2.0	13	long	1.1868478229643462	2.153679653679654
142	08_BC.CN.2007.CNE52.HM215416	other	V5HV	1.6403522225951397	13	long	1.2455095034089414	1.6403522225951397
143	01_AE.CH..ZENV92_1008_8.KU600817	01_AE	V5HV	2.0	15	long	1.2331521770356537	2.153679653679654
144	B.US.2000.THRO4156.AY835448	B	V5HV	2.0	17	long	1.1433141176606543	2.153679653679654
145	CD.TZ.2004.6480_V4_C25.HM215329	other	V5HV	-0.2388241868442686	17	long	1.21	-0.2388241868442686
146	C.TZ.2003.0077_V1_C16.HM215254	C	V5HV	2.0	24	long	1.2766858823393457	2.153679653679654
