# Supplementary material for: Contemporary HIV-1 consensus Env with AI-assisted redesigned hypervariable loops promote antibody binding
Source: Nat Commun. 2024 May 9;15:3924. doi: 10.1038/s41467-024-48139-x (PMC11082178; doi:10.1038/s41467-024-48139-x)
Supplement: Supplementary file 3 — Source Data [file 41467_2024_48139_MOESM3_ESM.zip › SourceData/fig2e.VRC01.short_vs_long.csv]

	seqname	subtype	HV	IC50	Length	catagory
0	CD.TZ.2005.6811_V5_C20.HM215339	other	V1HV	-1.0457574905606752	6	short
1	C.ZM.1998.ZM55_28A.AY423971	C	V1HV	-0.6025466737407482	7	short
2	CD.TZ.2006.6811_V7_C18.HM215340	other	V1HV	-0.7271377244110937	7	short
3	C.ZA.2008.CAP304_2_00_F6_6.KC154018	C	V1HV	-1.3979400086720375	7	short
4	C.TZ.2004.0921_V2_C14.HM215262	C	V1HV	-0.5596735149015961	7	short
5	C.ZM.2003.ZM246F.FJ496194	C	V1HV	1.3439164508357955	8	short
6	C.ZA.2009.21561324_D3_B5.HQ615961	C	V1HV	-0.3565473235138126	8	short
7	C.MW.2008.5807_BM_E7.HQ596182	C	V1HV	-0.5376020021010439	9	short
8	A1.RW.1992.92RW020_2.EU855131	other	V1HV	-0.5955768343624902	9	short
9	D.UG.1994.94UG114.AY494966	other	V1HV	-0.4814860601221125	9	short
10	C.MW.2002.BF591.JN983804	C	V1HV	-1.0969100130080565	9	short
11	A1D.KE..BS208_B1.KX364401	other	V1HV	-1.7542159829224753	9	short
12	C.ZM.2000.ZM53_12.AY423984	C	V1HV	-0.03336087419846554	9	short
13	D.UG.2007.191647.JX236670	other	V1HV	0.9792751475910232	9	short
14	A1D.TZ.2005.0907_V4_C12.HM215261	other	V1HV	-0.6989700043360187	9	short
15	C.ZA.2007.20417927_07.JQ352785	C	V1HV	2.0	9	short
16	07_BC.CN..YN108R_4.HQ326138	other	V1HV	0.06069784035361165	9	short
17	A1.TZ.2005.0330_V4_C3.HM215257	other	V1HV	-1.2133692319688147	9	short
18	B.CH..ZENV07_0504_15.KU600814	B	V1HV	0.004321373782642578	9	short
19	08_BC.CN..YN6_23.MN617367	other	V1HV	-0.22914798835785583	9	short
20	G.ES.2006.X2088_C9.EU885764	other	V1HV	2.0	9	short
21	C.IN.1999.25710_2_43.EF117271	C	V1HV	-0.2640978387390772	10	short
22	07_BC.CN..SC19_15.HQ326129	other	V1HV	-0.4417355486225013	10	short
23	CD.TZ..89_F1_2_25.HM215349	other	V1HV	2.0	10	short
24	C.IN.1993.93IN905.AY669742	C	V1HV	-1.007512758000112	10	short
25	C.ZA.2009.CAP341_2_00_C10_18.KC154027	C	V1HV	-0.46852108295774486	10	short
26	BC.CN.2003.BC03.EU363833	other	V1HV	0.26951294421791633	10	short
27	BC.CN.2005.BC11.EU363841	other	V1HV	0.15228834438305647	10	short
28	C.MW.2007.703010217_B6.KC894109	C	V1HV	-0.6013136464918071	11	short
29	D.UG.2006.191821_E6_1.HM215270	other	V1HV	-0.1074101386676143	11	short
30	C.MW.2007.703010054_2A2.FJ443808	C	V1HV	-0.2715650490257452	11	short
31	BC.CN.2010.CNXJ09277_2.KC807970	other	V1HV	2.0	11	short
32	02A1.CM.2005.T280_5.EU513183	other	V1HV	-1.489589051989823	11	short
33	C.ZA.2006.CAP260_2_00_TA1_1B.JN681228	C	V1HV	-1.154901959985743	11	short
34	07_BC.CN.2007.CNE20.HM215406	other	V1HV	0.9261859901027665	11	short
35	C.ZA.2005.CAP45_G3.DQ435682	C	V1HV	0.8355732644405381	11	short
36	07_BC.CN..BC16.EU363846	other	V1HV	0.292256071356476	11	short
37	C.ZM.2000.ZM109_4.AY424138	C	V1HV	-0.9047957668781813	11	short
38	C.ZA.2005.19252094_A5_G2.HQ615953	C	V1HV	-0.3279021420642826	11	short
39	A1.RW.2007.R18553.HM215434	other	V1HV	-0.5361070110140927	11	short
40	C.ZA.2008.SO032_A2_8_1.KF114894	C	V1HV	0.2966651902615311	11	short
41	C.ZM.2002.ZM233_6.DQ388517	C	V1HV	0.3899648058129394	11	short
42	C.MW..S018_18.	C	V1HV	-1.2135325232597174	11	short
43	C.IN.2000.26191_2_48.EF117274	C	V1HV	-0.6796667373816149	11	short
44	C.ZM.2002.ZM215_8.DQ422948	C	V1HV	-0.7545860466951746	11	short
45	C.MW.2009.0404_BM_G3.HQ595847	C	V1HV	-1.154901959985743	12	short
46	C.MW.2009.0404_BM_F3.HQ595842	C	V1HV	-0.2924298239020636	12	short
47	21_A2D.KE.2004.QG393_60M_B8.FJ866130	other	V1HV	-1.5228787452803376	12	short
48	C.MW.2008.CH505_W4_3.KC247557	C	V1HV	-1.5663261533629387	12	short
49	C.ZA.2006.CAP177_1A3.KC894133	C	V1HV	-0.8239087409443188	12	short
50	C.ZA.2006.CAP129_1_15_B2_13.JN681223	C	V1HV	-0.8239087409443188	12	short
51	21_A2D.KE.2004.QG393_60M_B7.FJ866129	other	V1HV	-1.2218487496163564	12	short
52	C.ZA.1998.DU151_02.DQ411851	C	V1HV	0.9122927498801671	12	short
53	D.UG.2000.E08364M4_EC3.AY736832	other	V1HV	1.3106083564585234	12	short
54	C.MW.2009.0404_BM_B9.HQ595836	C	V1HV	-0.3979400086720376	12	short
55	C.ZA.2008.CAP301_2_00_C3_20.KC154017	C	V1HV	0.5976951859255123	12	short
56	C.MW.2008.CH505_TF.KC247556	C	V1HV	-0.8538719643217619	12	short
57	C.ZA.2007.SO225_H11_12.JN681252	C	V1HV	0.31386722036915343	12	short
58	C.MW.2004.CE1086_B2.FJ444395	C	V1HV	-0.24372151427485414	12	short
59	C.ZA.2006.2759058_F10_B6.HQ615959	C	V1HV	0.42160392686983106	12	short
60	C.MW.2003.CE0665_F2.KC894076	C	V1HV	-0.3187587626244128	12	short
61	A1.KE.1994.Q259_W6.AF407151	other	V1HV	-0.7093422335908678	12	short
62	CD.TZ.2004.3337_V2_C6.HM215297	other	V1HV	-1.1440328496500884	12	short
63	C.TZ.2005.3637_V5_C3.HM215305	C	V1HV	0.5244415616006709	12	short
64	C.MW.2008.4707_BM_H2.HM070822	C	V1HV	2.0	12	short
65	B.CN..HEB46_6.MN617382	B	V1HV	-1.6989700043360187	12	short
66	O.CM.1996.YBF39.AJ236421	other	V1HV	2.0	12	short
67	B.US.2007.EN3D066.MN516439	B	V1HV	-0.40638169187046413	31	long
68	B.US.2007.EN3D054.MN516437	B	V1HV	-0.01949668180660491	31	long
69	B.US.2007.EN3D020.MN516436	B	V1HV	0.30194105779520447	31	long
70	B.US.2007.EN3D006.MN516435	B	V1HV	0.0016904542321528522	31	long
71	B.US.2007.EN3C088.MN516434	B	V1HV	0.11700599663596668	31	long
72	B.US.2007.EN3C084.MN516433	B	V1HV	2.0	31	long
73	B.US.2007.EN3D059.MN516438	B	V1HV	0.4622931555425308	31	long
74	07_BC.CN..YN112R_8.MN617365	other	V1HV	0.24054924828259971	31	long
75	B.US.2007.EN3C073.MN516431	B	V1HV	0.14438737410193678	31	long
76	B.US.2007.EN3C068.MN516430	B	V1HV	0.30928941065525645	31	long
77	B.US.2007.EN3C061.MN516429	B	V1HV	-0.1950432001425084	31	long
78	B.US.2007.EN3C059.MN516428	B	V1HV	1.3312551643666097	31	long
79	B.US.2007.EN3C045.MN516427	B	V1HV	-0.23559967704361184	31	long
80	B.US.2007.EN3C041.MN516426	B	V1HV	0.13611784289647613	31	long
81	B.US.2007.EN3C040.MN516425	B	V1HV	2.0	31	long
82	B.US.2007.EN3C028.MN516424	B	V1HV	0.22203979716101552	31	long
83	B.US.2007.EN3C016.MN516423	B	V1HV	0.25214885481850713	31	long
84	BC.CN.2003.BC09.EU363839	other	V1HV	2.0	31	long
85	B.US.2012.Z258_2012_SGA5.KX595122	B	V1HV	2.0	31	long
86	01_AE.CN.2006.CNE3.HM215410	01_AE	V1HV	0.4342670283443558	31	long
87	B.US.2007.EN3C075.MN516432	B	V1HV	0.3021143769562011	31	long
88	B.US.2007.EN3D069.MN516440	B	V1HV	-0.06950943469373042	31	long
89	B.US.2015.1HC1_D0_061516_C4_S70.KY323999	B	V1HV	-0.9030899869919435	31	long
90	B.US.2007.EN3D079.MN516442	B	V1HV	0.35617888555337524	31	long
91	B.TT.1995.SC45_4B5_2631.EU289201	B	V1HV	-0.27572413039921095	31	long
92	B.CH.2001.NAB9PRE_CL_106.EU023928	B	V1HV	-0.07468790850035051	31	long
93	B.US.2015.1HC1_W4_071216_F7_S69.KY324072	B	V1HV	-0.6946486305533762	31	long
94	B.US.2015.1HC1_W4_071216_D3_S66.KY324070	B	V1HV	-0.7644715530924511	31	long
95	B.US.2015.1HC1_W4_070516PL2_G5_S11.KY324056	B	V1HV	-0.7281583934635011	31	long
96	B.US.2015.1HC1_W4_070516PL2_B4_S96.KY324049	B	V1HV	-0.5767541260631921	31	long
97	B.US.2015.1HC1_W4_070116_B8_S30.KY324042	B	V1HV	-0.42365864979420714	31	long
98	B.US.2015.1HC1_D0_070516_F10_S90.KY324006	B	V1HV	-0.5316526695878427	31	long
99	B.US.2015.1HC1_W4_070516PL3_A3_S14.KY324059	B	V1HV	-1.0457574905606752	31	long
100	B.US.2015.1HC1_D0_061516_A1_S68.KY323997	B	V1HV	-0.744727494896694	31	long
101	C.ZA.2007.704010083_B8.FJ443671	C	V1HV	0.35410843914740087	31	long
102	B.US.2015.1HC1_D0_061616_G4_S15.KY324000	B	V1HV	-1.0362121726544447	31	long
103	B.CN..BJYA119_6.MN617385	B	V1HV	-1.3010299956639813	31	long
104	B.PE..H077_31.EF210734	B	V1HV	-0.744727494896694	32	long
105	O.FR.2008.RBF189.GU936016	other	V1HV	2.0	32	long
106	01_AE.CN.2008.SHX335_24.GU475033	01_AE	V1HV	-0.42021640338318983	32	long
107	A1.TZ.2005.0439_V5_C1.HM215258	other	V1HV	-0.9115095298176038	32	long
108	01_AE.CN.2009.09GX311.MG655201	01_AE	V1HV	-0.3925449767853314	32	long
109	C.IN.2016.329_16_C1.MK076647	C	V1HV	0.4082399653118496	32	long
110	C.ZA.2008.KO459_T68_4.JN681242	C	V1HV	0.10380372095595687	32	long
111	C.IN.2016.329_16_D5.MK076655	C	V1HV	0.5658478186735176	32	long
112	A1.KE.2005.QF495_23M_D1.FJ866116	other	V1HV	2.0	33	long
113	A1.KE.2005.QF495_23M_B2.FJ866115	other	V1HV	2.0	33	long
114	C.CN.2006.CNE58.HM215421	C	V1HV	-0.8022233887286132	33	long
115	B.CN.2007.BJOX020000_03_3.HM215382	B	V1HV	1.159188072784984	33	long
116	C.ZM.2002.ZM197_7.DQ388515	C	V1HV	-0.29479506812089035	33	long
117	C.ZA.2009.KO243_H6_3.KF114892	C	V1HV	-0.17392519729917355	33	long
118	B.US.2007.EN3D071.MN516441	B	V1HV	0.872197077024274	33	long
119	B.US.1996.6244_13_B5_4567.EU289191	B	V1HV	-0.6462568292460645	33	long
120	C.TZ.2003.6471_V1_C16.HM215328	C	V1HV	2.0	33	long
121	C.TZ.2004.6631_V3_C10.HM215335	C	V1HV	2.0	33	long
122	C.ZA.1998.TV1_29.EU855132	C	V1HV	2.0	33	long
123	B.CN.2003.B01.EU363825	B	V1HV	0.2498609154238424	34	long
124	07_BC.CN.2004.CH070_1.EF117255	other	V1HV	1.0104992452894639	34	long
125	01_AE.CN.2008.GX90_1.GU475019	01_AE	V1HV	-0.26760624017703144	34	long
126	B.CN..HN6A_40.MN642095	B	V1HV	0.11058971029924898	34	long
127	01_AE.TH.1998.R1166_C1.JQ352783	01_AE	V1HV	0.24417069942933692	35	long
128	07_BC.CN..YN148R_9.HQ326139	other	V1HV	0.19044936202455323	35	long
129	D.KE.2001.NKU3006_EC1.JQ715411	other	V1HV	-0.25375512827980173	35	long
130	B.US.1998.9021_14_B2_4571.EU289196	B	V1HV	0.2304489213782739	35	long
131	B.US.1996.BG1168_1.AY835443	B	V1HV	-0.3294202026711265	36	long
132	B.PE..H035_18.EF210729	B	V1HV	0.9590413923210935	36	long
133	C.ZA.2005.CAP244_D3.DQ435684	C	V1HV	-0.16238000081233617	36	long
134	A1.KE.2005.QH359_21M_C1.FJ866121	other	V1HV	2.0	36	long
135	C.CN.2007.CNE17.HM215403	C	V1HV	0.020655409249800825	40	long
136	B.HT.1992.HT593_1.U08444	B	V1HV	-0.28621554657692805	42	long
137	B.US.2016.VA40774.MK499378	B	V1HV	-0.3279021420642826	44	long
138	C.TZ.2003.6471_V1_C16.HM215328	C	V2HV	2.0	3	short
139	C.ZA.2008.CA457_H1_1.JN681222	C	V2HV	0.1553360374650618	3	short
140	D.UG.2007.191727_F6.HM215269	other	V2HV	-0.7520267336381934	4	short
141	B.FR.1985.NL43.AY669735	B	V2HV	-1.0342293367031357	4	short
142	C.TZ.2005.6040_V4_C15.HM215320	C	V2HV	-0.8239087409443188	4	short
143	B.US.1994.PRB926_04_A9_4237.EU289197	B	V2HV	-1.0	4	short
144	B.US.1994.6101_1.AY835434	B	V2HV	-1.158884654122515	4	short
145	A1D.KE.1995.Q168_A2.AF407148	other	V2HV	-0.9537780627783636	4	short
146	01_AE.TH.1993.TH976_17.U08458	01_AE	V2HV	-0.7954730570001595	4	short
147	B.US.2007.EN3C016.MN516423	B	V2HV	0.25214885481850713	4	short
148	B.US.2007.EN3C040.MN516425	B	V2HV	2.0	4	short
149	B.US.2007.EN3C041.MN516426	B	V2HV	0.13611784289647613	4	short
150	B.US.2007.EN3C045.MN516427	B	V2HV	-0.23559967704361184	4	short
151	B.CN..BJ175_4.MN617380	B	V2HV	-0.9208187539523752	4	short
152	B.US.2007.EN3C059.MN516428	B	V2HV	1.3312551643666097	4	short
153	A1D.UG.1992.92UG035.AY669755	other	V2HV	0.5378190950732742	4	short
154	B.US.2007.EN3C061.MN516429	B	V2HV	-0.1950432001425084	4	short
155	A1D.KE.1995.Q168_B23.AF407149	other	V2HV	-0.769551078621726	4	short
156	B.US.1986.YU2.M93258	B	V2HV	-1.0462837882000315	4	short
157	01_AE.CN.2007.BJX4_6.GU475020	01_AE	V2HV	-0.3565473235138126	4	short
158	B.US.2007.EN3C068.MN516430	B	V2HV	0.30928941065525645	4	short
159	B.PE..H086_8_N651K.	B	V2HV	2.0	4	short
160	01_AE.CN.2007.BJOX028000_34_2.HM215390	01_AE	V2HV	-0.7942544590573379	4	short
161	B.CN.2004.CNE12.HM215399	B	V2HV	-0.08101610218363622	4	short
162	B.CN.2007.BJOX022000_02_3.HM215384	B	V2HV	-0.4383024673460066	4	short
163	B.CN.2006.CNE6.HM215423	B	V2HV	2.0	4	short
164	A1.KE.2005.QH359_21M_D1.FJ866122	other	V2HV	2.0	4	short
165	B.PE..H086_8.EF210732	B	V2HV	2.0	4	short
166	B.DE.2016.1HD4K_D0_061516_E3_S53.KY324517	B	V2HV	0.39234515536120407	4	short
167	B.PE..H080_23.EF210735	B	V2HV	-0.14874165128092473	4	short
168	A1.TZ.2004.3718_3_11.HM215306	other	V2HV	-0.4868356908680016	4	short
169	C.ZA.2007.19715820_A10_H2.HQ615950	C	V2HV	2.0	4	short
170	B.DE.2016.1HD4K_D0_061516_F7_S57.KY324521	B	V2HV	-0.27901425584626094	4	short
171	B.DE.2016.1HD4K_D0_061616PL2_A4_S53.KY324536	B	V2HV	-0.393618634889395	4	short
172	B.DE.2016.1HD4K_D0_061616PL2_C2_S57.KY324539	B	V2HV	-0.29328221766324125	4	short
173	B.DE.2016.1HD4K_W4_062316PL3_A3_S25.KY324569	B	V2HV	-0.25258819211357664	4	short
174	B.DE.2016.1HD4K_W4_062316PL3_B1_S27.KY324572	B	V2HV	-0.27002571430044436	4	short
175	B.DE.2016.1HD4K_W4_062316PL3_B9_S29.KY324574	B	V2HV	0.2041199826559248	4	short
176	B.DE.2016.1HD4K_W4_062316PL4_A11_S47.KY324583	B	V2HV	-0.14691047014813446	4	short
177	B.DE.2016.1HD4K_W4_062316PL4_A3_S44.KY324584	B	V2HV	-0.2182446253475311	4	short
178	01_AE.CN.2007.BJOX028000_10_3.HM215389	01_AE	V2HV	-0.680415126889894	4	short
179	B.DE.2016.1HD4K_D0_061616PL1_D4_S83.KY324529	B	V2HV	-0.21253952548158497	4	short
180	01_AE.CN.2007.BJOX028000_43_5.HM215391	01_AE	V2HV	-0.30627305107635305	4	short
181	B.US.2007.EN3C028.MN516424	B	V2HV	0.22203979716101552	4	short
182	B.US.2007.EN3C075.MN516432	B	V2HV	0.3021143769562011	4	short
183	01_AE.CN.2007.BJOX005000_09_2.HM215367	01_AE	V2HV	1.1555060775362176	4	short
184	B.US.2007.EN3C073.MN516431	B	V2HV	0.14438737410193678	4	short
185	C.ZA.2009.20286961_C1_H8.HQ615960	C	V2HV	-0.3979400086720376	4	short
186	B.US.2006.700010040_C9_4520.EU289193	B	V2HV	-0.638272163982407	4	short
187	C.ZM.2002.ZM215_8.DQ422948	C	V2HV	-0.7545860466951746	4	short
188	B.US.2007.EN3D079.MN516442	B	V2HV	0.35617888555337524	4	short
189	01_AE.TH.2005.816769_AA107A_WG8.JX448026	01_AE	V2HV	0.029383777685209667	4	short
190	B.US.2007.EN3D071.MN516441	B	V2HV	0.872197077024274	4	short
191	01_AE.TH.2006.816763_C02.JN944659	01_AE	V2HV	-0.5528419686577808	4	short
192	C.ZA.2007.722_G4_16.JN967798	C	V2HV	2.0	4	short
193	B.US.1994.7165_18.AY835437	B	V2HV	1.7957083502411728	4	short
194	B.US.2007.EN3D069.MN516440	B	V2HV	-0.06950943469373042	4	short
195	CD.TZ.2005.6811_V5_C20.HM215339	other	V2HV	-1.0457574905606752	4	short
196	B.US.2007.EN3D066.MN516439	B	V2HV	-0.40638169187046413	4	short
197	B.US.2007.EN3D059.MN516438	B	V2HV	0.4622931555425308	4	short
198	B.CN.2007.BJOX003000_19_1.HM215365	B	V2HV	-0.8345479271680714	4	short
199	A1.TZ.2005.0260_V5_C1.HM215255	other	V2HV	-0.906578314837765	4	short
200	01_AE.CN.2009.09GX300.MG655199	01_AE	V2HV	0.6083120426973272	4	short
201	B.US.2007.EN3C084.MN516433	B	V2HV	2.0	4	short
202	B.US.2007.EN3D020.MN516436	B	V2HV	0.30194105779520447	4	short
203	CD.TZ.2004.6480_V4_C25.HM215329	other	V2HV	-1.5499203303783116	4	short
204	B.US.2007.EN3C088.MN516434	B	V2HV	0.11700599663596668	4	short
205	B.US.2007.EN3D054.MN516437	B	V2HV	-0.01949668180660491	4	short
206	01_AE.CN.2008.GX88_47.GU475018	01_AE	V2HV	-0.7958800173440752	4	short
207	B.US.2007.EN3D006.MN516435	B	V2HV	0.0016904542321528522	4	short
208	BC.CN.2010.CNXJ1081_1.KC807943	other	V2HV	2.0	16	long
209	BC.CN.2010.CNXJ0031_12.KC807962	other	V2HV	2.0	16	long
210	01_AE.CN.2008.GX74_20.GU475021	01_AE	V2HV	-0.4814860601221125	16	long
211	D.UG.2007.191882.JX236673	other	V2HV	1.0536545582907473	16	long
212	BC.CN.2010.CNXJ0031_9.KC807961	other	V2HV	2.0	16	long
213	BC.CN.2010.CNXJ1081_10.KC807949	other	V2HV	2.0	16	long
214	C.IN.2000.0013095_2_11.EF117267	C	V2HV	-1.0466656323126013	16	long
215	C.ZA.2009.KO243_H6_3.KF114892	C	V2HV	-0.17392519729917355	16	long
216	02_AG.CM.2005.T278_50.EU513198	other	V2HV	2.0	16	long
217	B.IT.1996.PVO_4.AY835444	B	V2HV	-0.34039751754211045	16	long
218	A1.TZ.2008.CH0219_E4.HM204621	other	V2HV	2.0	16	long
219	C.ZA.2008.20803520.HQ595748	C	V2HV	0.2355284469075489	16	long
220	08_BC.CN.1998.98CN006.AY669745	other	V2HV	-0.18375870000821692	16	long
221	B.TT.1994.QH0692_42.AY835439	B	V2HV	0.18381343937778455	16	long
222	01_AE.CN.2009.09GX286.MG655198	01_AE	V2HV	0.18098558078673047	17	long
223	C.ZA.2008.20927783.HQ595750	C	V2HV	2.0	17	long
224	BC.CN..BC13.EU363843	other	V2HV	2.0	17	long
225	C.TZ.2000.98_F4_H5_13.HQ659642	C	V2HV	2.0	17	long
226	C.MW.2008.3305_BM_F6.HM070620	C	V2HV	0.3443922736851107	17	long
227	CD.TZ.2004.3817_V2_C59.HM215310	other	V2HV	2.0	18	long
228	B.CN..BJ168_17.MN617378	B	V2HV	0.5786392099680724	18	long
229	02_AG.CM.2004.263_8.EU513182	other	V2HV	-0.6884156527956965	18	long
230	01_AE.TH.1993.CMU02.AY669779	01_AE	V2HV	-0.28819277095880896	18	long
231	B.CH..ZENV07_0504_15.KU600814	B	V2HV	0.004321373782642578	19	long
232	C.ZA.2008.SO607_B6_9.KF114895	C	V2HV	-0.3098039199714863	19	long
233	B.US.2015.1HB2_W4_103015_D11_S85.KY323876	B	V2HV	-0.9469215565165803	20	long
234	B.US.2015.1HB2_D0_102615_B11_S13.KY323827	B	V2HV	-0.889410289700751	20	long
235	B.US.2015.1HB2_D0_102615_C8_S18.KY323831	B	V2HV	-0.6695862266508091	20	long
236	B.US.1996.6244_13_B5_4567.EU289191	B	V2HV	-0.6462568292460645	20	long
237	C.MW.2008.5807_BM_D1.HQ596177	C	V2HV	0.3222192947339193	20	long
238	B.US.2015.1HB2_D0_102615_E9_S22.KY323834	B	V2HV	-1.0268721464003014	20	long
239	B.US.2015.1HB2_W4_103015_A11_S74.KY323867	B	V2HV	-0.9625735020593764	20	long
240	B.US.2015.1HB2_W4_103015_C9_S80.KY323875	B	V2HV	-1.2924298239020637	20	long
241	BC.CN.2010.CNXJ0031_3.KC807958	other	V2HV	2.0	20	long
242	C.IN.2015.330_15_E36.MK076706	C	V2HV	2.0	20	long
243	B.US.2015.1HB2_D0_102315_C3_S1.KY323819	B	V2HV	-0.7644715530924511	20	long
244	C.IN.2015.330_15_C36.MK076700	C	V2HV	2.0	20	long
245	B.US.2015.1HB2_W4_103015_D7_S84.KY323878	B	V2HV	-0.8961962790440431	20	long
246	B.US.2015.1HB2_W4_103015_F1_S87.KY323879	B	V2HV	-1.0087739243075051	20	long
247	B.US.2015.1HB2_D0_102315_C7_S2.KY323820	B	V2HV	-1.0915149811213503	20	long
248	B.US.2015.1HB2_W4_103015_F2_S88.KY323880	B	V2HV	-0.8538719643217619	20	long
249	C.CN.2007.CNE30.HM215411	C	V2HV	-0.0862444105401148	20	long
250	C.IN.2015.330_15_D36.MK076705	C	V2HV	2.0	20	long
251	C.MW.2008.3305_BM_C9.HM070612	C	V2HV	0.5403294747908738	22	long
252	C.MW.2008.3305_BM_C1.HM070604	C	V2HV	0.4668676203541095	22	long
253	C.IN.2016.330_16_D4.MK076712	C	V2HV	2.0	23	long
254	C.IN.2016.330_16_A2.MK076707	C	V2HV	2.0	25	long
255	C.IN.2016.330_16_H2.MK076724	C	V2HV	2.0	25	long
256	G.ES.2007.X2160_C25.EU885765	other	V2HV	-0.07572071393811836	26	long
257	C.ZA.2008.20355851_20.JQ352789	C	V2HV	0.004321373782642578	26	long
258	08_BC.CN..GX75_20.HQ326144	other	V2HV	-0.07058107428570728	29	long
259	A1.KE.2005.QF495_23M_A3.FJ866114	other	V2HV	2.0	41	long
260	A1.KE.2005.QF495_23M_A1.FJ866113	other	V2HV	2.0	41	long
261	A1.KE.2005.QF495_23M_B2.FJ866115	other	V2HV	2.0	41	long
262	A1.KE.2005.QF495_23M_D1.FJ866116	other	V2HV	2.0	41	long
263	C.ZA.2005.CAP258_2_00_X_23.JN681227	C	V4HV	-0.3467874862246563	0	short
264	C.ZA.2009.20286961_C1_H8.HQ615960	C	V4HV	-0.3979400086720376	0	short
265	C.ZA.2008.SO405_T24_5.JN681248	C	V4HV	0.5327543789924978	1	short
266	C.ZA.2008.SO186_H6_5.JN681247	C	V4HV	-1.154901959985743	1	short
267	01_AE.CN.2008.BJ6_17.GU475029	01_AE	V4HV	-1.154901959985743	1	short
268	C.KE.1997.QC406_70M_F3.FJ866133	C	V4HV	2.0	1	short
269	C.ZA.2006.CAP177_1A3.KC894133	C	V4HV	-0.8239087409443188	1	short
270	C.ZA.2008.KO426_T78_10.JN681241	C	V4HV	0.12685192648011365	1	short
271	01_AE.CN.2007.GZ187_10.GU475036	01_AE	V4HV	-0.3372421683184259	1	short
272	01_AE.CN.2008.GX8C_31.GU475039	01_AE	V4HV	0.05307844348341968	1	short
273	C.MW.2002.BF1266_431A.HM215360	C	V4HV	-1.1814706023376023	1	short
274	01_AE.CN.2007.CNE55.HM215418	01_AE	V4HV	-0.4466146347462085	1	short
275	C.ZA.2009.CAP332_2_00_C10_1.KF114887	C	V4HV	-0.638272163982407	1	short
276	01_AE.CN.2015.15JS01.MG655205	01_AE	V4HV	2.0	1	short
277	C.ZA.2009.21561324_D3_B5.HQ615961	C	V4HV	-0.3565473235138126	1	short
278	C.ZM.2000.ZM109_4.AY424138	C	V4HV	-0.9047957668781813	1	short
279	C.ZM.1998.ZM135_10A.AY424079	C	V4HV	-0.06800848867628764	2	short
280	C.TZ.2006.6146_V7_C23.HM215324	C	V4HV	-0.045757490560675115	2	short
281	C.ZA.2006.CAP40_2_01_A3_5.JN681231	C	V4HV	2.0	2	short
282	C.ZA.2007.705010198_TF.KC156130	C	V4HV	-0.8201323687295934	2	short
283	B.CN..HEB5_10.MN617374	B	V4HV	0.16136800223497488	2	short
284	C.ZA.2009.21261106_C12_H2.HQ615956	C	V4HV	0.7218106152125465	2	short
285	C.TZ.2003.3301_V1_C24.HM215294	C	V4HV	-0.9108016331948511	2	short
286	C.ZA.2009.CAP340_2_00_B3_16.KC154026	C	V4HV	-1.3979400086720375	2	short
287	B.CN..BJ39_14.MN617376	B	V4HV	-0.09151498112135022	2	short
288	01_AE.CN.2015.15JS76.MG655215	01_AE	V4HV	0.3951515915045426	2	short
289	C.ZA.2008.CAP292_2_00_12_4.JN681254	C	V4HV	-0.2924298239020636	2	short
290	C.MW.2002.BF703.JN983805	C	V4HV	-0.8239087409443188	2	short
291	C.ZA.2006.2768732_C5_16.HQ615952	C	V4HV	0.2041199826559248	2	short
292	C.ZA.2008.CT885_H3_2.JN967797	C	V4HV	0.37657695705651195	2	short
293	C.ZA.1997.ZA012_29.EU855133	C	V4HV	-0.5694412304772425	2	short
294	C.ZA.2008.CAP326_2_00_D9_2.KC154024	C	V4HV	0.2013971243204515	2	short
295	C.MW.2007.703010228_1C4.FJ444031	C	V4HV	-0.08618614761628333	2	short
296	01_AE.CN.2007.BJOX005000_09_2.HM215367	01_AE	V4HV	1.1555060775362176	2	short
297	01_AE.CN..BJMSM2498.	01_AE	V4HV	0.17609125905568124	3	short
298	C.ZA.2005.CAP88_6M_C10.KU198436	C	V4HV	0.287801729930226	3	short
299	C.MW.2003.CE0682_E4.FJ444325	C	V4HV	-0.7579806350244479	3	short
300	C.ZA.2007.722_G4_16.JN967798	C	V4HV	2.0	3	short
301	C.ZA.2005.CAP45_G3.DQ435682	C	V4HV	0.8355732644405381	3	short
302	01_AE.TH.2000.C4118_9.JQ352782	01_AE	V4HV	-0.8903877096915404	3	short
303	C.ZA.2008.CA327_D2_2.JN681220	C	V4HV	-0.7958800173440752	3	short
304	C.ZA.2008.KO870_C2_10.JN681244	C	V4HV	-0.638272163982407	3	short
305	C.ET.2002.288_38.JQ362421	C	V4HV	0.07037039036700304	3	short
306	C.ET..286_36.JQ362420	C	V4HV	-0.6750182969126308	3	short
307	C.ZA.1998.DU151_02.DQ411851	C	V4HV	0.9122927498801671	3	short
308	C.ZA.2007.3514597.HQ595759	C	V4HV	-0.3010299956639812	3	short
309	01_AE.TH.2006.731027_AA104A_RH5.JX447986	01_AE	V4HV	0.20951501454263097	3	short
310	C.ZA.2008.20355851_20.JQ352789	C	V4HV	0.004321373782642578	3	short
311	C.MW.2008.0702_BM_B9.HM070517	C	V4HV	2.0	3	short
312	C.ZA.2007.705010185_TF.KC156129	C	V4HV	2.0	3	short
313	C.ZA.2007.705010067_TF.KC156125	C	V4HV	2.0	3	short
314	C.TZ.2003.6838_V1_C35.HM215341	C	V4HV	-0.49038086242322726	3	short
315	C.MW.2008.0702_BM_D1.HM070518	C	V4HV	0.38381536598043126	3	short
316	C.MW.2008.0702_BM_B4.HM070516	C	V4HV	-0.38721614328026455	3	short
317	D.UG.1994.94UG118.AY669751	other	V4HV	0.7193312869837266	3	short
318	B.US.2015.1HC1_D0_061516_A1_S68.KY323997	B	V4HV	-0.744727494896694	18	long
319	C.MW.2008.4403_BM_H22.HM070749	C	V4HV	0.1673173347481761	18	long
320	C.IN.2014.330_14_A12.MK076674	C	V4HV	2.0	18	long
321	A1C.TZ..216_F2_E3_5.HM215277	other	V4HV	-0.5528419686577808	18	long
322	C.IN.2014.330_14_A20.MK076682	C	V4HV	2.0	18	long
323	B.US.2015.1HC1_D0_070516_F10_S90.KY324006	B	V4HV	-0.5316526695878427	18	long
324	C.IN.2015.329_15_B1.MK076614	C	V4HV	2.0	18	long
325	B.DE.2016.1HD5K_W4_062316_D10_S59.KY324633	B	V4HV	-0.8096683018297085	18	long
326	A1.KE.2005.QF495_23M_D1.FJ866116	other	V4HV	2.0	18	long
327	A1.KE.2005.QF495_23M_B2.FJ866115	other	V4HV	2.0	18	long
328	A1.KE.2005.QF495_23M_A3.FJ866114	other	V4HV	2.0	18	long
329	A1.KE.2005.QF495_23M_A1.FJ866113	other	V4HV	2.0	18	long
330	C.IN.2015.330_15_C36.MK076700	C	V4HV	2.0	18	long
331	B.US.2015.1HB3_D0_102915_B2_S49.KY323899	B	V4HV	-0.51427857351842	18	long
332	B.US.2015.1HC1_W4_070116_B8_S30.KY324042	B	V4HV	-0.42365864979420714	18	long
333	B.US.2015.1HC1_D0_061516_C4_S70.KY323999	B	V4HV	-0.9030899869919435	18	long
334	A1.RW.2007.R18553.HM215434	other	V4HV	-0.5361070110140927	18	long
335	B.US.1989.R2.AF128126	B	V4HV	-0.6689980951557952	18	long
336	B.US.2015.1HC1_W4_070516PL2_B4_S96.KY324049	B	V4HV	-0.5767541260631921	18	long
337	A1.UG.2007.191955_A11.HM215272	other	V4HV	-0.2668187904390766	18	long
338	B.US.2015.1HC1_W4_070516PL2_G5_S11.KY324056	B	V4HV	-0.7281583934635011	18	long
339	B.US.2015.1HC1_W4_070516PL3_A3_S14.KY324059	B	V4HV	-1.0457574905606752	18	long
340	B.US.2015.1HC1_W4_071216_D3_S66.KY324070	B	V4HV	-0.7644715530924511	18	long
341	CD.TZ.2004.3817_V2_C59.HM215310	other	V4HV	2.0	18	long
342	B.US.2015.1HC1_W4_071216_F7_S69.KY324072	B	V4HV	-0.6946486305533762	18	long
343	B.CN.2007.BJOX020000_03_3.HM215382	B	V4HV	1.159188072784984	18	long
344	B.US.2015.1HC1_D0_061616_G4_S15.KY324000	B	V4HV	-1.0362121726544447	18	long
345	C.ZM.2003.ZM247_V1.FJ496204	C	V4HV	-0.5146477387588617	18	long
346	02_AG.CM.2004.263_8.EU513182	other	V4HV	-0.6884156527956965	18	long
347	C.ZA.2008.20358510_01.JQ352790	C	V4HV	-0.4089353929735008	18	long
348	B.US.2007.EN3C075.MN516432	B	V4HV	0.3021143769562011	19	long
349	B.US.2007.EN3C028.MN516424	B	V4HV	0.22203979716101552	19	long
350	07_BC.CN..GX79_7.HQ326145	other	V4HV	-0.4089353929735008	19	long
351	B.US.2007.EN3C061.MN516429	B	V4HV	-0.1950432001425084	19	long
352	B.US.2007.EN3C059.MN516428	B	V4HV	1.3312551643666097	19	long
353	C.CN.2006.CNE58.HM215421	C	V4HV	-0.8022233887286132	19	long
354	B.US.2007.EN3C045.MN516427	B	V4HV	-0.23559967704361184	19	long
355	B.US.2007.EN3C040.MN516425	B	V4HV	2.0	19	long
356	B.US.2007.EN3C073.MN516431	B	V4HV	0.14438737410193678	19	long
357	C.IN.2015.329_15_A1.MK076610	C	V4HV	0.7497363155690611	19	long
358	B.US.2007.EN3C041.MN516426	B	V4HV	0.13611784289647613	19	long
359	B.US.2007.EN3C016.MN516423	B	V4HV	0.25214885481850713	19	long
360	B.US.2007.EN3C088.MN516434	B	V4HV	0.11700599663596668	19	long
361	B.US.2007.EN3D020.MN516436	B	V4HV	0.30194105779520447	19	long
362	B.CN..BJ33_11.MN642094	B	V4HV	-0.769551078621726	19	long
363	B.US.2007.EN3D054.MN516437	B	V4HV	-0.01949668180660491	19	long
364	B.US.2007.EN3D059.MN516438	B	V4HV	0.4622931555425308	19	long
365	B.US.2016.VA40774.MK499378	B	V4HV	-0.3279021420642826	19	long
366	B.US.2007.EN3C068.MN516430	B	V4HV	0.30928941065525645	19	long
367	B.US.2007.EN3D006.MN516435	B	V4HV	0.0016904542321528522	19	long
368	C.CN.2007.CNE23.HM215408	C	V4HV	1.1980684666016872	19	long
369	B.US.2007.EN3D066.MN516439	B	V4HV	-0.40638169187046413	19	long
370	B.US.2007.EN3D069.MN516440	B	V4HV	-0.06950943469373042	19	long
371	B.US.2007.EN3D071.MN516441	B	V4HV	0.872197077024274	19	long
372	B.US.2007.EN3D079.MN516442	B	V4HV	0.35617888555337524	19	long
373	B.US.2007.EN3C084.MN516433	B	V4HV	2.0	19	long
374	A1D.TZ.2003.3468_V1_C12.HM215301	other	V4HV	-1.282995592959453	20	long
375	O.FR.2008.RBF189.GU936016	other	V4HV	2.0	20	long
376	B.US.1994.7165_18.AY835437	B	V4HV	1.7957083502411728	20	long
377	B.US.2015.1HC1_D0_070516_F11_S91.KY324007	B	V4HV	-1.7958800173440752	20	long
378	B.TH.1993.93TH305.AY669729	B	V4HV	-0.6143937264016879	20	long
379	B.US.2002.APV_17.DQ869023	B	V4HV	-0.3214816209598861	20	long
380	B.US.2015.1HC1_D0_061516_B5_S69.KY323998	B	V4HV	-1.7212463990471711	20	long
381	C.ZA.2005.CAP210_TA5.KC894136	C	V4HV	2.0	20	long
382	BC.CN.2010.CNXJ0651_5.KC807936	other	V4HV	1.3157604906657345	20	long
383	C.CN.2007.CNE30.HM215411	C	V4HV	-0.0862444105401148	20	long
384	B.US.1997.1012_11_TC21_3257.EU289184	B	V4HV	-0.9127511322043421	20	long
385	C.ZA.2005.CAP210_E8.DQ435683	C	V4HV	2.0	20	long
386	C.IN.2016.330_16_E6.MK076720	C	V4HV	0.21218760440395779	20	long
387	C.MW.2003.CE0665_F2.KC894076	C	V4HV	-0.3187587626244128	21	long
388	C.ZA.2009.21369737_G11_F2.HQ615941	C	V4HV	2.0	21	long
389	07_BC.CN..XJ16_6.HQ326133	other	V4HV	0.3512144108384549	21	long
390	BC.CN..BC13.EU363843	other	V4HV	2.0	21	long
391	C.IN.2016.329_16_D5.MK076655	C	V4HV	0.5658478186735176	21	long
392	C.IN.2016.329_16_C1.MK076647	C	V4HV	0.4082399653118496	21	long
393	02_AG.CM.2005.T278_50.EU513198	other	V4HV	2.0	21	long
394	01_AE.CN.2007.GX13_7.GU475037	01_AE	V4HV	-0.040958607678906384	22	long
395	D.UG.2007.191882.JX236673	other	V4HV	1.0536545582907473	22	long
396	C.IN.2016.330_16_H2.MK076724	C	V4HV	2.0	22	long
397	BC.CN.2010.CNXJ1081_10.KC807949	other	V4HV	2.0	22	long
398	C.ZA.2008.CA457_H1_1.JN681222	C	V4HV	0.1553360374650618	25	long
399	BC.CN.2010.CNXJ1081_1.KC807943	other	V4HV	2.0	27	long
400	C.ZA.2008.20915593.HQ595749	C	V5HV	2.0	4	short
401	CD.TZ.2005.3326_V4_C3.HM215296	other	V5HV	-1.1081225988553838	5	short
402	N.FR.2011.N1_FR_2011.JN572926	other	V5HV	2.0	5	short
403	C.TZ.2005.0933_V4_C4.HM215352	C	V5HV	-0.040958607678906384	6	short
404	C.ZA.2008.KO756_38_TB12.JN681243	C	V5HV	-1.154901959985743	6	short
405	C.MW..BF1677F2_613A.HM215361	C	V5HV	0.17609125905568124	6	short
406	C.MW.2002.BF591.JN983804	C	V5HV	-1.0969100130080565	6	short
407	C.MW.2008.1209_BM_A5.HM070562	C	V5HV	2.0	6	short
408	C.MW.2003.CE0682_E4.FJ444325	C	V5HV	-0.7579806350244479	6	short
409	A1C.TZ.2004.6041_V3_C23.HM215321	other	V5HV	-1.6200421706552992	6	short
410	01_AE.CN..BJMSM2249.	01_AE	V5HV	0.5763413502057929	6	short
411	C.MW.2008.CH505_W4_3.KC247557	C	V5HV	-1.5663261533629387	6	short
412	C.MW.2008.CH505_TF.KC247556	C	V5HV	-0.8538719643217619	6	short
413	01_AE.CN.2008.GX35_33.GU475023	01_AE	V5HV	-0.6020599913279624	6	short
414	B.US.2015.1HC2_W4_012216_E4_S9.KY324157	B	V5HV	-0.5030703519267851	6	short
415	B.PE..H061_14.EF210730	B	V5HV	-0.22914798835785583	6	short
416	BG.ES.2002.X1100_C7.EU885760	other	V5HV	0.11394335230683679	6	short
417	01_AE.CH..ZENV32_0111_5.KU600816	01_AE	V5HV	2.0	6	short
418	O.CM.1996.YBF32.AJ236417	other	V5HV	2.0	6	short
419	C.MW.2008.1209_BM_H5.HM070570	C	V5HV	2.0	6	short
420	CD.TZ.2004.3337_V2_C6.HM215297	other	V5HV	-1.1440328496500884	6	short
421	A1.TZ.2004.3718_3_11.HM215306	other	V5HV	-0.4868356908680016	6	short
422	C.ZA.2007.704810053_2B7.KC894119	C	V5HV	2.0	6	short
423	C.TZ.2004.6631_V3_C10.HM215335	C	V5HV	2.0	7	short
424	B.US.2015.1HC2_W4_012216_G5_S14.KY324163	B	V5HV	-1.8239087409443189	7	short
425	C.ZA.1998.DU422_1.DQ411854	C	V5HV	2.0	7	short
426	B.US.2015.1HC3_D0_012016_G2_S34.KY324179	B	V5HV	-0.5917600346881504	7	short
427	01_AE.TH.1992.TH023_6.KU562843	01_AE	V5HV	-0.0546200554403633	7	short
428	A1D.KE..MS208_A1.DQ187010	other	V5HV	-0.9035071099456389	7	short
429	A1.TZ.2003.3415_V1_C1.HM215299	other	V5HV	-1.0500540620111445	7	short
430	02_AG.CM.2004.T250_4.EU513189	other	V5HV	1.9886565952775197	7	short
431	C.ZA.2008.SO706_T10B_3.JN681249	C	V5HV	0.3443922736851107	7	short
432	01_AE.TH.1999.C2101_C1.JN944661	01_AE	V5HV	-0.6983190507064237	7	short
433	A1D.KE..BS208_B1.KX364401	other	V5HV	-1.7542159829224753	7	short
434	01_AE.CN.2006.HUB199_1.GU475025	01_AE	V5HV	-0.11918640771920865	7	short
435	01_AE.CN.2007.BJOX028000_43_5.HM215391	01_AE	V5HV	-0.30627305107635305	7	short
436	01_AE.CN.2007.BJOX028000_10_3.HM215389	01_AE	V5HV	-0.680415126889894	7	short
437	C.ZA.2008.CA327_D2_2.JN681220	C	V5HV	-0.7958800173440752	7	short
438	C.ZA.2005.CAP174_1_06_F3_1B.JN967791	C	V5HV	-1.3010299956639813	7	short
439	C.MW.1993.MW965_26.U08455	C	V5HV	-1.4511930736384526	7	short
440	C.ZA.2006.CAP221_B14.KC894137	C	V5HV	-0.44369749923271273	7	short
441	C.ZA.2006.CAP40_2_01_A3_5.JN681231	C	V5HV	2.0	7	short
442	C.ZA.2010.CAP378_2_00_D2_5.KF114888	C	V5HV	2.0	7	short
443	C.TZ.2006.6146_V7_C23.HM215324	C	V5HV	-0.045757490560675115	7	short
444	B.US.2015.1HC1_D0_061516_B5_S69.KY323998	B	V5HV	-1.7212463990471711	7	short
445	B.PE..H029_12.EF210726	B	V5HV	-0.2596373105057561	7	short
446	C.ZA.2008.CAP306_2_00_F9_1.KC154019	C	V5HV	-0.46852108295774486	7	short
447	B.US.2015.1HC1_D0_070516_F11_S91.KY324007	B	V5HV	-1.7958800173440752	7	short
448	D.UG.1992.UG024_2.U43386	other	V5HV	-0.7462259803211204	7	short
449	C.ZA.2008.CAP290_2_00_23_6.JN681253	C	V5HV	0.2966651902615311	7	short
450	B.PE..H030_7.EF210727	B	V5HV	0.11394335230683679	7	short
451	B.US.2015.1HC2_D0_012216_D1_S67.KY324102	B	V5HV	-0.549750891680639	7	short
452	B.US.2015.1HC2_D0_012216_F9_S75.KY324109	B	V5HV	-1.5086383061657274	7	short
453	C.ZA.2007.CAP237_1_22_B2_2_39.JN681226	C	V5HV	2.0	7	short
454	C.MW.2008.5807_BM_D1.HQ596177	C	V5HV	0.3222192947339193	7	short
455	B.US.2015.1HC2_W4_012016_H12_S93.KY324144	B	V5HV	-1.853871964321762	7	short
456	C.TZ.2001.569_F1_37_10.HM215318	C	V5HV	-0.5228787452803376	7	short
457	01_AE.CN.2007.BJOX023000_05_4.HM215385	01_AE	V5HV	0.06464514479193655	7	short
458	01_AE.CN.2007.BJOX017000_07_1.HM215378	01_AE	V5HV	2.0	7	short
459	C.MW..S018_18.	C	V5HV	-1.2135325232597174	7	short
460	C.KE.1995.QB099_391M_B1.FJ866131	C	V5HV	-0.36653154442041347	7	short
461	A1.KE.2000.KER2008_12.AY736809	other	V5HV	-0.2785191452299507	7	short
462	01_AE.CN.2005.AE03.EU363851	01_AE	V5HV	-2.0	7	short
463	C.ET..286_36.JQ362420	C	V5HV	-0.6750182969126308	7	short
464	D.UG.1993.93UG082.AY669750	other	V5HV	-0.645891560852599	7	short
465	01_AE.TH.2006.816763_C02.JN944659	01_AE	V5HV	-0.5528419686577808	7	short
466	C.KE.1995.QB099_391M_C8.FJ866132	C	V5HV	-0.8239087409443188	7	short
467	A1.KE.1995.Q461_E2.AF407156	other	V5HV	-0.3456886647907283	7	short
468	A1.KE.1995.Q461_C2.AF407154	other	V5HV	-0.3467874862246563	7	short
469	A1.RW.1992.92RW020_2.EU855131	other	V5HV	-0.5955768343624902	7	short
470	G.ES.2008.P1981_C5_3.FJ817369	other	V5HV	-0.46578345566767015	7	short
471	A1.RW.1992.92RW008.AY669703	other	V5HV	-1.431798275933005	7	short
472	CD.TZ..89_F1_2_25.HM215349	other	V5HV	2.0	7	short
473	B.IT.1996.PVO_4.AY835444	B	V5HV	-0.34039751754211045	7	short
474	A1.KE.1995.Q461_D1_PNS0D.AF407155	other	V5HV	-0.5376020021010439	7	short
475	07_BC.CN..SC20_15.HQ326130	other	V5HV	-0.36653154442041347	7	short
476	A1.KE.1996.QB726_70M_B3.FJ866111	other	V5HV	-0.14266750356873156	7	short
477	C.ZA.2009.21283649.HQ595756	C	V5HV	-0.5086383061657274	7	short
478	B.US.2000.RHPA4259_7.AY835447	B	V5HV	-1.3242674723965207	7	short
479	07_BC.CN.2007.BJOX002000_03_2.HM215364	other	V5HV	2.0	7	short
480	C.TZ.2003.6980_V0_C31.HM215344	C	V5HV	-1.0	7	short
481	A1.KE.2005.QH359_21M_D1.FJ866122	other	V5HV	2.0	7	short
482	A1.KE.2005.QH359_21M_C1.FJ866121	other	V5HV	2.0	7	short
483	B.TT.1994.QH0692_42.AY835439	B	V5HV	0.18381343937778455	7	short
484	C.ZA.2009.21561324_D3_B5.HQ615961	C	V5HV	-0.3565473235138126	7	short
485	21_A2D.KE.2004.QG393_60M_B8.FJ866130	other	V5HV	-1.5228787452803376	7	short
486	C.MW.2007.703010200_1E5.FJ443999	C	V5HV	-0.06219634998890309	7	short
487	C.MW..BF942_218D.HM215362	C	V5HV	2.0	7	short
488	21_A2D.KE.2004.QG393_60M_B7.FJ866129	other	V5HV	-1.2218487496163564	7	short
489	C.MW.2007.703010228_1C4.FJ444031	C	V5HV	-0.08618614761628333	7	short
490	21_A2D.KE.2004.QG393_60M_A1.FJ866128	other	V5HV	-1.3979400086720375	7	short
491	01_AE.TH.2006.731027_AA104A_RH5.JX447986	01_AE	V5HV	0.20951501454263097	7	short
492	C.MW.2007.703010054_2A2.FJ443808	C	V5HV	-0.2715650490257452	7	short
493	01_AE.CN.2008.GX88_47.GU475018	01_AE	V5HV	-0.7958800173440752	7	short
494	C.ZA.2007.705010198_TF.KC156130	C	V5HV	-0.8201323687295934	7	short
495	01_AE.CN.2015.15JS62.MG655212	01_AE	V5HV	0.1228709228644355	7	short
496	01_AE.CN.2009.09GX332.MG655204	01_AE	V5HV	0.06182930729469903	7	short
497	01_AE.CN.2015.15JS01.MG655205	01_AE	V5HV	2.0	7	short
498	01_AE.CN.2006.CNE59_N651K.	01_AE	V5HV	-0.37365963262495766	7	short
499	BC.CN.2010.CNXJ0031_12.KC807962	other	V5HV	2.0	7	short
500	01_AE.CN.2015.15JS111.MG655209	01_AE	V5HV	-0.32975414692587596	7	short
501	C.ZA.2006.19707346_E8_C6.HQ615951	C	V5HV	0.2380461031287954	7	short
502	01_AE.CN.2015.15JS06.MG655206	01_AE	V5HV	0.48215869541127643	7	short
503	01_AE.CN.2007.GX2010_36.GU475026	01_AE	V5HV	-0.3235258788309019	7	short
504	08_BC.CN.2007.CNE48.HQ699973	other	V5HV	-0.4089353929735008	7	short
505	01_AE.CN.2015.15JS65.MG655213	01_AE	V5HV	2.0	7	short
506	01_AE.CN.2006.CNE59.HM215422	01_AE	V5HV	-0.15681084046785654	7	short
507	D.UG.2007.191882.JX236673	other	V5HV	1.0536545582907473	7	short
508	01_AE.CN.2009.09GX319.MG655202	01_AE	V5HV	0.9259821003271032	7	short
509	A1.TZ.2005.0439_V5_C1.HM215258	other	V5HV	-0.9115095298176038	7	short
510	C.MW.2008.0702_BM_B4.HM070516	C	V5HV	-0.38721614328026455	7	short
511	N.CM.1995.YBF30.AJ006022	other	V5HV	2.0	7	short
512	C.MW.2008.0702_BM_B9.HM070517	C	V5HV	2.0	7	short
513	01_AE.CN.2007.GX34_21.GU475022	01_AE	V5HV	-0.46852108295774486	7	short
514	C.MW.2008.0702_BM_D1.HM070518	C	V5HV	0.38381536598043126	7	short
515	C.IN.1999.16936_2_21.EF117270	C	V5HV	-0.8852889594416377	7	short
516	B.CN.2006.CNE6.HM215423	B	V5HV	2.0	7	short
517	BC.CN.2007.CNE16.HM215402	other	V5HV	-0.6153061664817866	7	short
518	01_AE.CN.2006.CNE8.HM215427	01_AE	V5HV	-0.24347799460944858	7	short
519	A1D.TZ.2005.0907_V4_C12.HM215261	other	V5HV	-0.6989700043360187	7	short
520	01_AE.CN.2007.GX142_2.GU475031	01_AE	V5HV	-0.721246399047171	7	short
521	01_AE.CN.2007.GX13_7.GU475037	01_AE	V5HV	-0.040958607678906384	7	short
522	C.IN.2000.001428_2_42.EF117266	C	V5HV	-1.7180126881063986	7	short
523	B.US.1991.DH12.AF069140	B	V5HV	-0.6439741428068773	7	short
524	01_AE.CN.2007.GX24_8.GU475015	01_AE	V5HV	-1.0	7	short
525	C.MW.2004.CE1172_H1.FJ444434	C	V5HV	2.0	7	short
526	01_AE.CN.2015.15JS47.MG655210	01_AE	V5HV	0.6287974855667101	7	short
527	C.CN.2007.CNE2.HQ699950	C	V5HV	-0.8392014464616456	7	short
528	01_AE.CN.2015.15JS79.MG655216	01_AE	V5HV	-0.1643094285075744	7	short
529	C.ZM.2003.ZM246F.FJ496194	C	V5HV	1.3439164508357955	7	short
530	01_AE.CN.2015.15JS102.MG655208	01_AE	V5HV	-0.4473317838878068	7	short
531	C.MW.2008.1209_BM_B21.HM070564	C	V5HV	2.0	7	short
532	C.MW.2008.CH0694.KJ700458	C	V5HV	2.0	7	short
533	C.ZM.2002.ZM215_8.DQ422948	C	V5HV	-0.7545860466951746	7	short
534	C.ZA.2007.CT140_140_B6.JN681233	C	V5HV	2.0	7	short
535	C.ZA.2008.1170887_08.JQ352801	C	V5HV	-0.958607314841775	7	short
536	A1.TZ.2008.CH0219_E4.HM204621	other	V5HV	2.0	7	short
537	C.ZA.1998.DU151_02.DQ411851	C	V5HV	0.9122927498801671	7	short
538	C.MW.2008.1209_BM_G5.HM070569	C	V5HV	2.0	7	short
539	C.IN.2015.330_15_D36.MK076705	C	V5HV	2.0	13	long
540	C.IN.2015.330_15_E36.MK076706	C	V5HV	2.0	13	long
541	C.IN.2016.330_16_A2.MK076707	C	V5HV	2.0	13	long
542	C.IN.2016.330_16_H2.MK076724	C	V5HV	2.0	13	long
543	A1CD.TZ.2004.3103_V3_C10.HM215288	other	V5HV	0.14882468044852912	13	long
544	08_BC.CN.2007.CNE52.HM215416	other	V5HV	-0.7276013675445955	13	long
545	08_BC.CN.2007.CNE49.HQ699974	other	V5HV	-0.545475264406903	13	long
546	C.IN.2014.330_14_A20.MK076682	C	V5HV	2.0	13	long
547	C.IN.2014.330_14_A12.MK076674	C	V5HV	2.0	13	long
548	C.TZ.2001.234_F1_16_57.HM215278	C	V5HV	2.0	13	long
549	C.ZA.2009.21502011_F12_E2.HQ615949	C	V5HV	0.989894563718773	13	long
550	C.ZA.2008.21203310_G7_C3.HQ615946	C	V5HV	2.0	13	long
551	C.ZA.2009.21369737_G11_F2.HQ615941	C	V5HV	2.0	13	long
552	C.IN.2015.330_15_C36.MK076700	C	V5HV	2.0	13	long
553	C.ZA.2008.SO607_B6_9.KF114895	C	V5HV	-0.3098039199714863	13	long
554	B.DE.2016.1HD4K_D0_061516_E3_S53.KY324517	B	V5HV	0.39234515536120407	13	long
555	B.CN.2007.BJOX006000_13_3.HM215369	B	V5HV	-0.1617807780923742	13	long
556	C.ZA.2009.CAP332_2_00_C10_1.KF114887	C	V5HV	-0.638272163982407	13	long
557	C.TZ.2004.6644_V2_C33.HM215336	C	V5HV	-0.774819991822317	13	long
558	C.ZA.2010.CAP382_2_00_D7_19.KC154028	C	V5HV	2.0	13	long
559	08_BC.CN..GX43_2.HQ326142	other	V5HV	0.11058971029924898	13	long
560	07_BC.CN.2004.CH119_10.EF117261	other	V5HV	-0.12387457232112338	13	long
561	C.TZ.2001.556_F2_3_25.HM215317	C	V5HV	0.5211380837040362	13	long
562	07_BC.CN..GX33M_25.HQ326141	other	V5HV	0.2576785748691845	14	long
563	01_AE.CN.2008.SHX335_24.GU475033	01_AE	V5HV	-0.42021640338318983	14	long
564	C.MW.2009.0404_BM_G3.HQ595847	C	V5HV	-1.154901959985743	14	long
565	07_BC.CN..YN112R_8.MN617365	other	V5HV	0.24054924828259971	14	long
566	BC.CN.2003.BC09.EU363839	other	V5HV	2.0	14	long
567	C.MW.2009.0404_BM_B9.HQ595836	C	V5HV	-0.3979400086720376	14	long
568	01_AE.CN.2008.GX72_27.GU475035	01_AE	V5HV	-0.6020599913279624	14	long
569	C.MW.2009.0404_BM_F3.HQ595842	C	V5HV	-0.2924298239020636	14	long
570	01_AE.CH..ZENV92_1008_8.KU600817	01_AE	V5HV	-0.0008694587126288914	15	long
571	B.US.2015.1HC3_W4_012616_G4_S89.KY324255	B	V5HV	-0.09420411963213146	15	long
572	07_BC.CN..GX93_8.MN617364	other	V5HV	2.0	15	long
573	G.ES.2005.X1854_C2_10.EU885763	other	V5HV	-0.8538719643217619	15	long
574	C.ZA.2008.20358510_01.JQ352790	C	V5HV	-0.4089353929735008	15	long
575	D.CG.2007.P940_2_C3.HM068555	other	V5HV	2.0	16	long
576	C.MW.2009.0404_BM_H4.HQ595852	C	V5HV	-0.3098039199714863	16	long
577	B.US.2015.1HC3_W4_012616_F1_S85.KY324252	B	V5HV	-0.23433144524098595	16	long
578	B.US.2015.1HC3_W4_012616_C7_S77.KY324246	B	V5HV	-0.5512936800949201	16	long
579	C.ZA.2008.20927783.HQ595750	C	V5HV	2.0	16	long
580	B.US.2015.1HC3_D0_012216_G3_S52.KY324191	B	V5HV	-0.341035157335565	16	long
581	B.US.2015.1HC3_W4_012016_G1_S19.KY324239	B	V5HV	-0.35556141053216145	16	long
582	C.ZA.2006.CAP224_1_18_C7_3.JN967793	C	V5HV	0.10037054511756291	16	long
583	B.US.2015.1HC3_D0_012216_E10_S49.KY324187	B	V5HV	-0.6736641390712486	16	long
584	B.US.2015.1HC3_D0_012016_F7_S31.KY324177	B	V5HV	-0.23062267392386154	16	long
585	B.US.2015.1HC3_W4_012016_H5_S21.KY324241	B	V5HV	-0.1390633792999063	16	long
586	A1.UG.2007.191845_B11.HM215271	other	V5HV	1.2762089666048584	17	long
587	CD.TZ.2004.6480_V4_C25.HM215329	other	V5HV	-1.5499203303783116	17	long
588	B.US.2000.THRO4156.AY835448	B	V5HV	0.6001492413808382	17	long
589	C.ZA.2007.CT431_G6_6.JN681234	C	V5HV	0.11058971029924898	18	long
590	O.CM.1995.YBF37.AJ133067	other	V5HV	2.0	19	long
591	07_BC.CN..YN108R_4.HQ326138	other	V5HV	0.06069784035361165	19	long
592	C.ZA.2009.20286961_C1_H8.HQ615960	C	V5HV	-0.3979400086720376	20	long
593	B.DE.2016.1HD4K_W4_062316PL3_B9_S29.KY324574	B	V5HV	0.2041199826559248	21	long
594	B.DE.2016.1HD4K_W4_062316PL4_A11_S47.KY324583	B	V5HV	-0.14691047014813446	21	long
595	B.DE.2016.1HD4K_D0_061616PL2_A4_S53.KY324536	B	V5HV	-0.393618634889395	21	long
596	B.DE.2016.1HD4K_W4_062316PL3_A3_S25.KY324569	B	V5HV	-0.25258819211357664	21	long
597	C.ZA.2008.20803520.HQ595748	C	V5HV	0.2355284469075489	24	long
598	C.TZ.2003.0077_V1_C16.HM215254	C	V5HV	0.07590446848313998	24	long
