# Supplementary material for: Contemporary HIV-1 consensus Env with AI-assisted redesigned hypervariable loops promote antibody binding
Source: Nat Commun. 2024 May 9;15:3924. doi: 10.1038/s41467-024-48139-x (PMC11082178; doi:10.1038/s41467-024-48139-x)
Supplement: Supplementary file 3 — Source Data [file 41467_2024_48139_MOESM3_ESM.zip › SourceData/fig6b.B.depth_4bnabs.compare.csv]

	ep_depth	group	antibody
B_unmodified.kic_loops.397.depth_asa.10-1074	6.766875000000001	cons_10y	10-1074
B_unmodified.kic_loops.193.depth_asa.10-1074	6.17375	cons_10y	10-1074
B_unmodified.kic_loops.195.depth_asa.10-1074	6.5024999999999995	cons_10y	10-1074
B_unmodified.kic_loops.167.depth_asa.10-1074	7.123125	cons_10y	10-1074
B_unmodified.kic_loops.076.depth_asa.10-1074	6.741875	cons_10y	10-1074
B_unmodified.kic_loops.059.depth_asa.10-1074	7.01125	cons_10y	10-1074
B_unmodified.kic_loops.411.depth_asa.10-1074	6.25625	cons_10y	10-1074
B_unmodified.kic_loops.493.depth_asa.10-1074	6.895	cons_10y	10-1074
B_unmodified.kic_loops.281.depth_asa.10-1074	6.813124999999999	cons_10y	10-1074
B_unmodified.kic_loops.240.depth_asa.10-1074	6.55125	cons_10y	10-1074
B_unmodified.kic_loops.219.depth_asa.10-1074	6.465	cons_10y	10-1074
B_unmodified.kic_loops.496.depth_asa.10-1074	7.676875	cons_10y	10-1074
B_unmodified.kic_loops.410.depth_asa.10-1074	7.23875	cons_10y	10-1074
B_unmodified.kic_loops.250.depth_asa.10-1074	6.809374999999999	cons_10y	10-1074
B_unmodified.kic_loops.028.depth_asa.10-1074	6.876875	cons_10y	10-1074
B_unmodified.kic_loops.314.depth_asa.10-1074	7.266875000000001	cons_10y	10-1074
B_unmodified.kic_loops.328.depth_asa.10-1074	7.63	cons_10y	10-1074
B_unmodified.kic_loops.293.depth_asa.10-1074	6.766249999999999	cons_10y	10-1074
B_unmodified.kic_loops.215.depth_asa.10-1074	6.23125	cons_10y	10-1074
B_unmodified.kic_loops.329.depth_asa.10-1074	6.50375	cons_10y	10-1074
B_unmodified.kic_loops.350.depth_asa.10-1074	7.09875	cons_10y	10-1074
B_unmodified.kic_loops.296.depth_asa.10-1074	6.754375	cons_10y	10-1074
B_unmodified.kic_loops.104.depth_asa.10-1074	6.543125	cons_10y	10-1074
B_unmodified.kic_loops.124.depth_asa.10-1074	7.5425	cons_10y	10-1074
B_unmodified.kic_loops.014.depth_asa.10-1074	6.13625	cons_10y	10-1074
B_unmodified.kic_loops.287.depth_asa.10-1074	6.995000000000001	cons_10y	10-1074
B_unmodified.kic_loops.369.depth_asa.10-1074	6.569375	cons_10y	10-1074
B_unmodified.kic_loops.048.depth_asa.10-1074	7.055625	cons_10y	10-1074
B_unmodified.kic_loops.427.depth_asa.10-1074	6.7275	cons_10y	10-1074
B_unmodified.kic_loops.408.depth_asa.10-1074	6.440625000000001	cons_10y	10-1074
B_unmodified.kic_loops.181.depth_asa.10-1074	7.175624999999999	cons_10y	10-1074
B_unmodified.kic_loops.262.depth_asa.10-1074	6.40625	cons_10y	10-1074
B_unmodified.kic_loops.005.depth_asa.10-1074	6.82875	cons_10y	10-1074
B_unmodified.kic_loops.425.depth_asa.10-1074	7.085000000000001	cons_10y	10-1074
B_unmodified.kic_loops.202.depth_asa.10-1074	6.739999999999999	cons_10y	10-1074
B_unmodified.kic_loops.275.depth_asa.10-1074	6.51875	cons_10y	10-1074
B_unmodified.kic_loops.380.depth_asa.10-1074	7.491249999999999	cons_10y	10-1074
B_unmodified.kic_loops.238.depth_asa.10-1074	6.125624999999999	cons_10y	10-1074
B_unmodified.kic_loops.421.depth_asa.10-1074	6.92625	cons_10y	10-1074
B_unmodified.kic_loops.115.depth_asa.10-1074	6.223125	cons_10y	10-1074
B_unmodified.kic_loops.047.depth_asa.10-1074	6.842499999999999	cons_10y	10-1074
B_unmodified.kic_loops.213.depth_asa.10-1074	7.041875	cons_10y	10-1074
B_unmodified.kic_loops.338.depth_asa.10-1074	7.79625	cons_10y	10-1074
B_unmodified.kic_loops.261.depth_asa.10-1074	6.175	cons_10y	10-1074
B_unmodified.kic_loops.058.depth_asa.10-1074	6.694375	cons_10y	10-1074
B_unmodified.kic_loops.156.depth_asa.10-1074	5.932499999999999	cons_10y	10-1074
B_unmodified.kic_loops.378.depth_asa.10-1074	6.673125000000001	cons_10y	10-1074
B_unmodified.kic_loops.257.depth_asa.10-1074	7.0893749999999995	cons_10y	10-1074
B_unmodified.kic_loops.214.depth_asa.10-1074	6.613125	cons_10y	10-1074
B_unmodified.kic_loops.086.depth_asa.10-1074	7.126875	cons_10y	10-1074
B_unmodified.kic_loops.049.depth_asa.10-1074	6.900625	cons_10y	10-1074
B_unmodified.kic_loops.288.depth_asa.10-1074	6.331875	cons_10y	10-1074
B_unmodified.kic_loops.145.depth_asa.10-1074	6.2575	cons_10y	10-1074
B_unmodified.kic_loops.129.depth_asa.10-1074	6.826875000000001	cons_10y	10-1074
B_unmodified.kic_loops.018.depth_asa.10-1074	6.868125000000001	cons_10y	10-1074
B_unmodified.kic_loops.307.depth_asa.10-1074	7.2325	cons_10y	10-1074
B_unmodified.kic_loops.132.depth_asa.10-1074	6.9325	cons_10y	10-1074
B_unmodified.kic_loops.191.depth_asa.10-1074	5.990625	cons_10y	10-1074
B_unmodified.kic_loops.199.depth_asa.10-1074	6.738125	cons_10y	10-1074
B_unmodified.kic_loops.043.depth_asa.10-1074	6.836875	cons_10y	10-1074
B_unmodified.kic_loops.233.depth_asa.10-1074	6.36125	cons_10y	10-1074
B_unmodified.kic_loops.170.depth_asa.10-1074	6.650625	cons_10y	10-1074
B_unmodified.kic_loops.384.depth_asa.10-1074	6.355625	cons_10y	10-1074
B_unmodified.kic_loops.272.depth_asa.10-1074	7.019375	cons_10y	10-1074
B_unmodified.kic_loops.464.depth_asa.10-1074	7.115625	cons_10y	10-1074
B_unmodified.kic_loops.368.depth_asa.10-1074	7.3575	cons_10y	10-1074
B_unmodified.kic_loops.471.depth_asa.10-1074	6.321875	cons_10y	10-1074
B_unmodified.kic_loops.157.depth_asa.10-1074	7.44875	cons_10y	10-1074
B_unmodified.kic_loops.168.depth_asa.10-1074	6.80375	cons_10y	10-1074
B_unmodified.kic_loops.305.depth_asa.10-1074	6.969374999999999	cons_10y	10-1074
B_unmodified.kic_loops.483.depth_asa.10-1074	7.106875	cons_10y	10-1074
B_unmodified.kic_loops.118.depth_asa.10-1074	6.38125	cons_10y	10-1074
B_unmodified.kic_loops.246.depth_asa.10-1074	6.7225	cons_10y	10-1074
B_unmodified.kic_loops.228.depth_asa.10-1074	7.1	cons_10y	10-1074
B_unmodified.kic_loops.273.depth_asa.10-1074	6.84	cons_10y	10-1074
B_unmodified.kic_loops.024.depth_asa.10-1074	6.44625	cons_10y	10-1074
B_unmodified.kic_loops.462.depth_asa.10-1074	7.1987499999999995	cons_10y	10-1074
B_unmodified.kic_loops.404.depth_asa.10-1074	6.781874999999999	cons_10y	10-1074
B_unmodified.kic_loops.277.depth_asa.10-1074	6.2925	cons_10y	10-1074
B_unmodified.kic_loops.067.depth_asa.10-1074	6.790625	cons_10y	10-1074
B_unmodified.kic_loops.054.depth_asa.10-1074	7.251875	cons_10y	10-1074
B_unmodified.kic_loops.488.depth_asa.10-1074	7.227499999999999	cons_10y	10-1074
B_unmodified.kic_loops.113.depth_asa.10-1074	7.13625	cons_10y	10-1074
B_unmodified.kic_loops.344.depth_asa.10-1074	6.04125	cons_10y	10-1074
B_unmodified.kic_loops.128.depth_asa.10-1074	6.833125000000001	cons_10y	10-1074
B_unmodified.kic_loops.500.depth_asa.10-1074	6.7375	cons_10y	10-1074
B_unmodified.kic_loops.285.depth_asa.10-1074	7.335000000000001	cons_10y	10-1074
B_unmodified.kic_loops.153.depth_asa.10-1074	7.478125	cons_10y	10-1074
B_unmodified.kic_loops.279.depth_asa.10-1074	5.9037500000000005	cons_10y	10-1074
B_unmodified.kic_loops.276.depth_asa.10-1074	6.455	cons_10y	10-1074
B_unmodified.kic_loops.351.depth_asa.10-1074	6.80875	cons_10y	10-1074
B_unmodified.kic_loops.096.depth_asa.10-1074	6.114375	cons_10y	10-1074
B_unmodified.kic_loops.301.depth_asa.10-1074	6.378125	cons_10y	10-1074
B_unmodified.kic_loops.209.depth_asa.10-1074	6.09	cons_10y	10-1074
B_unmodified.kic_loops.295.depth_asa.10-1074	7.70125	cons_10y	10-1074
B_unmodified.kic_loops.006.depth_asa.10-1074	7.541875	cons_10y	10-1074
B_unmodified.kic_loops.077.depth_asa.10-1074	6.754375	cons_10y	10-1074
B_unmodified.kic_loops.216.depth_asa.10-1074	7.00125	cons_10y	10-1074
B_unmodified.kic_loops.361.depth_asa.10-1074	7.063750000000001	cons_10y	10-1074
B_unmodified.kic_loops.348.depth_asa.10-1074	7.1625	cons_10y	10-1074
B_redesigned.kic_loops.229.depth_asa.10-1074	5.30125	HV_redesgin	10-1074
B_redesigned.kic_loops.283.depth_asa.10-1074	5.3549999999999995	HV_redesgin	10-1074
B_redesigned.kic_loops.136.depth_asa.10-1074	5.423125000000001	HV_redesgin	10-1074
B_redesigned.kic_loops.481.depth_asa.10-1074	5.32375	HV_redesgin	10-1074
B_redesigned.kic_loops.446.depth_asa.10-1074	5.471874999999999	HV_redesgin	10-1074
B_redesigned.kic_loops.368.depth_asa.10-1074	5.340625	HV_redesgin	10-1074
B_redesigned.kic_loops.176.depth_asa.10-1074	5.49625	HV_redesgin	10-1074
B_redesigned.kic_loops.324.depth_asa.10-1074	5.295	HV_redesgin	10-1074
B_redesigned.kic_loops.434.depth_asa.10-1074	5.4662500000000005	HV_redesgin	10-1074
B_redesigned.kic_loops.086.depth_asa.10-1074	5.37125	HV_redesgin	10-1074
B_redesigned.kic_loops.007.depth_asa.10-1074	5.336875	HV_redesgin	10-1074
B_redesigned.kic_loops.249.depth_asa.10-1074	5.339375	HV_redesgin	10-1074
B_redesigned.kic_loops.422.depth_asa.10-1074	5.370625	HV_redesgin	10-1074
B_redesigned.kic_loops.214.depth_asa.10-1074	5.48875	HV_redesgin	10-1074
B_redesigned.kic_loops.040.depth_asa.10-1074	5.384375	HV_redesgin	10-1074
B_redesigned.kic_loops.135.depth_asa.10-1074	5.408125	HV_redesgin	10-1074
B_redesigned.kic_loops.362.depth_asa.10-1074	5.2325	HV_redesgin	10-1074
B_redesigned.kic_loops.355.depth_asa.10-1074	5.315624999999999	HV_redesgin	10-1074
B_redesigned.kic_loops.381.depth_asa.10-1074	5.500624999999999	HV_redesgin	10-1074
B_redesigned.kic_loops.224.depth_asa.10-1074	5.2562500000000005	HV_redesgin	10-1074
B_redesigned.kic_loops.051.depth_asa.10-1074	5.30875	HV_redesgin	10-1074
B_redesigned.kic_loops.018.depth_asa.10-1074	5.305	HV_redesgin	10-1074
B_redesigned.kic_loops.261.depth_asa.10-1074	5.32375	HV_redesgin	10-1074
B_redesigned.kic_loops.052.depth_asa.10-1074	5.37	HV_redesgin	10-1074
B_redesigned.kic_loops.021.depth_asa.10-1074	5.35625	HV_redesgin	10-1074
B_redesigned.kic_loops.132.depth_asa.10-1074	5.670624999999999	HV_redesgin	10-1074
B_redesigned.kic_loops.184.depth_asa.10-1074	5.359999999999999	HV_redesgin	10-1074
B_redesigned.kic_loops.179.depth_asa.10-1074	5.31125	HV_redesgin	10-1074
B_redesigned.kic_loops.343.depth_asa.10-1074	5.24375	HV_redesgin	10-1074
B_redesigned.kic_loops.467.depth_asa.10-1074	5.514375	HV_redesgin	10-1074
B_redesigned.kic_loops.257.depth_asa.10-1074	5.48	HV_redesgin	10-1074
B_redesigned.kic_loops.487.depth_asa.10-1074	5.295	HV_redesgin	10-1074
B_redesigned.kic_loops.248.depth_asa.10-1074	5.3025	HV_redesgin	10-1074
B_redesigned.kic_loops.134.depth_asa.10-1074	5.22	HV_redesgin	10-1074
B_redesigned.kic_loops.150.depth_asa.10-1074	5.32375	HV_redesgin	10-1074
B_redesigned.kic_loops.165.depth_asa.10-1074	5.359375	HV_redesgin	10-1074
B_redesigned.kic_loops.264.depth_asa.10-1074	5.33375	HV_redesgin	10-1074
B_redesigned.kic_loops.083.depth_asa.10-1074	5.184375	HV_redesgin	10-1074
B_redesigned.kic_loops.039.depth_asa.10-1074	5.50125	HV_redesgin	10-1074
B_redesigned.kic_loops.339.depth_asa.10-1074	5.385000000000001	HV_redesgin	10-1074
B_redesigned.kic_loops.469.depth_asa.10-1074	5.354375	HV_redesgin	10-1074
B_redesigned.kic_loops.234.depth_asa.10-1074	5.594375	HV_redesgin	10-1074
B_redesigned.kic_loops.330.depth_asa.10-1074	5.408125	HV_redesgin	10-1074
B_redesigned.kic_loops.022.depth_asa.10-1074	5.3100000000000005	HV_redesgin	10-1074
B_redesigned.kic_loops.260.depth_asa.10-1074	5.434375	HV_redesgin	10-1074
B_redesigned.kic_loops.477.depth_asa.10-1074	5.365	HV_redesgin	10-1074
B_redesigned.kic_loops.327.depth_asa.10-1074	5.310625	HV_redesgin	10-1074
B_redesigned.kic_loops.185.depth_asa.10-1074	5.383125	HV_redesgin	10-1074
B_redesigned.kic_loops.247.depth_asa.10-1074	5.338125	HV_redesgin	10-1074
B_redesigned.kic_loops.335.depth_asa.10-1074	5.714375	HV_redesgin	10-1074
B_redesigned.kic_loops.333.depth_asa.10-1074	5.275	HV_redesgin	10-1074
B_redesigned.kic_loops.124.depth_asa.10-1074	5.391875000000001	HV_redesgin	10-1074
B_redesigned.kic_loops.295.depth_asa.10-1074	5.38875	HV_redesgin	10-1074
B_redesigned.kic_loops.182.depth_asa.10-1074	5.403125	HV_redesgin	10-1074
B_redesigned.kic_loops.412.depth_asa.10-1074	5.5131250000000005	HV_redesgin	10-1074
B_redesigned.kic_loops.420.depth_asa.10-1074	5.303125	HV_redesgin	10-1074
B_redesigned.kic_loops.389.depth_asa.10-1074	5.299375	HV_redesgin	10-1074
B_redesigned.kic_loops.084.depth_asa.10-1074	5.441875	HV_redesgin	10-1074
B_redesigned.kic_loops.449.depth_asa.10-1074	5.333125000000001	HV_redesgin	10-1074
B_redesigned.kic_loops.005.depth_asa.10-1074	5.51125	HV_redesgin	10-1074
B_redesigned.kic_loops.358.depth_asa.10-1074	5.327500000000001	HV_redesgin	10-1074
B_redesigned.kic_loops.079.depth_asa.10-1074	5.5912500000000005	HV_redesgin	10-1074
B_redesigned.kic_loops.459.depth_asa.10-1074	5.239375000000001	HV_redesgin	10-1074
B_redesigned.kic_loops.030.depth_asa.10-1074	5.4675	HV_redesgin	10-1074
B_redesigned.kic_loops.023.depth_asa.10-1074	5.280625000000001	HV_redesgin	10-1074
B_redesigned.kic_loops.328.depth_asa.10-1074	5.473125	HV_redesgin	10-1074
B_redesigned.kic_loops.027.depth_asa.10-1074	5.64375	HV_redesgin	10-1074
B_redesigned.kic_loops.350.depth_asa.10-1074	5.5075	HV_redesgin	10-1074
B_redesigned.kic_loops.353.depth_asa.10-1074	5.279375	HV_redesgin	10-1074
B_redesigned.kic_loops.099.depth_asa.10-1074	5.34375	HV_redesgin	10-1074
B_redesigned.kic_loops.142.depth_asa.10-1074	5.376250000000001	HV_redesgin	10-1074
B_redesigned.kic_loops.211.depth_asa.10-1074	5.435625	HV_redesgin	10-1074
B_redesigned.kic_loops.424.depth_asa.10-1074	5.298125000000001	HV_redesgin	10-1074
B_redesigned.kic_loops.493.depth_asa.10-1074	5.326875	HV_redesgin	10-1074
B_redesigned.kic_loops.137.depth_asa.10-1074	5.49625	HV_redesgin	10-1074
B_redesigned.kic_loops.170.depth_asa.10-1074	5.274375000000001	HV_redesgin	10-1074
B_redesigned.kic_loops.070.depth_asa.10-1074	5.1075	HV_redesgin	10-1074
B_redesigned.kic_loops.272.depth_asa.10-1074	5.373125	HV_redesgin	10-1074
B_redesigned.kic_loops.045.depth_asa.10-1074	5.453125	HV_redesgin	10-1074
B_redesigned.kic_loops.403.depth_asa.10-1074	5.29125	HV_redesgin	10-1074
B_redesigned.kic_loops.388.depth_asa.10-1074	5.373749999999999	HV_redesgin	10-1074
B_redesigned.kic_loops.053.depth_asa.10-1074	5.4575	HV_redesgin	10-1074
B_redesigned.kic_loops.349.depth_asa.10-1074	5.321875	HV_redesgin	10-1074
B_redesigned.kic_loops.163.depth_asa.10-1074	5.405625	HV_redesgin	10-1074
B_redesigned.kic_loops.082.depth_asa.10-1074	5.407500000000001	HV_redesgin	10-1074
B_redesigned.kic_loops.347.depth_asa.10-1074	5.32375	HV_redesgin	10-1074
B_redesigned.kic_loops.148.depth_asa.10-1074	5.36875	HV_redesgin	10-1074
B_redesigned.kic_loops.413.depth_asa.10-1074	5.379375	HV_redesgin	10-1074
B_redesigned.kic_loops.291.depth_asa.10-1074	5.41625	HV_redesgin	10-1074
B_redesigned.kic_loops.258.depth_asa.10-1074	5.414375	HV_redesgin	10-1074
B_redesigned.kic_loops.473.depth_asa.10-1074	5.342499999999999	HV_redesgin	10-1074
B_redesigned.kic_loops.174.depth_asa.10-1074	5.296875	HV_redesgin	10-1074
B_redesigned.kic_loops.001.depth_asa.10-1074	5.4	HV_redesgin	10-1074
B_redesigned.kic_loops.169.depth_asa.10-1074	5.311875	HV_redesgin	10-1074
B_redesigned.kic_loops.479.depth_asa.10-1074	5.367500000000001	HV_redesgin	10-1074
B_redesigned.kic_loops.488.depth_asa.10-1074	5.5775	HV_redesgin	10-1074
B_redesigned.kic_loops.316.depth_asa.10-1074	5.364375	HV_redesgin	10-1074
B_redesigned.kic_loops.215.depth_asa.10-1074	5.44375	HV_redesgin	10-1074
B_redesigned.kic_loops.458.depth_asa.10-1074	5.356249999999999	HV_redesgin	10-1074
B_redesigned.kic_loops.116.depth_asa.10-1074	5.345625	HV_redesgin	10-1074
B_unmodified.kic_loops.397.depth_asa.PGT135	6.885833333333334	cons_10y	PGT135
B_unmodified.kic_loops.193.depth_asa.PGT135	7.813333333333333	cons_10y	PGT135
B_unmodified.kic_loops.195.depth_asa.PGT135	7.754166666666667	cons_10y	PGT135
B_unmodified.kic_loops.167.depth_asa.PGT135	7.52375	cons_10y	PGT135
B_unmodified.kic_loops.076.depth_asa.PGT135	7.59375	cons_10y	PGT135
B_unmodified.kic_loops.059.depth_asa.PGT135	7.258333333333333	cons_10y	PGT135
B_unmodified.kic_loops.411.depth_asa.PGT135	7.351666666666667	cons_10y	PGT135
B_unmodified.kic_loops.493.depth_asa.PGT135	7.158333333333332	cons_10y	PGT135
B_unmodified.kic_loops.281.depth_asa.PGT135	7.509166666666665	cons_10y	PGT135
B_unmodified.kic_loops.240.depth_asa.PGT135	8.187083333333334	cons_10y	PGT135
B_unmodified.kic_loops.219.depth_asa.PGT135	7.185833333333334	cons_10y	PGT135
B_unmodified.kic_loops.496.depth_asa.PGT135	7.335	cons_10y	PGT135
B_unmodified.kic_loops.410.depth_asa.PGT135	7.40125	cons_10y	PGT135
B_unmodified.kic_loops.250.depth_asa.PGT135	7.445833333333333	cons_10y	PGT135
B_unmodified.kic_loops.028.depth_asa.PGT135	7.335833333333333	cons_10y	PGT135
B_unmodified.kic_loops.314.depth_asa.PGT135	7.275833333333334	cons_10y	PGT135
B_unmodified.kic_loops.328.depth_asa.PGT135	7.041666666666667	cons_10y	PGT135
B_unmodified.kic_loops.293.depth_asa.PGT135	7.460000000000001	cons_10y	PGT135
B_unmodified.kic_loops.215.depth_asa.PGT135	6.8775	cons_10y	PGT135
B_unmodified.kic_loops.329.depth_asa.PGT135	6.861249999999999	cons_10y	PGT135
B_unmodified.kic_loops.350.depth_asa.PGT135	7.668333333333333	cons_10y	PGT135
B_unmodified.kic_loops.296.depth_asa.PGT135	7.005416666666666	cons_10y	PGT135
B_unmodified.kic_loops.104.depth_asa.PGT135	7.247916666666666	cons_10y	PGT135
B_unmodified.kic_loops.124.depth_asa.PGT135	7.32	cons_10y	PGT135
B_unmodified.kic_loops.014.depth_asa.PGT135	7.065	cons_10y	PGT135
B_unmodified.kic_loops.287.depth_asa.PGT135	7.162499999999999	cons_10y	PGT135
B_unmodified.kic_loops.369.depth_asa.PGT135	7.352083333333333	cons_10y	PGT135
B_unmodified.kic_loops.048.depth_asa.PGT135	7.27625	cons_10y	PGT135
B_unmodified.kic_loops.427.depth_asa.PGT135	7.18625	cons_10y	PGT135
B_unmodified.kic_loops.408.depth_asa.PGT135	6.7625	cons_10y	PGT135
B_unmodified.kic_loops.181.depth_asa.PGT135	7.589583333333334	cons_10y	PGT135
B_unmodified.kic_loops.262.depth_asa.PGT135	7.254166666666667	cons_10y	PGT135
B_unmodified.kic_loops.005.depth_asa.PGT135	7.260416666666667	cons_10y	PGT135
B_unmodified.kic_loops.425.depth_asa.PGT135	7.204999999999999	cons_10y	PGT135
B_unmodified.kic_loops.202.depth_asa.PGT135	7.280416666666667	cons_10y	PGT135
B_unmodified.kic_loops.275.depth_asa.PGT135	7.329166666666666	cons_10y	PGT135
B_unmodified.kic_loops.380.depth_asa.PGT135	7.273333333333333	cons_10y	PGT135
B_unmodified.kic_loops.238.depth_asa.PGT135	7.589999999999999	cons_10y	PGT135
B_unmodified.kic_loops.421.depth_asa.PGT135	7.60125	cons_10y	PGT135
B_unmodified.kic_loops.115.depth_asa.PGT135	7.9325	cons_10y	PGT135
B_unmodified.kic_loops.047.depth_asa.PGT135	7.225833333333334	cons_10y	PGT135
B_unmodified.kic_loops.213.depth_asa.PGT135	7.709583333333334	cons_10y	PGT135
B_unmodified.kic_loops.338.depth_asa.PGT135	7.565416666666667	cons_10y	PGT135
B_unmodified.kic_loops.261.depth_asa.PGT135	7.3691666666666675	cons_10y	PGT135
B_unmodified.kic_loops.058.depth_asa.PGT135	8.191666666666665	cons_10y	PGT135
B_unmodified.kic_loops.156.depth_asa.PGT135	7.447500000000001	cons_10y	PGT135
B_unmodified.kic_loops.378.depth_asa.PGT135	8.996666666666668	cons_10y	PGT135
B_unmodified.kic_loops.257.depth_asa.PGT135	8.140416666666667	cons_10y	PGT135
B_unmodified.kic_loops.214.depth_asa.PGT135	7.302916666666666	cons_10y	PGT135
B_unmodified.kic_loops.086.depth_asa.PGT135	6.668333333333333	cons_10y	PGT135
B_unmodified.kic_loops.049.depth_asa.PGT135	7.184583333333333	cons_10y	PGT135
B_unmodified.kic_loops.288.depth_asa.PGT135	7.611250000000001	cons_10y	PGT135
B_unmodified.kic_loops.145.depth_asa.PGT135	7.922916666666667	cons_10y	PGT135
B_unmodified.kic_loops.129.depth_asa.PGT135	7.127083333333334	cons_10y	PGT135
B_unmodified.kic_loops.018.depth_asa.PGT135	7.627916666666667	cons_10y	PGT135
B_unmodified.kic_loops.307.depth_asa.PGT135	7.133749999999999	cons_10y	PGT135
B_unmodified.kic_loops.132.depth_asa.PGT135	7.6504166666666675	cons_10y	PGT135
B_unmodified.kic_loops.191.depth_asa.PGT135	7.805416666666666	cons_10y	PGT135
B_unmodified.kic_loops.199.depth_asa.PGT135	6.967083333333332	cons_10y	PGT135
B_unmodified.kic_loops.043.depth_asa.PGT135	7.549166666666667	cons_10y	PGT135
B_unmodified.kic_loops.233.depth_asa.PGT135	7.11375	cons_10y	PGT135
B_unmodified.kic_loops.170.depth_asa.PGT135	9.385833333333332	cons_10y	PGT135
B_unmodified.kic_loops.384.depth_asa.PGT135	7.120416666666666	cons_10y	PGT135
B_unmodified.kic_loops.272.depth_asa.PGT135	7.204999999999999	cons_10y	PGT135
B_unmodified.kic_loops.464.depth_asa.PGT135	7.5425	cons_10y	PGT135
B_unmodified.kic_loops.368.depth_asa.PGT135	7.086666666666667	cons_10y	PGT135
B_unmodified.kic_loops.471.depth_asa.PGT135	8.770416666666668	cons_10y	PGT135
B_unmodified.kic_loops.157.depth_asa.PGT135	8.724583333333333	cons_10y	PGT135
B_unmodified.kic_loops.168.depth_asa.PGT135	7.6241666666666665	cons_10y	PGT135
B_unmodified.kic_loops.305.depth_asa.PGT135	7.0370833333333325	cons_10y	PGT135
B_unmodified.kic_loops.483.depth_asa.PGT135	7.525000000000001	cons_10y	PGT135
B_unmodified.kic_loops.118.depth_asa.PGT135	8.535416666666668	cons_10y	PGT135
B_unmodified.kic_loops.246.depth_asa.PGT135	7.54375	cons_10y	PGT135
B_unmodified.kic_loops.228.depth_asa.PGT135	7.1691666666666665	cons_10y	PGT135
B_unmodified.kic_loops.273.depth_asa.PGT135	7.79625	cons_10y	PGT135
B_unmodified.kic_loops.024.depth_asa.PGT135	7.425	cons_10y	PGT135
B_unmodified.kic_loops.462.depth_asa.PGT135	8.59375	cons_10y	PGT135
B_unmodified.kic_loops.404.depth_asa.PGT135	6.840416666666667	cons_10y	PGT135
B_unmodified.kic_loops.277.depth_asa.PGT135	7.165833333333334	cons_10y	PGT135
B_unmodified.kic_loops.067.depth_asa.PGT135	7.191666666666667	cons_10y	PGT135
B_unmodified.kic_loops.054.depth_asa.PGT135	7.265416666666667	cons_10y	PGT135
B_unmodified.kic_loops.488.depth_asa.PGT135	7.314166666666666	cons_10y	PGT135
B_unmodified.kic_loops.113.depth_asa.PGT135	7.375416666666667	cons_10y	PGT135
B_unmodified.kic_loops.344.depth_asa.PGT135	7.266249999999999	cons_10y	PGT135
B_unmodified.kic_loops.128.depth_asa.PGT135	8.140416666666667	cons_10y	PGT135
B_unmodified.kic_loops.500.depth_asa.PGT135	7.438333333333333	cons_10y	PGT135
B_unmodified.kic_loops.285.depth_asa.PGT135	8.058333333333332	cons_10y	PGT135
B_unmodified.kic_loops.153.depth_asa.PGT135	6.845416666666668	cons_10y	PGT135
B_unmodified.kic_loops.279.depth_asa.PGT135	7.476666666666667	cons_10y	PGT135
B_unmodified.kic_loops.276.depth_asa.PGT135	7.225833333333333	cons_10y	PGT135
B_unmodified.kic_loops.351.depth_asa.PGT135	6.817916666666666	cons_10y	PGT135
B_unmodified.kic_loops.096.depth_asa.PGT135	7.853333333333334	cons_10y	PGT135
B_unmodified.kic_loops.301.depth_asa.PGT135	7.2124999999999995	cons_10y	PGT135
B_unmodified.kic_loops.209.depth_asa.PGT135	7.364999999999999	cons_10y	PGT135
B_unmodified.kic_loops.295.depth_asa.PGT135	8.279166666666667	cons_10y	PGT135
B_unmodified.kic_loops.006.depth_asa.PGT135	7.447083333333333	cons_10y	PGT135
B_unmodified.kic_loops.077.depth_asa.PGT135	6.664166666666667	cons_10y	PGT135
B_unmodified.kic_loops.216.depth_asa.PGT135	7.497083333333333	cons_10y	PGT135
B_unmodified.kic_loops.361.depth_asa.PGT135	8.178333333333333	cons_10y	PGT135
B_unmodified.kic_loops.348.depth_asa.PGT135	8.298333333333334	cons_10y	PGT135
B_redesigned.kic_loops.229.depth_asa.PGT135	6.449583333333333	HV_redesgin	PGT135
B_redesigned.kic_loops.283.depth_asa.PGT135	6.462500000000001	HV_redesgin	PGT135
B_redesigned.kic_loops.136.depth_asa.PGT135	6.425833333333333	HV_redesgin	PGT135
B_redesigned.kic_loops.481.depth_asa.PGT135	6.486249999999999	HV_redesgin	PGT135
B_redesigned.kic_loops.446.depth_asa.PGT135	6.7475	HV_redesgin	PGT135
B_redesigned.kic_loops.368.depth_asa.PGT135	6.40375	HV_redesgin	PGT135
B_redesigned.kic_loops.176.depth_asa.PGT135	6.702083333333333	HV_redesgin	PGT135
B_redesigned.kic_loops.324.depth_asa.PGT135	6.6120833333333335	HV_redesgin	PGT135
B_redesigned.kic_loops.434.depth_asa.PGT135	6.765000000000001	HV_redesgin	PGT135
B_redesigned.kic_loops.086.depth_asa.PGT135	6.495416666666666	HV_redesgin	PGT135
B_redesigned.kic_loops.007.depth_asa.PGT135	6.445833333333333	HV_redesgin	PGT135
B_redesigned.kic_loops.249.depth_asa.PGT135	6.46875	HV_redesgin	PGT135
B_redesigned.kic_loops.422.depth_asa.PGT135	6.64375	HV_redesgin	PGT135
B_redesigned.kic_loops.214.depth_asa.PGT135	7.07375	HV_redesgin	PGT135
B_redesigned.kic_loops.040.depth_asa.PGT135	6.510416666666667	HV_redesgin	PGT135
B_redesigned.kic_loops.135.depth_asa.PGT135	6.416249999999999	HV_redesgin	PGT135
B_redesigned.kic_loops.362.depth_asa.PGT135	6.432916666666666	HV_redesgin	PGT135
B_redesigned.kic_loops.355.depth_asa.PGT135	6.59625	HV_redesgin	PGT135
B_redesigned.kic_loops.381.depth_asa.PGT135	6.644166666666666	HV_redesgin	PGT135
B_redesigned.kic_loops.224.depth_asa.PGT135	6.4750000000000005	HV_redesgin	PGT135
B_redesigned.kic_loops.051.depth_asa.PGT135	6.477916666666666	HV_redesgin	PGT135
B_redesigned.kic_loops.018.depth_asa.PGT135	6.397500000000001	HV_redesgin	PGT135
B_redesigned.kic_loops.261.depth_asa.PGT135	6.355833333333334	HV_redesgin	PGT135
B_redesigned.kic_loops.052.depth_asa.PGT135	6.543333333333334	HV_redesgin	PGT135
B_redesigned.kic_loops.021.depth_asa.PGT135	6.575833333333333	HV_redesgin	PGT135
B_redesigned.kic_loops.132.depth_asa.PGT135	6.59375	HV_redesgin	PGT135
B_redesigned.kic_loops.184.depth_asa.PGT135	6.827916666666667	HV_redesgin	PGT135
B_redesigned.kic_loops.179.depth_asa.PGT135	6.479583333333333	HV_redesgin	PGT135
B_redesigned.kic_loops.343.depth_asa.PGT135	6.581666666666667	HV_redesgin	PGT135
B_redesigned.kic_loops.467.depth_asa.PGT135	6.6504166666666675	HV_redesgin	PGT135
B_redesigned.kic_loops.257.depth_asa.PGT135	7.073333333333333	HV_redesgin	PGT135
B_redesigned.kic_loops.487.depth_asa.PGT135	6.456666666666667	HV_redesgin	PGT135
B_redesigned.kic_loops.248.depth_asa.PGT135	6.598333333333334	HV_redesgin	PGT135
B_redesigned.kic_loops.134.depth_asa.PGT135	6.48125	HV_redesgin	PGT135
B_redesigned.kic_loops.150.depth_asa.PGT135	6.539999999999999	HV_redesgin	PGT135
B_redesigned.kic_loops.165.depth_asa.PGT135	6.4941666666666675	HV_redesgin	PGT135
B_redesigned.kic_loops.264.depth_asa.PGT135	6.513749999999999	HV_redesgin	PGT135
B_redesigned.kic_loops.083.depth_asa.PGT135	6.414583333333333	HV_redesgin	PGT135
B_redesigned.kic_loops.039.depth_asa.PGT135	6.819166666666667	HV_redesgin	PGT135
B_redesigned.kic_loops.339.depth_asa.PGT135	6.661666666666666	HV_redesgin	PGT135
B_redesigned.kic_loops.469.depth_asa.PGT135	6.491250000000001	HV_redesgin	PGT135
B_redesigned.kic_loops.234.depth_asa.PGT135	7.196249999999999	HV_redesgin	PGT135
B_redesigned.kic_loops.330.depth_asa.PGT135	6.609583333333333	HV_redesgin	PGT135
B_redesigned.kic_loops.022.depth_asa.PGT135	6.565416666666668	HV_redesgin	PGT135
B_redesigned.kic_loops.260.depth_asa.PGT135	6.940833333333333	HV_redesgin	PGT135
B_redesigned.kic_loops.477.depth_asa.PGT135	6.515416666666667	HV_redesgin	PGT135
B_redesigned.kic_loops.327.depth_asa.PGT135	6.434583333333333	HV_redesgin	PGT135
B_redesigned.kic_loops.185.depth_asa.PGT135	6.62875	HV_redesgin	PGT135
B_redesigned.kic_loops.247.depth_asa.PGT135	6.432916666666666	HV_redesgin	PGT135
B_redesigned.kic_loops.335.depth_asa.PGT135	7.105416666666667	HV_redesgin	PGT135
B_redesigned.kic_loops.333.depth_asa.PGT135	6.5737499999999995	HV_redesgin	PGT135
B_redesigned.kic_loops.124.depth_asa.PGT135	6.588333333333334	HV_redesgin	PGT135
B_redesigned.kic_loops.295.depth_asa.PGT135	6.449166666666667	HV_redesgin	PGT135
B_redesigned.kic_loops.182.depth_asa.PGT135	6.547916666666667	HV_redesgin	PGT135
B_redesigned.kic_loops.412.depth_asa.PGT135	6.997083333333333	HV_redesgin	PGT135
B_redesigned.kic_loops.420.depth_asa.PGT135	6.567916666666666	HV_redesgin	PGT135
B_redesigned.kic_loops.389.depth_asa.PGT135	6.472083333333333	HV_redesgin	PGT135
B_redesigned.kic_loops.084.depth_asa.PGT135	6.546666666666667	HV_redesgin	PGT135
B_redesigned.kic_loops.449.depth_asa.PGT135	6.564166666666668	HV_redesgin	PGT135
B_redesigned.kic_loops.005.depth_asa.PGT135	6.570416666666667	HV_redesgin	PGT135
B_redesigned.kic_loops.358.depth_asa.PGT135	6.930833333333333	HV_redesgin	PGT135
B_redesigned.kic_loops.079.depth_asa.PGT135	6.933333333333334	HV_redesgin	PGT135
B_redesigned.kic_loops.459.depth_asa.PGT135	6.717500000000001	HV_redesgin	PGT135
B_redesigned.kic_loops.030.depth_asa.PGT135	6.683333333333334	HV_redesgin	PGT135
B_redesigned.kic_loops.023.depth_asa.PGT135	6.390833333333333	HV_redesgin	PGT135
B_redesigned.kic_loops.328.depth_asa.PGT135	6.623750000000001	HV_redesgin	PGT135
B_redesigned.kic_loops.027.depth_asa.PGT135	7.435833333333334	HV_redesgin	PGT135
B_redesigned.kic_loops.350.depth_asa.PGT135	6.6620833333333325	HV_redesgin	PGT135
B_redesigned.kic_loops.353.depth_asa.PGT135	6.579583333333332	HV_redesgin	PGT135
B_redesigned.kic_loops.099.depth_asa.PGT135	6.6379166666666665	HV_redesgin	PGT135
B_redesigned.kic_loops.142.depth_asa.PGT135	6.475416666666667	HV_redesgin	PGT135
B_redesigned.kic_loops.211.depth_asa.PGT135	6.651666666666667	HV_redesgin	PGT135
B_redesigned.kic_loops.424.depth_asa.PGT135	6.694166666666668	HV_redesgin	PGT135
B_redesigned.kic_loops.493.depth_asa.PGT135	6.4975	HV_redesgin	PGT135
B_redesigned.kic_loops.137.depth_asa.PGT135	6.889166666666667	HV_redesgin	PGT135
B_redesigned.kic_loops.170.depth_asa.PGT135	6.555833333333333	HV_redesgin	PGT135
B_redesigned.kic_loops.070.depth_asa.PGT135	6.41375	HV_redesgin	PGT135
B_redesigned.kic_loops.272.depth_asa.PGT135	6.39375	HV_redesgin	PGT135
B_redesigned.kic_loops.045.depth_asa.PGT135	6.502916666666667	HV_redesgin	PGT135
B_redesigned.kic_loops.403.depth_asa.PGT135	6.50875	HV_redesgin	PGT135
B_redesigned.kic_loops.388.depth_asa.PGT135	6.642083333333335	HV_redesgin	PGT135
B_redesigned.kic_loops.053.depth_asa.PGT135	6.7995833333333335	HV_redesgin	PGT135
B_redesigned.kic_loops.349.depth_asa.PGT135	6.647083333333334	HV_redesgin	PGT135
B_redesigned.kic_loops.163.depth_asa.PGT135	6.638749999999999	HV_redesgin	PGT135
B_redesigned.kic_loops.082.depth_asa.PGT135	6.792916666666666	HV_redesgin	PGT135
B_redesigned.kic_loops.347.depth_asa.PGT135	6.47625	HV_redesgin	PGT135
B_redesigned.kic_loops.148.depth_asa.PGT135	6.441249999999999	HV_redesgin	PGT135
B_redesigned.kic_loops.413.depth_asa.PGT135	6.435	HV_redesgin	PGT135
B_redesigned.kic_loops.291.depth_asa.PGT135	6.5075	HV_redesgin	PGT135
B_redesigned.kic_loops.258.depth_asa.PGT135	6.7754166666666675	HV_redesgin	PGT135
B_redesigned.kic_loops.473.depth_asa.PGT135	6.712083333333332	HV_redesgin	PGT135
B_redesigned.kic_loops.174.depth_asa.PGT135	6.547083333333333	HV_redesgin	PGT135
B_redesigned.kic_loops.001.depth_asa.PGT135	6.512083333333334	HV_redesgin	PGT135
B_redesigned.kic_loops.169.depth_asa.PGT135	6.588333333333334	HV_redesgin	PGT135
B_redesigned.kic_loops.479.depth_asa.PGT135	6.638749999999999	HV_redesgin	PGT135
B_redesigned.kic_loops.488.depth_asa.PGT135	6.887083333333333	HV_redesgin	PGT135
B_redesigned.kic_loops.316.depth_asa.PGT135	6.56375	HV_redesgin	PGT135
B_redesigned.kic_loops.215.depth_asa.PGT135	6.683750000000001	HV_redesgin	PGT135
B_redesigned.kic_loops.458.depth_asa.PGT135	6.41125	HV_redesgin	PGT135
B_redesigned.kic_loops.116.depth_asa.PGT135	6.680416666666666	HV_redesgin	PGT135
B_unmodified.kic_loops.397.depth_asa.VRC01	5.676285714285715	cons_10y	VRC01
B_unmodified.kic_loops.193.depth_asa.VRC01	5.863714285714286	cons_10y	VRC01
B_unmodified.kic_loops.195.depth_asa.VRC01	5.572	cons_10y	VRC01
B_unmodified.kic_loops.167.depth_asa.VRC01	5.352285714285713	cons_10y	VRC01
B_unmodified.kic_loops.076.depth_asa.VRC01	5.323142857142856	cons_10y	VRC01
B_unmodified.kic_loops.059.depth_asa.VRC01	5.73	cons_10y	VRC01
B_unmodified.kic_loops.411.depth_asa.VRC01	5.267428571428571	cons_10y	VRC01
B_unmodified.kic_loops.493.depth_asa.VRC01	6.023428571428572	cons_10y	VRC01
B_unmodified.kic_loops.281.depth_asa.VRC01	5.836285714285714	cons_10y	VRC01
B_unmodified.kic_loops.240.depth_asa.VRC01	6.150000000000001	cons_10y	VRC01
B_unmodified.kic_loops.219.depth_asa.VRC01	5.9639999999999995	cons_10y	VRC01
B_unmodified.kic_loops.496.depth_asa.VRC01	5.815714285714286	cons_10y	VRC01
B_unmodified.kic_loops.410.depth_asa.VRC01	5.539428571428573	cons_10y	VRC01
B_unmodified.kic_loops.250.depth_asa.VRC01	5.493142857142857	cons_10y	VRC01
B_unmodified.kic_loops.028.depth_asa.VRC01	5.790571428571429	cons_10y	VRC01
B_unmodified.kic_loops.314.depth_asa.VRC01	5.860857142857144	cons_10y	VRC01
B_unmodified.kic_loops.328.depth_asa.VRC01	6.03057142857143	cons_10y	VRC01
B_unmodified.kic_loops.293.depth_asa.VRC01	5.492571428571429	cons_10y	VRC01
B_unmodified.kic_loops.215.depth_asa.VRC01	5.8982857142857155	cons_10y	VRC01
B_unmodified.kic_loops.329.depth_asa.VRC01	5.618	cons_10y	VRC01
B_unmodified.kic_loops.350.depth_asa.VRC01	5.9305714285714295	cons_10y	VRC01
B_unmodified.kic_loops.296.depth_asa.VRC01	5.652571428571429	cons_10y	VRC01
B_unmodified.kic_loops.104.depth_asa.VRC01	5.241142857142858	cons_10y	VRC01
B_unmodified.kic_loops.124.depth_asa.VRC01	6.305714285714286	cons_10y	VRC01
B_unmodified.kic_loops.014.depth_asa.VRC01	6.178285714285715	cons_10y	VRC01
B_unmodified.kic_loops.287.depth_asa.VRC01	5.805142857142857	cons_10y	VRC01
B_unmodified.kic_loops.369.depth_asa.VRC01	5.916857142857144	cons_10y	VRC01
B_unmodified.kic_loops.048.depth_asa.VRC01	5.620571428571428	cons_10y	VRC01
B_unmodified.kic_loops.427.depth_asa.VRC01	6.143142857142858	cons_10y	VRC01
B_unmodified.kic_loops.408.depth_asa.VRC01	5.527428571428572	cons_10y	VRC01
B_unmodified.kic_loops.181.depth_asa.VRC01	5.979142857142858	cons_10y	VRC01
B_unmodified.kic_loops.262.depth_asa.VRC01	5.731142857142858	cons_10y	VRC01
B_unmodified.kic_loops.005.depth_asa.VRC01	5.990857142857144	cons_10y	VRC01
B_unmodified.kic_loops.425.depth_asa.VRC01	6.034857142857144	cons_10y	VRC01
B_unmodified.kic_loops.202.depth_asa.VRC01	5.5042857142857144	cons_10y	VRC01
B_unmodified.kic_loops.275.depth_asa.VRC01	5.788571428571429	cons_10y	VRC01
B_unmodified.kic_loops.380.depth_asa.VRC01	5.690857142857144	cons_10y	VRC01
B_unmodified.kic_loops.238.depth_asa.VRC01	5.564	cons_10y	VRC01
B_unmodified.kic_loops.421.depth_asa.VRC01	5.610571428571429	cons_10y	VRC01
B_unmodified.kic_loops.115.depth_asa.VRC01	5.899142857142858	cons_10y	VRC01
B_unmodified.kic_loops.047.depth_asa.VRC01	5.1968571428571435	cons_10y	VRC01
B_unmodified.kic_loops.213.depth_asa.VRC01	5.593142857142858	cons_10y	VRC01
B_unmodified.kic_loops.338.depth_asa.VRC01	5.5760000000000005	cons_10y	VRC01
B_unmodified.kic_loops.261.depth_asa.VRC01	5.721714285714286	cons_10y	VRC01
B_unmodified.kic_loops.058.depth_asa.VRC01	5.701714285714286	cons_10y	VRC01
B_unmodified.kic_loops.156.depth_asa.VRC01	5.901714285714287	cons_10y	VRC01
B_unmodified.kic_loops.378.depth_asa.VRC01	6.0934285714285705	cons_10y	VRC01
B_unmodified.kic_loops.257.depth_asa.VRC01	5.692571428571428	cons_10y	VRC01
B_unmodified.kic_loops.214.depth_asa.VRC01	5.793142857142857	cons_10y	VRC01
B_unmodified.kic_loops.086.depth_asa.VRC01	5.736285714285714	cons_10y	VRC01
B_unmodified.kic_loops.049.depth_asa.VRC01	6.128	cons_10y	VRC01
B_unmodified.kic_loops.288.depth_asa.VRC01	5.738	cons_10y	VRC01
B_unmodified.kic_loops.145.depth_asa.VRC01	5.5517142857142865	cons_10y	VRC01
B_unmodified.kic_loops.129.depth_asa.VRC01	5.74	cons_10y	VRC01
B_unmodified.kic_loops.018.depth_asa.VRC01	5.869428571428571	cons_10y	VRC01
B_unmodified.kic_loops.307.depth_asa.VRC01	5.6088571428571425	cons_10y	VRC01
B_unmodified.kic_loops.132.depth_asa.VRC01	5.927142857142858	cons_10y	VRC01
B_unmodified.kic_loops.191.depth_asa.VRC01	5.9479999999999995	cons_10y	VRC01
B_unmodified.kic_loops.199.depth_asa.VRC01	5.138000000000001	cons_10y	VRC01
B_unmodified.kic_loops.043.depth_asa.VRC01	6.052571428571429	cons_10y	VRC01
B_unmodified.kic_loops.233.depth_asa.VRC01	5.7945714285714285	cons_10y	VRC01
B_unmodified.kic_loops.170.depth_asa.VRC01	6.5597142857142865	cons_10y	VRC01
B_unmodified.kic_loops.384.depth_asa.VRC01	6.120857142857143	cons_10y	VRC01
B_unmodified.kic_loops.272.depth_asa.VRC01	5.607714285714286	cons_10y	VRC01
B_unmodified.kic_loops.464.depth_asa.VRC01	5.540571428571429	cons_10y	VRC01
B_unmodified.kic_loops.368.depth_asa.VRC01	5.809142857142858	cons_10y	VRC01
B_unmodified.kic_loops.471.depth_asa.VRC01	5.808000000000001	cons_10y	VRC01
B_unmodified.kic_loops.157.depth_asa.VRC01	5.285142857142857	cons_10y	VRC01
B_unmodified.kic_loops.168.depth_asa.VRC01	6.026285714285715	cons_10y	VRC01
B_unmodified.kic_loops.305.depth_asa.VRC01	5.5602857142857145	cons_10y	VRC01
B_unmodified.kic_loops.483.depth_asa.VRC01	5.65257142857143	cons_10y	VRC01
B_unmodified.kic_loops.118.depth_asa.VRC01	5.962285714285715	cons_10y	VRC01
B_unmodified.kic_loops.246.depth_asa.VRC01	5.7374285714285715	cons_10y	VRC01
B_unmodified.kic_loops.228.depth_asa.VRC01	5.6257142857142854	cons_10y	VRC01
B_unmodified.kic_loops.273.depth_asa.VRC01	5.872285714285714	cons_10y	VRC01
B_unmodified.kic_loops.024.depth_asa.VRC01	5.576857142857143	cons_10y	VRC01
B_unmodified.kic_loops.462.depth_asa.VRC01	6.241428571428573	cons_10y	VRC01
B_unmodified.kic_loops.404.depth_asa.VRC01	5.837714285714285	cons_10y	VRC01
B_unmodified.kic_loops.277.depth_asa.VRC01	5.765714285714287	cons_10y	VRC01
B_unmodified.kic_loops.067.depth_asa.VRC01	5.876	cons_10y	VRC01
B_unmodified.kic_loops.054.depth_asa.VRC01	5.55	cons_10y	VRC01
B_unmodified.kic_loops.488.depth_asa.VRC01	5.384	cons_10y	VRC01
B_unmodified.kic_loops.113.depth_asa.VRC01	5.799428571428571	cons_10y	VRC01
B_unmodified.kic_loops.344.depth_asa.VRC01	5.540571428571428	cons_10y	VRC01
B_unmodified.kic_loops.128.depth_asa.VRC01	6.057714285714286	cons_10y	VRC01
B_unmodified.kic_loops.500.depth_asa.VRC01	5.089714285714286	cons_10y	VRC01
B_unmodified.kic_loops.285.depth_asa.VRC01	5.814285714285715	cons_10y	VRC01
B_unmodified.kic_loops.153.depth_asa.VRC01	5.578857142857143	cons_10y	VRC01
B_unmodified.kic_loops.279.depth_asa.VRC01	5.2139999999999995	cons_10y	VRC01
B_unmodified.kic_loops.276.depth_asa.VRC01	5.464285714285714	cons_10y	VRC01
B_unmodified.kic_loops.351.depth_asa.VRC01	5.8265714285714285	cons_10y	VRC01
B_unmodified.kic_loops.096.depth_asa.VRC01	6.042285714285715	cons_10y	VRC01
B_unmodified.kic_loops.301.depth_asa.VRC01	5.981714285714286	cons_10y	VRC01
B_unmodified.kic_loops.209.depth_asa.VRC01	5.2288571428571435	cons_10y	VRC01
B_unmodified.kic_loops.295.depth_asa.VRC01	6.1331428571428575	cons_10y	VRC01
B_unmodified.kic_loops.006.depth_asa.VRC01	5.964	cons_10y	VRC01
B_unmodified.kic_loops.077.depth_asa.VRC01	5.466	cons_10y	VRC01
B_unmodified.kic_loops.216.depth_asa.VRC01	5.775428571428572	cons_10y	VRC01
B_unmodified.kic_loops.361.depth_asa.VRC01	6.0128571428571425	cons_10y	VRC01
B_unmodified.kic_loops.348.depth_asa.VRC01	6.192000000000001	cons_10y	VRC01
B_redesigned.kic_loops.229.depth_asa.VRC01	4.957142857142858	HV_redesgin	VRC01
B_redesigned.kic_loops.283.depth_asa.VRC01	5.066285714285715	HV_redesgin	VRC01
B_redesigned.kic_loops.136.depth_asa.VRC01	4.977142857142858	HV_redesgin	VRC01
B_redesigned.kic_loops.481.depth_asa.VRC01	4.894285714285715	HV_redesgin	VRC01
B_redesigned.kic_loops.446.depth_asa.VRC01	5.072	HV_redesgin	VRC01
B_redesigned.kic_loops.368.depth_asa.VRC01	4.9705714285714295	HV_redesgin	VRC01
B_redesigned.kic_loops.176.depth_asa.VRC01	5.033428571428572	HV_redesgin	VRC01
B_redesigned.kic_loops.324.depth_asa.VRC01	5.082285714285714	HV_redesgin	VRC01
B_redesigned.kic_loops.434.depth_asa.VRC01	5.015714285714287	HV_redesgin	VRC01
B_redesigned.kic_loops.086.depth_asa.VRC01	4.982571428571429	HV_redesgin	VRC01
B_redesigned.kic_loops.007.depth_asa.VRC01	5.242857142857144	HV_redesgin	VRC01
B_redesigned.kic_loops.249.depth_asa.VRC01	5.099142857142858	HV_redesgin	VRC01
B_redesigned.kic_loops.422.depth_asa.VRC01	5.263428571428572	HV_redesgin	VRC01
B_redesigned.kic_loops.214.depth_asa.VRC01	5.081142857142858	HV_redesgin	VRC01
B_redesigned.kic_loops.040.depth_asa.VRC01	5.128571428571428	HV_redesgin	VRC01
B_redesigned.kic_loops.135.depth_asa.VRC01	5.049428571428572	HV_redesgin	VRC01
B_redesigned.kic_loops.362.depth_asa.VRC01	5.119714285714286	HV_redesgin	VRC01
B_redesigned.kic_loops.355.depth_asa.VRC01	5.174285714285715	HV_redesgin	VRC01
B_redesigned.kic_loops.381.depth_asa.VRC01	5.120285714285715	HV_redesgin	VRC01
B_redesigned.kic_loops.224.depth_asa.VRC01	5.016857142857144	HV_redesgin	VRC01
B_redesigned.kic_loops.051.depth_asa.VRC01	4.958285714285715	HV_redesgin	VRC01
B_redesigned.kic_loops.018.depth_asa.VRC01	4.9791428571428575	HV_redesgin	VRC01
B_redesigned.kic_loops.261.depth_asa.VRC01	4.956857142857144	HV_redesgin	VRC01
B_redesigned.kic_loops.052.depth_asa.VRC01	5.529714285714286	HV_redesgin	VRC01
B_redesigned.kic_loops.021.depth_asa.VRC01	4.983142857142858	HV_redesgin	VRC01
B_redesigned.kic_loops.132.depth_asa.VRC01	5.030285714285714	HV_redesgin	VRC01
B_redesigned.kic_loops.184.depth_asa.VRC01	5.1568571428571435	HV_redesgin	VRC01
B_redesigned.kic_loops.179.depth_asa.VRC01	5.067428571428571	HV_redesgin	VRC01
B_redesigned.kic_loops.343.depth_asa.VRC01	4.9460000000000015	HV_redesgin	VRC01
B_redesigned.kic_loops.467.depth_asa.VRC01	4.892857142857143	HV_redesgin	VRC01
B_redesigned.kic_loops.257.depth_asa.VRC01	5.223714285714286	HV_redesgin	VRC01
B_redesigned.kic_loops.487.depth_asa.VRC01	5.129142857142857	HV_redesgin	VRC01
B_redesigned.kic_loops.248.depth_asa.VRC01	5.147714285714287	HV_redesgin	VRC01
B_redesigned.kic_loops.134.depth_asa.VRC01	5.208571428571429	HV_redesgin	VRC01
B_redesigned.kic_loops.150.depth_asa.VRC01	5.0851428571428565	HV_redesgin	VRC01
B_redesigned.kic_loops.165.depth_asa.VRC01	4.963714285714286	HV_redesgin	VRC01
B_redesigned.kic_loops.264.depth_asa.VRC01	4.957428571428572	HV_redesgin	VRC01
B_redesigned.kic_loops.083.depth_asa.VRC01	4.952285714285715	HV_redesgin	VRC01
B_redesigned.kic_loops.039.depth_asa.VRC01	5.118571428571429	HV_redesgin	VRC01
B_redesigned.kic_loops.339.depth_asa.VRC01	5.0674285714285725	HV_redesgin	VRC01
B_redesigned.kic_loops.469.depth_asa.VRC01	4.932285714285715	HV_redesgin	VRC01
B_redesigned.kic_loops.234.depth_asa.VRC01	5.081714285714286	HV_redesgin	VRC01
B_redesigned.kic_loops.330.depth_asa.VRC01	4.963428571428572	HV_redesgin	VRC01
B_redesigned.kic_loops.022.depth_asa.VRC01	5.0362857142857145	HV_redesgin	VRC01
B_redesigned.kic_loops.260.depth_asa.VRC01	4.901714285714287	HV_redesgin	VRC01
B_redesigned.kic_loops.477.depth_asa.VRC01	4.980285714285715	HV_redesgin	VRC01
B_redesigned.kic_loops.327.depth_asa.VRC01	4.97657142857143	HV_redesgin	VRC01
B_redesigned.kic_loops.185.depth_asa.VRC01	5.009142857142858	HV_redesgin	VRC01
B_redesigned.kic_loops.247.depth_asa.VRC01	5.091428571428572	HV_redesgin	VRC01
B_redesigned.kic_loops.335.depth_asa.VRC01	4.9788571428571435	HV_redesgin	VRC01
B_redesigned.kic_loops.333.depth_asa.VRC01	4.958	HV_redesgin	VRC01
B_redesigned.kic_loops.124.depth_asa.VRC01	4.91857142857143	HV_redesgin	VRC01
B_redesigned.kic_loops.295.depth_asa.VRC01	5.177714285714285	HV_redesgin	VRC01
B_redesigned.kic_loops.182.depth_asa.VRC01	5.152857142857143	HV_redesgin	VRC01
B_redesigned.kic_loops.412.depth_asa.VRC01	5.136571428571428	HV_redesgin	VRC01
B_redesigned.kic_loops.420.depth_asa.VRC01	5.085428571428571	HV_redesgin	VRC01
B_redesigned.kic_loops.389.depth_asa.VRC01	5.047142857142856	HV_redesgin	VRC01
B_redesigned.kic_loops.084.depth_asa.VRC01	5.556571428571428	HV_redesgin	VRC01
B_redesigned.kic_loops.449.depth_asa.VRC01	5.0685714285714285	HV_redesgin	VRC01
B_redesigned.kic_loops.005.depth_asa.VRC01	5.183428571428572	HV_redesgin	VRC01
B_redesigned.kic_loops.358.depth_asa.VRC01	5.001428571428573	HV_redesgin	VRC01
B_redesigned.kic_loops.079.depth_asa.VRC01	4.990285714285715	HV_redesgin	VRC01
B_redesigned.kic_loops.459.depth_asa.VRC01	4.984000000000001	HV_redesgin	VRC01
B_redesigned.kic_loops.030.depth_asa.VRC01	4.973714285714286	HV_redesgin	VRC01
B_redesigned.kic_loops.023.depth_asa.VRC01	5.034	HV_redesgin	VRC01
B_redesigned.kic_loops.328.depth_asa.VRC01	5.081142857142857	HV_redesgin	VRC01
B_redesigned.kic_loops.027.depth_asa.VRC01	5.046	HV_redesgin	VRC01
B_redesigned.kic_loops.350.depth_asa.VRC01	5.0997142857142865	HV_redesgin	VRC01
B_redesigned.kic_loops.353.depth_asa.VRC01	5.098857142857142	HV_redesgin	VRC01
B_redesigned.kic_loops.099.depth_asa.VRC01	4.988857142857143	HV_redesgin	VRC01
B_redesigned.kic_loops.142.depth_asa.VRC01	4.949714285714287	HV_redesgin	VRC01
B_redesigned.kic_loops.211.depth_asa.VRC01	5.198857142857144	HV_redesgin	VRC01
B_redesigned.kic_loops.424.depth_asa.VRC01	5.032000000000001	HV_redesgin	VRC01
B_redesigned.kic_loops.493.depth_asa.VRC01	5.404000000000001	HV_redesgin	VRC01
B_redesigned.kic_loops.137.depth_asa.VRC01	5.074571428571429	HV_redesgin	VRC01
B_redesigned.kic_loops.170.depth_asa.VRC01	5.245142857142857	HV_redesgin	VRC01
B_redesigned.kic_loops.070.depth_asa.VRC01	4.971714285714286	HV_redesgin	VRC01
B_redesigned.kic_loops.272.depth_asa.VRC01	5.045714285714285	HV_redesgin	VRC01
B_redesigned.kic_loops.045.depth_asa.VRC01	5.052857142857143	HV_redesgin	VRC01
B_redesigned.kic_loops.403.depth_asa.VRC01	4.934285714285715	HV_redesgin	VRC01
B_redesigned.kic_loops.388.depth_asa.VRC01	5.0848571428571425	HV_redesgin	VRC01
B_redesigned.kic_loops.053.depth_asa.VRC01	5.099714285714286	HV_redesgin	VRC01
B_redesigned.kic_loops.349.depth_asa.VRC01	5.644	HV_redesgin	VRC01
B_redesigned.kic_loops.163.depth_asa.VRC01	5.042571428571428	HV_redesgin	VRC01
B_redesigned.kic_loops.082.depth_asa.VRC01	5.122285714285715	HV_redesgin	VRC01
B_redesigned.kic_loops.347.depth_asa.VRC01	4.973714285714286	HV_redesgin	VRC01
B_redesigned.kic_loops.148.depth_asa.VRC01	4.983714285714287	HV_redesgin	VRC01
B_redesigned.kic_loops.413.depth_asa.VRC01	4.9468571428571435	HV_redesgin	VRC01
B_redesigned.kic_loops.291.depth_asa.VRC01	5.321714285714286	HV_redesgin	VRC01
B_redesigned.kic_loops.258.depth_asa.VRC01	4.951428571428573	HV_redesgin	VRC01
B_redesigned.kic_loops.473.depth_asa.VRC01	5.027428571428572	HV_redesgin	VRC01
B_redesigned.kic_loops.174.depth_asa.VRC01	5.178857142857144	HV_redesgin	VRC01
B_redesigned.kic_loops.001.depth_asa.VRC01	5.0928571428571425	HV_redesgin	VRC01
B_redesigned.kic_loops.169.depth_asa.VRC01	4.964285714285715	HV_redesgin	VRC01
B_redesigned.kic_loops.479.depth_asa.VRC01	5.190285714285715	HV_redesgin	VRC01
B_redesigned.kic_loops.488.depth_asa.VRC01	4.9791428571428575	HV_redesgin	VRC01
B_redesigned.kic_loops.316.depth_asa.VRC01	5.0765714285714285	HV_redesgin	VRC01
B_redesigned.kic_loops.215.depth_asa.VRC01	4.966285714285715	HV_redesgin	VRC01
B_redesigned.kic_loops.458.depth_asa.VRC01	5.204857142857143	HV_redesgin	VRC01
B_redesigned.kic_loops.116.depth_asa.VRC01	5.057714285714285	HV_redesgin	VRC01
B_unmodified.kic_loops.397.depth_asa.3BNC117	5.572352941176471	cons_10y	3BNC117
B_unmodified.kic_loops.193.depth_asa.3BNC117	5.757352941176471	cons_10y	3BNC117
B_unmodified.kic_loops.195.depth_asa.3BNC117	5.464411764705883	cons_10y	3BNC117
B_unmodified.kic_loops.167.depth_asa.3BNC117	5.23764705882353	cons_10y	3BNC117
B_unmodified.kic_loops.076.depth_asa.3BNC117	5.221764705882353	cons_10y	3BNC117
B_unmodified.kic_loops.059.depth_asa.3BNC117	5.622352941176471	cons_10y	3BNC117
B_unmodified.kic_loops.411.depth_asa.3BNC117	5.207058823529412	cons_10y	3BNC117
B_unmodified.kic_loops.493.depth_asa.3BNC117	5.898823529411764	cons_10y	3BNC117
B_unmodified.kic_loops.281.depth_asa.3BNC117	5.7385294117647065	cons_10y	3BNC117
B_unmodified.kic_loops.240.depth_asa.3BNC117	5.999705882352941	cons_10y	3BNC117
B_unmodified.kic_loops.219.depth_asa.3BNC117	5.9141176470588235	cons_10y	3BNC117
B_unmodified.kic_loops.496.depth_asa.3BNC117	5.6844117647058825	cons_10y	3BNC117
B_unmodified.kic_loops.410.depth_asa.3BNC117	5.445	cons_10y	3BNC117
B_unmodified.kic_loops.250.depth_asa.3BNC117	5.390882352941176	cons_10y	3BNC117
B_unmodified.kic_loops.028.depth_asa.3BNC117	5.670294117647059	cons_10y	3BNC117
B_unmodified.kic_loops.314.depth_asa.3BNC117	5.743529411764706	cons_10y	3BNC117
B_unmodified.kic_loops.328.depth_asa.3BNC117	5.915882352941177	cons_10y	3BNC117
B_unmodified.kic_loops.293.depth_asa.3BNC117	5.397941176470589	cons_10y	3BNC117
B_unmodified.kic_loops.215.depth_asa.3BNC117	5.768823529411766	cons_10y	3BNC117
B_unmodified.kic_loops.329.depth_asa.3BNC117	5.529411764705882	cons_10y	3BNC117
B_unmodified.kic_loops.350.depth_asa.3BNC117	5.832058823529413	cons_10y	3BNC117
B_unmodified.kic_loops.296.depth_asa.3BNC117	5.551764705882354	cons_10y	3BNC117
B_unmodified.kic_loops.104.depth_asa.3BNC117	5.120882352941177	cons_10y	3BNC117
B_unmodified.kic_loops.124.depth_asa.3BNC117	6.187352941176471	cons_10y	3BNC117
B_unmodified.kic_loops.014.depth_asa.3BNC117	6.097058823529412	cons_10y	3BNC117
B_unmodified.kic_loops.287.depth_asa.3BNC117	5.684705882352942	cons_10y	3BNC117
B_unmodified.kic_loops.369.depth_asa.3BNC117	5.793235294117648	cons_10y	3BNC117
B_unmodified.kic_loops.048.depth_asa.3BNC117	5.525882352941176	cons_10y	3BNC117
B_unmodified.kic_loops.427.depth_asa.3BNC117	6.065000000000001	cons_10y	3BNC117
B_unmodified.kic_loops.408.depth_asa.3BNC117	5.4208823529411765	cons_10y	3BNC117
B_unmodified.kic_loops.181.depth_asa.3BNC117	5.839705882352942	cons_10y	3BNC117
B_unmodified.kic_loops.262.depth_asa.3BNC117	5.699705882352942	cons_10y	3BNC117
B_unmodified.kic_loops.005.depth_asa.3BNC117	5.9017647058823535	cons_10y	3BNC117
B_unmodified.kic_loops.425.depth_asa.3BNC117	5.932352941176471	cons_10y	3BNC117
B_unmodified.kic_loops.202.depth_asa.3BNC117	5.390588235294119	cons_10y	3BNC117
B_unmodified.kic_loops.275.depth_asa.3BNC117	5.6714705882352945	cons_10y	3BNC117
B_unmodified.kic_loops.380.depth_asa.3BNC117	5.652058823529412	cons_10y	3BNC117
B_unmodified.kic_loops.238.depth_asa.3BNC117	5.45235294117647	cons_10y	3BNC117
B_unmodified.kic_loops.421.depth_asa.3BNC117	5.498529411764706	cons_10y	3BNC117
B_unmodified.kic_loops.115.depth_asa.3BNC117	5.756470588235295	cons_10y	3BNC117
B_unmodified.kic_loops.047.depth_asa.3BNC117	5.088529411764706	cons_10y	3BNC117
B_unmodified.kic_loops.213.depth_asa.3BNC117	5.488823529411765	cons_10y	3BNC117
B_unmodified.kic_loops.338.depth_asa.3BNC117	5.504117647058825	cons_10y	3BNC117
B_unmodified.kic_loops.261.depth_asa.3BNC117	5.603235294117647	cons_10y	3BNC117
B_unmodified.kic_loops.058.depth_asa.3BNC117	5.569117647058825	cons_10y	3BNC117
B_unmodified.kic_loops.156.depth_asa.3BNC117	5.795588235294119	cons_10y	3BNC117
B_unmodified.kic_loops.378.depth_asa.3BNC117	5.990882352941177	cons_10y	3BNC117
B_unmodified.kic_loops.257.depth_asa.3BNC117	5.597941176470589	cons_10y	3BNC117
B_unmodified.kic_loops.214.depth_asa.3BNC117	5.751176470588236	cons_10y	3BNC117
B_unmodified.kic_loops.086.depth_asa.3BNC117	5.627941176470589	cons_10y	3BNC117
B_unmodified.kic_loops.049.depth_asa.3BNC117	6.043235294117648	cons_10y	3BNC117
B_unmodified.kic_loops.288.depth_asa.3BNC117	5.663235294117647	cons_10y	3BNC117
B_unmodified.kic_loops.145.depth_asa.3BNC117	5.454117647058824	cons_10y	3BNC117
B_unmodified.kic_loops.129.depth_asa.3BNC117	5.601764705882353	cons_10y	3BNC117
B_unmodified.kic_loops.018.depth_asa.3BNC117	5.793529411764706	cons_10y	3BNC117
B_unmodified.kic_loops.307.depth_asa.3BNC117	5.548823529411766	cons_10y	3BNC117
B_unmodified.kic_loops.132.depth_asa.3BNC117	5.795294117647059	cons_10y	3BNC117
B_unmodified.kic_loops.191.depth_asa.3BNC117	5.858235294117647	cons_10y	3BNC117
B_unmodified.kic_loops.199.depth_asa.3BNC117	4.987352941176471	cons_10y	3BNC117
B_unmodified.kic_loops.043.depth_asa.3BNC117	5.859411764705883	cons_10y	3BNC117
B_unmodified.kic_loops.233.depth_asa.3BNC117	5.674411764705882	cons_10y	3BNC117
B_unmodified.kic_loops.170.depth_asa.3BNC117	6.473529411764707	cons_10y	3BNC117
B_unmodified.kic_loops.384.depth_asa.3BNC117	6.080882352941177	cons_10y	3BNC117
B_unmodified.kic_loops.272.depth_asa.3BNC117	5.525882352941178	cons_10y	3BNC117
B_unmodified.kic_loops.464.depth_asa.3BNC117	5.423235294117648	cons_10y	3BNC117
B_unmodified.kic_loops.368.depth_asa.3BNC117	5.677058823529412	cons_10y	3BNC117
B_unmodified.kic_loops.471.depth_asa.3BNC117	5.69	cons_10y	3BNC117
B_unmodified.kic_loops.157.depth_asa.3BNC117	5.182941176470588	cons_10y	3BNC117
B_unmodified.kic_loops.168.depth_asa.3BNC117	5.9423529411764715	cons_10y	3BNC117
B_unmodified.kic_loops.305.depth_asa.3BNC117	5.432941176470588	cons_10y	3BNC117
B_unmodified.kic_loops.483.depth_asa.3BNC117	5.545588235294118	cons_10y	3BNC117
B_unmodified.kic_loops.118.depth_asa.3BNC117	5.876764705882354	cons_10y	3BNC117
B_unmodified.kic_loops.246.depth_asa.3BNC117	5.639411764705883	cons_10y	3BNC117
B_unmodified.kic_loops.228.depth_asa.3BNC117	5.5205882352941185	cons_10y	3BNC117
B_unmodified.kic_loops.273.depth_asa.3BNC117	5.735294117647059	cons_10y	3BNC117
B_unmodified.kic_loops.024.depth_asa.3BNC117	5.485588235294118	cons_10y	3BNC117
B_unmodified.kic_loops.462.depth_asa.3BNC117	6.107058823529413	cons_10y	3BNC117
B_unmodified.kic_loops.404.depth_asa.3BNC117	5.742058823529412	cons_10y	3BNC117
B_unmodified.kic_loops.277.depth_asa.3BNC117	5.679705882352941	cons_10y	3BNC117
B_unmodified.kic_loops.067.depth_asa.3BNC117	5.741470588235295	cons_10y	3BNC117
B_unmodified.kic_loops.054.depth_asa.3BNC117	5.456764705882353	cons_10y	3BNC117
B_unmodified.kic_loops.488.depth_asa.3BNC117	5.274411764705882	cons_10y	3BNC117
B_unmodified.kic_loops.113.depth_asa.3BNC117	5.718529411764706	cons_10y	3BNC117
B_unmodified.kic_loops.344.depth_asa.3BNC117	5.471176470588236	cons_10y	3BNC117
B_unmodified.kic_loops.128.depth_asa.3BNC117	5.9564705882352955	cons_10y	3BNC117
B_unmodified.kic_loops.500.depth_asa.3BNC117	4.987941176470589	cons_10y	3BNC117
B_unmodified.kic_loops.285.depth_asa.3BNC117	5.704117647058824	cons_10y	3BNC117
B_unmodified.kic_loops.153.depth_asa.3BNC117	5.464117647058824	cons_10y	3BNC117
B_unmodified.kic_loops.279.depth_asa.3BNC117	5.119999999999999	cons_10y	3BNC117
B_unmodified.kic_loops.276.depth_asa.3BNC117	5.352941176470588	cons_10y	3BNC117
B_unmodified.kic_loops.351.depth_asa.3BNC117	5.72264705882353	cons_10y	3BNC117
B_unmodified.kic_loops.096.depth_asa.3BNC117	5.9423529411764715	cons_10y	3BNC117
B_unmodified.kic_loops.301.depth_asa.3BNC117	5.862352941176472	cons_10y	3BNC117
B_unmodified.kic_loops.209.depth_asa.3BNC117	5.136176470588236	cons_10y	3BNC117
B_unmodified.kic_loops.295.depth_asa.3BNC117	6.003823529411766	cons_10y	3BNC117
B_unmodified.kic_loops.006.depth_asa.3BNC117	5.822058823529412	cons_10y	3BNC117
B_unmodified.kic_loops.077.depth_asa.3BNC117	5.370588235294118	cons_10y	3BNC117
B_unmodified.kic_loops.216.depth_asa.3BNC117	5.6726470588235305	cons_10y	3BNC117
B_unmodified.kic_loops.361.depth_asa.3BNC117	5.936470588235294	cons_10y	3BNC117
B_unmodified.kic_loops.348.depth_asa.3BNC117	6.104705882352942	cons_10y	3BNC117
B_redesigned.kic_loops.229.depth_asa.3BNC117	4.870588235294117	HV_redesgin	3BNC117
B_redesigned.kic_loops.283.depth_asa.3BNC117	4.982647058823529	HV_redesgin	3BNC117
B_redesigned.kic_loops.136.depth_asa.3BNC117	4.893529411764709	HV_redesgin	3BNC117
B_redesigned.kic_loops.481.depth_asa.3BNC117	4.801470588235295	HV_redesgin	3BNC117
B_redesigned.kic_loops.446.depth_asa.3BNC117	4.9902941176470605	HV_redesgin	3BNC117
B_redesigned.kic_loops.368.depth_asa.3BNC117	4.87794117647059	HV_redesgin	3BNC117
B_redesigned.kic_loops.176.depth_asa.3BNC117	4.915882352941177	HV_redesgin	3BNC117
B_redesigned.kic_loops.324.depth_asa.3BNC117	4.999117647058823	HV_redesgin	3BNC117
B_redesigned.kic_loops.434.depth_asa.3BNC117	4.927352941176471	HV_redesgin	3BNC117
B_redesigned.kic_loops.086.depth_asa.3BNC117	4.897352941176472	HV_redesgin	3BNC117
B_redesigned.kic_loops.007.depth_asa.3BNC117	5.149705882352941	HV_redesgin	3BNC117
B_redesigned.kic_loops.249.depth_asa.3BNC117	4.994411764705883	HV_redesgin	3BNC117
B_redesigned.kic_loops.422.depth_asa.3BNC117	5.168235294117649	HV_redesgin	3BNC117
B_redesigned.kic_loops.214.depth_asa.3BNC117	4.9750000000000005	HV_redesgin	3BNC117
B_redesigned.kic_loops.040.depth_asa.3BNC117	5.04735294117647	HV_redesgin	3BNC117
B_redesigned.kic_loops.135.depth_asa.3BNC117	4.962941176470587	HV_redesgin	3BNC117
B_redesigned.kic_loops.362.depth_asa.3BNC117	5.025882352941177	HV_redesgin	3BNC117
B_redesigned.kic_loops.355.depth_asa.3BNC117	5.070588235294117	HV_redesgin	3BNC117
B_redesigned.kic_loops.381.depth_asa.3BNC117	5.026764705882353	HV_redesgin	3BNC117
B_redesigned.kic_loops.224.depth_asa.3BNC117	4.918235294117649	HV_redesgin	3BNC117
B_redesigned.kic_loops.051.depth_asa.3BNC117	4.88	HV_redesgin	3BNC117
B_redesigned.kic_loops.018.depth_asa.3BNC117	4.901176470588237	HV_redesgin	3BNC117
B_redesigned.kic_loops.261.depth_asa.3BNC117	4.8505882352941185	HV_redesgin	3BNC117
B_redesigned.kic_loops.052.depth_asa.3BNC117	5.4320588235294105	HV_redesgin	3BNC117
B_redesigned.kic_loops.021.depth_asa.3BNC117	4.895882352941179	HV_redesgin	3BNC117
B_redesigned.kic_loops.132.depth_asa.3BNC117	4.945294117647059	HV_redesgin	3BNC117
B_redesigned.kic_loops.184.depth_asa.3BNC117	5.056176470588235	HV_redesgin	3BNC117
B_redesigned.kic_loops.179.depth_asa.3BNC117	4.984411764705881	HV_redesgin	3BNC117
B_redesigned.kic_loops.343.depth_asa.3BNC117	4.87794117647059	HV_redesgin	3BNC117
B_redesigned.kic_loops.467.depth_asa.3BNC117	4.792941176470589	HV_redesgin	3BNC117
B_redesigned.kic_loops.257.depth_asa.3BNC117	5.135882352941177	HV_redesgin	3BNC117
B_redesigned.kic_loops.487.depth_asa.3BNC117	5.0391176470588235	HV_redesgin	3BNC117
B_redesigned.kic_loops.248.depth_asa.3BNC117	5.064411764705882	HV_redesgin	3BNC117
B_redesigned.kic_loops.134.depth_asa.3BNC117	5.122352941176472	HV_redesgin	3BNC117
B_redesigned.kic_loops.150.depth_asa.3BNC117	4.997058823529413	HV_redesgin	3BNC117
B_redesigned.kic_loops.165.depth_asa.3BNC117	4.890000000000001	HV_redesgin	3BNC117
B_redesigned.kic_loops.264.depth_asa.3BNC117	4.868235294117647	HV_redesgin	3BNC117
B_redesigned.kic_loops.083.depth_asa.3BNC117	4.86294117647059	HV_redesgin	3BNC117
B_redesigned.kic_loops.039.depth_asa.3BNC117	5.008823529411766	HV_redesgin	3BNC117
B_redesigned.kic_loops.339.depth_asa.3BNC117	4.971764705882353	HV_redesgin	3BNC117
B_redesigned.kic_loops.469.depth_asa.3BNC117	4.862352941176471	HV_redesgin	3BNC117
B_redesigned.kic_loops.234.depth_asa.3BNC117	4.966176470588235	HV_redesgin	3BNC117
B_redesigned.kic_loops.330.depth_asa.3BNC117	4.877058823529413	HV_redesgin	3BNC117
B_redesigned.kic_loops.022.depth_asa.3BNC117	4.930294117647059	HV_redesgin	3BNC117
B_redesigned.kic_loops.260.depth_asa.3BNC117	4.8026470588235295	HV_redesgin	3BNC117
B_redesigned.kic_loops.477.depth_asa.3BNC117	4.894117647058824	HV_redesgin	3BNC117
B_redesigned.kic_loops.327.depth_asa.3BNC117	4.891764705882354	HV_redesgin	3BNC117
B_redesigned.kic_loops.185.depth_asa.3BNC117	4.92	HV_redesgin	3BNC117
B_redesigned.kic_loops.247.depth_asa.3BNC117	4.989705882352941	HV_redesgin	3BNC117
B_redesigned.kic_loops.335.depth_asa.3BNC117	4.89764705882353	HV_redesgin	3BNC117
B_redesigned.kic_loops.333.depth_asa.3BNC117	4.871470588235295	HV_redesgin	3BNC117
B_redesigned.kic_loops.124.depth_asa.3BNC117	4.847058823529413	HV_redesgin	3BNC117
B_redesigned.kic_loops.295.depth_asa.3BNC117	5.092647058823529	HV_redesgin	3BNC117
B_redesigned.kic_loops.182.depth_asa.3BNC117	5.057058823529412	HV_redesgin	3BNC117
B_redesigned.kic_loops.412.depth_asa.3BNC117	5.05235294117647	HV_redesgin	3BNC117
B_redesigned.kic_loops.420.depth_asa.3BNC117	4.97529411764706	HV_redesgin	3BNC117
B_redesigned.kic_loops.389.depth_asa.3BNC117	4.965588235294117	HV_redesgin	3BNC117
B_redesigned.kic_loops.084.depth_asa.3BNC117	5.461764705882353	HV_redesgin	3BNC117
B_redesigned.kic_loops.449.depth_asa.3BNC117	4.986470588235294	HV_redesgin	3BNC117
B_redesigned.kic_loops.005.depth_asa.3BNC117	5.049117647058824	HV_redesgin	3BNC117
B_redesigned.kic_loops.358.depth_asa.3BNC117	4.909117647058824	HV_redesgin	3BNC117
B_redesigned.kic_loops.079.depth_asa.3BNC117	4.904117647058825	HV_redesgin	3BNC117
B_redesigned.kic_loops.459.depth_asa.3BNC117	4.897352941176472	HV_redesgin	3BNC117
B_redesigned.kic_loops.030.depth_asa.3BNC117	4.896470588235294	HV_redesgin	3BNC117
B_redesigned.kic_loops.023.depth_asa.3BNC117	4.953235294117648	HV_redesgin	3BNC117
B_redesigned.kic_loops.328.depth_asa.3BNC117	4.996470588235293	HV_redesgin	3BNC117
B_redesigned.kic_loops.027.depth_asa.3BNC117	4.944117647058824	HV_redesgin	3BNC117
B_redesigned.kic_loops.350.depth_asa.3BNC117	5.008529411764707	HV_redesgin	3BNC117
B_redesigned.kic_loops.353.depth_asa.3BNC117	5.027352941176471	HV_redesgin	3BNC117
B_redesigned.kic_loops.099.depth_asa.3BNC117	4.901764705882353	HV_redesgin	3BNC117
B_redesigned.kic_loops.142.depth_asa.3BNC117	4.866176470588236	HV_redesgin	3BNC117
B_redesigned.kic_loops.211.depth_asa.3BNC117	5.113235294117647	HV_redesgin	3BNC117
B_redesigned.kic_loops.424.depth_asa.3BNC117	4.930000000000001	HV_redesgin	3BNC117
B_redesigned.kic_loops.493.depth_asa.3BNC117	5.3094117647058825	HV_redesgin	3BNC117
B_redesigned.kic_loops.137.depth_asa.3BNC117	4.991176470588235	HV_redesgin	3BNC117
B_redesigned.kic_loops.170.depth_asa.3BNC117	5.129705882352942	HV_redesgin	3BNC117
B_redesigned.kic_loops.070.depth_asa.3BNC117	4.8973529411764725	HV_redesgin	3BNC117
B_redesigned.kic_loops.272.depth_asa.3BNC117	4.961470588235294	HV_redesgin	3BNC117
B_redesigned.kic_loops.045.depth_asa.3BNC117	4.934705882352941	HV_redesgin	3BNC117
B_redesigned.kic_loops.403.depth_asa.3BNC117	4.848529411764708	HV_redesgin	3BNC117
B_redesigned.kic_loops.388.depth_asa.3BNC117	5.003823529411765	HV_redesgin	3BNC117
B_redesigned.kic_loops.053.depth_asa.3BNC117	5.0070588235294125	HV_redesgin	3BNC117
B_redesigned.kic_loops.349.depth_asa.3BNC117	5.541470588235294	HV_redesgin	3BNC117
B_redesigned.kic_loops.163.depth_asa.3BNC117	4.940882352941177	HV_redesgin	3BNC117
B_redesigned.kic_loops.082.depth_asa.3BNC117	5.039411764705882	HV_redesgin	3BNC117
B_redesigned.kic_loops.347.depth_asa.3BNC117	4.894705882352941	HV_redesgin	3BNC117
B_redesigned.kic_loops.148.depth_asa.3BNC117	4.890882352941178	HV_redesgin	3BNC117
B_redesigned.kic_loops.413.depth_asa.3BNC117	4.877058823529413	HV_redesgin	3BNC117
B_redesigned.kic_loops.291.depth_asa.3BNC117	5.214411764705884	HV_redesgin	3BNC117
B_redesigned.kic_loops.258.depth_asa.3BNC117	4.863529411764707	HV_redesgin	3BNC117
B_redesigned.kic_loops.473.depth_asa.3BNC117	4.94	HV_redesgin	3BNC117
B_redesigned.kic_loops.174.depth_asa.3BNC117	5.08735294117647	HV_redesgin	3BNC117
B_redesigned.kic_loops.001.depth_asa.3BNC117	5.018235294117647	HV_redesgin	3BNC117
B_redesigned.kic_loops.169.depth_asa.3BNC117	4.886470588235296	HV_redesgin	3BNC117
B_redesigned.kic_loops.479.depth_asa.3BNC117	5.1000000000000005	HV_redesgin	3BNC117
B_redesigned.kic_loops.488.depth_asa.3BNC117	4.902941176470589	HV_redesgin	3BNC117
B_redesigned.kic_loops.316.depth_asa.3BNC117	4.991764705882353	HV_redesgin	3BNC117
B_redesigned.kic_loops.215.depth_asa.3BNC117	4.880588235294119	HV_redesgin	3BNC117
B_redesigned.kic_loops.458.depth_asa.3BNC117	5.090588235294118	HV_redesgin	3BNC117
B_redesigned.kic_loops.116.depth_asa.3BNC117	4.977058823529411	HV_redesgin	3BNC117
