# Supplementary material for: Contemporary HIV-1 consensus Env with AI-assisted redesigned hypervariable loops promote antibody binding
Source: Nat Commun. 2024 May 9;15:3924. doi: 10.1038/s41467-024-48139-x (PMC11082178; doi:10.1038/s41467-024-48139-x)
Supplement: Supplementary file 3 — Source Data [file 41467_2024_48139_MOESM3_ESM.zip › SourceData/figs2e.VRC01-IC50.other.V5HV-short-long.csv]

	seqname	subtype	HV	IC50	Length	catagory	X	IC50_out
0	CD.TZ.2005.3326_V4_C3.HM215296	other	V5HV	-1.1081225988553838	5	short	-0.2519083869868586	-1.1081225988553838
1	N.FR.2011.N1_FR_2011.JN572926	other	V5HV	2.0	5	short	-0.3695066977465503	2.0
2	CD.TZ.2004.3337_V2_C6.HM215297	other	V5HV	-1.1440328496500884	6	short	-0.15659230851106729	-1.1440328496500884
3	BG.ES.2002.X1100_C7.EU885760	other	V5HV	0.11394335230683679	6	short	-0.21	0.11394335230683679
4	A1.TZ.2004.3718_3_11.HM215306	other	V5HV	-0.4868356908680016	6	short	-0.24184495786448018	-0.4868356908680016
5	A1C.TZ.2004.6041_V3_C23.HM215321	other	V5HV	-1.6200421706552992	6	short	-0.17948218996278822	-1.6200421706552992
6	O.CM.1996.YBF32.AJ236417	other	V5HV	2.0	6	short	-0.3261625751216244	2.0
7	A1.KE.1995.Q461_D1_PNS0D.AF407155	other	V5HV	-0.5376020021010439	7	short	-0.14113934079730342	-0.5376020021010439
8	08_BC.CN.2007.CNE48.HQ699973	other	V5HV	-0.4089353929735008	7	short	-0.18785422189338427	-0.4089353929735008
9	A1.KE.1995.Q461_C2.AF407154	other	V5HV	-0.3467874862246563	7	short	-0.3325907524968019	-0.3467874862246563
10	07_BC.CN..SC20_15.HQ326130	other	V5HV	-0.36653154442041347	7	short	-0.1302213318608266	-0.36653154442041347
11	D.UG.1992.UG024_2.U43386	other	V5HV	-0.7462259803211204	7	short	-0.21	-0.7462259803211204
12	A1.TZ.2008.CH0219_E4.HM204621	other	V5HV	2.0	7	short	-0.27160855384559857	2.0
13	D.UG.1993.93UG082.AY669750	other	V5HV	-0.645891560852599	7	short	-0.25707810931508446	-0.645891560852599
14	BC.CN.2010.CNXJ0031_12.KC807962	other	V5HV	2.0	7	short	-0.21	2.0
15	02_AG.CM.2004.T250_4.EU513189	other	V5HV	1.9886565952775197	7	short	-0.21	1.9886565952775197
16	BC.CN.2007.CNE16.HM215402	other	V5HV	-0.6153061664817866	7	short	-0.31282324314990057	-0.6153061664817866
17	A1.TZ.2003.3415_V1_C1.HM215299	other	V5HV	-1.0500540620111445	7	short	-0.3054553927900513	-1.0500540620111445
18	CD.TZ..89_F1_2_25.HM215349	other	V5HV	2.0	7	short	-0.1483914461544014	2.0
19	A1.RW.1992.92RW008.AY669703	other	V5HV	-1.431798275933005	7	short	-0.1775827695884761	-1.431798275933005
20	07_BC.CN.2007.BJOX002000_03_2.HM215364	other	V5HV	2.0	7	short	-0.09383742487837562	2.0
21	A1D.KE..BS208_B1.KX364401	other	V5HV	-1.7542159829224753	7	short	-0.21	-1.7542159829224753
22	G.ES.2008.P1981_C5_3.FJ817369	other	V5HV	-0.46578345566767015	7	short	-0.3000936703776425	-0.46578345566767015
23	A1.KE.1995.Q461_E2.AF407156	other	V5HV	-0.3456886647907283	7	short	-0.0793428850347189	-0.3456886647907283
24	A1.RW.1992.92RW020_2.EU855131	other	V5HV	-0.5955768343624902	7	short	-0.19757981455047377	-0.5955768343624902
25	A1D.TZ.2005.0907_V4_C12.HM215261	other	V5HV	-0.6989700043360187	7	short	-0.15126255589629847	-0.6989700043360187
26	21_A2D.KE.2004.QG393_60M_B8.FJ866130	other	V5HV	-1.5228787452803376	7	short	-0.22803322105486057	-1.5228787452803376
27	N.CM.1995.YBF30.AJ006022	other	V5HV	2.0	7	short	-0.050493302253449696	2.0
28	D.UG.2007.191882.JX236673	other	V5HV	1.0536545582907473	7	short	-0.21	1.0536545582907473
29	A1.KE.2005.QH359_21M_C1.FJ866121	other	V5HV	2.0	7	short	-0.24128672572385637	2.153679653679654
30	A1.KE.2005.QH359_21M_D1.FJ866122	other	V5HV	2.0	7	short	-0.17871327427614367	2.153679653679654
31	A1.KE.1996.QB726_70M_B3.FJ866111	other	V5HV	-0.14266750356873156	7	short	-0.19169707062129895	-0.14266750356873156
32	A1.KE.2000.KER2008_12.AY736809	other	V5HV	-0.2785191452299507	7	short	-0.22106437273872673	-0.2785191452299507
33	A1.TZ.2005.0439_V5_C1.HM215258	other	V5HV	-0.9115095298176038	7	short	-0.21	-0.9115095298176038
34	21_A2D.KE.2004.QG393_60M_B7.FJ866129	other	V5HV	-1.2218487496163564	7	short	-0.21	-1.2218487496163564
35	21_A2D.KE.2004.QG393_60M_A1.FJ866128	other	V5HV	-1.3979400086720375	7	short	-0.26383632672966023	-1.3979400086720375
36	A1D.KE..MS208_A1.DQ187010	other	V5HV	-0.9035071099456389	7	short	-0.14847160927094136	-0.9035071099456389
37	BC.CN.2006.BC08.EU363838	other	V5HV	-0.3565473235138126	12	long	0.1798799133091587	-0.3565473235138126
38	A1.KE.2005.QH343_21M_B5.FJ866120	other	V5HV	2.0	12	long	0.21	2.0
39	A1.KE.2005.QH343_21M_A10.FJ866119	other	V5HV	2.0	12	long	0.14839144615440142	2.0
40	DO.FR.2008.RBF208.GQ351296	other	V5HV	0.561101383649056	12	long	0.21	0.561101383649056
41	07_BC.CN..GX79_7.HQ326145	other	V5HV	-0.4089353929735008	12	long	0.23874075528797076	-0.4089353929735008
42	07_BC.CN..SC17_32.HQ326128	other	V5HV	0.2041199826559248	12	long	0.31291997920302383	0.2041199826559248
43	07_BC.CN..SC14_49.MN617370	other	V5HV	0.17026171539495738	12	long	0.10344154275319922	0.17026171539495738
44	07_BC.CN..SC18_26.MN617371	other	V5HV	-0.10237290870955855	12	long	0.27102705339831434	-0.10237290870955855
45	A1CD.TZ.2004.3103_V3_C10.HM215288	other	V5HV	0.14882468044852912	13	long	0.15918460319249159	0.14882468044852912
46	08_BC.CN..GX43_2.HQ326142	other	V5HV	0.11058971029924898	13	long	0.26839771578567795	0.11058971029924898
47	07_BC.CN.2004.CH119_10.EF117261	other	V5HV	-0.12387457232112338	13	long	0.21	-0.12387457232112338
48	08_BC.CN.2007.CNE49.HQ699974	other	V5HV	-0.545475264406903	13	long	0.21	-0.545475264406903
49	08_BC.CN.2007.CNE52.HM215416	other	V5HV	-0.7276013675445955	13	long	0.24561070708078062	-0.7276013675445955
50	BC.CN.2003.BC09.EU363839	other	V5HV	2.0	14	long	0.27160855384559857	2.0
51	07_BC.CN..GX33M_25.HQ326141	other	V5HV	0.2576785748691845	14	long	0.06503919785468845	0.2576785748691845
52	07_BC.CN..YN112R_8.MN617365	other	V5HV	0.24054924828259971	14	long	0.21	0.24054924828259971
53	G.ES.2005.X1854_C2_10.EU885763	other	V5HV	-0.8538719643217619	15	long	0.21	-0.8538719643217619
54	07_BC.CN..GX93_8.MN617364	other	V5HV	2.0	15	long	0.09383742487837562	2.0
55	D.CG.2007.P940_2_C3.HM068555	other	V5HV	2.0	16	long	0.3261625751216244	2.0
56	CD.TZ.2004.6480_V4_C25.HM215329	other	V5HV	-1.5499203303783116	17	long	0.21	-1.5499203303783116
57	A1.UG.2007.191845_B11.HM215271	other	V5HV	1.2762089666048584	17	long	0.21	1.2762089666048584
58	O.CM.1995.YBF37.AJ133067	other	V5HV	2.0	19	long	0.050493302253449696	2.0
59	07_BC.CN..YN108R_4.HQ326138	other	V5HV	0.06069784035361165	19	long	0.21	0.06069784035361165
60	A1.TZ.2005.0260_V5_C1.HM215255	other	V2HV	-0.906578314837765	4	short	0.7634274455984718	-0.906578314837765
61	CD.TZ.2004.6480_V4_C25.HM215329	other	V2HV	-1.5499203303783116	4	short	0.79	-1.5499203303783116
62	A1D.UG.1992.92UG035.AY669755	other	V2HV	0.5378190950732742	4	short	0.79	0.5378190950732742
63	A1.TZ.2004.3718_3_11.HM215306	other	V2HV	-0.4868356908680016	4	short	0.7341522007913658	-0.4868356908680016
64	A1D.KE.1995.Q168_B23.AF407149	other	V2HV	-0.769551078621726	4	short	0.7918055380350308	-0.769551078621726
65	A1D.KE.1995.Q168_A2.AF407148	other	V2HV	-0.9537780627783636	4	short	0.839720970045571	-0.9537780627783636
66	D.UG.2007.191727_F6.HM215269	other	V2HV	-0.7520267336381934	4	short	0.730477257338065	-0.7520267336381934
67	A1.KE.2005.QH359_21M_D1.FJ866122	other	V2HV	2.0	4	short	0.79	2.0
68	CD.TZ.2005.6811_V5_C20.HM215339	other	V2HV	-1.0457574905606752	4	short	0.79	-1.0457574905606752
69	D.KE.1995.QA013_70I_M12.FJ866135	other	V2HV	2.0	5	short	0.7283914461544014	2.0
70	D.UG.2005.190049.JX236668	other	V2HV	-0.384049948343599	5	short	0.79	-0.384049948343599
71	07_BC.CN..GX45_57.HQ326143	other	V2HV	0.05307844348341968	5	short	0.8112571720545243	0.05307844348341968
72	O.FR.1990.BCF03.AJ133055	other	V2HV	2.0	5	short	0.8516085538455986	2.0
73	D.KE.1995.QA013_70I_H1.FJ866134	other	V2HV	-0.09151498112135022	5	short	0.79	-0.09151498112135022
74	A1.KE..MJ613_W1M_A2.DQ208444	other	V2HV	-0.5376020021010439	5	short	0.8513172320641296	-0.5376020021010439
75	A1C.TZ..216_F2_E3_5.HM215277	other	V2HV	-0.5528419686577808	5	short	0.79	-0.5528419686577808
76	A1.TZ.2008.CH0219_E4.HM204621	other	V2HV	2.0	16	long	1.0504933022534497	2.0
77	BC.CN.2010.CNXJ1081_10.KC807949	other	V2HV	2.0	16	long	1.0938374248783755	2.0
78	BC.CN.2010.CNXJ1081_1.KC807943	other	V2HV	2.0	16	long	1.1483914461544014	2.0
79	BC.CN.2010.CNXJ0031_9.KC807961	other	V2HV	2.0	16	long	1.21	2.0
80	D.UG.2007.191882.JX236673	other	V2HV	1.0536545582907473	16	long	1.21	1.0536545582907473
81	BC.CN.2010.CNXJ0031_12.KC807962	other	V2HV	2.0	16	long	1.2716085538455986	2.0
82	08_BC.CN.1998.98CN006.AY669745	other	V2HV	-0.18375870000821692	16	long	1.21	-0.18375870000821692
83	02_AG.CM.2005.T278_50.EU513198	other	V2HV	2.0	16	long	1.3261625751216244	2.0
84	BC.CN..BC13.EU363843	other	V2HV	2.0	17	long	1.3695066977465502	2.0
85	CD.TZ.2004.3817_V2_C59.HM215310	other	V2HV	2.0	18	long	1.0706536274594216	2.153679653679654
86	02_AG.CM.2004.263_8.EU513182	other	V2HV	-0.6884156527956965	18	long	1.21	-0.6884156527956965
87	BC.CN.2010.CNXJ0031_3.KC807958	other	V2HV	2.0	20	long	1.119883942784668	2.153679653679654
88	G.ES.2007.X2160_C25.EU885765	other	V2HV	-0.07572071393811836	26	long	1.2542642063723446	-0.07572071393811836
89	08_BC.CN..GX75_20.HQ326144	other	V2HV	-0.07058107428570728	29	long	1.1678528362986358	-0.07058107428570728
90	A1.KE.2005.QF495_23M_A3.FJ866114	other	V2HV	2.0	41	long	1.1787132742761437	2.153679653679654
91	A1.KE.2005.QF495_23M_B2.FJ866115	other	V2HV	2.0	41	long	1.2412867257238562	2.153679653679654
92	A1.KE.2005.QF495_23M_D1.FJ866116	other	V2HV	2.0	41	long	1.3001160572153319	2.153679653679654
93	A1.KE.2005.QF495_23M_A1.FJ866113	other	V2HV	2.0	41	long	1.3493463725405783	2.153679653679654
