# Supplementary material for: Contemporary HIV-1 consensus Env with AI-assisted redesigned hypervariable loops promote antibody binding
Source: Nat Commun. 2024 May 9;15:3924. doi: 10.1038/s41467-024-48139-x (PMC11082178; doi:10.1038/s41467-024-48139-x)
Supplement: Supplementary file 3 — Source Data [file 41467_2024_48139_MOESM3_ESM.zip › SourceData/figs3c.10-1074-IC50.hvs-short-long.th25.csv]

	seqname	subtype	HV	IC50	Length	catagory	X	IC50_out
0	C.ZM.1998.ZM55_28A.AY423971	C	V1HV	-2.1740029883520555	7	short	-0.3225946000741872	-2.1740029883520555
1	CD.TZ.2006.6811_V7_C18.HM215340	other	V1HV	-2.690454996704564	7	short	-0.37337604633731775	-2.690454996704564
2	C.ZA.2008.CAP304_2_00_F6_6.KC154018	C	V1HV	-0.16877030613293661	7	short	-0.2783914011717572	-0.16877030613293661
3	C.TZ.2004.0921_V2_C14.HM215262	C	V1HV	2.0	7	short	-0.38438968513391353	2.0
4	C.ZM.2003.ZM246F.FJ496194	C	V1HV	-1.5022826976558539	8	short	-0.21	-1.5022826976558539
5	C.ZA.2009.21561324_D3_B5.HQ615961	C	V1HV	-2.3979400086720375	8	short	-0.050692965698277526	-2.3979400086720375
6	C.ZA.2007.20417927_07.JQ352785	C	V1HV	2.0	9	short	-0.3777731308828527	2.0
7	A1D.KE..BS208_B1.KX364401	other	V1HV	1.3158150626672247	9	short	-0.16636923793039454	1.3158150626672247
8	G.ES.2006.X2088_C9.EU885764	other	V1HV	-2.627935329281867	9	short	-0.03766888138456859	-2.627935329281867
9	D.UG.2007.191647.JX236670	other	V1HV	-1.6020599913279623	9	short	-0.16737441777807505	-1.6020599913279623
10	A1.RW.1992.92RW020_2.EU855131	other	V1HV	-2.8206780550862227	9	short	-0.251823512551134	-2.8206780550862227
11	A1.TZ.2005.0330_V4_C3.HM215257	other	V1HV	-1.762833417314527	9	short	-0.35122132415856766	-1.762833417314527
12	C.ZM.2000.ZM53_12.AY423984	C	V1HV	2.0	9	short	-0.36734798277500913	2.0
13	C.IN.1999.25710_2_43.EF117271	C	V1HV	-1.5386065329646408	10	short	-0.12986470649430615	-1.5386065329646408
14	CD.TZ..89_F1_2_25.HM215349	other	V1HV	2.0	10	short	-0.3513937207607871	2.0
15	C.ZA.2009.CAP341_2_00_C10_18.KC154027	C	V1HV	-2.5228787452803374	10	short	-0.2795775253199867	-2.5228787452803374
16	B.US.2019.2990_BL_F1_1.MZ397061	B	V1HV	-3.0	11	short	-0.168796356949368	-3.0
17	D.UG.2006.191821_E6_1.HM215270	other	V1HV	2.0	11	short	-0.3280349563324472	2.0
18	B.US.2019.2990_BL_E2_8.MZ397051	B	V1HV	-3.0	11	short	-0.2922780266801666	-3.0
19	C.ZA.2006.CAP260_2_00_TA1_1B.JN681228	C	V1HV	2.0	11	short	-0.295960305590002	2.0
20	B.US.2019.2990_BL_E5_2.MZ397063	B	V1HV	-3.0	11	short	-0.1277219733198334	-3.0
21	C.ZA.2005.CAP45_G3.DQ435682	C	V1HV	2.0	11	short	-0.2555903298457429	2.0
22	C.ZA.2005.19252094_A5_G2.HQ615953	C	V1HV	-1.4814860601221125	11	short	-0.04460705603949397	-1.4814860601221125
23	C.MW.2007.703010054_2A2.FJ443808	C	V1HV	2.0	11	short	-0.21	2.0
24	07_BC.CN.2007.CNE20.HM215406	other	V1HV	-2.9820489311692575	11	short	-0.38816078933729387	-2.9820489311692575
25	B.US.2019.2990_BL_G1_2.MZ397062	B	V1HV	-3.0	11	short	-0.031816124443461324	-3.0
26	C.MW.2007.703010217_B6.KC894109	C	V1HV	-2.214257425441702	11	short	-0.29015230746225706	-2.214257425441702
27	C.ZM.2002.ZM233_6.DQ388517	C	V1HV	-1.633838632195809	11	short	-0.3906505121199695	-1.633838632195809
28	C.ZM.2002.ZM215_8.DQ422948	C	V1HV	-2.064452430293127	11	short	-0.10262795994342376	-2.064452430293127
29	C.ZA.2008.SO032_A2_8_1.KF114894	C	V1HV	-2.3010299956639813	11	short	-0.38902925254894316	-2.3010299956639813
30	02A1.CM.2005.T280_5.EU513183	other	V1HV	-2.639141622695036	11	short	-0.16787542134612102	-2.639141622695036
31	C.MW..S018_18.	C	V1HV	-2.955538639189335	11	short	-0.02924037983974831	-2.955538639189335
32	C.ZM.2000.ZM109_4.AY424138	C	V1HV	2.0	11	short	-0.16440967015425703	2.0
33	A1.RW.2007.R18553.HM215434	other	V1HV	-2.3979400086720375	11	short	-0.38073775144864946	-2.3979400086720375
34	C.IN.2000.26191_2_48.EF117274	C	V1HV	-1.8285368349161564	11	short	-0.19551504351569152	-1.8285368349161564
35	C.MW.2003.CE0665_F2.KC894076	C	V1HV	-0.9430951486635274	12	short	-0.2543912037069764	-0.9430951486635274
36	C.ZA.2006.CAP129_1_15_B2_13.JN681223	C	V1HV	2.0	12	short	-0.12403969440999796	2.0
37	C.ZA.2008.CAP301_2_00_C3_20.KC154017	C	V1HV	-2.3010299956639813	12	short	-0.03596085702955651	-2.3010299956639813
38	CD.TZ.2004.3337_V2_C6.HM215297	other	V1HV	-1.9547944139649436	12	short	-0.22200646901557206	-1.9547944139649436
39	C.ZA.2007.SO225_H11_12.JN681252	C	V1HV	-2.6989700043360187	12	short	-0.3139113217823	-2.6989700043360187
40	C.ZA.2006.CAP177_1A3.KC894133	C	V1HV	2.0	12	short	-0.09196504366755277	2.0
41	C.ZA.1998.DU151_02.DQ411851	C	V1HV	-2.189928859779202	12	short	-0.08028071724960995	-2.189928859779202
42	C.MW.2004.CE1086_B2.FJ444395	C	V1HV	2.0	12	short	-0.06860627923921286	2.0
43	C.MW.2008.CH505_W4_3.KC247557	C	V1HV	2.0	12	short	-0.05265201722499088	2.0
44	C.ZA.2006.2759058_F10_B6.HQ615959	C	V1HV	2.0	12	short	-0.04222686911714729	2.0
45	C.TZ.2005.3637_V5_C3.HM215305	C	V1HV	2.0	12	short	-0.03561031486608651	2.0
46	D.UG.2000.E08364M4_EC3.AY736832	other	V1HV	-3.0	12	short	-0.09476182301170001	-3.0
47	O.CM.1996.YBF39.AJ236421	other	V1HV	2.0	12	short	-0.3814651383091693	2.153679653679654
48	C.ZA.2005.CAP210_E8.DQ435683	C	V1HV	2.0	13	short	-0.373135797901331	2.153679653679654
49	C.TZ.2006.6146_V7_C23.HM215324	C	V1HV	-2.6989700043360187	13	short	-0.21	-2.6989700043360187
50	CD.TZ.2005.3326_V4_C3.HM215296	other	V1HV	2.0	13	short	-0.3601812731371002	2.153679653679654
51	A1.KE.2005.851891_4_15.KT022376	other	V1HV	-1.494850021680094	13	short	-0.0562899857514407	-1.494850021680094
52	A1.KE..BB201_B42.DQ187171	other	V1HV	-2.333322932073734	13	short	-0.312994151023959	-2.333322932073734
53	A1.KE.1993.BG505_W6M_C2.DQ208458	other	V1HV	2.0	13	short	-0.34074734042818405	2.153679653679654
54	C.ZA.2005.19314479_A2_5.HQ615958	C	V1HV	2.0	13	short	-0.31311631568002796	2.153679653679654
55	C.IN.1999.25925_2_22.EF117273	C	V1HV	-2.094949263335495	13	short	-0.03391246392250463	-2.094949263335495
56	C.ZA.2008.CA240_A5_5.KC154016	C	V1HV	-2.3979400086720375	13	short	-0.16697118103492747	-2.3979400086720375
57	C.ZA.2005.CAP210_TA5.KC894136	C	V1HV	2.0	13	short	-0.2766858823393456	2.153679653679654
58	C.ZA.2006.CAP37_1_18_D2_19.JN681230	C	V1HV	-2.3010299956639813	13	short	-0.02908308869514392	-2.3010299956639813
59	A1.KE.1994.Q842_D12.AF407160	other	V1HV	1.9313551331453922	13	short	-0.21	1.9313551331453922
60	A1.KE.1994.Q23_17.AF004885	other	V1HV	-2.399440915189632	13	short	-0.23522915517140186	-2.399440915189632
61	A1.KE..MB201_A1.DQ187026	other	V1HV	2.0	13	short	-0.23315217703565372	2.153679653679654
62	C.ZA.2007.CT184_D3_15.KF114889	C	V1HV	-2.6989700043360187	13	short	-0.10084097822112421	-2.6989700043360187
63	C.ZA.2007.CT349_39_16.JQ061131	C	V1HV	-2.6989700043360187	13	short	-0.2776905771110464	-2.6989700043360187
64	A1.KE.1993.BG505_W6M_C2_T332N.	other	V1HV	-2.154901959985743	13	short	-0.36686473293856625	-2.154901959985743
65	D.UG.2007.191882.JX236673	other	V1HV	-0.6216020990518624	14	short	-0.2384023502109647	-0.6216020990518624
66	B.US.1997.62357_14_D3_4589.EU289189	B	V1HV	2.0	14	short	-0.18684782296434632	2.153679653679654
67	A1D.TZ.2003.6095_V1_C10.HM215323	other	V1HV	2.0	14	short	-0.14331411766065438	2.153679653679654
68	C.ZA.2008.CA327_D2_2.JN681220	C	V1HV	-3.0	14	short	-0.3494257957616344	-3.0
69	C.ZA.2007.706010164_1A7.FJ444076	C	V1HV	-1.4814860601221125	14	short	-0.03710768787345328	-1.4814860601221125
70	B.CN.2005.CNE57.HM215420	B	V1HV	-2.046834911133231	14	short	-0.30195695848298887	-2.046834911133231
71	C.ZA.2007.704010069_C6.KC894114	C	V1HV	2.0	14	short	-0.10688368431997201	2.153679653679654
72	C.ZA.2009.CAP331_2_00_D7_39.KF114886	C	V1HV	-2.3010299956639813	14	short	-0.03170522984629026	-2.3010299956639813
73	B.FR..BX08_16.GQ855765	B	V1HV	-2.6672990227786197	14	short	-0.38154307649726554	-2.6672990227786197
74	C.ZA.2007.CT823_B6_1.JN681236	C	V1HV	-1.585026652029182	14	short	-0.25037476427263095	-1.585026652029182
75	D.UG.1999.A03349M1_VRC4A.HM215356	other	V1HV	-1.695380237146879	14	short	-0.03090162552737105	-1.695380237146879
76	O.FR.1990.BCF03.AJ133055	other	V1HV	2.0	14	short	-0.07925265957181599	2.153679653679654
77	C.ZA.2008.SO186_H6_5.JN681247	C	V1HV	2.0	14	short	-0.059818726862899796	2.153679653679654
78	C.ZA.2007.706010164_1A7_REV.FJ444076	C	V1HV	-1.4814860601221125	14	short	-0.3762397482204288	-1.4814860601221125
79	08_BC.CN.2007.CNE53.HM215417	other	V1HV	-2.095565782596455	14	short	-0.38379747936890296	-2.095565782596455
80	C.ZA.2007.2891391_A2_E1.HQ615955	C	V1HV	1.111531343430511	15	short	-0.21	1.111531343430511
81	B.US.2019.2990_BL_F4_2.MZ397060	B	V1HV	-2.6989700043360187	15	short	-0.36057392677256705	-2.6989700043360187
82	DU.CM..247_23.EU683891	other	V1HV	2.0	15	short	-0.046864202098668956	2.153679653679654
83	B.US.2019.2990_V7_B6_2.MZ397052	B	V1HV	-1.2924298239020637	15	short	-0.21	-1.2924298239020637
84	B.US.2019.2990_V7_B5_2.MZ397054	B	V1HV	-2.5228787452803374	15	short	-0.14029466907296462	-2.5228787452803374
85	B.US.2019.2990_V7_C1_4.MZ397055	B	V1HV	-3.0	15	short	-0.3838600247543835	-3.0
86	B.US.2019.2990_V7_C2_3.MZ397050	B	V1HV	-3.0	15	short	-0.05396382860919513	-3.0
87	B.US.2019.2990_V7_C10_3.MZ397057	B	V1HV	-2.6989700043360187	15	short	-0.056865105626585116	-2.6989700043360187
88	B.US.2019.2936_BL_E10_2.MZ397047	B	V1HV	-2.3979400086720375	15	short	-0.0656511373084318	-2.3979400086720375
89	B.US.2019.2936_BL_C1_3.MZ397049	B	V1HV	-2.221848749616356	15	short	-0.24153494443429946	-2.221848749616356
90	B.US.2019.2990_V7_C9_1.MZ397056	B	V1HV	-3.0	15	short	-0.04307021651471066	-3.0
91	B.US.2019.2936_V9_F2_3.MZ397046	B	V1HV	2.0	15	short	-0.03853486169083076	2.153679653679654
92	B.US.2019.2936_V9_E3_3.MZ397045	B	V1HV	2.0	15	short	-0.38438968513391353	2.3073593073593073
93	B.US.2019.2936_V9_D3_3.MZ397044	B	V1HV	2.0	15	short	-0.3777731308828527	2.3073593073593073
94	B.US.2019.2936_V9_C5_2.MZ397043	B	V1HV	2.0	15	short	-0.36734798277500913	2.3073593073593073
95	B.US.2019.2936_V9_A3_3.MZ397042	B	V1HV	2.0	15	short	-0.3513937207607871	2.3073593073593073
96	B.US.2019.2936_V9_B3_2.MZ397039	B	V1HV	2.0	15	short	-0.3280349563324472	2.3073593073593073
97	B.US.2019.2936_V9_C3_2.MZ397040	B	V1HV	2.0	15	short	-0.295960305590002	2.3073593073593073
98	B.US.2019.2936_V9_B4_3.MZ397041	B	V1HV	2.0	15	short	-0.2555903298457429	2.3073593073593073
99	B.US.2019.2936_BL_B10_3.MZ397048	B	V1HV	-2.3979400086720375	15	short	-0.08773115109454958	-2.3979400086720375
100	B.US.2019.2990_V7_D4_4.MZ397058	B	V1HV	-3.0	15	short	-0.37692978348528927	-3.0
101	C.ZA.2007.705010067_TF.KC156125	C	V1HV	2.0	15	short	-0.21	2.3073593073593073
102	B.US.2019.2990_V7_F7_2.MZ397053	B	V1HV	2.0	15	short	-0.16440967015425703	2.3073593073593073
103	C.ZA.1997.ZA012_29.EU855133	C	V1HV	-2.27963393892201	15	short	-0.027491460854145583	-2.27963393892201
104	O.CM.1995.YBF26.AJ133068	other	V1HV	2.0	15	short	-0.12403969440999796	2.3073593073593073
105	D.UG.1992.UG021_16.U27399	other	V1HV	-1.2157822423372562	15	short	-0.24971796227211432	-1.2157822423372562
106	B.US.1997.SS1196_1.AY835442	B	V1HV	-2.501455128284397	15	short	-0.20058191107881077	-2.501455128284397
107	A1.KE.1994.Q259_17.AF407152	other	V1HV	1.2703829959989488	15	short	-0.21	1.2703829959989488
108	G.ES.2008.P1981_C5_3.FJ817369	other	V1HV	-2.5820469468905536	15	short	-0.23994235980617443	-2.5820469468905536
109	C.ZA.2008.KO756_38_TB12.JN681243	C	V1HV	-1.7695510786217261	15	short	-0.0845492289619019	-1.7695510786217261
110	B.CN.2004.CNE10.HM215397	B	V1HV	-2.471829178912832	15	short	-0.34109789664698853	-2.471829178912832
111	07_BC.CN.2004.CH119_10.EF117261	other	V1HV	-1.7788988800384946	15	short	-0.23929025115579625	-1.7788988800384946
112	C.ZA.2010.CAP382_2_00_D7_19.KC154028	C	V1HV	0.7697464671794535	15	short	-0.21	0.7697464671794535
113	C.TZ.2000.98_F4_H5_13.HQ659642	C	V1HV	-0.016824927962187056	15	short	-0.10497083862172625	-0.016824927962187056
114	D.UG.2007.9009SA_A4_2.HM215351	other	V1HV	-0.28066871301627333	15	short	-0.19801650760584893	-0.28066871301627333
115	A1.TZ.2006.6592_V7_C25.HM215334	other	V1HV	-2.154901959985743	15	short	-0.04760134885095016	-2.154901959985743
116	CD.TZ.2004.6480_V4_C25.HM215329	other	V1HV	-2.1672484611048817	15	short	-0.35073119082251025	-2.1672484611048817
117	B.US.2019.6113_V14_G11_1.MZ397033	B	V1HV	-2.0	15	short	-0.17786360587562186	-2.0
118	B.US.2019.6113_V14_E1_2.MZ397032	B	V1HV	-2.0969100130080562	15	short	-0.3768306309427696	-2.0969100130080562
119	B.US.2019.6113_V14_C7_3.MZ397029	B	V1HV	-2.221848749616356	15	short	-0.16138631515756613	-2.221848749616356
120	B.US.2019.6113_V14_B5_2.MZ397030	B	V1HV	-2.3979400086720375	15	short	-0.35842740935771356	-2.3979400086720375
121	B.US.2019.6113_V14_A11_1.MZ397028	B	V1HV	-1.3979400086720375	15	short	-0.30195312583234757	-1.3979400086720375
122	B.US.2019.6113_V14_A10_1.MZ397027	B	V1HV	-1.5228787452803376	15	short	-0.07368458287706062	-1.5228787452803376
123	B.US.2019.6113_BL_D6_4.MZ397037	B	V1HV	-2.0	15	short	-0.07825844250851113	-2.0
124	B.US.2019.6113_BL_C10_4.MZ397035	B	V1HV	-1.6989700043360187	15	short	-0.05028147849442263	-1.6989700043360187
125	B.US.2019.6113_BL_B4_3.MZ397038	B	V1HV	-1.6575773191777938	15	short	-0.21	-1.6575773191777938
126	B.US.2019.6113_BL_A5_4.MZ397034	B	V1HV	-2.3979400086720375	15	short	-0.040971945834632734	-2.3979400086720375
127	B.US.2019.6113_BL_A3_4.MZ397036	B	V1HV	-2.6989700043360187	15	short	-0.07489589390136223	-2.6989700043360187
128	A1.TZ..398_F1_F6_20.HM215312	other	V1HV	-2.3591510093214327	15	short	-0.27710744162373335	-2.3591510093214327
129	C.IN.2015.330_15_E36.MK076706	C	V1HV	-1.6989700043360187	15	short	-0.3769333058425436	-1.6989700043360187
130	C.IN.2015.330_15_D36.MK076705	C	V1HV	-1.6989700043360187	15	short	-0.04070904293558811	-1.6989700043360187
131	C.TZ.2003.3301_V1_C24.HM215294	C	V1HV	-2.029657773628652	15	short	-0.33237336025387704	-2.029657773628652
132	B.US.2019.2990_V7_F2_3.MZ397059	B	V1HV	-3.0	15	short	-0.07057420423836558	-3.0
133	C.ZA.2009.20286961_C1_H8.HQ615960	C	V1HV	2.0	15	short	-0.09196504366755277	2.3073593073593073
134	B.US.2019.6113_V14_D8_2.MZ397031	B	V1HV	-1.853871964321762	15	short	-0.3330020585786	-1.853871964321762
135	C.IN.1999.16936_2_21.EF117270	C	V1HV	-2.837674610809323	15	short	-0.1663534262137667	-2.837674610809323
136	C.ZA.2008.CAP323_2_00_B6_45.KC154023	C	V1HV	-0.978810700930062	16	short	-0.21	-0.978810700930062
137	A1.TZ.2004.3365_V2_C20.HM215298	other	V1HV	-1.7040812089711082	16	short	-0.1189966921102708	-1.7040812089711082
138	C.ZM.2007.235080_3G7_REV.JN977604	C	V1HV	-3.0	16	short	-0.03613997524561649	-3.0
139	07_BC.CN.2007.BJOX002000_03_2.HM215364	other	V1HV	-1.9132487687579434	16	short	-0.14238872726802	-1.9132487687579434
140	B.DE.2016.1HD8K_D0_061616_B4_S93.KY324738	B	V1HV	-3.0	16	short	-0.251203643050632	-3.0
141	C.ZA..CAP188_1_D1_14_REV.KC894134	C	V1HV	2.0	16	short	-0.06860627923921286	2.3073593073593073
142	02_AG.CM.2004.T250_4.EU513189	other	V1HV	-3.0669026386025924	16	short	-0.21	-3.0669026386025924
143	C.ZA.2009.21399975_E2_B3.HQ615957	C	V1HV	-0.03385826726096737	16	short	-0.2549033927504837	-0.03385826726096737
144	C.TZ.2004.3728_V2_C6.HM215307	C	V1HV	2.0	16	short	-0.05265201722499088	2.3073593073593073
145	C.MW.2006.703010010_C4.KC894105	C	V1HV	-1.5086383061657274	16	short	-0.3479880256096138	-1.5086383061657274
146	C.IN.2015.330_15_C36.MK076700	C	V1HV	-1.6989700043360187	16	short	-0.38818524667628657	-1.6989700043360187
147	C.ZA.2005.CAP256_SU.KF241776	C	V1HV	-1.532036909464865	16	short	-0.3235450776574834	-1.532036909464865
148	C.IN.2014.330_14_A20.MK076682	C	V1HV	-1.6989700043360187	16	short	-0.38386223897895055	-1.6989700043360187
149	A1C.TZ..246_F3_C10_2.HM215279	other	V1HV	2.0	16	short	-0.04222686911714729	2.3073593073593073
150	BC.CN.2006.CNE7.HM215426	other	V1HV	-1.248320667138884	16	short	-0.1662540154926822	-1.248320667138884
151	B.US.2019.4236_BL_A9_1.MZ397094	B	V1HV	-2.5228787452803374	16	short	-0.31539918372065895	-2.5228787452803374
152	C.BW.2004.1811_B3_23.KC154012	C	V1HV	-1.4436974992327127	16	short	-0.16772639386979893	-1.4436974992327127
153	C.IN.2014.330_14_A12.MK076674	C	V1HV	-1.3979400086720375	16	short	-0.24379108270738523	-1.3979400086720375
154	C.ET..286_36.JQ362420	C	V1HV	-2.6718243385616773	16	short	-0.04509394089328969	-2.6718243385616773
155	A1.KE..BB539_2B13.DQ187240	other	V1HV	2.0	16	short	-0.03561031486608651	2.3073593073593073
156	07_BC.CN.2007.CNE19.HM215405	other	V1HV	-0.6628203745901656	16	short	-0.19382721180761392	-0.6628203745901656
157	C.IN.2000.00836_2_5.EF117265	C	V1HV	2.0	16	short	-0.3814651383091693	2.461038961038961
158	B.US.2019.2305_BL_H4_3.MZ397087	B	V1HV	-3.0	16	short	-0.36603617139080485	-3.0
159	C.BR.1992.92BR025_9.U15121	C	V1HV	-2.882927663414022	16	short	-0.21	-2.882927663414022
160	B.US.2019.2305_BL_H1_3.MZ397090	B	V1HV	-3.0	16	short	-0.3252381769883	-3.0
161	C.ZM.2003.ZM247_V1.FJ496204	C	V1HV	-1.350139631957537	16	short	-0.09814686862203878	-1.350139631957537
162	C.ZA.2008.KO870_C2_10.JN681244	C	V1HV	2.0	16	short	-0.373135797901331	2.461038961038961
163	02_AG.CM.2004.235_47.EU513195	other	V1HV	-1.7656092776078078	16	short	-0.15475429392275597	-1.7656092776078078
164	B.TT.1993.SC05_8C11_2344.EU289200	B	V1HV	-1.5433607206571034	16	short	-0.2901673827823073	-1.5433607206571034
165	C.TZ.2001.569_F1_37_10.HM215318	C	V1HV	-0.060980223551333534	17	short	-0.21	-0.060980223551333534
166	C.ZM.2003.249M_B10.EU166862	C	V1HV	2.0	17	short	-0.3601812731371002	2.461038961038961
167	C.ZA.2007.CT431_G6_6.JN681234	C	V1HV	-0.8068754016455384	17	short	-0.21	-0.8068754016455384
168	B.US.1997.1006_11_C3_1601.EU289183	B	V1HV	-2.7406211716170357	17	short	-0.1341601415599778	-2.7406211716170357
169	C.ZA.2008.CT966_E1_7.JN681238	C	V1HV	2.0	17	short	-0.34074734042818405	2.461038961038961
170	C.ZA.2007.20104663_E11_D2.HQ615945	C	V1HV	-2.3010299956639813	17	short	-0.3401356752980157	-2.3010299956639813
171	C.ZA.2007.CT072_56_7.JN681232	C	V1HV	-2.6989700043360187	17	short	-0.3413240561349862	-2.6989700043360187
172	C.MW.2004.CE1176_A3.FJ444437	C	V1HV	-1.622129387219258	17	short	-0.09233994891652803	-1.622129387219258
173	C.ZA.2008.20803520.HQ595748	C	V1HV	-0.9665762445130504	17	short	-0.1645484661469379	-0.9665762445130504
174	BC.CN.2007.CNE15.HM215401	other	V1HV	2.0	17	short	-0.31311631568002796	2.461038961038961
175	C.ZA.2009.20965238.HQ595751	C	V1HV	2.0	17	short	-0.2766858823393456	2.461038961038961
176	B.US.2019.2305_BL_G2_1.MZ397089	B	V1HV	-2.5228787452803374	17	short	-0.10450028881747637	-2.5228787452803374
177	B.PE..H086_8.EF210732	B	V1HV	2.0	17	short	-0.23315217703565372	2.461038961038961
178	A1D.KE..MS208_A1.DQ187010	other	V1HV	1.9737340565519164	17	short	-0.16610895498826006	1.9737340565519164
179	A1.KE..MB539_2B7.DQ187082	other	V1HV	2.0	17	short	-0.18684782296434632	2.461038961038961
180	D.TZ.2005.3016_V5_C45.HM215283	other	V1HV	2.0	17	short	-0.14331411766065438	2.461038961038961
181	C.ZM.2003.ZM249_1.DQ388514	C	V1HV	2.0	17	short	-0.10688368431997201	2.461038961038961
182	C.ZM.1998.ZM135_10A.AY424079	C	V1HV	-1.165394935162866	17	short	-0.13151363728705273	-1.165394935162866
183	A1.UG.2007.191955_A11.HM215272	other	V1HV	2.0	17	short	-0.07925265957181599	2.461038961038961
184	C.ZA.2005.19157834_V1.HQ595743	C	V1HV	-1.7212463990471711	17	short	-0.2791644965593312	-1.7212463990471711
185	D.UG.2005.190049.JX236668	other	V1HV	2.0	17	short	-0.059818726862899796	2.461038961038961
186	B.US.1995.3988_25.AY835436	B	V1HV	-2.3450922252711774	17	short	-0.12845671766942035	-2.3450922252711774
187	C.TZ.2003.6838_V1_C35.HM215341	C	V1HV	0.29654234212569	17	short	-0.21	0.29654234212569
188	CD.TZ.2004.3817_V2_C59.HM215310	other	V1HV	-0.183884696835452	17	short	-0.1629011388406041	-0.183884696835452
189	A1C.TZ.2003.3589_V1_C4.HM215304	other	V1HV	2.0	17	short	-0.046864202098668956	2.461038961038961
190	C.MW.2007.703010200_1E5.FJ443999	C	V1HV	-2.0977033245547028	17	short	-0.13697399175140523	-2.0977033245547028
191	B.US.2000.RHPA4259_7.AY835447	B	V1HV	-1.7621045453603963	17	short	-0.06346941022513217	-1.7621045453603963
192	A1.RW.2007.R880F_ENV.JX236678	other	V1HV	2.0	17	short	-0.03853486169083076	2.461038961038961
193	C.ZA.2008.21203310_G7_C3.HQ615946	C	V1HV	-1.3665315444204136	17	short	-0.13191727177458026	-1.3665315444204136
194	C.IN.2014.329_14_B4.MK076596	C	V1HV	-1.6989700043360187	18	short	-0.36604164247070065	-1.6989700043360187
195	B.US.2015.1HB2_D0_102615_B11_S13.KY323827	B	V1HV	-2.154901959985743	18	short	-0.060947534047128604	-2.154901959985743
196	B.US.2015.1HB1_D0_012216_B2_S21.KY323738	B	V1HV	-2.0969100130080562	18	short	-0.039512429066819704	-2.0969100130080562
197	B.US.2015.1HB1_D0_012016_B4_S3.KY323728	B	V1HV	-2.3010299956639813	18	short	-0.38522724162146016	-2.3010299956639813
198	C.TZ.2001.304_F2_1_11.HM215286	C	V1HV	2.0	18	short	-0.38438968513391353	2.6147186147186146
199	C.ZA.2006.19707346_E8_C6.HQ615951	C	V1HV	2.0	18	short	-0.3777731308828527	2.6147186147186146
200	B.US.2015.1HB2_D0_102615_C8_S18.KY323831	B	V1HV	-1.9208187539523751	18	short	-0.26564447948653297	-1.9208187539523751
201	B.US.2015.1HB2_D0_102615_E9_S22.KY323834	B	V1HV	-1.8860566476931633	18	short	-0.3033525193847779	-1.8860566476931633
202	07_BC.CN.2004.CH117_4.EF117262	other	V1HV	2.0	18	short	-0.36734798277500913	2.6147186147186146
203	B.US.2015.1HB2_W4_103015_A11_S74.KY323867	B	V1HV	2.0	18	short	-0.3513937207607871	2.6147186147186146
204	C.IN.1999.16055_2_3.EF117268	C	V1HV	2.0	18	short	-0.3280349563324472	2.6147186147186146
205	B.US.2015.1HB1_D0_012216_G6_S32.KY323747	B	V1HV	-2.3979400086720375	18	short	-0.3719896732414125	-2.3979400086720375
206	C.ZA.2008.CAP310_2_00_20_2.JN681256	C	V1HV	2.0	18	short	-0.295960305590002	2.6147186147186146
207	B.US.2015.1HB2_W4_103015_C9_S80.KY323875	B	V1HV	2.0	18	short	-0.2555903298457429	2.6147186147186146
208	B.US.2015.1HB2_W4_103015_D11_S85.KY323876	B	V1HV	2.0	18	short	-0.21	2.6147186147186146
209	B.US.1986.ADA.AY426119	B	V1HV	-2.295746500632294	18	short	-0.20103921795248902	-2.295746500632294
210	B.US.2015.1HB2_W4_103015_D7_S84.KY323878	B	V1HV	2.0	18	short	-0.16440967015425703	2.6147186147186146
211	C.MW.2007.703010131_1E2.KC894107	C	V1HV	2.0	18	short	-0.12403969440999796	2.6147186147186146
212	B.US.2015.1HB2_W4_103015_F1_S87.KY323879	B	V1HV	2.0	18	short	-0.09196504366755277	2.6147186147186146
213	B.US.2004.CAAN5342.AY835452	B	V1HV	-2.2874681461967947	18	short	-0.39135997059807603	-2.2874681461967947
214	B.US.2015.1HB2_W4_103015_F2_S88.KY323880	B	V1HV	2.0	18	short	-0.06860627923921286	2.6147186147186146
215	C.ZA.2007.704010042_2E5.KC894113	C	V1HV	2.0	18	short	-0.05265201722499088	2.6147186147186146
216	B.US.2015.1HB2_D0_102315_C7_S2.KY323820	B	V1HV	-2.0457574905606752	18	short	-0.387959980160158	-2.0457574905606752
217	B.US.2015.1HB1_W4_020416_A6_S52.KY323804	B	V1HV	2.0	18	short	-0.04222686911714729	2.6147186147186146
218	02A1.CM.2004.242_14.EU513188	other	V1HV	2.0	18	short	-0.03561031486608651	2.6147186147186146
219	C.IN.2014.329_14_B1.MK076593	C	V1HV	-1.6989700043360187	18	short	-0.03465949779681593	-1.6989700043360187
220	B.US.2015.1HB1_W4_020416_B2_S54.KY323805	B	V1HV	2.0	18	short	-0.23315217703565372	2.7683982683982684
221	C.IN.2016.330_16_E6.MK076720	C	V1HV	-1.6989700043360187	18	short	-0.3147405620036704	-1.6989700043360187
222	B.US.2015.1HC1_D0_070516_F11_S91.KY324007	B	V1HV	-0.05650548409389743	18	short	-0.1395387400382438	-0.05650548409389743
223	B.US.2015.1HB1_W4_020416_H6_S65.KY323812	B	V1HV	2.0	18	short	-0.18684782296434632	2.7683982683982684
224	B.US.2015.1HB2_D0_102315_C3_S1.KY323819	B	V1HV	-1.853871964321762	18	short	-0.10865418638870067	-1.853871964321762
225	C.ZA.2007.CAP220_2_00_A8_5B.JN967792	C	V1HV	2.0	18	short	-0.2766858823393456	2.7683982683982684
226	A1.TZ.2003.3415_V1_C1.HM215299	other	V1HV	2.0	18	short	-0.14331411766065438	2.7683982683982684
227	C.IN.2000.0013095_2_11.EF117267	C	V1HV	1.4264510740637468	18	short	-0.21	1.4264510740637468
228	G.ES.2002.P0402_C2_11.EU885759	other	V1HV	-2.0911398269827237	18	short	-0.26464862419362867	-2.0911398269827237
229	A1D.KE.1995.Q168_A2.AF407148	other	V1HV	2.0	18	short	-0.31311631568002796	2.7683982683982684
230	C.ZA.2008.20883229_C9_H6.HQ615943	C	V1HV	-2.221848749616356	18	short	-0.1075909976002405	-2.221848749616356
231	B.DE.2016.1HD6K_W4_070516_G5_S26.KY324724	B	V1HV	2.0	18	short	-0.10688368431997201	2.7683982683982684
232	B.DE.2016.1HD6K_D0_061616_C10_S24.KY324663	B	V1HV	-1.494850021680094	18	short	-0.3650182154265615	-1.494850021680094
233	C.ZA.2009.21197826_V1.HQ595753	C	V1HV	-0.2588484011482149	18	short	-0.2436962664787129	-0.2588484011482149
234	C.ZA.2009.21261106_C12_H2.HQ615956	C	V1HV	2.0	18	short	-0.34074734042818405	2.7683982683982684
235	B.TT.1995.SC422_8.AY835441	B	V1HV	-1.177184885490088	18	short	-0.28981156013789333	-1.177184885490088
236	02_AG.CM.2004.T251_18.EU513196	other	V1HV	-0.42915362699019494	18	short	-0.21	-0.42915362699019494
237	D.ES.2007.P1741_A2.HM068556	other	V1HV	-0.0520763801682736	18	short	-0.3028430219280177	-0.0520763801682736
238	A1.KE.2000.KNH1209_18.AY736813	other	V1HV	-2.1154481810240067	18	short	-0.20825845794264666	-2.1154481810240067
239	A1.KE.1996.Q769_D22.AF407158	other	V1HV	2.0	18	short	-0.07925265957181599	2.7683982683982684
240	A1.KE.2000.KER2018_11.AY736810	other	V1HV	2.0	18	short	-0.3601812731371002	2.7683982683982684
241	C.ZA.2009.CAP343_2_00_21_2.JN681257	C	V1HV	-1.3767507096020994	25	long	0.21	-1.3767507096020994
242	C.TZ.2005.6040_V4_C15.HM215320	C	V1HV	2.0	25	long	0.03561031486608646	2.0
243	C.ZA.2006.CAP69_1_12_TA7_1.JX131327	C	V1HV	-1.6197887582883939	25	long	0.2981484003130619	-1.6197887582883939
244	C.ZA.2009.CAP332_2_00_C10_1.KF114887	C	V1HV	-0.8538719643217619	25	long	0.32016417046344126	-0.8538719643217619
245	P.FR.2009.RBF168.GU111555	other	V1HV	2.0	25	long	0.04222686911714729	2.0
246	C.ZA.2007.CAP237_1_22_B2_2_39.JN681226	C	V1HV	2.0	25	long	0.05265201722499088	2.0
247	B.US.2015.1HD1_W4_012616_F9_S11.KY324500	B	V1HV	2.0	25	long	0.06860627923921286	2.0
248	B.TT.1994.QH0692_42.AY835439	B	V1HV	-0.7897617638382731	25	long	0.38467468823091666	-0.7897617638382731
249	C.BW.2006.B005018_8_F6_3.KF114881	C	V1HV	2.0	25	long	0.09196504366755277	2.0
250	B.US.1985.BAL_01.DQ318210	B	V1HV	-2.317277452277855	25	long	0.21	-2.317277452277855
251	B.US.1985.BAL_26.DQ318211	B	V1HV	-2.051034736043224	25	long	0.21	-2.051034736043224
252	B.US.2015.1HD1_W4_012616_D9_S6.KY324497	B	V1HV	2.0	25	long	0.12403969440999796	2.0
253	B.US.2015.1HD1_W4_012616_A6_S94.KY324491	B	V1HV	2.0	25	long	0.16440967015425706	2.0
254	B.US.2015.1HD1_W4_012016_C12_S94.KY324482	B	V1HV	2.0	25	long	0.21	2.0
255	B.US.1997.1054_07_TC4_1499.EU289185	B	V1HV	-1.0549747987575373	25	long	0.32323539927858064	-1.0549747987575373
256	B.US.2015.1HD1_D0_012716_B7_S16.KY324417	B	V1HV	-1.853871964321762	25	long	0.255590329845743	-1.853871964321762
257	B.US.2015.1HD1_D0_012016_A4_S67.KY324398	B	V1HV	-1.7212463990471711	25	long	0.0968987499274739	-1.7212463990471711
258	B.IT.1996.PVO_4.AY835444	B	V1HV	-1.1467460419381676	25	long	0.2549004661961979	-1.1467460419381676
259	01_AE.CN.2007.BJOX015000_11_5.HM215377	01_AE	V1HV	2.0	25	long	0.255590329845743	2.0
260	01_AE.CN.2007.BJOX028000_10_3.HM215389	01_AE	V1HV	2.0	25	long	0.295960305590002	2.0
261	B.US..BR07.AY124979	B	V1HV	-1.6635802951373417	25	long	0.25441332085327845	-1.6635802951373417
262	B.US.2015.1HD1_D0_012716_B1_S14.KY324415	B	V1HV	-1.853871964321762	25	long	0.21	-1.853871964321762
263	C.TZ.2004.377_V4_C09.HM215308	C	V1HV	-0.4509967379742122	25	long	0.1438806298705287	-0.4509967379742122
264	B.IT.1995.TRO_11.AY835445	B	V1HV	-1.941915775249075	26	long	0.32436618268476036	-1.941915775249075
265	01_AE.CN.2009.09GX330.MG655203	01_AE	V1HV	2.0	26	long	0.3280349563324472	2.0
266	A1.KE.2000.KER2008_12.AY736809	other	V1HV	-0.8829276634140222	26	long	0.2863773487343415	-0.8829276634140222
267	B.US.1987.SG3.L02317	B	V1HV	-0.8124792791635369	26	long	0.04154990485647292	-0.8124792791635369
268	B.US.1990.WEAU_D15_410.EU289202	B	V1HV	-1.2960641085571576	26	long	0.340200613331779	-1.2960641085571576
269	C.MW.2006.CE2052_G10.KC894084	C	V1HV	2.0	26	long	0.3513937207607871	2.0
270	B.US.2019.2319_BL_A3_2.MZ397137	B	V1HV	-1.6382721639824072	26	long	0.1679818769838057	-1.6382721639824072
271	C.ZA.2008.CAP308_2_00_E11_35.KC154020	C	V1HV	-0.2732727909734277	26	long	0.24959331568923643	-0.2732727909734277
272	B.US.2019.2319_BL_B3_2.MZ397140	B	V1HV	-0.8181564120552275	26	long	0.3783657533854516	-0.8181564120552275
273	01_AE.TH.1999.C3347_C11.JX512902	01_AE	V1HV	2.0	26	long	0.36734798277500913	2.0
274	B.US.2019.2319_BL_B2_4.MZ397139	B	V1HV	-0.9956786262173574	26	long	0.07305153645307261	-0.9956786262173574
275	B.US.2019.2319_BL_B1_2.MZ397138	B	V1HV	-2.0	26	long	0.12505776953567593	-2.0
276	B.US.2019.2319_BL_E10_2.MZ397135	B	V1HV	-2.0457574905606752	26	long	0.25556454342965634	-2.0457574905606752
277	07_BC.CN.2007.BJOX019000_02_1.HM215380	other	V1HV	-1.0324520237811379	26	long	0.09740193829475315	-1.0324520237811379
278	C.ZA.2007.CA392_H2_6.JN681221	C	V1HV	-1.0655015487564323	26	long	0.289750030760897	-1.0655015487564323
279	C.IN.2016.330_16_A2.MK076707	C	V1HV	0.00860017176191757	26	long	0.08860998801522237	0.00860017176191757
280	D.UG.2001.231966_C2.JX512899	other	V1HV	2.0	26	long	0.3777731308828527	2.0
281	B.US.2019.2319_V7_C1_4.MZ397143	B	V1HV	-1.8239087409443189	26	long	0.1652497308258338	-1.8239087409443189
282	B.US.2019.2319_BL_C1_4.MZ397141	B	V1HV	-1.494850021680094	26	long	0.34778106478881154	-1.494850021680094
283	01_AE.CN.2007.BJOX005000_09_2.HM215367	01_AE	V1HV	2.0	26	long	0.3843896851339135	2.0
284	C.ET.2002.288_38.JQ362421	C	V1HV	-2.2454299860158526	26	long	0.25048270471124384	-2.2454299860158526
285	B.US.2019.2319_BL_H7_1.MZ397130	B	V1HV	-1.537602002101044	26	long	0.21	-1.537602002101044
286	B.US.2019.6775_V7_D2_4.MZ397015	B	V1HV	2.0	26	long	0.03853486169083073	2.153679653679654
287	B.US.2019.6775_V7_D3_3.MZ397014	B	V1HV	2.0	26	long	0.04686420209866898	2.153679653679654
288	C.ZM.1996.96ZM651_02.AF286224	C	V1HV	-2.496059586039111	26	long	0.21	-2.496059586039111
289	B.US.2019.2319_BL_H1_1.MZ397132	B	V1HV	-1.585026652029182	26	long	0.1293545457805365	-1.585026652029182
290	B.US.2019.6775_V7_E5_1.MZ397016	B	V1HV	2.0	26	long	0.059818726862899796	2.153679653679654
291	C.ZA.2007.704810053_2B7.KC894119	C	V1HV	2.0	26	long	0.07925265957181593	2.153679653679654
292	B.US.2019.2319_BL_F1_1.MZ397131	B	V1HV	-1.744727494896694	26	long	0.13006861624449728	-1.744727494896694
293	C.ZA.2008.CT977_69_12.JN681239	C	V1HV	-0.9913998282380825	27	long	0.3642710388068555	-0.9913998282380825
294	C.ZA.2006.CAP221_B14.KC894137	C	V1HV	2.0	27	long	0.10688368431997201	2.153679653679654
295	C.IN.1999.16845_2_22.EF117269	C	V1HV	-0.151127637940051	27	long	0.21	-0.151127637940051
296	01_AE.CN.2015.15JS76.MG655215	01_AE	V1HV	2.0	27	long	0.14331411766065438	2.153679653679654
297	01_AE.CN.2009.09GX319_F330H_E332N_N334S.	01_AE	V1HV	-0.5734887386354247	27	long	0.0708887735210296	-0.5734887386354247
298	C.IN.2016.330_16_D4.MK076712	C	V1HV	0.18752072083646307	27	long	0.21	0.18752072083646307
299	B.US..MN_3.HM215430	B	V1HV	0.039945259645701094	27	long	0.14551946419112327	0.039945259645701094
300	B.US.1995.6240_08_TA5_4622.EU289190	B	V1HV	-1.2981212990568072	27	long	0.10558264871070114	-1.2981212990568072
301	01_AE.CN.2009.09GX319_E332N_N334S.	01_AE	V1HV	2.0	27	long	0.18684782296434627	2.153679653679654
302	01_AE.CN.2009.09GX319.MG655202	01_AE	V1HV	2.0	27	long	0.23315217703565366	2.153679653679654
303	B.US.2015.1HC3_W4_012016_H5_S21.KY324241	B	V1HV	2.0	27	long	0.2766858823393456	2.153679653679654
304	A1.UG.2007.9004SS_A3_4.HM215350	other	V1HV	-2.009177385105075	27	long	0.29488608117145143	-2.009177385105075
305	01_AE.CN.2009.09GX268.MG655196	01_AE	V1HV	2.0	27	long	0.31311631568002796	2.153679653679654
306	02A1.CM.2004.T257_31.EU513185	other	V1HV	2.0	27	long	0.340747340428184	2.153679653679654
307	01_AE.CN.2009.09GX268_E332N_N334S.	01_AE	V1HV	0.7690078709437739	27	long	0.21903764787081087	0.7690078709437739
308	C.IN.2016.330_16_H2.MK076724	C	V1HV	-0.004364805402450088	27	long	0.23169511807003487	-0.004364805402450088
309	C.ZA.2007.20258279_V2.HQ595763	C	V1HV	-1.275724130399211	27	long	0.3596673326841243	-1.275724130399211
310	01_AE.CN.2015.15JS76_E332N_N334S.	01_AE	V1HV	-0.4377071355435253	27	long	0.30216492995064936	-0.4377071355435253
311	C.ZA.2008.20358510_01.JQ352790	C	V1HV	0.9312035254507525	27	long	0.21	0.9312035254507525
312	C.MW.2005.CE2010_F5.FJ444561	C	V1HV	2.0	27	long	0.3601812731371002	2.153679653679654
313	C.MW.2005.CE2103_E8.KC894086	C	V1HV	2.0	27	long	0.373135797901331	2.153679653679654
314	B.US.2015.1HC2_W4_012016_F6_S83.KY324140	B	V1HV	2.0	27	long	0.3814651383091692	2.153679653679654
315	C.ZA.2007.3545883_G1_E1.HQ615942	C	V1HV	2.0	27	long	0.03561031486608646	2.3073593073593073
316	B.US.2015.1HC2_D0_012016_A5_S39.KY324082	B	V1HV	-0.9829666607012196	27	long	0.25496890049238946	-0.9829666607012196
317	BC.CN.2007.CNE40.HM215414	other	V1HV	-0.08287275915782129	27	long	0.3014492007734041	-0.08287275915782129
318	D.UG.1998.57128_VRC15.AY736829	other	V1HV	-0.5601149191826986	27	long	0.22755831339192376	-0.5601149191826986
319	C.ZA.2008.SO607_B6_9.KF114895	C	V1HV	2.0	27	long	0.04222686911714729	2.3073593073593073
320	B.US.2019.1536_V16_B6_1.MZ397077	B	V1HV	-0.9871627752948278	28	long	0.05564520405279516	-0.9871627752948278
321	C.ZA.2008.ME178_G6_16.KF114893	C	V1HV	-1.744727494896694	28	long	0.32300749119117583	-1.744727494896694
322	C.ZA.2006.CAP269_2_00_F11_1.JN967794	C	V1HV	2.0	28	long	0.05265201722499088	2.3073593073593073
323	C.MW.2004.1394_C9G1.FJ444527	C	V1HV	-1.4668255392576093	28	long	0.16935552960861694	-1.4668255392576093
324	B.US.2019.1536_V16_B1_3.MZ397075	B	V1HV	2.0	28	long	0.06860627923921286	2.3073593073593073
325	B.US.2019.1536_BL_E6_1.MZ397071	B	V1HV	-0.6777807052660807	28	long	0.16497344360814822	-0.6777807052660807
326	B.US.2019.1536_BL_E11_4.MZ397072	B	V1HV	-1.2839966563652008	28	long	0.17337598204712204	-1.2839966563652008
327	B.US.2019.1536_V15_D11_4.MZ397069	B	V1HV	-1.0087739243075051	28	long	0.21	-1.0087739243075051
328	C.ZA.2005.CAP225_1_06_A2_18.JN681225	C	V1HV	-0.6020599913279624	28	long	0.34913545991960027	-0.6020599913279624
329	B.US.2019.1536_V15_C7_1.MZ397064	B	V1HV	2.0	28	long	0.09196504366755277	2.3073593073593073
330	B.US.2019.1536_V15_C11_2.MZ397067	B	V1HV	2.0	28	long	0.12403969440999796	2.3073593073593073
331	C.TZ.2004.0041_V3_C18.HM215253	C	V1HV	2.0	28	long	0.16440967015425706	2.3073593073593073
332	C.TZ.2004.0984_V2_C2.HM215263	C	V1HV	-0.020451625295904902	28	long	0.18564492536032398	-0.020451625295904902
333	C.MW.2005.CE2060_G9.FJ444607	C	V1HV	2.0	28	long	0.21	2.3073593073593073
334	B.US.2019.1536_V15_A12_4.MZ397066	B	V1HV	2.0	28	long	0.255590329845743	2.3073593073593073
335	B.US.2019.1536_V16_A9_2.MZ397076	B	V1HV	2.0	28	long	0.295960305590002	2.3073593073593073
336	B.US.2001.TRJO4551_58.AY835450	B	V1HV	-0.8475893363704221	28	long	0.34580493949524804	-0.8475893363704221
337	B.US.2015.1HD2_PREINF_051916_D8_S66.KY324511	B	V1HV	2.0	28	long	0.3280349563324472	2.3073593073593073
338	01_AE.TH.1993.TH976_17.U08458	01_AE	V1HV	2.0	28	long	0.3513937207607871	2.3073593073593073
339	B.US.2015.1HD2_PREINF_051916_A12_S61.KY324505	B	V1HV	2.0	28	long	0.36734798277500913	2.3073593073593073
340	B.US.2019.1536_BL_G9_4.MZ397073	B	V1HV	-1.5228787452803376	28	long	0.32340312492201984	-1.5228787452803376
341	B.US.2019.1536_BL_E5_3.MZ397070	B	V1HV	-0.623423042943488	28	long	0.12689488740518817	-0.623423042943488
342	C.MW.2003.CE0393_C3.FJ444215	C	V1HV	2.0	28	long	0.3777731308828527	2.3073593073593073
343	D.UG.1999.A08483M1_VRC9.HM215358	other	V1HV	1.2907689500665591	28	long	0.23679223233625876	1.2907689500665591
344	01_AE.CN.2015.15JS79_E332N_N334S.	01_AE	V1HV	0.037824750588341866	28	long	0.27382525603508634	0.037824750588341866
345	01_AE.CN.2007.BJOX010000_06_2.HM215373	01_AE	V1HV	2.0	28	long	0.3843896851339135	2.3073593073593073
346	01_AE.TH.1990.CM244_EC1.JQ715397	01_AE	V1HV	2.0	28	long	0.03853486169083073	2.461038961038961
347	O.CM.1995.YBF37.AJ133067	other	V1HV	2.0	28	long	0.04686420209866898	2.461038961038961
348	01_AE.CN.2015.15JS79.MG655216	01_AE	V1HV	2.0	28	long	0.059818726862899796	2.461038961038961
349	C.TZ.2004.6644_V2_C33.HM215336	C	V1HV	-2.2138663965049106	28	long	0.17595879748069898	-2.2138663965049106
350	C.ZA.2006.CAP224_1_18_C7_3.JN967793	C	V1HV	-1.3098039199714864	28	long	0.31249328123744236	-1.3098039199714864
351	01_AE.CN.2015.15JS75.MG655214	01_AE	V1HV	2.0	28	long	0.07925265957181593	2.461038961038961
352	C.ZA.2008.20927783.HQ595750	C	V1HV	0.6182573448404014	28	long	0.21	0.6182573448404014
353	B.US.2019.1536_V15_D12_1.MZ397065	B	V1HV	2.0	28	long	0.10688368431997201	2.461038961038961
354	A1.TZ.2005.0260_V5_C36.HM215256	other	V1HV	-0.8301492981385015	28	long	0.07497506270654533	-0.8301492981385015
355	B.US.2019.1536_V15_D6_1.MZ397068	B	V1HV	-0.9100948885606021	28	long	0.17475144944240967	-0.9100948885606021
356	02_AG.CM.2004.211_9.EU513187	other	V1HV	-0.9639302993022979	28	long	0.375643014280556	-0.9639302993022979
357	B.US.2019.1536_V16_B7_3.MZ397074	B	V1HV	2.0	28	long	0.14331411766065438	2.461038961038961
358	01_AE.CN.2009.09GX300.MG655199	01_AE	V1HV	2.0	29	long	0.18684782296434627	2.461038961038961
359	B.US.2015.1HC3_W4_012616_F1_S85.KY324252	B	V1HV	2.0	29	long	0.23315217703565366	2.461038961038961
360	B.US.2000.THRO4156.AY835448	B	V1HV	2.0	29	long	0.2766858823393456	2.461038961038961
361	B.US.2015.1HC3_D0_012016_F7_S31.KY324177	B	V1HV	-0.8239087409443188	29	long	0.3634342074763329	-0.8239087409443188
362	B.US.2015.1HC3_W4_012616_G4_S89.KY324255	B	V1HV	2.0	29	long	0.31311631568002796	2.461038961038961
363	A1.UG.2007.191845_B11.HM215271	other	V1HV	-1.9208187539523751	29	long	0.07164532361688886	-1.9208187539523751
364	B.US.2019.4236_BL_C1_1.MZ397095	B	V1HV	-1.494850021680094	29	long	0.25386030564239676	-1.494850021680094
365	D.UG.2007.191727_F6.HM215269	other	V1HV	1.165541076722373	29	long	0.21	1.165541076722373
366	C.ZA.2008.CAP306_2_00_F9_1.KC154019	C	V1HV	-1.0969100130080565	29	long	0.17034335487082025	-1.0969100130080565
367	B.DE.2016.1HD5K_D0_061616_F6_S42.KY324615	B	V1HV	-1.337242168318426	29	long	0.2541177779039252	-1.337242168318426
368	B.DE.2016.1HD5K_D0_061416PL2_D12_S28.KY324604	B	V1HV	-1.2676062401770316	29	long	0.04658673503826638	-1.2676062401770316
369	C.ZA.2008.CAP291_2_00_H2_15.KF114884	C	V1HV	-1.080921907623926	29	long	0.1292346317329401	-1.080921907623926
370	B.DE.2016.1HD5K_W4_061416_A6_S32E.KY324621	B	V1HV	2.0	29	long	0.340747340428184	2.461038961038961
371	B.DE.2016.1HD5K_W4_061616_A12_S44.KY324625	B	V1HV	2.0	29	long	0.3601812731371002	2.461038961038961
372	A1.KE..MI369_A5.DQ187018	other	V1HV	-2.4540005441998214	29	long	0.16608283136061985	-2.4540005441998214
373	C.TZ.2001.346_F4_D2_12.HM215302	C	V1HV	-1.2924298239020637	29	long	0.07832517088345534	-1.2924298239020637
374	B.DE.2016.1HD5K_D0_061416PL2_D11_S27.KY324603	B	V1HV	-1.431798275933005	29	long	0.2912374289017233	-1.431798275933005
375	B.DE.2016.1HD5K_D0_061416PL1_F1_S17.KY324599	B	V1HV	-1.2676062401770316	29	long	0.3727857422262432	-1.2676062401770316
376	B.DE.2016.1HD5K_D0_061016_C5_S3.KY324594	B	V1HV	-1.2676062401770316	29	long	0.059393102102801715	-1.2676062401770316
377	B.US.2015.1HC3_D0_012216_E10_S49.KY324187	B	V1HV	-0.6925039620867871	29	long	0.255500112390708	-0.6925039620867871
378	B.DE.2016.1HD5K_W4_061616_C11_S49.KY324628	B	V1HV	2.0	29	long	0.373135797901331	2.461038961038961
379	B.DE.2016.1HD5K_W4_062316_D10_S59.KY324633	B	V1HV	2.0	29	long	0.3814651383091692	2.461038961038961
380	B.US.2015.1HC3_D0_012216_G3_S52.KY324191	B	V1HV	-0.5466816599529624	29	long	0.36492103040396145	-0.5466816599529624
381	B.US.2015.1HC3_D0_012216_B1_S40.KY324182	B	V1HV	-0.8297382846050426	29	long	0.05691857053064561	-0.8297382846050426
382	B.DE.2016.1HD5K_W4_062916_A6_S61.KY324635	B	V1HV	2.0	29	long	0.03561031486608646	2.6147186147186146
383	A1.KE..BI369_9A.DQ187019	other	V1HV	-2.465973893943865	29	long	0.2547433118566147	-2.465973893943865
384	B.US.2015.1HC3_W4_012016_G1_S19.KY324239	B	V1HV	2.0	29	long	0.04222686911714729	2.6147186147186146
385	B.US.2015.1HC3_D0_012016_G2_S34.KY324179	B	V1HV	-0.6143937264016879	29	long	0.09418036288688465	-0.6143937264016879
386	B.DE.2016.1HD5K_W4_061616_C12_S50.KY324629	B	V1HV	2.0	29	long	0.05265201722499088	2.6147186147186146
387	B.US.2015.1HC3_W4_012616_C7_S77.KY324246	B	V1HV	2.0	29	long	0.06860627923921286	2.6147186147186146
388	C.ZA.2007.704809221_1B3.FJ444103	C	V1HV	-1.0049706079134995	30	long	0.34687384217582745	-1.0049706079134995
389	C.ZA.2008.SO706_T10B_3.JN681249	C	V1HV	-0.1284270644541213	30	long	0.26413934860538973	-0.1284270644541213
390	C.BW.2006.3603_C11_13.KC154015	C	V1HV	-1.5686362358410126	30	long	0.09352772077838793	-1.5686362358410126
391	C.MW.2003.CE0626_E6.FJ444284	C	V1HV	-1.1739251972991736	30	long	0.21	-1.1739251972991736
392	C.ZA.2008.CAP292_2_00_12_4.JN681254	C	V1HV	-0.9100948885606021	30	long	0.1327865813042194	-0.9100948885606021
393	D.UG.2001.231965_C1.JQ361079	other	V1HV	1.6153849962397884	30	long	0.21	1.6153849962397884
394	C.ZA.2008.1245045.HQ595742	C	V1HV	2.0	30	long	0.09196504366755277	2.6147186147186146
395	B.CN.2006.CNE4.HM215413	B	V1HV	-0.9578972319626974	30	long	0.044322680204148535	-0.9578972319626974
396	02_AG.FR.1991.DJ263_8.EU855130	other	V1HV	-1.9258420803026841	30	long	0.09626105056502847	-1.9258420803026841
397	01_AE.CN.2006.CNE3.HM215410	01_AE	V1HV	2.0	31	long	0.12403969440999796	2.6147186147186146
398	C.ZA.2007.704010083_B8.FJ443671	C	V1HV	-0.623423042943488	31	long	0.2919395199090889	-0.623423042943488
399	B.US.2015.1HC1_W4_071216_F7_S69.KY324072	B	V1HV	2.0	31	long	0.16440967015425706	2.6147186147186146
400	B.US.2015.1HC1_W4_071216_D3_S66.KY324070	B	V1HV	-0.35066514128785814	31	long	0.21	-0.35066514128785814
401	B.US.2015.1HC1_W4_070516PL3_A3_S14.KY324059	B	V1HV	2.0	31	long	0.21	2.6147186147186146
402	B.US.2015.1HC1_W4_070516PL2_G5_S11.KY324056	B	V1HV	-0.25414480482627105	31	long	0.1742336332006506	-0.25414480482627105
403	B.US.2015.1HC1_W4_070116_B8_S30.KY324042	B	V1HV	2.0	31	long	0.255590329845743	2.6147186147186146
404	B.US.2015.1HC1_D0_070516_F10_S90.KY324006	B	V1HV	-0.6161846340195687	31	long	0.3249481199584021	-0.6161846340195687
405	B.US.2015.1HC1_D0_061616_G4_S15.KY324000	B	V1HV	-0.47237009912866135	31	long	0.26419150964779714	-0.47237009912866135
406	B.US.2015.1HC1_W4_070516PL2_B4_S96.KY324049	B	V1HV	2.0	31	long	0.295960305590002	2.6147186147186146
407	B.US.2019.9372_BL_F5_4.MZ397006	B	V1HV	2.0	31	long	0.3280349563324472	2.6147186147186146
408	B.US.2019.9372_BL_C5_2.MZ397005	B	V1HV	2.0	31	long	0.3513937207607871	2.6147186147186146
409	B.US.2015.1HC1_D0_061516_A1_S68.KY323997	B	V1HV	-0.5157001606532142	31	long	0.18323836693064058	-0.5157001606532142
410	B.US.2019.9372_BL_F7_1.MZ397007	B	V1HV	2.0	31	long	0.36734798277500913	2.6147186147186146
411	B.US.2019.9372_V7_F1_2.MZ397012	B	V1HV	2.0	31	long	0.3777731308828527	2.6147186147186146
412	B.US.2015.1HC1_D0_061516_C4_S70.KY323999	B	V1HV	-0.543633966870957	31	long	0.054432738989484614	-0.543633966870957
413	B.US.2019.9372_BL_E7_1.MZ397009	B	V1HV	2.0	31	long	0.3843896851339135	2.6147186147186146
414	B.US.2019.9372_V7_G4_2.MZ397013	B	V1HV	2.0	31	long	0.03853486169083073	2.7683982683982684
415	C.IN.2016.329_16_C1.MK076647	C	V1HV	-1.6989700043360187	32	long	0.21	-1.6989700043360187
416	C.ZA.2008.KO459_T68_4.JN681242	C	V1HV	-1.3665315444204136	32	long	0.13750759988504604	-1.3665315444204136
417	C.IN.2016.329_16_D5.MK076655	C	V1HV	-1.6989700043360187	32	long	0.34689999455818643	-1.6989700043360187
418	O.FR.2008.RBF189.GU936016	other	V1HV	2.0	32	long	0.04686420209866898	2.7683982683982684
419	A1.TZ.2005.0439_V5_C1.HM215258	other	V1HV	2.0	32	long	0.059818726862899796	2.7683982683982684
420	01_AE.CN.2009.09GX311.MG655201	01_AE	V1HV	2.0	32	long	0.07925265957181593	2.7683982683982684
421	C.CN.2006.CNE58.HM215421	C	V1HV	-0.8646446905912251	33	long	0.22611263510179136	-0.8646446905912251
422	C.ZM.2002.ZM197_7.DQ388515	C	V1HV	2.0	33	long	0.10688368431997201	2.7683982683982684
423	C.ZA.2009.KO243_H6_3.KF114892	C	V1HV	-0.06198090252378971	33	long	0.11567628292493218	-0.06198090252378971
424	C.ZA.1998.TV1_29.EU855132	C	V1HV	-0.34534224535047536	33	long	0.11648863712203304	-0.34534224535047536
425	C.TZ.2004.6631_V3_C10.HM215335	C	V1HV	-0.702370781635852	33	long	0.21	-0.702370781635852
426	C.TZ.2003.6471_V1_C16.HM215328	C	V1HV	0.0025720776920629355	33	long	0.3276016747065599	0.0025720776920629355
427	B.US.2019.9372_V7_G2_2.MZ397010	B	V1HV	2.0	33	long	0.14331411766065438	2.7683982683982684
428	B.CN.2007.BJOX020000_03_3.HM215382	B	V1HV	-1.7695510786217261	33	long	0.28986229284478854	-1.7695510786217261
429	B.US.1996.6244_13_B5_4567.EU289191	B	V1HV	-0.8572352253612753	33	long	0.1004771459459523	-0.8572352253612753
430	B.US.2019.9372_BL_E11_1.MZ397003	B	V1HV	2.0	34	long	0.18684782296434627	2.7683982683982684
431	07_BC.CN.2004.CH070_1.EF117255	other	V1HV	-2.0264749947989436	34	long	0.16497204333143742	-2.0264749947989436
432	B.US.2019.9372_V7_E10_3.MZ397011	B	V1HV	2.0	34	long	0.23315217703565366	2.7683982683982684
433	B.US.2019.9372_BL_E2_1.MZ397000	B	V1HV	2.0	34	long	0.2766858823393456	2.7683982683982684
434	D.KE.2001.NKU3006_EC1.JQ715411	other	V1HV	2.0	35	long	0.31311631568002796	2.7683982683982684
435	01_AE.TH.1998.R1166_C1.JQ352783	01_AE	V1HV	2.0	35	long	0.340747340428184	2.7683982683982684
436	B.US.2019.9372_BL_A10_1.MZ397004	B	V1HV	2.0	36	long	0.3601812731371002	2.7683982683982684
437	B.US.1996.BG1168_1.AY835443	B	V1HV	2.0	36	long	0.373135797901331	2.7683982683982684
438	C.ZA.2005.CAP244_D3.DQ435684	C	V1HV	1.7586507832654033	36	long	0.22679712317178713	1.7586507832654033
439	B.US.2019.9372_BL_C3_3.MZ397001	B	V1HV	2.0	37	long	0.3814651383091692	2.7683982683982684
440	B.US.2019.9372_BL_H4_1.MZ397002	B	V1HV	2.0	37	long	0.21	2.9220779220779223
441	B.US.2019.9372_BL_E6_1.MZ397008	B	V1HV	2.0	39	long	0.16440967015425706	2.9220779220779223
442	C.CN.2007.CNE17.HM215403	C	V1HV	0.2823637701658482	40	long	0.2461553160173188	0.2823637701658482
443	B.HT.1992.HT593_1.U08444	B	V1HV	-0.12548919164721326	42	long	0.15050663672998663	-0.12548919164721326
444	B.US.2016.VA40774.MK499378	B	V1HV	-0.24641694110709345	44	long	0.2903358058588683	-0.24641694110709345
445	C.ZA.2008.20915593.HQ595749	C	V5HV	-0.23657200643706275	4	short	0.745676984251787	-0.23657200643706275
446	CD.TZ.2005.3326_V4_C3.HM215296	other	V5HV	2.0	5	short	0.6156103148660865	2.0
447	N.FR.2011.N1_FR_2011.JN572926	other	V5HV	2.0	5	short	0.6222268691171473	2.0
448	CD.TZ.2004.3337_V2_C6.HM215297	other	V5HV	-1.9547944139649436	6	short	0.79	-1.9547944139649436
449	C.ZA.2007.704810053_2B7.KC894119	C	V5HV	2.0	6	short	0.632652017224991	2.0
450	O.CM.1996.YBF32.AJ236417	other	V5HV	2.0	6	short	0.6486062792392129	2.0
451	B.US.2015.1HC2_W4_012216_E4_S9.KY324157	B	V5HV	2.0	6	short	0.6719650436675528	2.0
452	C.MW.2008.CH505_W4_3.KC247557	C	V5HV	2.0	6	short	0.704039694409998	2.0
453	C.TZ.2005.0933_V4_C4.HM215352	C	V5HV	2.0	6	short	0.7444096701542571	2.0
454	A1.TZ.2004.3718_3_11.HM215306	other	V5HV	2.0	6	short	0.79	2.0
455	C.MW.2003.CE0682_E4.FJ444325	C	V5HV	2.0	6	short	0.835590329845743	2.0
456	A1C.TZ.2004.6041_V3_C23.HM215321	other	V5HV	1.8894765058751588	6	short	0.79	1.8894765058751588
457	C.ZA.2008.KO756_38_TB12.JN681243	C	V5HV	-1.7695510786217261	6	short	0.7214378597494523	-1.7695510786217261
458	C.MW.2007.703010228_1C4.FJ444031	C	V5HV	2.0	7	short	0.875960305590002	2.0
459	C.ZA.2008.CAP290_2_00_23_6.JN681253	C	V5HV	0.9027641439240861	7	short	0.79	0.9027641439240861
460	C.ZA.2008.CAP306_2_00_F9_1.KC154019	C	V5HV	-1.0969100130080565	7	short	0.7861662452722473	-1.0969100130080565
461	C.MW.2007.703010200_1E5.FJ443999	C	V5HV	-2.0977033245547028	7	short	0.9003179399582012	-2.0977033245547028
462	C.ZA.2007.705010198_TF.KC156130	C	V5HV	-1.3187587626244128	7	short	0.9444475000841621	-1.3187587626244128
463	C.MW.2007.703010054_2A2.FJ443808	C	V5HV	2.0	7	short	0.9080349563324472	2.0
464	C.TZ.2003.6980_V0_C31.HM215344	C	V5HV	2.0	7	short	0.9313937207607872	2.0
465	C.ZA.2006.19707346_E8_C6.HQ615951	C	V5HV	2.0	7	short	0.9473479827750091	2.0
466	01_AE.TH.1992.TH023_6.KU562843	01_AE	V5HV	2.0	7	short	0.9577731308828528	2.0
467	01_AE.CN.2006.CNE59.HM215422	01_AE	V5HV	2.0	7	short	0.9643896851339135	2.0
468	C.ET..286_36.JQ362420	C	V5HV	-2.6718243385616773	7	short	0.6396739304352351	-2.6718243385616773
469	A1.TZ.2008.CH0219_E4.HM204621	other	V5HV	2.0	7	short	0.6185348616908308	2.153679653679654
470	A1.KE.2000.KER2008_12.AY736809	other	V5HV	-0.8829276634140222	7	short	0.8927631306348867	-0.8829276634140222
471	N.CM.1995.YBF30.AJ006022	other	V5HV	2.0	7	short	0.626864202098669	2.153679653679654
472	C.IN.1999.16936_2_21.EF117270	C	V5HV	-2.837674610809323	7	short	0.8336465737862333	-2.837674610809323
473	C.ZA.2007.CT140_140_B6.JN681233	C	V5HV	-1.1611509092627446	7	short	0.6507610925154115	-1.1611509092627446
474	A1D.KE..BS208_B1.KX364401	other	V5HV	1.3158150626672247	7	short	0.7795773447345393	1.3158150626672247
475	01_AE.CN.2015.15JS79_E332N_N334S.	01_AE	V5HV	0.037824750588341866	7	short	0.79	0.037824750588341866
476	01_AE.CN.2015.15JS79.MG655216	01_AE	V5HV	2.0	7	short	0.6398187268628999	2.153679653679654
477	C.ZA.2007.CAP237_1_22_B2_2_39.JN681226	C	V5HV	2.0	7	short	0.659252659571816	2.153679653679654
478	D.UG.2007.191882.JX236673	other	V5HV	-0.6216020990518624	7	short	0.9439565958581565	-0.6216020990518624
479	D.UG.1992.UG024_2.U43386	other	V5HV	-0.7879989424877101	7	short	0.9381693993034272	-0.7879989424877101
480	C.MW.1993.MW965_26.U08455	C	V5HV	-2.2209304644722865	7	short	0.6598986516013755	-2.2209304644722865
481	C.ZA.2006.CAP40_2_01_A3_5.JN681231	C	V5HV	-1.2839966563652008	7	short	0.8649598424501177	-1.2839966563652008
482	C.MW.2004.CE1172_H1.FJ444434	C	V5HV	-1.6242815312532088	7	short	0.7087507950899993	-1.6242815312532088
483	C.TZ.2001.569_F1_37_10.HM215318	C	V5HV	-0.060980223551333534	7	short	0.845608477472282	-0.060980223551333534
484	B.US.2000.RHPA4259_7.AY835447	B	V5HV	-1.7621045453603963	7	short	0.6854378015793967	-1.7621045453603963
485	C.MW..S018_18.	C	V5HV	-2.955538639189335	7	short	0.6345435909160809	-2.955538639189335
486	B.US.2015.1HC3_D0_012016_G2_S34.KY324179	B	V5HV	-0.6143937264016879	7	short	0.623880418630712	-0.6143937264016879
487	B.US.2015.1HC2_W4_012216_G5_S14.KY324163	B	V5HV	2.0	7	short	0.686883684319972	2.153679653679654
488	A1.TZ.2003.3415_V1_C1.HM215299	other	V5HV	2.0	7	short	0.7233141176606545	2.153679653679654
489	B.TT.1994.QH0692_42.AY835439	B	V5HV	-0.7897617638382731	7	short	0.7580386879464563	-0.7897617638382731
490	B.US.2015.1HC2_W4_012016_H12_S93.KY324144	B	V5HV	2.0	7	short	0.7668478229643463	2.153679653679654
491	B.US.2015.1HC2_D0_012216_F9_S75.KY324109	B	V5HV	-1.537602002101044	7	short	0.652821170521094	-1.537602002101044
492	B.US.2015.1HC2_D0_012216_D1_S67.KY324102	B	V5HV	-1.431798275933005	7	short	0.7070195180688323	-1.431798275933005
493	A1.KE.1995.Q461_E2.AF407156	other	V5HV	2.0	7	short	0.8131521770356537	2.153679653679654
494	C.ZA.2008.SO706_T10B_3.JN681249	C	V5HV	-0.1284270644541213	7	short	0.8055179418211198	-0.1284270644541213
495	02_AG.CM.2004.T250_4.EU513189	other	V5HV	-3.0669026386025924	7	short	0.79	-3.0669026386025924
496	B.IT.1996.PVO_4.AY835444	B	V5HV	-1.1467460419381676	7	short	0.9411176331098681	-1.1467460419381676
497	B.US.2015.1HC1_D0_070516_F11_S91.KY324007	B	V5HV	-0.05650548409389743	7	short	0.8917457496645199	-0.05650548409389743
498	C.TZ.2006.6146_V7_C23.HM215324	C	V5HV	-2.6989700043360187	7	short	0.7223094228889536	-2.6989700043360187
499	G.ES.2008.P1981_C5_3.FJ817369	other	V5HV	-2.5820469468905536	7	short	0.7600576401938256	-2.5820469468905536
500	B.US.2015.1HC1_D0_061516_B5_S69.KY323998	B	V5HV	2.0	7	short	0.8566858823393456	2.153679653679654
501	B.US.2019.6292_BL_B2_1.MZ396981	B	V5HV	-1.8860566476931633	7	short	0.8309437519264712	-1.8860566476931633
502	C.ZA.2006.CAP221_B14.KC894137	C	V5HV	2.0	7	short	0.893116315680028	2.153679653679654
503	A1D.KE..MS208_A1.DQ187010	other	V5HV	1.9737340565519164	7	short	0.7516360105713186	1.9737340565519164
504	C.TZ.2004.6631_V3_C10.HM215335	C	V5HV	-0.702370781635852	7	short	0.6492727725390242	-0.702370781635852
505	C.ZA.2010.CAP378_2_00_D2_5.KF114888	C	V5HV	2.0	7	short	0.9207473404281841	2.153679653679654
506	01_AE.CN.2015.15JS65_E332N_N334S.	01_AE	V5HV	-0.8728952016351923	7	short	0.6485080886042177	-0.8728952016351923
507	01_AE.CN.2006.CNE8.HM215427	01_AE	V5HV	2.0	7	short	0.9401812731371002	2.153679653679654
508	01_AE.CN.2015.15JS62.MG655212	01_AE	V5HV	2.0	7	short	0.9531357979013311	2.153679653679654
509	B.US.2019.9372_BL_F7_1.MZ397007	B	V5HV	2.0	7	short	0.9614651383091692	2.153679653679654
510	B.US.2019.1536_V15_C11_2.MZ397067	B	V5HV	2.0	7	short	0.6156103148660865	2.3073593073593073
511	B.US.2019.9372_BL_H4_1.MZ397002	B	V5HV	2.0	7	short	0.6222268691171473	2.3073593073593073
512	C.ZA.2005.CAP174_1_06_F3_1B.JN967791	C	V5HV	-2.0457574905606752	7	short	0.6369120760389495	-2.0457574905606752
513	B.US.2019.9372_V7_G2_2.MZ397010	B	V5HV	2.0	7	short	0.632652017224991	2.3073593073593073
514	01_AE.CN.2015.15JS65.MG655213	01_AE	V5HV	2.0	7	short	0.6486062792392129	2.3073593073593073
515	C.ZA.2008.1170887_08.JQ352801	C	V5HV	2.0	7	short	0.6719650436675528	2.3073593073593073
516	C.ZA.2008.CA327_D2_2.JN681220	C	V5HV	-3.0	7	short	0.7077219733198334	-3.0
517	C.ZA.1998.DU422_1.DQ411854	C	V5HV	-1.3593595827104592	7	short	0.7516512933674022	-1.3593595827104592
518	01_AE.CN.2009.09GX332_E332N_N334S.	01_AE	V5HV	-0.7520267336381934	7	short	0.8744461858138909	-0.7520267336381934
519	01_AE.CN.2009.09GX332.MG655204	01_AE	V5HV	2.0	7	short	0.704039694409998	2.3073593073593073
520	B.US.2019.9372_BL_F5_4.MZ397006	B	V5HV	2.0	7	short	0.7444096701542571	2.3073593073593073
521	01_AE.CN.2009.09GX319_F330H_E332N_N334S.	01_AE	V5HV	-0.5734887386354247	7	short	0.7561951896335122	-0.5734887386354247
522	01_AE.CN.2009.09GX319.MG655202	01_AE	V5HV	2.0	7	short	0.79	2.3073593073593073
523	C.ZA.2009.21283649.HQ595756	C	V5HV	2.0	7	short	0.835590329845743	2.3073593073593073
524	C.ZA.1998.DU151_02.DQ411851	C	V5HV	-2.189928859779202	7	short	0.6272940605957907	-2.189928859779202
525	07_BC.CN.2007.BJOX002000_03_2.HM215364	other	V5HV	-1.9132487687579434	7	short	0.6546050997112645	-1.9132487687579434
526	C.ZA.2009.21561324_D3_B5.HQ615961	C	V5HV	-2.3979400086720375	7	short	0.6193396172159396	-2.3979400086720375
527	C.ZM.2002.ZM215_8.DQ422948	C	V5HV	-2.064452430293127	7	short	0.8331044456329065	-2.064452430293127
528	01_AE.TH.1999.C2101_C1.JN944661	01_AE	V5HV	2.0	7	short	0.875960305590002	2.3073593073593073
529	A1.TZ.2005.0439_V5_C1.HM215258	other	V5HV	2.0	7	short	0.9080349563324472	2.3073593073593073
530	C.ZM.2003.ZM246F.FJ496194	C	V5HV	-1.5022826976558539	7	short	0.6358475081464392	-1.5022826976558539
531	01_AE.CN.2007.BJOX028000_10_3.HM215389	01_AE	V5HV	2.0	7	short	0.9313937207607872	2.3073593073593073
532	C.IN.2000.001428_2_42.EF117266	C	V5HV	-1.5990305207743445	7	short	0.7991181388905789	-1.5990305207743445
533	01_AE.CN.2009.09GX319_E332N_N334S.	01_AE	V5HV	2.0	7	short	0.9473479827750091	2.3073593073593073
534	B.US.2019.9372_BL_E6_1.MZ397008	B	V5HV	2.0	7	short	0.9577731308828528	2.3073593073593073
535	C.MW.2008.CH0694.KJ700458	C	V5HV	-0.6090648928966209	7	short	0.9630025551655651	-0.6090648928966209
536	01_AE.CN.2015.15JS06.MG655206	01_AE	V5HV	2.0	7	short	0.9643896851339135	2.3073593073593073
537	B.US.2019.9372_BL_A10_1.MZ397004	B	V5HV	2.0	7	short	0.6185348616908308	2.461038961038961
538	01_AE.CN.2015.15JS47_E332N_N334S.	01_AE	V5HV	-0.619788758288394	7	short	0.6352119111719894	-0.619788758288394
539	CD.TZ..89_F1_2_25.HM215349	other	V5HV	2.0	7	short	0.626864202098669	2.461038961038961
540	01_AE.CN.2015.15JS111.MG655209	01_AE	V5HV	2.0	7	short	0.6398187268628999	2.461038961038961
541	01_AE.CN.2015.15JS102.MG655208	01_AE	V5HV	2.0	7	short	0.659252659571816	2.461038961038961
542	B.US.2019.9372_BL_C3_3.MZ397001	B	V5HV	2.0	7	short	0.686883684319972	2.461038961038961
543	01_AE.CN.2015.15JS01.MG655205	01_AE	V5HV	2.0	7	short	0.7233141176606545	2.461038961038961
544	B.US.2019.9372_BL_C5_2.MZ397005	B	V5HV	2.0	7	short	0.7668478229643463	2.461038961038961
545	01_AE.CN.2015.15JS47.MG655210	01_AE	V5HV	2.0	7	short	0.8131521770356537	2.461038961038961
546	B.US.2019.9372_BL_E11_1.MZ397003	B	V5HV	2.0	7	short	0.8566858823393456	2.461038961038961
547	B.US.2019.9372_BL_E2_1.MZ397000	B	V5HV	2.0	7	short	0.893116315680028	2.461038961038961
548	A1.RW.1992.92RW020_2.EU855131	other	V5HV	-2.8206780550862227	7	short	0.748176487448866	-2.8206780550862227
549	01_AE.CN.2015.15JS01_E332N_N334S.	01_AE	V5HV	-1.207608310501746	7	short	0.7446773558481733	-1.207608310501746
550	B.US.2019.2319_BL_B2_4.MZ397139	B	V5HV	-0.9956786262173574	8	short	0.6615351710512279	-0.9956786262173574
551	07_BC.CN.2007.CNE19.HM215405	other	V5HV	-0.6628203745901656	8	short	0.9015401329415316	-0.6628203745901656
552	B.US.2019.2319_BL_B1_2.MZ397138	B	V5HV	-2.0	8	short	0.6110168399708426	-2.0
553	07_BC.CN.2007.CNE20.HM215406	other	V5HV	-2.9820489311692575	8	short	0.9459440722737761	-2.9820489311692575
554	B.US.2019.2319_BL_A3_2.MZ397137	B	V5HV	-1.6382721639824072	8	short	0.6101595591147081	-1.6382721639824072
555	B.US.2019.2305_V7_H5_1.MZ397085	B	V5HV	2.0	8	short	0.9207473404281841	2.461038961038961
556	01_AE.CN.2006.CNE3.HM215410	01_AE	V5HV	2.0	8	short	0.9401812731371002	2.461038961038961
557	B.US.2019.2319_V7_B1_3.MZ397142	B	V5HV	-1.0757207139381184	8	short	0.7230227747380841	-1.0757207139381184
558	B.US.2019.2936_V9_A3_3.MZ397042	B	V5HV	2.0	8	short	0.9531357979013311	2.461038961038961
559	C.IN.2000.26191_2_48.EF117274	C	V5HV	-1.8285368349161564	8	short	0.869318931481107	-1.8285368349161564
560	B.US.2019.2305_V7_H11_2.MZ397086	B	V5HV	2.0	8	short	0.9614651383091692	2.461038961038961
561	A1C.TZ..246_F3_C10_2.HM215279	other	V5HV	2.0	8	short	0.6156103148660865	2.6147186147186146
562	C.TZ.2004.3728_V2_C6.HM215307	C	V5HV	2.0	8	short	0.6222268691171473	2.6147186147186146
563	B.US.2019.2305_V7_G9_2.MZ397084	B	V5HV	2.0	8	short	0.632652017224991	2.6147186147186146
564	C.ZA.2007.CT823_B6_1.JN681236	C	V5HV	-1.585026652029182	8	short	0.8997032496120386	-1.585026652029182
565	B.US.2019.2305_V7_G7_1.MZ397083	B	V5HV	2.0	8	short	0.6486062792392129	2.6147186147186146
566	B.US.2019.2305_V7_G6_1.MZ397081	B	V5HV	2.0	8	short	0.6719650436675528	2.6147186147186146
567	C.TZ.2004.377_V4_C09.HM215308	C	V5HV	-0.4509967379742122	8	short	0.8355840897778194	-0.4509967379742122
568	C.ZA.2007.CT349_39_16.JQ061131	C	V5HV	-2.6989700043360187	8	short	0.79	-2.6989700043360187
569	CD.TZ.2004.3817_V2_C59.HM215310	other	V5HV	-0.183884696835452	8	short	0.8721965373821122	-0.183884696835452
570	07_BC.CN.2004.CH117_4.EF117262	other	V5HV	2.0	8	short	0.704039694409998	2.6147186147186146
571	C.ZM.2003.249M_B10.EU166862	C	V5HV	2.0	8	short	0.7444096701542571	2.6147186147186146
572	A1D.TZ.2003.3468_V1_C12.HM215301	other	V5HV	-2.482698511365843	8	short	0.7953043622895324	-2.482698511365843
573	02_AG.CM.2004.263_8.EU513182	other	V5HV	-0.6187765849075388	8	short	0.9555862734427111	-0.6187765849075388
574	C.IN.2016.329_16_D5.MK076655	C	V5HV	-1.6989700043360187	8	short	0.9419576256583404	-1.6989700043360187
575	B.US.2019.2936_V9_B3_2.MZ397039	B	V5HV	2.0	8	short	0.79	2.6147186147186146
576	B.US.2019.2936_BL_C1_3.MZ397049	B	V5HV	-2.221848749616356	8	short	0.8313562207033564	-2.221848749616356
577	B.US.2019.2936_V9_B4_3.MZ397041	B	V5HV	2.0	8	short	0.835590329845743	2.6147186147186146
578	B.US.2019.2936_V9_C3_2.MZ397040	B	V5HV	2.0	8	short	0.875960305590002	2.6147186147186146
579	B.US.2019.2936_V9_C5_2.MZ397043	B	V5HV	2.0	8	short	0.9080349563324472	2.6147186147186146
580	B.US.2019.2936_BL_B10_3.MZ397048	B	V5HV	-2.3979400086720375	8	short	0.6620906713732482	-2.3979400086720375
581	B.US.2019.2936_V9_D3_3.MZ397044	B	V5HV	2.0	8	short	0.9313937207607872	2.6147186147186146
582	B.US.2019.2936_V9_E3_3.MZ397045	B	V5HV	2.0	8	short	0.9473479827750091	2.6147186147186146
583	B.US.2019.2936_V9_F2_3.MZ397046	B	V5HV	2.0	8	short	0.9577731308828528	2.6147186147186146
584	C.CN.2006.CNE58.HM215421	C	V5HV	-0.8646446905912251	8	short	0.7983577262498003	-0.8646446905912251
585	D.TZ.2005.3016_V5_C45.HM215283	other	V5HV	2.0	8	short	0.9643896851339135	2.6147186147186146
586	01_AE.CN.2007.CNE56.HM215419	01_AE	V5HV	2.0	8	short	0.6185348616908308	2.7683982683982684
587	C.TZ.2005.3168_V4_C10.HM215289	C	V5HV	-0.39172006503081214	8	short	0.7481287102788029	-0.39172006503081214
588	01_AE.CN.2007.CNE55.HM215418	01_AE	V5HV	2.0	8	short	0.626864202098669	2.7683982683982684
589	B.US.2019.2319_BL_H4_4.MZ397134	B	V5HV	-3.0	8	short	0.9052381769883	-3.0
590	B.US.2019.2319_BL_H1_1.MZ397132	B	V5HV	-1.585026652029182	8	short	0.6765057350462906	-1.585026652029182
591	C.ZA.2007.2869751_A4_D3.HQ615954	C	V5HV	-0.769551078621726	8	short	0.8340672076286733	-0.769551078621726
592	B.US.2019.2319_BL_F1_1.MZ397131	B	V5HV	-1.744727494896694	8	short	0.8981323128315752	-1.744727494896694
593	B.US.2019.2319_BL_E3_1.MZ397136	B	V5HV	-2.0969100130080562	8	short	0.951930938051382	-2.0969100130080562
594	08_BC.CN.2007.CNE53.HM215417	other	V5HV	-2.095565782596455	8	short	0.9607001613615083	-2.095565782596455
595	B.US.2019.2319_BL_E12_2.MZ397133	B	V5HV	-3.0	8	short	0.7487963569493681	-3.0
596	BC.CN.2007.CNE40.HM215414	other	V5HV	-0.08287275915782129	8	short	0.7613310099585918	-0.08287275915782129
597	C.IN.2016.329_16_C1.MK076647	C	V5HV	-1.6989700043360187	8	short	0.9233624133359701	-1.6989700043360187
598	02_AG.FR.1991.DJ263_8.EU855130	other	V5HV	-1.9258420803026841	8	short	0.9001682165970007	-1.9258420803026841
599	C.ZA.2007.CT072_56_7.JN681232	C	V5HV	-2.6989700043360187	8	short	0.9251041060986378	-2.6989700043360187
600	B.US.2019.2936_BL_E10_2.MZ397047	B	V5HV	-2.3979400086720375	8	short	0.9524215507367996	-2.3979400086720375
601	B.US.2019.2319_BL_B3_2.MZ397140	B	V5HV	-0.8181564120552275	8	short	0.9182756828516282	-0.8181564120552275
602	C.CN.2007.CNE31.HM215412	C	V5HV	-0.4535930747576679	8	short	0.79	-0.4535930747576679
603	B.US.2019.2319_BL_H7_1.MZ397130	B	V5HV	-1.537602002101044	8	short	0.9244307664613138	-1.537602002101044
604	B.US.2019.6113_V14_D8_2.MZ397031	B	V5HV	-1.853871964321762	8	short	0.9418972054962405	-1.853871964321762
605	C.MW.2005.CE2103_E8.KC894086	C	V5HV	2.0	8	short	0.6398187268628999	2.7683982683982684
606	C.TZ.2000.98_F4_H5_13.HQ659642	C	V5HV	-0.016824927962187056	8	short	0.9189437656180534	-0.016824927962187056
607	C.BR.1992.92BR025_9.U15121	C	V5HV	-2.882927663414022	8	short	0.79	-2.882927663414022
608	A1.KE.2005.851891_4_15.KT022376	other	V5HV	-1.494850021680094	8	short	0.6242962556795364	-1.494850021680094
609	C.ZA.2007.CAP220_2_00_A8_5B.JN967792	C	V5HV	2.0	8	short	0.659252659571816	2.7683982683982684
610	C.ZA.2005.CAP256_SU.KF241776	C	V5HV	-1.532036909464865	8	short	0.9426705739741438	-1.532036909464865
611	C.ZA.2006.CAP266_2_00_E9_H6.JN681229	C	V5HV	2.0	8	short	0.686883684319972	2.7683982683982684
612	A1.TZ.2002.783_V0_C51.HM215347	other	V5HV	-2.6989700043360187	8	short	0.6586759438650138	-2.6989700043360187
613	D.UG.1999.A07412M1_VRC12.HM215357	other	V5HV	-2.4785611538045678	8	short	0.6859445844387417	-2.4785611538045678
614	C.ZA.2006.CAP269_2_00_F11_1.JN967794	C	V5HV	2.0	8	short	0.7233141176606545	2.7683982683982684
615	B.US.2019.7190_V7_F3_5.MZ397109	B	V5HV	2.0	8	short	0.7668478229643463	2.7683982683982684
616	B.US.2019.7190_V7_B11_4.MZ397112	B	V5HV	2.0	8	short	0.8131521770356537	2.7683982683982684
617	B.US.2019.7190_V7_A9_8.MZ397108	B	V5HV	2.0	8	short	0.8566858823393456	2.7683982683982684
618	B.US.2019.7190_V7_A3_5.MZ397111	B	V5HV	2.0	8	short	0.893116315680028	2.7683982683982684
619	B.US.2019.7190_BL_D10_4.MZ397117	B	V5HV	-1.6382721639824072	8	short	0.8674782871850006	-1.6382721639824072
620	B.US.2019.7190_BL_C12_2.MZ397113	B	V5HV	-1.6382721639824072	8	short	0.9619356822439756	-1.6382721639824072
621	B.US.2019.7190_BL_B1_1.MZ397114	B	V5HV	-1.6382721639824072	8	short	0.6134570273711707	-1.6382721639824072
622	B.US.2019.7190_V7_G1_8.MZ397110	B	V5HV	2.0	8	short	0.9207473404281841	2.7683982683982684
623	B.US.2019.7190_BL_A9_3.MZ397115	B	V5HV	-1.6382721639824072	8	short	0.9669897719971077	-1.6382721639824072
624	C.ZA.2007.CA392_H2_6.JN681221	C	V5HV	-1.0655015487564323	8	short	0.8945454874131739	-1.0655015487564323
625	C.ZA.2008.CA240_A5_5.KC154016	C	V5HV	-2.3979400086720375	8	short	0.8333158310271513	-2.3979400086720375
626	B.US..BR07.AY124979	B	V5HV	-1.6635802951373417	8	short	0.7572316426313593	-1.6635802951373417
627	07_BC.CN.2007.BJOX029000_03_1.HM215392	other	V5HV	-1.3400837999301498	8	short	0.6521300994416721	-1.3400837999301498
628	01_AE.CN.2007.BJOX025000_01_1.HM215386	01_AE	V5HV	2.0	8	short	0.9401812731371002	2.7683982683982684
629	01_AE.TH.1999.C3347_C11.JX512902	01_AE	V5HV	2.0	8	short	0.9531357979013311	2.7683982683982684
630	01_AE.CN.2007.BJOX015000_11_5.HM215377	01_AE	V5HV	2.0	8	short	0.9614651383091692	2.7683982683982684
631	01_AE.CN.2007.BJOX010000_06_2.HM215373	01_AE	V5HV	2.0	8	short	0.6156103148660865	2.9220779220779223
632	01_AE.CN.2007.BJOX009000_02_4.HM215372	01_AE	V5HV	2.0	8	short	0.6222268691171473	2.9220779220779223
633	B.US.1986.ADA.AY426119	B	V5HV	-2.295746500632294	8	short	0.6837539658711045	-2.295746500632294
634	01_AE.CN.2007.BJOX005000_09_2.HM215367	01_AE	V5HV	2.0	8	short	0.632652017224991	2.9220779220779223
635	A1.KE.1993.BG505_W6M_C2_T332N.	other	V5HV	-2.154901959985743	8	short	0.716362939365141	-2.154901959985743
636	A1.KE.1993.BG505_W6M_C2.DQ208458	other	V5HV	2.0	8	short	0.6486062792392129	2.9220779220779223
637	B.US.1996.BG1168_1.AY835443	B	V5HV	2.0	8	short	0.6719650436675528	2.9220779220779223
638	C.MW.2002.BF1266_431A.HM215360	C	V5HV	2.0	8	short	0.704039694409998	2.9220779220779223
639	A1.KE..BB201_B42.DQ187171	other	V5HV	-2.333322932073734	8	short	0.7181412995216163	-2.333322932073734
640	B.US.1985.BAL_26.DQ318211	B	V5HV	-2.051034736043224	8	short	0.7484578854342319	-2.051034736043224
641	B.US.1985.BAL_01.DQ318210	B	V5HV	-2.317277452277855	8	short	0.8684663668425575	-2.317277452277855
642	A1.KE..BI369_9A.DQ187019	other	V5HV	-2.465973893943865	8	short	0.8932442633966179	-2.465973893943865
643	B.US.2019.7190_BL_A3_2.MZ397116	B	V5HV	-1.6382721639824072	8	short	0.6081366478252423	-1.6382721639824072
644	C.ZA.2007.706010164_1A7_REV.FJ444076	C	V5HV	-1.4814860601221125	8	short	0.6123080593643138	-1.4814860601221125
645	C.ZA.2007.706010164_1A7.FJ444076	C	V5HV	-1.4814860601221125	8	short	0.9672083225133159	-1.4814860601221125
646	B.US.2019.6113_V14_E1_2.MZ397032	B	V5HV	-2.0969100130080562	8	short	0.9259324071092522	-2.0969100130080562
647	C.ZM.2000.ZM53_12.AY423984	C	V5HV	2.0	8	short	0.7444096701542571	2.9220779220779223
648	B.US.2019.6113_V14_C7_3.MZ397029	B	V5HV	-2.221848749616356	8	short	0.7544053690970448	-2.221848749616356
649	B.US.2019.6113_V14_B5_2.MZ397030	B	V5HV	-2.3979400086720375	8	short	0.6417584808185262	-2.3979400086720375
650	B.US.2019.6113_V14_A11_1.MZ397028	B	V5HV	-1.3979400086720375	8	short	0.904935539989876	-1.3979400086720375
651	B.US.2019.6113_V14_A10_1.MZ397027	B	V5HV	-1.5228787452803376	8	short	0.7394760024614451	-1.5228787452803376
652	B.US.2019.6113_BL_D6_4.MZ397037	B	V5HV	-2.0	8	short	0.8704336243036399	-2.0
653	B.US.2019.6113_V14_G11_1.MZ397033	B	V5HV	-2.0	8	short	0.7095653232290585	-2.0
654	B.US.2019.6113_BL_C10_4.MZ397035	B	V5HV	-1.6989700043360187	8	short	0.6267867098696758	-1.6989700043360187
655	B.US.2019.6113_BL_A5_4.MZ397034	B	V5HV	-2.3979400086720375	8	short	0.939087489962872	-2.3979400086720375
656	B.US.2019.6113_BL_A3_4.MZ397036	B	V5HV	-2.6989700043360187	8	short	0.6860886782177	-2.6989700043360187
657	B.US.1994.6101_1.AY835434	B	V5HV	-2.305464995746058	8	short	0.7930110677850105	-2.305464995746058
658	C.TZ.2005.6040_V4_C15.HM215320	C	V5HV	2.0	8	short	0.79	2.9220779220779223
659	C.MW.2003.CE0626_E6.FJ444284	C	V5HV	-1.1739251972991736	8	short	0.9224823595713365	-1.1739251972991736
660	C.TZ.2000.541_F1_A7_2.HQ698049	C	V5HV	2.0	8	short	0.835590329845743	2.9220779220779223
661	C.MW.2004.CE1176_A3.FJ444437	C	V5HV	-1.622129387219258	8	short	0.9720231652835647	-1.622129387219258
662	B.US.2019.6113_BL_B4_3.MZ397038	B	V5HV	-1.6575773191777938	8	short	0.618729497414283	-1.6575773191777938
663	B.US.1997.62357_14_D3_4589.EU289189	B	V5HV	2.0	8	short	0.875960305590002	2.9220779220779223
664	C.MW.2003.CE0393_C3.FJ444215	C	V5HV	2.0	8	short	0.9080349563324472	2.9220779220779223
665	B.US.2019.2305_V7_G5_4.MZ397082	B	V5HV	2.0	8	short	0.9313937207607872	2.9220779220779223
666	C.ZA.2008.CAP291_2_00_H2_15.KF114884	C	V5HV	-1.080921907623926	8	short	0.8586964078933376	-1.080921907623926
667	C.ZA.2007.705010067_TF.KC156125	C	V5HV	2.0	8	short	0.9473479827750091	2.9220779220779223
668	C.ZA.2008.CAP292_2_00_12_4.JN681254	C	V5HV	-0.9100948885606021	8	short	0.7224953841986778	-0.9100948885606021
669	C.ZA.2008.CAP301_2_00_C3_20.KC154017	C	V5HV	-2.3010299956639813	8	short	0.902152105881875	-2.3010299956639813
670	C.MW.2007.703010217_B6.KC894109	C	V5HV	-2.214257425441702	8	short	0.6402743005306929	-2.214257425441702
671	C.ZA.2008.CAP308_2_00_E11_35.KC154020	C	V5HV	-0.2732727909734277	8	short	0.79	-0.2732727909734277
672	41_CD.TZ.2003.6952_V1_C20.HM215343	other	V5HV	-1.7269987279362624	8	short	0.8337058175311802	-1.7269987279362624
673	C.TZ.2003.6838_V1_C35.HM215341	C	V5HV	0.29654234212569	8	short	0.8298086420711663	0.29654234212569
674	C.ZA.2009.CAP331_2_00_D7_39.KF114886	C	V5HV	-2.3010299956639813	8	short	0.9594141334924599	-2.3010299956639813
675	B.US.2019.6775_V7_D2_4.MZ397015	B	V5HV	2.0	8	short	0.9577731308828528	2.9220779220779223
676	C.ZA.2009.CAP341_2_00_C10_18.KC154027	C	V5HV	-2.5228787452803374	8	short	0.7204224746800133	-2.5228787452803374
677	C.ZA.2009.CAP363_2_00_10_3.KJ598853	C	V5HV	-1.4436974992327127	8	short	0.79	-1.4436974992327127
678	B.US.2019.6775_BL_E5_2.MZ397025	B	V5HV	-3.0	8	short	0.6505742042383656	-3.0
679	A1C.TZ.2005.6545_V4_C1.HM215332	other	V5HV	2.0	8	short	0.9643896851339135	2.9220779220779223
680	A1C.TZ.2004.6540_V4_C1.HM215330	other	V5HV	2.0	8	short	0.6185348616908308	3.0757575757575757
681	B.US.1995.6535_3.AY835438	B	V5HV	-2.1031432272627955	8	short	0.6832210749198088	-2.1031432272627955
682	C.TZ.2005.6322_V4_C1.HM215326	C	V5HV	2.0	8	short	0.626864202098669	3.0757575757575757
683	07_BC.CN.2004.CH070_1.EF117255	other	V5HV	-2.0264749947989436	8	short	0.96574802044999	-2.0264749947989436
684	B.US.2019.2305_V7_G2_2.MZ397080	B	V5HV	2.0	8	short	0.6398187268628999	3.0757575757575757
685	C.ZA.2007.CT184_D3_15.KF114889	C	V5HV	-2.6989700043360187	8	short	0.8991590217788759	-2.6989700043360187
686	B.US.2019.2305_V7_E5_2.MZ397078	B	V5HV	2.0	8	short	0.659252659571816	3.0757575757575757
687	B.US.2019.2305_V7_F1_4.MZ397079	B	V5HV	2.0	8	short	0.686883684319972	3.0757575757575757
688	02_AG.CM.2005.T278_50.EU513198	other	V5HV	-0.14182386201765568	8	short	0.7131027104313501	-0.14182386201765568
689	02A1.CM.2005.T280_5.EU513183	other	V5HV	-2.639141622695036	8	short	0.832124578653879	-2.639141622695036
690	01_AE.TH.1993.TH966_8.U08456	01_AE	V5HV	2.0	8	short	0.7233141176606545	3.0757575757575757
691	01_AE.TH.1993.TH976_17.U08458	01_AE	V5HV	2.0	8	short	0.7668478229643463	3.0757575757575757
692	B.US.1997.1006_11_C3_1601.EU289183	B	V5HV	-2.7406211716170357	8	short	0.8658398584400222	-2.7406211716170357
693	C.TZ.2001.TZA125_17.JQ362423	C	V5HV	0.22044283666971495	8	short	0.79	0.22044283666971495
694	C.TZ.2001.TZBD_02.JQ362424	C	V5HV	-2.0714454134424933	8	short	0.654660327417295	-2.0714454134424933
695	B.US.2015.1HB2_W4_103015_F2_S88.KY323880	B	V5HV	2.0	8	short	0.8131521770356537	3.0757575757575757
696	B.US.2015.1HB2_W4_103015_F1_S87.KY323879	B	V5HV	2.0	8	short	0.8566858823393456	3.0757575757575757
697	B.US.2015.1HB2_W4_103015_D7_S84.KY323878	B	V5HV	2.0	8	short	0.893116315680028	3.0757575757575757
698	B.US.2015.1HB2_W4_103015_D11_S85.KY323876	B	V5HV	2.0	8	short	0.9207473404281841	3.0757575757575757
699	B.US.2015.1HB2_W4_103015_C9_S80.KY323875	B	V5HV	2.0	8	short	0.9401812731371002	3.0757575757575757
700	B.US.2015.1HB2_W4_103015_A11_S74.KY323867	B	V5HV	2.0	8	short	0.9531357979013311	3.0757575757575757
701	B.US.2015.1HB2_D0_102615_E9_S22.KY323834	B	V5HV	-1.8860566476931633	8	short	0.7490562480735289	-1.8860566476931633
702	B.US.2015.1HB2_D0_102615_C8_S18.KY323831	B	V5HV	-1.9208187539523751	8	short	0.6803979291315552	-1.9208187539523751
703	B.US.2015.1HB2_D0_102615_B11_S13.KY323827	B	V5HV	-2.154901959985743	8	short	0.8686389485135555	-2.154901959985743
704	02_AG.CM.2004.T255_34.EU513184	other	V5HV	0.9915764719905403	8	short	0.827463231376533	0.9915764719905403
705	B.US.2015.1HB2_D0_102315_C7_S2.KY323820	B	V5HV	-2.0457574905606752	8	short	0.6146309823344576	-2.0457574905606752
706	02_AG.CM.2004.T253_11.EU513191	other	V5HV	0.42343921485226804	8	short	0.8028489732290957	0.42343921485226804
707	B.US.2015.1HC2_D0_012216_C11_S66.KY324098	B	V5HV	-1.6382721639824072	8	short	0.9701153829806259	-1.6382721639824072
708	C.ZM.2002.ZM197_7.DQ388515	C	V5HV	2.0	8	short	0.9614651383091692	3.0757575757575757
709	01_AE.CN.2009.09GX285.MG655197	01_AE	V5HV	2.0	8	short	0.6156103148660865	3.229437229437229
710	A1.KE.1994.Q842_D12.AF407160	other	V5HV	1.9313551331453922	8	short	0.8339318073029317	1.9313551331453922
711	A1.KE.2005.QH209_14M_A2.FJ866118	other	V5HV	2.0	8	short	0.6222268691171473	3.229437229437229
712	B.US.2015.1HD2_PREINF_051916_H4_S73.KY324516	B	V5HV	2.0	8	short	0.632652017224991	3.229437229437229
713	01_AE.CN.2009.09GX285_E332N_N334S.	01_AE	V5HV	-0.5406075122407692	8	short	0.7149243016098337	-0.5406075122407692
714	B.US.2015.1HD2_PREINF_051916_D8_S66.KY324511	B	V5HV	2.0	8	short	0.6486062792392129	3.229437229437229
715	B.US.2015.1HD2_PREINF_051916_B4_S62.KY324507	B	V5HV	2.0	8	short	0.6719650436675528	3.229437229437229
716	B.US.2015.1HD2_PREINF_051916_A12_S61.KY324505	B	V5HV	2.0	8	short	0.704039694409998	3.229437229437229
717	B.US.2015.1HD1_W4_012616_F9_S11.KY324500	B	V5HV	2.0	8	short	0.7444096701542571	3.229437229437229
718	01_AE.TH.1998.R1166_C1.JQ352783	01_AE	V5HV	2.0	8	short	0.79	3.229437229437229
719	B.US.2015.1HD1_W4_012616_A6_S94.KY324491	B	V5HV	2.0	8	short	0.835590329845743	3.229437229437229
720	01_AE.CN.2009.09GX286.MG655198	01_AE	V5HV	2.0	8	short	0.875960305590002	3.229437229437229
721	01_AE.TH.1999.R3265_C6.JX512903	01_AE	V5HV	2.0	8	short	0.9080349563324472	3.229437229437229
722	C.ZM..ZM176_66.	C	V5HV	-0.6524943505240974	8	short	0.9267564136664473	-0.6524943505240974
723	B.US.2015.1HC2_W4_012016_F6_S83.KY324140	B	V5HV	2.0	8	short	0.9313937207607872	3.229437229437229
724	B.US.2015.1HC2_D0_012216_H10_S82.KY324110	B	V5HV	-1.494850021680094	8	short	0.6169117221832804	-1.494850021680094
725	B.US.2015.1HC2_D0_012016_F5_S52.KY324092	B	V5HV	-1.0	8	short	0.8219683429171455	-1.0
726	A1.KE.1996.Q769_D22.AF407158	other	V5HV	2.0	8	short	0.9473479827750091	3.229437229437229
727	B.US.2015.1HB2_D0_102315_C3_S1.KY323819	B	V5HV	-1.853871964321762	8	short	0.9232732103787615	-1.853871964321762
728	A1.UG.1992.UG037_8.U09127	other	V5HV	-1.3949968017957124	8	short	0.6750541192269311	-1.3949968017957124
729	01_AE.CN.2015.15JS48_Y330H_E332N_N334S.	01_AE	V5HV	0.345177616542704	8	short	0.7630034413125631	0.345177616542704
730	01_AE.CN.2015.15JS48_E332N_N334S.	01_AE	V5HV	2.0	8	short	0.9577731308828528	3.229437229437229
731	01_AE.CN.2015.15JS48.MG655211	01_AE	V5HV	2.0	8	short	0.9643896851339135	3.229437229437229
732	01_AE.CN.2015.15JS07_E332N_N334S.	01_AE	V5HV	-1.4814860601221125	8	short	0.9622872854529982	-1.4814860601221125
733	01_AE.CN.2015.15JS07.MG655207	01_AE	V5HV	2.0	8	short	0.6185348616908308	3.383116883116883
734	B.US.2019.1536_V16_B7_3.MZ397074	B	V5HV	2.0	8	short	0.626864202098669	3.383116883116883
735	B.US.2019.1536_V16_B6_1.MZ397077	B	V5HV	-0.9871627752948278	8	short	0.9184998630910799	-0.9871627752948278
736	B.US.2019.1536_V16_B1_3.MZ397075	B	V5HV	2.0	8	short	0.6398187268628999	3.383116883116883
737	B.US.2019.1536_V16_A9_2.MZ397076	B	V5HV	2.0	8	short	0.659252659571816	3.383116883116883
738	B.US.2019.1536_V15_D6_1.MZ397068	B	V5HV	-0.9100948885606021	8	short	0.8568785418295661	-0.9100948885606021
739	B.US.2019.1536_V15_D12_1.MZ397065	B	V5HV	2.0	8	short	0.686883684319972	3.383116883116883
740	B.US.2019.1536_BL_E11_4.MZ397072	B	V5HV	-1.2839966563652008	8	short	0.697154717024608	-1.2839966563652008
741	B.US.2019.1536_V15_D11_4.MZ397069	B	V5HV	-1.0087739243075051	8	short	0.6898958909842459	-1.0087739243075051
742	B.US.2019.1536_V15_C7_1.MZ397064	B	V5HV	2.0	8	short	0.7233141176606545	3.383116883116883
743	B.US.2019.1536_V15_A12_4.MZ397066	B	V5HV	2.0	8	short	0.7668478229643463	3.383116883116883
744	B.US.2019.1536_BL_G9_4.MZ397073	B	V5HV	-1.5228787452803376	8	short	0.8384049130652365	-1.5228787452803376
745	B.US.2019.1536_BL_E6_1.MZ397071	B	V5HV	-0.6777807052660807	8	short	0.79	-0.6777807052660807
746	01_AE.CN.2015.15JS75.MG655214	01_AE	V5HV	2.0	8	short	0.8131521770356537	3.383116883116883
747	B.US.2015.1HB1_W4_020416_H6_S65.KY323812	B	V5HV	2.0	8	short	0.8566858823393456	3.383116883116883
748	C.MW.2004.1394_C9G1.FJ444527	C	V5HV	-1.4668255392576093	8	short	0.875805040959725	-1.4668255392576093
749	01_AE.CN.2015.15JS76_E332N_N334S.	01_AE	V5HV	-0.4377071355435253	8	short	0.8758183057784162	-0.4377071355435253
750	B.US.2016.VA40774.MK499378	B	V5HV	-0.24641694110709345	8	short	0.8349169239605281	-0.24641694110709345
751	B.US.2000.WITO4160_33.AY835451	B	V5HV	-0.7183304368922816	8	short	0.7201380193375884	-0.7183304368922816
752	B.US.2015.1HB1_D0_012216_G6_S32.KY323747	B	V5HV	-2.3979400086720375	8	short	0.628132065427476	-2.3979400086720375
753	B.US.2015.1HB1_D0_012216_B2_S21.KY323738	B	V5HV	-2.0969100130080562	8	short	0.6202386279941017	-2.0969100130080562
754	G.ES.2003.X1254_C3.EU885762	other	V5HV	-1.174508970120569	8	short	0.6749184215175698	-1.174508970120569
755	B.US.2015.1HB1_D0_012016_B4_S3.KY323728	B	V5HV	-2.3010299956639813	8	short	0.6148264455584389	-2.3010299956639813
756	C.ZA.1997.ZA012_29.EU855133	C	V5HV	-2.27963393892201	8	short	0.927035277185956	-2.27963393892201
757	G.ES.2005.X2131_C1_B5.FJ817368	other	V5HV	-1.771573974532891	8	short	0.79	-1.771573974532891
758	A1.UG.2007.191955_A11.HM215272	other	V5HV	2.0	8	short	0.893116315680028	3.383116883116883
759	B.ES.2007.X2278_C2_B6.FJ817366	B	V5HV	-1.7268829315132583	8	short	0.6588176853643413	-1.7268829315132583
760	D.UG.2007.191727_F6.HM215269	other	V5HV	1.165541076722373	8	short	0.79	1.165541076722373
761	C.ZA.2005.19157834_V1.HQ595743	C	V5HV	-1.7212463990471711	8	short	0.6395331292483543	-1.7212463990471711
762	A1.UG.2007.191084_B7_19.HM215266	other	V5HV	-1.4953388780055064	8	short	0.9544744568114312	-1.4953388780055064
763	D.UG.2005.190049.JX236668	other	V5HV	2.0	8	short	0.9207473404281841	3.383116883116883
764	O.CM.1996.YBF35.AJ236418	other	V5HV	2.0	8	short	0.9401812731371002	3.383116883116883
765	C.IN.1999.16055_2_3.EF117268	C	V5HV	2.0	8	short	0.9531357979013311	3.383116883116883
766	B.US.1986.YU2.M93258	B	V5HV	-0.8326826652518239	8	short	0.6906623334607875	-0.8326826652518239
767	01_AE.CN.2015.15JS76.MG655215	01_AE	V5HV	2.0	8	short	0.9614651383091692	3.383116883116883
768	A1.KE.1994.Q259_17.AF407152	other	V5HV	1.2703829959989488	8	short	0.8236552853844689	1.2703829959989488
769	B.TT.1995.SC422_8.AY835441	B	V5HV	-1.177184885490088	8	short	0.825416466341352	-1.177184885490088
770	A1.KE.1994.Q23_17.AF004885	other	V5HV	-2.399440915189632	8	short	0.7565521426732885	-2.399440915189632
771	01_AE.TH.1996.M02138.AY713424	01_AE	V5HV	2.0	8	short	0.79	3.536796536796537
772	C.ZA.2008.KO870_C2_10.JN681244	C	V5HV	2.0	8	short	0.7444096701542571	3.536796536796537
773	C.ZA.2008.KO459_T68_4.JN681242	C	V5HV	-1.3665315444204136	8	short	0.829631380260781	-1.3665315444204136
774	C.ZA.2008.KO426_T78_10.JN681241	C	V5HV	-1.2309921290562262	8	short	0.8977351342317199	-1.2309921290562262
775	A1.KE.2000.KNH1209_18.AY736813	other	V5HV	-2.1154481810240067	8	short	0.79	-2.1154481810240067
776	C.ZA.2007.20198102_E9_G1.HQ615944	C	V5HV	-0.707743928643524	8	short	0.6728972144210121	-0.707743928643524
777	C.ZA.2007.20258279_V2.HQ595763	C	V5HV	-1.275724130399211	8	short	0.7901388502949941	-1.275724130399211
778	B.US.1986.JRFL.AY669728	B	V5HV	-2.196590686689394	8	short	0.9421215058180915	-2.196590686689394
779	B.US.1986.JRCSF.AY669726	B	V5HV	-2.0081141208902036	8	short	0.9409383101680465	-2.0081141208902036
780	C.ZA.2007.20417927_07.JQ352785	C	V5HV	2.0	8	short	0.835590329845743	3.536796536796537
781	A1.KE..MB201_A1.DQ187026	other	V5HV	2.0	8	short	0.704039694409998	3.536796536796537
782	B.FR.1983.HXB2.K03455	B	V5HV	0.43856608007662257	8	short	0.8472515787681828	0.43856608007662257
783	B.PE..H086_8.EF210732	B	V5HV	2.0	8	short	0.875960305590002	3.536796536796537
784	D.UG.2000.E08364M4_EC3.AY736832	other	V5HV	-3.0	8	short	0.831203643050632	-3.0
785	C.ZA.2009.20965238.HQ595751	C	V5HV	2.0	8	short	0.6719650436675528	3.536796536796537
786	02_AG.CM.2004.211_9.EU513187	other	V5HV	-0.9639302993022979	8	short	0.7630270872947316	-0.9639302993022979
787	C.ZA.1998.DU172_17.DQ411853	C	V5HV	-1.3880219240061362	8	short	0.9292633087186308	-1.3880219240061362
788	C.ZA.2009.21399975_E2_B3.HQ615957	C	V5HV	-0.03385826726096737	8	short	0.687848905509383	-0.03385826726096737
789	B.US.2019.2305_BL_G1_1.MZ397088	B	V5HV	-3.0	8	short	0.8722780266801666	-3.0
790	B.US.2019.2305_BL_G2_1.MZ397089	B	V5HV	-2.5228787452803374	8	short	0.8597053309270354	-2.5228787452803374
791	B.US.2019.2305_BL_H1_3.MZ397090	B	V5HV	-3.0	8	short	0.6747618230117001	-3.0
792	B.US.2019.2305_BL_H4_3.MZ397087	B	V5HV	-3.0	8	short	0.9294257957616344	-3.0
793	C.TZ.2004.0041_V3_C18.HM215253	C	V5HV	2.0	8	short	0.9080349563324472	3.536796536796537
794	C.ZM.2003.ZM249_1.DQ388514	C	V5HV	2.0	8	short	0.6486062792392129	3.536796536796537
795	B.US.2019.1536_BL_E5_3.MZ397070	B	V5HV	-0.623423042943488	8	short	0.8473875253280374	-0.623423042943488
796	A1.KE..MI369_A5.DQ187018	other	V5HV	-2.4540005441998214	8	short	0.9207694721322848	-2.4540005441998214
797	A1D.KE.1995.Q168_A2.AF407148	other	V5HV	2.0	8	short	0.9313937207607872	3.536796536796537
798	A1D.TZ.2004.0815_V3_C3.HM215260	other	V5HV	-1.6756763812994138	8	short	0.9541781232758201	-1.6756763812994138
799	D.KE.2001.NKU3006_EC1.JQ715411	other	V5HV	2.0	8	short	0.632652017224991	3.536796536796537
800	01_AE.TH.2000.C4118_9.JQ352782	01_AE	V5HV	2.0	10	long	1.0356103148660865	2.0
801	C.ZM.1998.ZM135_10A.AY424079	C	V5HV	-1.165394935162866	10	long	1.1192799738939414	-1.165394935162866
802	C.ZM.2003.ZM214_15.DQ388516	C	V5HV	-0.3786159715183469	10	long	1.1906303562011502	-0.3786159715183469
803	02A1.CM.2004.T257_31.EU513185	other	V5HV	2.0	10	long	1.0422268691171472	2.0
804	C.ZA.2006.CAP177_1A3.KC894133	C	V5HV	2.0	10	long	1.052652017224991	2.0
805	B.HT.1992.HT593_1.U08444	B	V5HV	-0.12548919164721326	10	long	1.1406930599910678	-0.12548919164721326
806	C.ZA.2009.CT565_C7_48.KF114890	C	V5HV	0.4727564493172124	10	long	1.2553408669096762	0.4727564493172124
807	A1.KE..MB539_2B7.DQ187082	other	V5HV	2.0	10	long	1.0686062792392128	2.0
808	C.ZA.2008.ME067_A10_15.JN681245	C	V5HV	-0.8761483590329142	10	long	1.2511974945551168	-0.8761483590329142
809	B.US..MN_3.HM215430	B	V5HV	0.039945259645701094	10	long	1.0882375352400888	0.039945259645701094
810	D.ES.2007.P1741_A2.HM068556	other	V5HV	-0.0520763801682736	10	long	1.21	-0.0520763801682736
811	C.CN.2007.CNE30.HM215411	C	V5HV	-0.5312540107463323	10	long	1.181845348479467	-0.5312540107463323
812	07_BC.CN.2007.CNE21.HM215407	other	V5HV	-1.4365307807371466	10	long	1.372632020990859	-1.4365307807371466
813	A1.KE.1996.Q769_H5.AF407159	other	V5HV	2.0	10	long	1.0919650436675528	2.0
814	C.CN.2007.CNE17.HM215403	C	V5HV	0.2823637701658482	10	long	1.173844683982681	0.2823637701658482
815	B.CN.2004.CNE10.HM215397	B	V5HV	-2.471829178912832	10	long	1.1250841696688636	-2.471829178912832
816	07_BC.CN.2004.CH181_12.EF117259	other	V5HV	-1.8157061447510447	10	long	1.182156653935778	-1.8157061447510447
817	07_BC.CN.2004.CH038_12.EF042692	other	V5HV	-2.2282949595370827	10	long	1.1300282877295895	-2.2282949595370827
818	C.MW.2006.CE2052_G10.KC894084	C	V5HV	2.0	10	long	1.124039694409998	2.0
819	B.US.2004.CAAN5342.AY835452	B	V5HV	-2.2874681461967947	10	long	1.2942765940283778	-2.2874681461967947
820	C.MW.2004.CE1086_B2.FJ444395	C	V5HV	2.0	10	long	1.164409670154257	2.0
821	C.ZA.2007.SO225_H11_12.JN681252	C	V5HV	-2.6989700043360187	10	long	1.164409670154257	-2.6989700043360187
822	C.ZA.2006.CAP69_1_12_TA7_1.JX131327	C	V5HV	-1.6197887582883939	10	long	1.0844609803136698	-1.6197887582883939
823	C.ZA.2006.CAP37_1_18_D2_19.JN681230	C	V5HV	-2.3010299956639813	10	long	1.1662499971198215	-2.3010299956639813
824	C.ZA.2009.CAP343_2_00_21_2.JN681257	C	V5HV	-1.3767507096020994	10	long	1.3806073084674766	-1.3767507096020994
825	C.ZA.2008.CAP326_2_00_D9_2.KC154024	C	V5HV	2.0	10	long	1.21	2.0
826	C.ZA.2008.CAP307_2_00_24_1.JN681255	C	V5HV	-1.1191864077192086	10	long	1.21	-1.1191864077192086
827	G.ES.2002.X1193_C1.EU885761	other	V5HV	-1.169206100295901	10	long	1.2846625599805719	-1.169206100295901
828	G.ES.2004.X1632_S2_B10.FJ817370	other	V5HV	2.0	10	long	1.255590329845743	2.0
829	G.ES.2006.X2088_C9.EU885764	other	V5HV	-2.627935329281867	10	long	1.3248526587456941	-2.627935329281867
830	C.ZA.2006.CAP260_2_00_TA1_1B.JN681228	C	V5HV	2.0	10	long	1.295960305590002	2.0
831	C.ZA.2005.CAP258_2_00_X_23.JN681227	C	V5HV	2.0	10	long	1.3280349563324472	2.0
832	C.ZA.2005.CAP244_D3.DQ435684	C	V5HV	1.7586507832654033	10	long	1.21	1.7586507832654033
833	C.ZA.2005.CAP225_1_06_A2_18.JN681225	C	V5HV	-0.6020599913279624	10	long	1.3025741390718049	-0.6020599913279624
834	C.ZA.2005.CAP206_1_B5_Y681D.KJ700457	C	V5HV	-1.2365720064370627	10	long	1.0459787688526103	-1.2365720064370627
835	C.MW.2003.CE0665_F2.KC894076	C	V5HV	-0.9430951486635274	10	long	1.21	-0.9430951486635274
836	01_AE.TH.1999.C1080_C3.JN944660	01_AE	V5HV	2.0	10	long	1.3513937207607871	2.0
837	C.IN.2000.0013095_2_11.EF117267	C	V5HV	1.4264510740637468	10	long	1.21	1.4264510740637468
838	B.CN.2007.BJOX020000_03_3.HM215382	B	V5HV	-1.7695510786217261	10	long	1.3528150804270591	-1.7695510786217261
839	B.DE.2016.1HD8K_W4_070116PL3_C6_S63.KY324786	B	V5HV	2.0	10	long	1.367347982775009	2.0
840	B.DE.2016.1HD8K_D0_062916_H6_S95.KY324769	B	V5HV	-3.0	10	long	1.295960305590002	-3.0
841	B.DE.2016.1HD8K_D0_062916_F6_S90.KY324768	B	V5HV	-1.2441251443275085	10	long	1.1526622954164532	-1.2441251443275085
842	B.DE.2016.1HD8K_D0_062916_A9_S72.KY324756	B	V5HV	-2.6989700043360187	10	long	1.295960305590002	-2.6989700043360187
843	B.DE.2016.1HD8K_D0_062916_A4_S69.KY324755	B	V5HV	-2.154901959985743	10	long	1.2670835593747736	-2.154901959985743
844	B.DE.2016.1HD5K_W4_062916_A6_S61.KY324635	B	V5HV	2.0	10	long	1.3777731308828527	2.0
845	B.DE.2016.1HD8K_W4_070116PL3_G12_S77.KY324794	B	V5HV	2.0	10	long	1.3843896851339135	2.0
846	B.DE.2016.1HD5K_W4_062316_D10_S59.KY324633	B	V5HV	2.0	10	long	1.0385348616908308	2.153679653679654
847	B.DE.2016.1HD5K_W4_061616_C11_S49.KY324628	B	V5HV	2.0	10	long	1.046864202098669	2.153679653679654
848	B.DE.2016.1HD5K_W4_061616_A12_S44.KY324625	B	V5HV	2.0	10	long	1.0598187268628998	2.153679653679654
849	B.DE.2016.1HD5K_W4_061416_A6_S32E.KY324621	B	V5HV	2.0	10	long	1.079252659571816	2.153679653679654
850	B.DE.2016.1HD5K_D0_061616_F6_S42.KY324615	B	V5HV	-1.337242168318426	10	long	1.3487281147071042	-1.337242168318426
851	B.DE.2016.1HD5K_D0_061416PL2_D12_S28.KY324604	B	V5HV	-1.2676062401770316	10	long	1.3640555094964568	-1.2676062401770316
852	B.DE.2016.1HD5K_D0_061416PL2_D11_S27.KY324603	B	V5HV	-1.431798275933005	10	long	1.0446789209593783	-1.431798275933005
853	B.DE.2016.1HD5K_W4_061616_C12_S50.KY324629	B	V5HV	2.0	10	long	1.106883684319972	2.153679653679654
854	B.DE.2016.1HD5K_D0_061416PL1_F1_S17.KY324599	B	V5HV	-1.2676062401770316	10	long	1.0581449108041834	-1.2676062401770316
855	B.DE.2016.1HD8K_W4_070116PL3_H8_S80.KY324798	B	V5HV	2.0	10	long	1.1433141176606543	2.153679653679654
856	B.DE.2016.1HD8K_W4_070116PL4_F7_S89.KY324803	B	V5HV	2.0	10	long	1.1868478229643462	2.153679653679654
857	C.IN.2016.330_16_D4.MK076712	C	V5HV	0.18752072083646307	10	long	1.21	0.18752072083646307
858	C.TZ.2001.304_F2_1_11.HM215286	C	V5HV	2.0	10	long	1.2331521770356537	2.153679653679654
859	C.ZA.2007.2969249.HQ595766	C	V5HV	2.0	10	long	1.2766858823393457	2.153679653679654
860	C.ZA.2007.2891391_A2_E1.HQ615955	C	V5HV	1.111531343430511	10	long	1.21	1.111531343430511
861	C.BW.2005.2865_A11_12.KC154013	C	V5HV	0.313234291694724	10	long	1.13279233264853	0.313234291694724
862	C.IN.1999.25710_2_43.EF117271	C	V5HV	-1.5386065329646408	10	long	1.21	-1.5386065329646408
863	B.DE.2016.1HD8K_W4_070116PL4_E9_S87.KY324802	B	V5HV	2.0	10	long	1.3131163156800278	2.153679653679654
864	C.ZM.2007.235080_3G7_REV.JN977604	C	V5HV	-3.0	10	long	1.124039694409998	-3.0
865	B.US.2019.2319_V7_D2_4.MZ397145	B	V5HV	2.0	10	long	1.340747340428184	2.153679653679654
866	B.US.2019.2319_V7_C1_4.MZ397143	B	V5HV	-1.8239087409443189	10	long	1.3317895079303077	-1.8239087409443189
867	B.US.2019.2319_BL_E10_2.MZ397135	B	V5HV	-2.0457574905606752	10	long	1.3317248612529415	-2.0457574905606752
868	B.US.2019.2319_BL_C1_4.MZ397141	B	V5HV	-1.494850021680094	10	long	1.103504545325274	-1.494850021680094
869	B.FR..BX08_16.GQ855765	B	V5HV	-2.6672990227786197	10	long	1.1248251288233575	-2.6672990227786197
870	C.ZA.2008.20721190.HQ595747	C	V5HV	-0.21395878975744578	10	long	1.1756129262786337	-0.21395878975744578
871	B.US.2019.2319_V7_H3_2.MZ397144	B	V5HV	-1.3665315444204136	10	long	1.3861529588290282	-1.3665315444204136
872	B.DE.2016.1HD5K_D0_061016_C5_S3.KY324594	B	V5HV	-1.2676062401770316	10	long	1.2526304006057716	-1.2676062401770316
873	B.DE.2016.1HD4K_D0_061516_F7_S57.KY324521	B	V5HV	-2.221848749616356	10	long	1.3240368703560346	-2.221848749616356
874	B.US.2015.1HD1_W4_012616_D9_S6.KY324497	B	V5HV	2.0	10	long	1.3601812731371001	2.153679653679654
875	D.UG.2006.191821_E6_1.HM215270	other	V5HV	2.0	10	long	1.373135797901331	2.153679653679654
876	C.ZA.2005.18814602_H8_F3.HQ615948	C	V5HV	-2.221848749616356	10	long	1.096551710840157	-2.221848749616356
877	C.BW.2004.1811_B3_23.KC154012	C	V5HV	-1.4436974992327127	10	long	1.173859769726332	-1.4436974992327127
878	C.IN.1999.16845_2_22.EF117269	C	V5HV	-0.151127637940051	10	long	1.2521717794159097	-0.151127637940051
879	C.ZA.2008.1245045.HQ595742	C	V5HV	2.0	10	long	1.3814651383091692	2.153679653679654
880	C.ZA.2008.1143465_14.JQ352799	C	V5HV	-0.5257837359237448	10	long	1.35345602534913	-0.5257837359237448
881	C.ZA.2005.19252094_A5_G2.HQ615953	C	V5HV	-1.4814860601221125	10	long	1.3601113271505327	-1.4814860601221125
882	B.US.1998.1056_10_TA11_1826.EU289186	B	V5HV	-1.337364921061799	10	long	1.1017901022648338	-1.337364921061799
883	01_AE.CN.2009.09GX311.MG655201	01_AE	V5HV	2.0	10	long	1.0356103148660865	2.3073593073593073
884	01_AE.CN.2009.09GX268_E332N_N334S.	01_AE	V5HV	0.7690078709437739	10	long	1.219037647870811	0.7690078709437739
885	01_AE.CN.2009.09GX268.MG655196	01_AE	V5HV	2.0	10	long	1.0422268691171472	2.3073593073593073
886	C.TZ.2004.0984_V2_C2.HM215263	C	V5HV	-0.020451625295904902	10	long	1.2745885432201698	-0.020451625295904902
887	C.TZ.2004.0921_V2_C14.HM215262	C	V5HV	2.0	10	long	1.052652017224991	2.3073593073593073
888	C.IN.2000.00836_2_5.EF117265	C	V5HV	2.0	10	long	1.0686062792392128	2.3073593073593073
889	01_AE.CN.2009.09GX330.MG655203	01_AE	V5HV	2.0	10	long	1.0919650436675528	2.3073593073593073
890	B.US.2015.1HB1_D0_012016_C7_S6.KY323730	B	V5HV	-2.6989700043360187	10	long	1.255590329845743	-2.6989700043360187
891	B.US.2015.1HB1_W4_020416_A6_S52.KY323804	B	V5HV	2.0	10	long	1.124039694409998	2.3073593073593073
892	B.US.2015.1HB1_W4_020416_D3_S58.KY323809	B	V5HV	2.0	10	long	1.164409670154257	2.3073593073593073
893	B.US.2015.1HD1_W4_012016_C12_S94.KY324482	B	V5HV	2.0	10	long	1.21	2.3073593073593073
894	B.US.2015.1HD1_W4_012016_C11_S93.KY324481	B	V5HV	2.0	10	long	1.255590329845743	2.3073593073593073
895	B.US.2015.1HD1_D0_012716_B7_S16.KY324417	B	V5HV	-1.853871964321762	10	long	1.2269856293391956	-1.853871964321762
896	B.US.2015.1HD1_D0_012716_B1_S14.KY324415	B	V5HV	-1.853871964321762	10	long	1.0868245820839924	-1.853871964321762
897	B.US.2015.1HD1_D0_012016_D6_S73.KY324402	B	V5HV	-2.0969100130080562	10	long	1.170622355119539	-2.0969100130080562
898	B.US.2015.1HD1_D0_012016_A4_S67.KY324398	B	V5HV	-1.7212463990471711	10	long	1.3019058808663988	-1.7212463990471711
899	B.US.2015.1HB3_W4_110215_H3_S67.KY323995	B	V5HV	2.0	10	long	1.295960305590002	2.3073593073593073
900	B.US.2015.1HB3_W4_110215_G3_S63.KY323992	B	V5HV	2.0	10	long	1.3280349563324472	2.3073593073593073
901	B.US.2015.1HB3_W4_110215_C7_S50E.KY323986	B	V5HV	2.0	10	long	1.3513937207607871	2.3073593073593073
902	B.US.2015.1HB3_W4_110215_C10_S52E.KY323984	B	V5HV	2.0	10	long	1.367347982775009	2.3073593073593073
903	B.US.2015.1HB3_W4_102815_F7_S45.KY323981	B	V5HV	2.0	10	long	1.3777731308828527	2.3073593073593073
904	B.US.2015.1HB3_D0_102915_C7_S56.KY323904	B	V5HV	-1.5528419686577808	10	long	1.1361128078392544	-1.5528419686577808
905	B.US.2015.1HB3_D0_102915_B6_S51.KY323901	B	V5HV	-1.494850021680094	10	long	1.3130965963432266	-1.494850021680094
906	B.US.2015.1HB3_D0_102915_B2_S49.KY323899	B	V5HV	-1.958607314841775	10	long	1.270900568739248	-1.958607314841775
907	B.US.2015.1HB3_D0_102315_G10_S34.KY323891	B	V5HV	-1.3872161432802645	10	long	1.1347221186465872	-1.3872161432802645
908	C.TZ.2001.346_F4_D2_12.HM215302	C	V5HV	-1.2924298239020637	10	long	1.1949353028606853	-1.2924298239020637
909	B.US.1995.3988_25.AY835436	B	V5HV	-2.3450922252711774	10	long	1.21	-2.3450922252711774
910	C.ZM.1998.ZM55_28A.AY423971	C	V5HV	-2.1740029883520555	10	long	1.0367648951024742	-2.1740029883520555
911	B.US.2019.6775_V7_D6_3.MZ397017	B	V5HV	2.0	10	long	1.3843896851339135	2.3073593073593073
912	B.US.2019.8074_BL_F6_2.MZ397129	B	V5HV	2.0	10	long	1.0385348616908308	2.461038961038961
913	B.US.2019.8074_BL_F3_3.MZ397123	B	V5HV	2.0	10	long	1.046864202098669	2.461038961038961
914	B.US.2019.8074_BL_F2_4.MZ397126	B	V5HV	2.0	10	long	1.0598187268628998	2.461038961038961
915	B.US.2019.8074_BL_F11_2.MZ397128	B	V5HV	2.0	10	long	1.079252659571816	2.461038961038961
916	B.US.2019.8074_BL_E8_1.MZ397125	B	V5HV	2.0	10	long	1.106883684319972	2.461038961038961
917	B.US.2019.8074_BL_E12_4.MZ397124	B	V5HV	2.0	10	long	1.1433141176606543	2.461038961038961
918	B.US.2019.8074_BL_D10_2.MZ397127	B	V5HV	2.0	10	long	1.1868478229643462	2.461038961038961
919	B.US.2019.8074_V7_E11_1.MZ397122	B	V5HV	2.0	10	long	1.2331521770356537	2.461038961038961
920	B.US.2019.6775_BL_B10_3.MZ397024	B	V5HV	-1.6382721639824072	10	long	1.2541156731195262	-1.6382721639824072
921	B.US.2019.6775_V7_D7_3.MZ397018	B	V5HV	2.0	10	long	1.2766858823393457	2.461038961038961
922	D.UG.1998.57128_VRC15.AY736829	other	V5HV	-0.5601149191826986	10	long	1.103526771734429	-0.5601149191826986
923	C.TZ.2006.6022_V7_C24.HM215319	C	V5HV	-1.7695510786217261	10	long	1.0522914437234108	-1.7695510786217261
924	C.MW.2007.703010131_1E2.KC894107	C	V5HV	2.0	10	long	1.3131163156800278	2.461038961038961
925	C.ZA.2007.704010042_2E5.KC894113	C	V5HV	2.0	10	long	1.340747340428184	2.461038961038961
926	C.ZA.2007.704010083_B8.FJ443671	C	V5HV	-0.623423042943488	10	long	1.2188656296342328	-0.623423042943488
927	C.TZ.2003.6471_V1_C16.HM215328	C	V5HV	0.0025720776920629355	10	long	1.1672787513958607	0.0025720776920629355
928	A1.TZ.2006.6592_V7_C25.HM215334	other	V5HV	-2.154901959985743	10	long	1.0322309706567128	-2.154901959985743
929	B.US.2019.6775_BL_F5_2.MZ397023	B	V5HV	-2.0	10	long	1.0709423836830716	-2.0
930	B.US.2019.8074_V7_E10_4.MZ397120	B	V5HV	2.0	10	long	1.3601812731371001	2.461038961038961
931	B.US.2019.6775_BL_G3_4.MZ397019	B	V5HV	-2.221848749616356	10	long	1.0718403250775568	-2.221848749616356
932	07_BC.CN.2007.BJOX019000_02_1.HM215380	other	V5HV	-1.0324520237811379	10	long	1.247883022278645	-1.0324520237811379
933	B.US.2019.6775_V7_D3_3.MZ397014	B	V5HV	2.0	10	long	1.373135797901331	2.461038961038961
934	B.CN.2007.BJOX003000_19_1.HM215365	B	V5HV	-0.7746907182741372	10	long	1.2106578048043677	-0.7746907182741372
935	A1.KE..BB539_2B13.DQ187240	other	V5HV	2.0	10	long	1.3814651383091692	2.461038961038961
936	C.BW.2007.B005582_7_G7_8.KF114882	C	V5HV	-1.4685210829577449	10	long	1.0560386014666718	-1.4685210829577449
937	C.BW.2006.B005018_8_F6_3.KF114881	C	V5HV	2.0	10	long	1.0356103148660865	2.6147186147186146
938	B.US.2019.6775_V7_E5_1.MZ397016	B	V5HV	2.0	10	long	1.0422268691171472	2.6147186147186146
939	B.US.2019.6775_BL_H7_3.MZ397022	B	V5HV	-2.0457574905606752	10	long	1.2347661691376148	-2.0457574905606752
940	B.US.2019.6775_BL_G10_2.MZ397020	B	V5HV	-2.5228787452803374	10	long	1.21	-2.5228787452803374
941	B.US.2019.9372_V7_G4_2.MZ397013	B	V5HV	2.0	10	long	1.052652017224991	2.6147186147186146
942	B.US.1994.7165_18.AY835437	B	V5HV	-1.908508905732049	10	long	1.3066648593418873	-1.908508905732049
943	B.US.2019.9372_V7_F1_2.MZ397012	B	V5HV	2.0	10	long	1.0686062792392128	2.6147186147186146
944	B.US.2019.9372_V7_E10_3.MZ397011	B	V5HV	2.0	10	long	1.0919650436675528	2.6147186147186146
945	B.US.2019.9372_BL_E7_1.MZ397009	B	V5HV	2.0	10	long	1.124039694409998	2.6147186147186146
946	B.US.2019.8074_V7_G10_1.MZ397121	B	V5HV	2.0	10	long	1.164409670154257	2.6147186147186146
947	B.US.2019.8074_V7_E4_4.MZ397119	B	V5HV	2.0	10	long	1.21	2.6147186147186146
948	B.US.2019.8074_V7_E2_2.MZ397118	B	V5HV	2.0	10	long	1.255590329845743	2.6147186147186146
949	B.US.2019.6775_BL_H10_4.MZ397021	B	V5HV	-2.6989700043360187	10	long	1.21	-2.6989700043360187
950	C.MW.2006.703010010_C4.KC894105	C	V5HV	-1.5086383061657274	11	long	1.2768242910843308	-1.5086383061657274
951	B.US.2019.4236_BL_A9_1.MZ397094	B	V5HV	-2.5228787452803374	11	long	1.255590329845743	-2.5228787452803374
952	B.DE.2016.1HD4K_D0_061616PL2_C2_S57.KY324539	B	V5HV	-2.0457574905606752	11	long	1.0939928484995767	-2.0457574905606752
953	B.DE.2016.1HD4K_D0_061616PL1_D4_S83.KY324529	B	V5HV	-2.221848749616356	11	long	1.3485766005878703	-2.221848749616356
954	C.ZA.2008.CAP317_2_00_D4_10.KC154022	C	V5HV	2.0	11	long	1.295960305590002	2.6147186147186146
955	C.ZA.2007.704809221_1B3.FJ444103	C	V5HV	-1.0049706079134995	11	long	1.2888504485967762	-1.0049706079134995
956	C.TZ.2005.6785_V5_C14.HM215338	C	V5HV	-2.075503620965888	11	long	1.1260123940520395	-2.075503620965888
957	B.DE.2016.1HD4K_W4_062316PL4_A3_S44.KY324584	B	V5HV	2.0	11	long	1.3280349563324472	2.6147186147186146
958	B.US.2019.4236_BL_C1_1.MZ397095	B	V5HV	-1.494850021680094	11	long	1.3407330219177187	-1.494850021680094
959	C.ZA.2007.722_G4_16.JN967798	C	V5HV	-2.221848749616356	11	long	1.05481089075694	-2.221848749616356
960	A1.TZ.2005.0330_V4_C3.HM215257	other	V5HV	-1.762833417314527	11	long	1.3682799401258954	-1.762833417314527
961	B.US.1998.AC10_29.AY835446	B	V5HV	-1.6360685269981634	11	long	1.3279936668251546	-1.6360685269981634
962	C.ZA.2008.CA457_H1_1.JN681222	C	V5HV	-1.7695510786217261	11	long	1.068063836331883	-1.7695510786217261
963	O.CM.1996.YBF39.AJ236421	other	V5HV	2.0	11	long	1.3513937207607871	2.6147186147186146
964	O.CM.1995.YBF26.AJ133068	other	V5HV	2.0	11	long	1.367347982775009	2.6147186147186146
965	C.ZA.2005.19314479_A2_5.HQ615958	C	V5HV	2.0	11	long	1.3777731308828527	2.6147186147186146
966	C.ZA.2007.19715820_A10_H2.HQ615950	C	V5HV	-1.0222763947111522	11	long	1.10698689881248	-1.0222763947111522
967	C.ZA.2005.CAP210_E8.DQ435683	C	V5HV	2.0	11	long	1.3843896851339135	2.6147186147186146
968	C.ZA.2005.CAP210_TA5.KC894136	C	V5HV	2.0	11	long	1.0385348616908308	2.7683982683982684
969	C.ZA.2007.705010185_TF.KC156129	C	V5HV	2.0	11	long	1.046864202098669	2.7683982683982684
970	B.US.2015.1HC1_D0_061516_A1_S68.KY323997	B	V5HV	-0.5157001606532142	11	long	1.058511504874243	-0.5157001606532142
971	B.US.2015.1HC1_D0_061616_G4_S15.KY324000	B	V5HV	-0.47237009912866135	11	long	1.2273903959036816	-0.47237009912866135
972	B.US.2015.1HC1_D0_070516_F10_S90.KY324006	B	V5HV	-0.6161846340195687	11	long	1.2637730640021414	-0.6161846340195687
973	B.US.2015.1HC1_W4_070516PL2_B4_S96.KY324049	B	V5HV	2.0	11	long	1.0598187268628998	2.7683982683982684
974	B.US.2015.1HC1_W4_070516PL2_G5_S11.KY324056	B	V5HV	-0.25414480482627105	11	long	1.2874345300585732	-0.25414480482627105
975	B.US.2015.1HC1_W4_070516PL3_A3_S14.KY324059	B	V5HV	2.0	11	long	1.079252659571816	2.7683982683982684
976	B.US.2015.1HC1_W4_071216_D3_S66.KY324070	B	V5HV	-0.35066514128785814	11	long	1.1473603385970705	-0.35066514128785814
977	B.US.2015.1HC1_W4_071216_F7_S69.KY324072	B	V5HV	2.0	11	long	1.106883684319972	2.7683982683982684
978	C.ZA.2008.SO405_T24_5.JN681248	C	V5HV	-3.0	11	long	1.21	-3.0
979	C.ZA.2008.SO186_H6_5.JN681247	C	V5HV	2.0	11	long	1.1433141176606543	2.7683982683982684
980	B.US.2015.1HC1_D0_061516_C4_S70.KY323999	B	V5HV	-0.543633966870957	11	long	1.0769542277300534	-0.543633966870957
981	B.US.2015.1HC1_W4_070116_B8_S30.KY324042	B	V5HV	2.0	11	long	1.1868478229643462	2.7683982683982684
982	B.DE.2016.1HD4K_W4_062316PL3_B1_S27.KY324572	B	V5HV	2.0	11	long	1.2331521770356537	2.7683982683982684
983	B.US.2019.5257_V7_C1_1.MZ397103	B	V5HV	2.0	11	long	1.2766858823393457	2.7683982683982684
984	B.US.1995.5768_4.AY835435	B	V5HV	-0.37261365830163384	11	long	1.2614583015589962	-0.37261365830163384
985	C.ZA.2008.CT977_69_12.JN681239	C	V5HV	-0.9913998282380825	11	long	1.3351626525884908	-0.9913998282380825
986	C.ZA.1999.DU156_12.DQ411852	C	V5HV	-1.9322969559599346	11	long	1.1517744017479614	-1.9322969559599346
987	C.IN.2015.329_15_A1.MK076610	C	V5HV	-1.6989700043360187	11	long	1.042930593515845	-1.6989700043360187
988	C.IN.2015.329_15_B1.MK076614	C	V5HV	-1.6989700043360187	11	long	1.0317617876059944	-1.6989700043360187
989	B.CN.2006.CNE4.HM215413	B	V5HV	-0.9578972319626974	11	long	1.355931298794866	-0.9578972319626974
990	C.ZA.2008.CAP330_2_00_F2_41.KC154025	C	V5HV	2.0	11	long	1.3131163156800278	2.7683982683982684
991	02A1.CM.2004.242_14.EU513188	other	V5HV	2.0	11	long	1.340747340428184	2.7683982683982684
992	C.IN.1999.25711_2_4.EF117272	C	V5HV	-2.1755682492551456	11	long	1.21	-2.1755682492551456
993	C.ZA.2008.20883229_C9_H6.HQ615943	C	V5HV	-2.221848749616356	11	long	1.0436160801204606	-2.221848749616356
994	B.US.2019.4236_V11_D8_4.MZ397091	B	V5HV	2.0	11	long	1.3601812731371001	2.7683982683982684
995	B.US.2019.4236_V9_G10_3.MZ397092	B	V5HV	2.0	11	long	1.373135797901331	2.7683982683982684
996	B.DE.2016.1HD8K_D0_061616_B4_S93.KY324738	B	V5HV	-3.0	11	long	1.164409670154257	-3.0
997	C.ZA.2006.2768732_C5_16.HQ615952	C	V5HV	2.0	11	long	1.3814651383091692	2.7683982683982684
998	C.TZ.2005.3637_V5_C3.HM215305	C	V5HV	2.0	11	long	1.0356103148660865	2.9220779220779223
999	B.US.2019.4236_BL_C5_3.MZ397093	B	V5HV	-1.031517051446065	11	long	1.172303988729595	-1.031517051446065
1000	A1.KE.2000.KER2018_11.AY736810	other	V5HV	2.0	11	long	1.0422268691171472	2.9220779220779223
1001	B.DE.2016.1HD9K_D0_070816_C3_S35.KY324810	B	V5HV	2.0	12	long	1.052652017224991	2.9220779220779223
1002	B.US.2019.6775_BL_E3_3.MZ397026	B	V5HV	-3.0	12	long	1.255590329845743	-3.0
1003	B.US.1997.SS1196_1.AY835442	B	V5HV	-2.501455128284397	12	long	1.1648368450185973	-2.501455128284397
1004	B.US.2015.1HB1_D0_012016_F10_S11.KY323732	B	V5HV	-2.0969100130080562	12	long	1.3028682286654	-2.0969100130080562
1005	C.IN.2014.329_14_B4.MK076596	C	V5HV	-1.6989700043360187	12	long	1.2122176606641402	-1.6989700043360187
1006	C.IN.2014.329_14_B1.MK076593	C	V5HV	-1.6989700043360187	12	long	1.1092258244149251	-1.6989700043360187
1007	C.TZ.2003.3873_V1_C24.HM215311	C	V5HV	-1.4842320946915546	12	long	1.0735576943699696	-1.4842320946915546
1008	B.US.1996.6244_13_B5_4567.EU289191	B	V5HV	-0.8572352253612753	12	long	1.171944798657195	-0.8572352253612753
1009	B.US.2015.1HC3_D0_012216_B1_S40.KY324182	B	V5HV	-0.8297382846050426	12	long	1.290520261796952	-0.8297382846050426
1010	C.ZA.2007.3545883_G1_E1.HQ615942	C	V5HV	2.0	12	long	1.0686062792392128	2.9220779220779223
1011	B.US.2015.1HB1_W4_020416_B2_S54.KY323805	B	V5HV	2.0	12	long	1.0919650436675528	2.9220779220779223
1012	01_AE.CN.2009.09GX300.MG655199	01_AE	V5HV	2.0	12	long	1.124039694409998	2.9220779220779223
1013	DO.FR.2008.RBF208.GQ351296	other	V5HV	0.456366033129043	12	long	1.21	0.456366033129043
1014	C.ZA.2009.21197826_V1.HQ595753	C	V5HV	-0.2588484011482149	12	long	1.2197178607018038	-0.2588484011482149
1015	C.MW.2004.CE0985_H7.FJ444391	C	V5HV	-0.6038006529042637	12	long	1.1374235653955278	-0.6038006529042637
1016	B.US.2015.1HD1_D0_012016_H4_S83.KY324412	B	V5HV	-2.0969100130080562	12	long	1.3904119364557166	-2.0969100130080562
1017	B.DE.2016.1HD9K_D0_070816_B3_S30.KY324807	B	V5HV	2.0	12	long	1.164409670154257	2.9220779220779223
1018	C.BW.2005.3312_D6_2.KC154014	C	V5HV	-1.3665315444204136	12	long	1.2916742937676586	-1.3665315444204136
1019	C.ZM.1996.96ZM651_02.AF286224	C	V5HV	-2.496059586039111	12	long	1.2953992234854874	-2.496059586039111
1020	C.ZA.2007.704010069_C6.KC894114	C	V5HV	2.0	12	long	1.21	2.9220779220779223
1021	B.US.1997.1012_11_TC21_3257.EU289184	B	V5HV	-1.9658530228939544	12	long	1.1951858039020768	-1.9658530228939544
1022	C.ZA.2006.2759058_F10_B6.HQ615959	C	V5HV	2.0	12	long	1.255590329845743	2.9220779220779223
1023	C.TZ.2005.3426_V5_C17.HM215300	C	V5HV	-2.0969100130080562	12	long	1.3874721742421792	-2.0969100130080562
1024	B.US.2015.1HB1_W4_012016_D10_S47.KY323786	B	V5HV	2.0	12	long	1.295960305590002	2.9220779220779223
1025	A1CD.TZ.2004.3103_V3_C10.HM215288	other	V5HV	-1.6480491674006157	13	long	1.1689911142747524	-1.6480491674006157
1026	C.ZA.2009.CAP332_2_00_C10_1.KF114887	C	V5HV	-0.8538719643217619	13	long	1.1303991746051352	-0.8538719643217619
1027	C.IN.2014.330_14_A12.MK076674	C	V5HV	-1.3979400086720375	13	long	1.2286820911818626	-1.3979400086720375
1028	C.IN.2014.330_14_A20.MK076682	C	V5HV	-1.6989700043360187	13	long	1.3776328708734606	-1.6989700043360187
1029	B.US.2019.5257_V7_B12_3.MZ397104	B	V5HV	2.0	13	long	1.3280349563324472	2.9220779220779223
1030	C.IN.2015.330_15_D36.MK076705	C	V5HV	-1.6989700043360187	13	long	1.3884572223430838	-1.6989700043360187
1031	C.IN.2015.330_15_E36.MK076706	C	V5HV	-1.6989700043360187	13	long	1.3843016629345457	-1.6989700043360187
1032	C.IN.2016.330_16_A2.MK076707	C	V5HV	0.00860017176191757	13	long	1.310862025712775	0.00860017176191757
1033	C.IN.2016.330_16_H2.MK076724	C	V5HV	-0.004364805402450088	13	long	1.1175896165248898	-0.004364805402450088
1034	07_BC.CN.2004.CH119_10.EF117261	other	V5HV	-1.7788988800384946	13	long	1.140352098549259	-1.7788988800384946
1035	08_BC.CN.2007.CNE52.HM215416	other	V5HV	0.244628373684107	13	long	1.2524459058781936	0.244628373684107
1036	C.IN.2015.330_15_C36.MK076700	C	V5HV	-1.6989700043360187	13	long	1.0360522184379215	-1.6989700043360187
1037	B.US.2019.5257_V7_E2_1.MZ397099	B	V5HV	2.0	13	long	1.3513937207607871	2.9220779220779223
1038	C.ZA.2008.21203310_G7_C3.HQ615946	C	V5HV	-1.3665315444204136	13	long	1.0377255667323761	-1.3665315444204136
1039	B.US.2019.5257_V7_D7_1.MZ397107	B	V5HV	2.0	13	long	1.367347982775009	2.9220779220779223
1040	C.ZA.2010.CAP382_2_00_D7_19.KC154028	C	V5HV	0.7697464671794535	13	long	1.1730024199100821	0.7697464671794535
1041	C.TZ.2001.234_F1_16_57.HM215278	C	V5HV	2.0	13	long	1.3777731308828527	2.9220779220779223
1042	C.TZ.2001.556_F2_3_25.HM215317	C	V5HV	-1.1079053973095196	13	long	1.3168307648989848	-1.1079053973095196
1043	C.ZA.2009.21502011_F12_E2.HQ615949	C	V5HV	-1.7958800173440752	13	long	1.2681079186033632	-1.7958800173440752
1044	C.ZA.2008.SO607_B6_9.KF114895	C	V5HV	2.0	13	long	1.3843896851339135	2.9220779220779223
1045	C.ZA.2009.21369737_G11_F2.HQ615941	C	V5HV	2.0	13	long	1.0385348616908308	3.0757575757575757
1046	C.TZ.2004.6644_V2_C33.HM215336	C	V5HV	-2.2138663965049106	13	long	1.3765520506872306	-2.2138663965049106
1047	B.DE.2016.1HD4K_D0_061516_E3_S53.KY324517	B	V5HV	-2.221848749616356	13	long	1.3654683078630452	-2.221848749616356
1048	B.US.2019.5257_V7_D6_1.MZ397106	B	V5HV	2.0	13	long	1.046864202098669	3.0757575757575757
1049	C.ZA.2008.20358510_01.JQ352790	C	V5HV	0.9312035254507525	15	long	1.21	0.9312035254507525
1050	B.US.2015.1HC3_W4_012616_G4_S89.KY324255	B	V5HV	2.0	15	long	1.0598187268628998	3.0757575757575757
1051	D.CG.2007.P940_2_C3.HM068555	other	V5HV	-1.337242168318426	16	long	1.3242509641446094	-1.337242168318426
1052	C.ZA.2008.20927783.HQ595750	C	V5HV	0.6182573448404014	16	long	1.21	0.6182573448404014
1053	B.US.2015.1HC3_W4_012616_F1_S85.KY324252	B	V5HV	2.0	16	long	1.079252659571816	3.0757575757575757
1054	C.ZA.2006.CAP224_1_18_C7_3.JN967793	C	V5HV	-1.3098039199714864	16	long	1.0759334421846594	-1.3098039199714864
1055	B.US.2015.1HC3_W4_012016_H5_S21.KY324241	B	V5HV	2.0	16	long	1.106883684319972	3.0757575757575757
1056	B.US.2015.1HC3_W4_012016_G1_S19.KY324239	B	V5HV	2.0	16	long	1.1433141176606543	3.0757575757575757
1057	B.US.2015.1HC3_D0_012216_G3_S52.KY324191	B	V5HV	-0.5466816599529624	16	long	1.3312324010515653	-0.5466816599529624
1058	B.US.2015.1HC3_D0_012216_E10_S49.KY324187	B	V5HV	-0.6925039620867871	16	long	1.1718789236980247	-0.6925039620867871
1059	B.US.2015.1HC3_D0_012016_F7_S31.KY324177	B	V5HV	-0.8239087409443188	16	long	1.097371361171129	-0.8239087409443188
1060	B.US.2015.1HC3_W4_012616_C7_S77.KY324246	B	V5HV	2.0	16	long	1.1868478229643462	3.0757575757575757
1061	B.US.2000.THRO4156.AY835448	B	V5HV	2.0	17	long	1.2331521770356537	3.0757575757575757
1062	A1.UG.2007.191845_B11.HM215271	other	V5HV	-1.9208187539523751	17	long	1.113751351842686	-1.9208187539523751
1063	CD.TZ.2004.6480_V4_C25.HM215329	other	V5HV	-2.1672484611048817	17	long	1.3833580626355526	-2.1672484611048817
1064	C.ZA.2007.CT431_G6_6.JN681234	C	V5HV	-0.8068754016455384	18	long	1.323572154139515	-0.8068754016455384
1065	O.CM.1995.YBF37.AJ133067	other	V5HV	2.0	19	long	1.2766858823393457	3.0757575757575757
1066	C.ZA.2009.20286961_C1_H8.HQ615960	C	V5HV	2.0	20	long	1.3131163156800278	3.0757575757575757
1067	B.DE.2016.1HD4K_W4_062316PL4_A11_S47.KY324583	B	V5HV	2.0	21	long	1.340747340428184	3.0757575757575757
1068	B.DE.2016.1HD4K_D0_061616PL2_A4_S53.KY324536	B	V5HV	-2.3010299956639813	21	long	1.2537500028801785	-2.3010299956639813
1069	B.DE.2016.1HD4K_W4_062316PL3_B9_S29.KY324574	B	V5HV	2.0	21	long	1.3601812731371001	3.0757575757575757
1070	B.DE.2016.1HD4K_W4_062316PL3_A3_S25.KY324569	B	V5HV	2.0	21	long	1.373135797901331	3.0757575757575757
1071	C.ZA.2008.20803520.HQ595748	C	V5HV	-0.9665762445130504	24	long	1.0809328049709355	-0.9665762445130504
1072	C.TZ.2003.0077_V1_C16.HM215254	C	V5HV	2.0	24	long	1.3814651383091692	3.0757575757575757
