# Supplementary material for: Contemporary HIV-1 consensus Env with AI-assisted redesigned hypervariable loops promote antibody binding
Source: Nat Commun. 2024 May 9;15:3924. doi: 10.1038/s41467-024-48139-x (PMC11082178; doi:10.1038/s41467-024-48139-x)
Supplement: Supplementary file 3 — Source Data [file 41467_2024_48139_MOESM3_ESM.zip › SourceData/figs2f.3BNC117-IC50.01_AE.V5HV-short-long.csv]

	seqname	subtype	HV	IC50	Length	catagory	X	IC50_out
0	01_AE.CN.2015.15JS111.MG655209	01_AE	V5HV	-1.0132282657337552	7	short	-0.15605243521716464	-1.0132282657337552
1	01_AE.CN.2015.15JS47.MG655210	01_AE	V5HV	0.37785241900675454	7	short	-0.21	0.37785241900675454
2	01_AE.CN.2015.15JS79.MG655216	01_AE	V5HV	-1.1739251972991736	7	short	-0.10119731782303606	-1.1739251972991736
3	01_AE.CN.2015.15JS102.MG655208	01_AE	V5HV	-0.9706162223147904	7	short	-0.24994230538109174	-0.9706162223147904
4	01_AE.TH.2006.816763_C02.JN944659	01_AE	V5HV	-0.6989700043360187	7	short	-0.21	-0.6989700043360187
5	01_AE.CN.2015.15JS06.MG655206	01_AE	V5HV	0.43727479741012365	7	short	-0.15300856853254372	0.43727479741012365
6	01_AE.CN.2015.15JS01.MG655205	01_AE	V5HV	0.5714759036819438	7	short	-0.2071184424248713	0.5714759036819438
7	01_AE.CN.2015.15JS62.MG655212	01_AE	V5HV	-0.23657200643706275	7	short	-0.1503449568335503	-0.23657200643706275
8	01_AE.CN.2009.09GX332.MG655204	01_AE	V5HV	0.19893186993220904	7	short	-0.21	0.19893186993220904
9	01_AE.CN.2009.09GX319.MG655202	01_AE	V5HV	0.4789991316733571	7	short	-0.2567996715500448	0.4789991316733571
10	01_AE.CN.2006.CNE59.HM215422	01_AE	V5HV	-1.241065409877298	7	short	-0.2706958780888264	-1.241065409877298
11	01_AE.TH.2006.731027_AA104A_RH5.JX447986	01_AE	V5HV	-0.27572413039921095	7	short	-0.21	-0.27572413039921095
12	01_AE.TH.1992.TH023_6.KU562843	01_AE	V5HV	-1.2679602540023278	7	short	-0.21	-1.2679602540023278
13	01_AE.CN.2007.BJOX028000_10_3.HM215389	01_AE	V5HV	-1.9308130748480905	7	short	-0.21	-1.9308130748480905
14	01_AE.TH.1999.C2101_C1.JN944661	01_AE	V5HV	-1.2528291020131772	7	short	-0.14867861129811707	-1.2528291020131772
15	01_AE.CN.2006.CNE8.HM215427	01_AE	V5HV	-1.0886399453196762	7	short	-0.21	-1.0886399453196762
16	01_AE.CN.2015.15JS65.MG655213	01_AE	V5HV	0.6860102913152856	7	short	-0.24874439885222907	0.6860102913152856
17	01_AE.TH.1999.C1080_C3.JN944660	01_AE	V5HV	-0.8730897053998393	10	long	0.21	-0.8730897053998393
18	01_AE.TH.2009.40061_V03_08.KY580548	01_AE	V5HV	-0.10790539730951958	10	long	0.21	-0.10790539730951958
19	01_AE.CN.2009.09GX330.MG655203	01_AE	V5HV	0.6592504687726608	10	long	0.21	0.6592504687726608
20	01_AE.CN.2009.09GX311.MG655201	01_AE	V5HV	-1.080921907623926	10	long	0.21	-1.080921907623926
21	01_AE.TH.2000.C4118_9.JQ352782	01_AE	V5HV	-1.454866140959511	10	long	0.21	-1.454866140959511
22	01_AE.CN.2009.09GX268.MG655196	01_AE	V5HV	-0.40011692792631215	10	long	0.21	-0.40011692792631215
23	01_AE.TH.2006.427299_C12.JN944655	01_AE	V5HV	2.0	11	long	0.21	2.0
24	01_AE.CN.2009.09GX300.MG655199	01_AE	V5HV	0.060320028688285184	12	long	0.21	0.060320028688285184
25	01_AE.TH.1993.TH976_17.U08458	01_AE	V2HV	-1.5167694130978975	4	short	0.79	-1.5167694130978975
26	01_AE.CN.2007.BJOX005000_09_2.HM215367	01_AE	V2HV	0.38703370128236314	4	short	0.79	0.38703370128236314
27	01_AE.CN.2007.BJOX028000_10_3.HM215389	01_AE	V2HV	-1.9308130748480905	4	short	0.79	-1.9308130748480905
28	01_AE.TH.2006.816763_C02.JN944659	01_AE	V2HV	-0.6989700043360187	4	short	0.79	-0.6989700043360187
29	01_AE.TH.2005.816769_AA107A_WG8.JX448026	01_AE	V2HV	-0.23657200643706275	4	short	0.79	-0.23657200643706275
30	01_AE.CN.2009.09GX300.MG655199	01_AE	V2HV	0.060320028688285184	4	short	0.79	0.060320028688285184
31	01_AE.CN.2015.15JS99.MG655218	01_AE	V2HV	-0.42365864979420714	13	long	1.21	-0.42365864979420714
32	01_AE.TH.2010.40100_V01_09.KY580588	01_AE	V2HV	0.38021124171160603	13	long	1.21	0.38021124171160603
33	01_AE.TH.2010.40100_V01_MN01.MF622080	01_AE	V2HV	1.1215204506111753	13	long	1.21	1.1215204506111753
34	01_AE.TH.2005.703357_C2.JN944658	01_AE	V2HV	1.6870560630294789	13	long	1.21	1.6870560630294789
35	01_AE.CN.2009.09GX286.MG655198	01_AE	V2HV	-0.6478174818886375	17	long	1.21	-0.6478174818886375
