# Supplementary material for: Contemporary HIV-1 consensus Env with AI-assisted redesigned hypervariable loops promote antibody binding
Source: Nat Commun. 2024 May 9;15:3924. doi: 10.1038/s41467-024-48139-x (PMC11082178; doi:10.1038/s41467-024-48139-x)
Supplement: Supplementary file 3 — Source Data [file 41467_2024_48139_MOESM3_ESM.zip › SourceData/figs3d.PGT135-IC50.hvs-short-long.th15.csv]

	seqname	subtype	HV	IC50	Length	catagory	X	IC50_out
0	C.ZM.1998.ZM55_28A.AY423971	C	V1HV	2.0	7	short	-0.38438968513391353	2.0
1	CD.TZ.2006.6811_V7_C18.HM215340	other	V1HV	-1.2839966563652008	7	short	-0.21	-1.2839966563652008
2	C.TZ.2004.0921_V2_C14.HM215262	C	V1HV	-1.7212463990471711	7	short	-0.2594736522044939	-1.7212463990471711
3	C.ZM.2003.ZM246F.FJ496194	C	V1HV	2.0	8	short	-0.3777731308828527	2.0
4	C.ZM.2000.ZM53_12.AY423984	C	V1HV	2.0	9	short	-0.36734798277500913	2.0
5	G.ES.2006.X2088_C9.EU885764	other	V1HV	-1.843693200505927	9	short	-0.17937721192076678	-1.843693200505927
6	A1D.KE..BS208_B1.KX364401	other	V1HV	-0.6363880201078557	9	short	-0.21	-0.6363880201078557
7	B.CH..ZENV07_0504_15.KU600814	B	V1HV	2.0	9	short	-0.3513937207607871	2.0
8	D.UG.1994.94UG114.AY494966	other	V1HV	0.11036408790163439	9	short	-0.16840033387287273	0.11036408790163439
9	A1.RW.1992.92RW020_2.EU855131	other	V1HV	0.04638589411601554	9	short	-0.21	0.04638589411601554
10	A1.TZ.2005.0330_V4_C3.HM215257	other	V1HV	2.0	9	short	-0.3280349563324472	2.0
11	CD.TZ..89_F1_2_25.HM215349	other	V1HV	1.4302686057959078	10	short	-0.21	1.4302686057959078
12	C.IN.1999.25710_2_43.EF117271	C	V1HV	0.2355284469075489	10	short	-0.2050469107118999	0.2355284469075489
13	C.IN.1993.93IN905.AY669742	C	V1HV	-1.958607314841775	10	short	-0.21	-1.958607314841775
14	C.MW.2007.703010054_2A2.FJ443808	C	V1HV	2.0	11	short	-0.295960305590002	2.0
15	C.ZM.2000.ZM109_4.AY424138	C	V1HV	2.0	11	short	-0.2555903298457429	2.0
16	C.ZM.2002.ZM215_8.DQ422948	C	V1HV	-0.2924298239020636	11	short	-0.24891110490417606	-0.2924298239020636
17	C.ZM.2002.ZM233_6.DQ388517	C	V1HV	-0.2721091709128135	11	short	-0.1589074919984898	-0.2721091709128135
18	C.IN.2000.26191_2_48.EF117274	C	V1HV	2.0	11	short	-0.21	2.0
19	C.MW..S018_18.	C	V1HV	-1.2218487496163564	11	short	-0.25183644965226926	-1.2218487496163564
20	D.UG.2006.191821_E6_1.HM215270	other	V1HV	-0.30395830475792435	11	short	-0.2030866205354282	-0.30395830475792435
21	C.ZA.2005.CAP45_G3.DQ435682	C	V1HV	2.0	11	short	-0.16440967015425703	2.0
22	02A1.CM.2005.T280_5.EU513183	other	V1HV	-1.1487416512809248	11	short	-0.13185150224149703	-1.1487416512809248
23	C.MW.2007.703010217_B6.KC894109	C	V1HV	2.0	11	short	-0.12403969440999796	2.0
24	07_BC.CN.2007.CNE20.HM215406	other	V1HV	-2.416381875141365	11	short	-0.21	-2.416381875141365
25	C.MW.2004.CE1086_B2.FJ444395	C	V1HV	2.0	12	short	-0.09196504366755277	2.0
26	C.ZA.1998.DU151_02.DQ411851	C	V1HV	2.0	12	short	-0.06860627923921286	2.0
27	C.TZ.2005.3637_V5_C3.HM215305	C	V1HV	-0.1272611725273312	12	short	-0.21	-0.1272611725273312
28	CD.TZ.2004.3337_V2_C6.HM215297	other	V1HV	2.0	12	short	-0.05265201722499088	2.0
29	CD.TZ.2005.3326_V4_C3.HM215296	other	V1HV	2.0	13	short	-0.04222686911714729	2.0
30	A1.KE.1994.Q842_D12.AF407160	other	V1HV	2.0	13	short	-0.03561031486608651	2.0
31	A1.KE..BB201_B42.DQ187171	other	V1HV	2.0	13	short	-0.23315217703565372	2.153679653679654
32	A1.KE..MB201_A1.DQ187026	other	V1HV	2.0	13	short	-0.18684782296434632	2.153679653679654
33	A1.KE.1994.Q23_17.AF004885	other	V1HV	1.217354952758995	13	short	-0.21	1.217354952758995
34	A1.KE.1993.BG505_W6M_C2_T332N.	other	V1HV	0.3490831687795902	13	short	-0.23623249242604788	0.3490831687795902
35	A1.KE..MG505_W0M_A2.DQ208449	other	V1HV	2.0	13	short	-0.2766858823393456	2.153679653679654
36	A1.KE.1993.BG505_W6M_C2.DQ208458	other	V1HV	1.7530388925762652	13	short	-0.1688806758218502	1.7530388925762652
37	A1.KE.1993.BG505_W6M_A5_T332N.DQ208456	other	V1HV	-0.585026652029182	13	short	-0.2530674548918562	-0.585026652029182
38	C.ZA.2005.CAP210_E8.DQ435683	C	V1HV	1.7919445563701935	13	short	-0.24322034945159288	1.7919445563701935
39	C.IN.1999.25925_2_22.EF117273	C	V1HV	1.6855339439096697	13	short	-0.21	1.6855339439096697
40	B.CN.2008.DRVI01_0803_12.MK054030	B	V1HV	-0.619788758288394	14	short	-0.1646655520167965	-0.619788758288394
41	08_BC.CN.2007.CNE53.HM215417	other	V1HV	-1.2255487308425286	14	short	-0.16771016644892467	-1.2255487308425286
42	B.CN.2008.DRVI01_0803_15.MK054033	B	V1HV	-0.4559319556497244	14	short	-0.21	-0.4559319556497244
43	A1.RW.1992.92RW008.AY669703	other	V1HV	0.1513698502474604	14	short	-0.243616421190268	0.1513698502474604
44	A1D.TZ.2003.6095_V1_C10.HM215323	other	V1HV	1.4771212547196624	14	short	-0.16649717012725312	1.4771212547196624
45	B.CN.2008.DRVI01_0803_16.MK054034	B	V1HV	-0.431798275933005	14	short	-0.1649525641273613	-0.431798275933005
46	B.US.1997.62357_14_D3_4589.EU289189	B	V1HV	2.0	14	short	-0.14331411766065438	2.153679653679654
47	B.FR..BX08_16.GQ855765	B	V1HV	-1.744727494896694	14	short	-0.2147035432389441	-1.744727494896694
48	D.UG.1999.A03349M1_VRC4A.HM215356	other	V1HV	2.0	14	short	-0.31311631568002796	2.153679653679654
49	B.CN.2005.CNE57.HM215420	B	V1HV	2.0	14	short	-0.10688368431997201	2.153679653679654
50	B.US.2002.APV_17.DQ869023	B	V1HV	2.0	14	short	-0.34074734042818405	2.153679653679654
51	01_AE.CH..ZENV92_1008_8.KU600817	01_AE	V1HV	2.0	26	long	0.03561031486608646	2.0
52	A1.KE.2000.KER2008_12.AY736809	other	V1HV	2.0	26	long	0.04222686911714729	2.0
53	01_AE.TH.1999.C3347_C11.JX512902	01_AE	V1HV	2.0	26	long	0.05265201722499088	2.0
54	D.UG.2001.231966_C2.JX512899	other	V1HV	2.0	26	long	0.06860627923921286	2.0
55	B.FR.1983.LAI.K02013	B	V1HV	0.06069784035361165	26	long	0.21	0.06069784035361165
56	B.US.1987.SG3.L02317	B	V1HV	-1.1191864077192086	26	long	0.2764623399317567	-1.1191864077192086
57	B.IT.1995.TRO_11.AY835445	B	V1HV	-1.4566522406208235	26	long	0.21	-1.4566522406208235
58	C.ET.2002.288_38.JQ362421	C	V1HV	-1.2441251443275085	26	long	0.19641651711063676	-1.2441251443275085
59	B.US.1990.WEAU_D15_410.EU289202	B	V1HV	-0.6252516539898961	26	long	0.1726149224345776	-0.6252516539898961
60	C.ZM.1996.96ZM651_02.AF286224	C	V1HV	2.0	26	long	0.09196504366755277	2.0
61	B.US..MN_3.HM215430	B	V1HV	2.0	27	long	0.12403969440999796	2.0
62	C.IN.1999.16845_2_22.EF117269	C	V1HV	0.8147415578183892	27	long	0.21	0.8147415578183892
63	B.US.1995.6240_08_TA5_4622.EU289190	B	V1HV	1.3545501955078822	27	long	0.21	1.3545501955078822
64	02A1.CM.2004.T257_31.EU513185	other	V1HV	2.0	27	long	0.16440967015425706	2.0
65	D.UG.1998.57128_VRC15.AY736829	other	V1HV	2.0	27	long	0.21	2.0
66	BC.CN.2007.CNE40.HM215414	other	V1HV	2.0	27	long	0.255590329845743	2.0
67	A1.UG.2007.9004SS_A3_4.HM215350	other	V1HV	2.0	27	long	0.295960305590002	2.0
68	B.BR..VLGC_B3.AY669720	B	V1HV	-0.8477116556169435	27	long	0.17586837559034116	-0.8477116556169435
69	C.MW.2005.CE2010_F5.FJ444561	C	V1HV	2.0	27	long	0.3280349563324472	2.0
70	C.MW.2004.1394_C9G1.FJ444527	C	V1HV	-1.1426675035687315	28	long	0.1625155962290623	-1.1426675035687315
71	C.MW.2003.CE0393_C3.FJ444215	C	V1HV	2.0	28	long	0.3513937207607871	2.0
72	01_AE.CN.2007.BJOX010000_06_2.HM215373	01_AE	V1HV	2.0	28	long	0.36734798277500913	2.0
73	A1.TZ.2005.0260_V5_C36.HM215256	other	V1HV	-0.08797998789174652	28	long	0.25555445498084195	-0.08797998789174652
74	02_AG...MGRM_AG_002.MF510462	other	V1HV	2.0	28	long	0.3777731308828527	2.0
75	02_AG.CM.2004.211_9.EU513187	other	V1HV	2.0	28	long	0.3843896851339135	2.0
76	01_AE.TH.1990.CM244_EC1.JQ715397	01_AE	V1HV	2.0	28	long	0.03853486169083073	2.153679653679654
77	C.TZ.2004.6644_V2_C33.HM215336	C	V1HV	-1.3279021420642825	28	long	0.23525692447895402	-1.3279021420642825
78	B.US.2001.TRJO4551_58.AY835450	B	V1HV	2.0	28	long	0.04686420209866898	2.153679653679654
79	01_AE.TH.1993.TH976_17.U08458	01_AE	V1HV	2.0	28	long	0.059818726862899796	2.153679653679654
80	C.MW.2005.CE2060_G9.FJ444607	C	V1HV	2.0	28	long	0.07925265957181593	2.153679653679654
81	A1.KE..BI369_9A.DQ187019	other	V1HV	-0.9430951486635274	29	long	0.25553559896773836	-0.9430951486635274
82	A1.KE..MI369_A5.DQ187018	other	V1HV	-0.7144426909922262	29	long	0.21	-0.7144426909922262
83	B.US.2000.THRO4156.AY835448	B	V1HV	2.0	29	long	0.10688368431997201	2.153679653679654
84	C.ZA.2007.704809221_1B3.FJ444103	C	V1HV	2.0	30	long	0.14331411766065438	2.153679653679654
85	02_AG.FR.1991.DJ263_8.EU855130	other	V1HV	2.0	30	long	0.18684782296434627	2.153679653679654
86	D.UG.2001.231965_C1.JQ361079	other	V1HV	2.0	30	long	0.23315217703565366	2.153679653679654
87	B.CN.2006.CNE4.HM215413	B	V1HV	-0.6675615400843947	30	long	0.2535002182656756	-0.6675615400843947
88	01_AE.CN.2006.CNE3.HM215410	01_AE	V1HV	2.0	31	long	0.2766858823393456	2.153679653679654
89	B.CH.2001.NAB9PRE_CL_106.EU023928	B	V1HV	2.0	31	long	0.31311631568002796	2.153679653679654
90	A1.TZ.2005.0439_V5_C1.HM215258	other	V1HV	-0.09420411963213146	32	long	0.21	-0.09420411963213146
91	C.ZM.2002.ZM197_7.DQ388515	C	V1HV	2.0	33	long	0.340747340428184	2.153679653679654
92	C.ZA.1998.TV1_29.EU855132	C	V1HV	2.0	33	long	0.3601812731371002	2.153679653679654
93	C.TZ.2004.6631_V3_C10.HM215335	C	V1HV	2.0	33	long	0.373135797901331	2.153679653679654
94	C.TZ.2003.6471_V1_C16.HM215328	C	V1HV	2.0	33	long	0.3814651383091692	2.153679653679654
95	B.US.1996.6244_13_B5_4567.EU289191	B	V1HV	-0.9507819773298184	33	long	0.21	-0.9507819773298184
96	C.CN.2006.CNE58.HM215421	C	V1HV	2.0	33	long	0.21	2.3073593073593073
97	07_BC.CN.2004.CH070_1.EF117255	other	V1HV	-1.154901959985743	34	long	0.2341532511078433	-1.154901959985743
98	D.KE.2001.NKU3006_EC1.JQ715411	other	V1HV	2.0	35	long	0.16440967015425706	2.3073593073593073
99	01_AE.TH.1998.R1166_C1.JQ352783	01_AE	V1HV	2.0	35	long	0.255590329845743	2.3073593073593073
100	B.US.1996.BG1168_1.AY835443	B	V1HV	2.0	36	long	0.12403969440999796	2.3073593073593073
101	C.ZA.2005.CAP244_D3.DQ435684	C	V1HV	2.0	36	long	0.295960305590002	2.3073593073593073
102	C.CN.2007.CNE17.HM215403	C	V1HV	2.0	40	long	0.09196504366755277	2.3073593073593073
103	B.HT.1992.HT593_1.U08444	B	V1HV	0.8337843746564789	42	long	0.25525321443778326	0.8337843746564789
104	CD.TZ.2005.3326_V4_C3.HM215296	other	V5HV	2.0	5	short	0.6156103148660865	2.0
105	C.MW.2003.CE0682_E4.FJ444325	C	V5HV	2.0	6	short	0.6222268691171473	2.0
106	A1.TZ.2004.3718_3_11.HM215306	other	V5HV	2.0	6	short	0.632652017224991	2.0
107	CD.TZ.2004.3337_V2_C6.HM215297	other	V5HV	2.0	6	short	0.6486062792392129	2.0
108	01_AE.CH..ZENV32_0111_5.KU600816	01_AE	V5HV	2.0	6	short	0.6719650436675528	2.0
109	A1C.TZ.2004.6041_V3_C23.HM215321	other	V5HV	2.0	6	short	0.704039694409998	2.0
110	A1.TZ.2005.0439_V5_C1.HM215258	other	V5HV	-0.09420411963213146	7	short	0.79	-0.09420411963213146
111	C.ZA.1998.DU151_02.DQ411851	C	V5HV	2.0	7	short	0.7444096701542571	2.0
112	A1.KE.1995.Q461_E2.AF407156	other	V5HV	2.0	7	short	0.79	2.0
113	A1.TZ.2003.3415_V1_C1.HM215299	other	V5HV	-0.4329736338409396	7	short	0.8866378176786687	-0.4329736338409396
114	C.IN.2000.001428_2_42.EF117266	C	V5HV	-1.4452201961962063	7	short	0.7507128778692908	-1.4452201961962063
115	01_AE.CN.2006.CNE8.HM215427	01_AE	V5HV	2.0	7	short	0.835590329845743	2.0
116	01_AE.CN.2006.CNE59.HM215422	01_AE	V5HV	2.0	7	short	0.875960305590002	2.0
117	B.US.2000.RHPA4259_7.AY835447	B	V5HV	2.0	7	short	0.9080349563324472	2.0
118	C.ZM.2003.ZM246F.FJ496194	C	V5HV	2.0	7	short	0.9313937207607872	2.0
119	02_AG.CM.2004.T250_4.EU513189	other	V5HV	2.0	7	short	0.9473479827750091	2.0
120	C.MW.2004.CE1172_H1.FJ444434	C	V5HV	2.0	7	short	0.9577731308828528	2.0
121	C.TZ.2004.6631_V3_C10.HM215335	C	V5HV	2.0	7	short	0.9643896851339135	2.0
122	C.MW.2007.703010054_2A2.FJ443808	C	V5HV	2.0	7	short	0.6185348616908308	2.153679653679654
123	C.MW.2007.703010200_1E5.FJ443999	C	V5HV	2.0	7	short	0.626864202098669	2.153679653679654
124	CD.TZ..89_F1_2_25.HM215349	other	V5HV	1.4302686057959078	7	short	0.8156327851705881	1.4302686057959078
125	01_AE.TH.1999.C2101_C1.JN944661	01_AE	V5HV	2.0	7	short	0.6398187268628999	2.153679653679654
126	01_AE.TH.1992.TH023_6.KU562843	01_AE	V5HV	2.0	7	short	0.659252659571816	2.153679653679654
127	A1D.KE..BS208_B1.KX364401	other	V5HV	-0.6363880201078557	7	short	0.8294810773030139	-0.6363880201078557
128	A1.RW.1992.92RW008.AY669703	other	V5HV	0.1513698502474604	7	short	0.8414046608030867	0.1513698502474604
129	A1.RW.1992.92RW020_2.EU855131	other	V5HV	0.04638589411601554	7	short	0.8087341374208626	0.04638589411601554
130	01_AE.CN.2007.BJOX028000_10_3.HM215389	01_AE	V5HV	2.0	7	short	0.686883684319972	2.153679653679654
131	07_BC.CN.2007.BJOX002000_03_2.HM215364	other	V5HV	2.0	7	short	0.7233141176606545	2.153679653679654
132	D.UG.1992.UG024_2.U43386	other	V5HV	-2.123955449753905	7	short	0.79	-2.123955449753905
133	D.UG.1993.93UG082.AY669750	other	V5HV	2.0	7	short	0.7668478229643463	2.153679653679654
134	C.ET..286_36.JQ362420	C	V5HV	-0.7772835288524167	7	short	0.7177160631833357	-0.7772835288524167
135	C.ZA.1998.DU422_1.DQ411854	C	V5HV	2.0	7	short	0.8131521770356537	2.153679653679654
136	C.MW..S018_18.	C	V5HV	-1.2218487496163564	7	short	0.8713136890896155	-1.2218487496163564
137	C.MW.1993.MW965_26.U08455	C	V5HV	0.5634810853944107	7	short	0.79	0.5634810853944107
138	G.ES.2008.P1981_C5_3.FJ817369	other	V5HV	2.0	7	short	0.8566858823393456	2.153679653679654
139	B.TT.1994.QH0692_42.AY835439	B	V5HV	2.0	7	short	0.893116315680028	2.153679653679654
140	B.IT.1996.PVO_4.AY835444	B	V5HV	2.0	7	short	0.9207473404281841	2.153679653679654
141	C.IN.1999.16936_2_21.EF117270	C	V5HV	-1.1487416512809248	7	short	0.6549095692716047	-1.1487416512809248
142	A1D.KE..MS208_A1.DQ187010	other	V5HV	0.17916672989870427	7	short	0.8801948197085957	0.17916672989870427
143	C.ZM.2002.ZM215_8.DQ422948	C	V5HV	-0.2924298239020636	7	short	0.8352804251033701	-0.2924298239020636
144	A1.KE.2000.KER2008_12.AY736809	other	V5HV	2.0	7	short	0.9401812731371002	2.153679653679654
145	B.FR.1985.NL43.AY669735	B	V5HV	0.8678844931466221	8	short	0.79	0.8678844931466221
146	B.US..BR07.AY124979	B	V5HV	-0.5114492834995558	8	short	0.854394272960312	-0.5114492834995558
147	D.KE.2001.NKU3006_EC1.JQ715411	other	V5HV	2.0	8	short	0.9531357979013311	2.153679653679654
148	G.CH..NAB13PRE_CL_9.EU023937	other	V5HV	-1.832682665251824	8	short	0.7635007317687097	-1.832682665251824
149	B.PE..H086_8.EF210732	B	V5HV	2.0	8	short	0.9614651383091692	2.153679653679654
150	01_AE.TH.1999.C3347_C11.JX512902	01_AE	V5HV	2.0	8	short	0.6156103148660865	2.3073593073593073
151	02A1.CM.2005.T280_5.EU513183	other	V5HV	-1.1487416512809248	8	short	0.9009792000049636	-1.1487416512809248
152	02_AG.CM.2005.T278_50.EU513198	other	V5HV	2.0	8	short	0.6222268691171473	2.3073593073593073
153	02_AG.CM.2004.T255_34.EU513184	other	V5HV	2.0	8	short	0.632652017224991	2.3073593073593073
154	A1.KE..MI369_A5.DQ187018	other	V5HV	-0.7144426909922262	8	short	0.79	-0.7144426909922262
155	01_AE.TH.1993.TH966_8.U08456	01_AE	V5HV	2.0	8	short	0.6486062792392129	2.3073593073593073
156	01_AE.CN.2007.BJOX025000_01_1.HM215386	01_AE	V5HV	2.0	8	short	0.6719650436675528	2.3073593073593073
157	01_AE.CN.2007.BJOX010000_06_2.HM215373	01_AE	V5HV	2.0	8	short	0.704039694409998	2.3073593073593073
158	C.ZA.2005.CAP256_SU.KF241776	C	V5HV	2.0	8	short	0.7444096701542571	2.3073593073593073
159	B.US.1986.ADA.AY426119	B	V5HV	1.4108497502845951	8	short	0.7697054524600594	1.4108497502845951
160	B.US.2002.APV_17.DQ869023	B	V5HV	2.0	8	short	0.79	2.3073593073593073
161	A1.KE.1996.Q769_D22.AF407158	other	V5HV	2.0	8	short	0.835590329845743	2.3073593073593073
162	B.US.1985.BAL_01.DQ318210	B	V5HV	-0.518557371497695	8	short	0.7257194925336475	-0.518557371497695
163	A1D.KE.1995.Q168_A2.AF407148	other	V5HV	2.0	8	short	0.875960305590002	2.3073593073593073
164	B.US.1985.BAL_26.DQ318211	B	V5HV	-1.3270620870074656	8	short	0.79	-1.3270620870074656
165	A1.KE..BB201_B42.DQ187171	other	V5HV	2.0	8	short	0.9080349563324472	2.3073593073593073
166	01_AE.TH.1993.TH976_17.U08458	01_AE	V5HV	2.0	8	short	0.9313937207607872	2.3073593073593073
167	C.MW.2002.BF1266_431A.HM215360	C	V5HV	1.7328856815327807	8	short	0.7887070081571687	1.7328856815327807
168	B.US.1996.BG1168_1.AY835443	B	V5HV	2.0	8	short	0.9473479827750091	2.3073593073593073
169	A1.KE.1993.BG505_W6M_A5_T332N.DQ208456	other	V5HV	-0.585026652029182	8	short	0.7650495432427803	-0.585026652029182
170	A1.KE.1993.BG505_W6M_C2.DQ208458	other	V5HV	1.7530388925762652	8	short	0.8570239287948644	1.7530388925762652
171	A1.KE.1993.BG505_W6M_C2_T332N.	other	V5HV	0.3490831687795902	8	short	0.8640739761361561	0.3490831687795902
172	A1.KE..BI369_9A.DQ187019	other	V5HV	-0.9430951486635274	8	short	0.79	-0.9430951486635274
173	01_AE.CN.2007.BJOX009000_02_4.HM215372	01_AE	V5HV	2.0	8	short	0.9577731308828528	2.3073593073593073
174	01_AE.CN.2007.BJOX015000_11_5.HM215377	01_AE	V5HV	-0.3106911408763798	8	short	0.79	-0.3106911408763798
175	02_AG.CM.2004.T253_11.EU513191	other	V5HV	2.0	8	short	0.9643896851339135	2.3073593073593073
176	C.MW.2003.CE0393_C3.FJ444215	C	V5HV	2.0	8	short	0.6185348616908308	2.461038961038961
177	C.ZM.2000.ZM53_12.AY423984	C	V5HV	2.0	8	short	0.626864202098669	2.461038961038961
178	C.CN.2006.CNE58.HM215421	C	V5HV	2.0	8	short	0.6398187268628999	2.461038961038961
179	C.ZA.2008.KO426_T78_10.JN681241	C	V5HV	1.6454222693490919	8	short	0.826496505854142	1.6454222693490919
180	A1.KE.2000.KNH1209_18.AY736813	other	V5HV	-1.080921907623926	8	short	0.7558913053477931	-1.080921907623926
181	01_AE.TH.1998.R1166_C1.JQ352783	01_AE	V5HV	2.0	8	short	0.659252659571816	2.461038961038961
182	02_AG.FR.1991.DJ263_8.EU855130	other	V5HV	2.0	8	short	0.686883684319972	2.461038961038961
183	B.CN.2005.DRVI01_0507_12.MK053944	B	V5HV	0.1931245983544616	8	short	0.79	0.1931245983544616
184	B.CN.2005.DRVI01_0507_13.MK053945	B	V5HV	-0.46852108295774486	8	short	0.7952508101887391	-0.46852108295774486
185	01_AE.CN.2007.CNE56.HM215419	01_AE	V5HV	2.0	8	short	0.7233141176606545	2.461038961038961
186	B.CN.2008.DRVI01_0803_16.MK054034	B	V5HV	-0.431798275933005	8	short	0.6638948564423997	-0.431798275933005
187	A1.KE.1994.Q259_17.AF407152	other	V5HV	2.0	8	short	0.7668478229643463	2.461038961038961
188	B.CN.2009.DRVI01_0912_2.MK054067	B	V5HV	-0.431798275933005	8	short	0.9160066179817843	-0.431798275933005
189	B.US.1986.JRCSF.AY669726	B	V5HV	-0.8530352030102525	8	short	0.8272038056437107	-0.8530352030102525
190	A1.KE.1994.Q23_17.AF004885	other	V5HV	1.217354952758995	8	short	0.7535202819849455	1.217354952758995
191	01_AE.TH.1999.R3265_C6.JX512903	01_AE	V5HV	2.0	8	short	0.8131521770356537	2.461038961038961
192	C.ZA.1998.DU172_17.DQ411853	C	V5HV	2.0	8	short	0.8566858823393456	2.461038961038961
193	B.FR.1983.HXB2.K03455	B	V5HV	-0.7603752347538619	8	short	0.8610195314989793	-0.7603752347538619
194	B.US.1986.JRFL.AY669728	B	V5HV	2.0	8	short	0.893116315680028	2.461038961038961
195	D.CD.1983.ELI.K03454	other	V5HV	2.0	8	short	0.9207473404281841	2.461038961038961
196	01_AE.CN.2007.CNE55.HM215418	01_AE	V5HV	2.0	8	short	0.9401812731371002	2.461038961038961
197	BC.CN.2007.CNE40.HM215414	other	V5HV	2.0	8	short	0.9531357979013311	2.461038961038961
198	A1G.CM.2004.T252_7.EU513190	other	V5HV	-1.1456939581989194	8	short	0.6368772140772326	-1.1456939581989194
199	A1.KE..MG505_W0M_A2.DQ208449	other	V5HV	2.0	8	short	0.9614651383091692	2.461038961038961
200	A1.KE.2005.QH209_14M_A2.FJ866118	other	V5HV	2.0	8	short	0.6156103148660865	2.6147186147186146
201	C.MW.2004.CE1176_A3.FJ444437	C	V5HV	1.5561420234381407	8	short	0.7890938043978377	1.5561420234381407
202	07_BC.CN.2004.CH070_1.EF117255	other	V5HV	-1.154901959985743	8	short	0.6808356904032649	-1.154901959985743
203	07_BC.CN.2004.CH117_4.EF117262	other	V5HV	2.0	8	short	0.6222268691171473	2.6147186147186146
204	A1.KE..MB201_A1.DQ187026	other	V5HV	2.0	8	short	0.632652017224991	2.6147186147186146
205	08_BC.CN.2007.CNE53.HM215417	other	V5HV	-1.2255487308425286	8	short	0.7112908215988639	-1.2255487308425286
206	01_AE.TH.1993.CMU02.AY669779	01_AE	V5HV	2.0	8	short	0.6486062792392129	2.6147186147186146
207	07_BC.CN.2007.CNE19.HM215405	other	V5HV	-1.5244014422438312	8	short	0.79	-1.5244014422438312
208	07_BC.CN.2007.CNE20.HM215406	other	V5HV	-2.416381875141365	8	short	0.79	-2.416381875141365
209	01_AE.CN.2006.CNE3.HM215410	01_AE	V5HV	2.0	8	short	0.6719650436675528	2.6147186147186146
210	01_AE.TH.1996.M02138.AY713424	01_AE	V5HV	2.0	8	short	0.704039694409998	2.6147186147186146
211	C.CN.2007.CNE31.HM215412	C	V5HV	1.1335389083702174	8	short	0.835505121211973	1.1335389083702174
212	B.FR.1983.LAI.K02013	B	V5HV	0.06069784035361165	8	short	0.7626542921726503	0.06069784035361165
213	D.UG.1999.A07412M1_VRC12.HM215357	other	V5HV	1.1239495910818271	8	short	0.79	1.1239495910818271
214	B.TT.1995.SC422_8.AY835441	B	V5HV	0.2029022524876606	8	short	0.6921657133720446	0.2029022524876606
215	07_BC.CN.1998.98CN009.AY669747	other	V5HV	-1.1487416512809248	8	short	0.9264044718400232	-1.1487416512809248
216	A1.KE.1994.Q842_D12.AF407160	other	V5HV	2.0	8	short	0.7444096701542571	2.6147186147186146
217	C.ZA.1997.97ZA009.AY118166	C	V5HV	0.28330122870354957	8	short	0.7528207463579293	0.28330122870354957
218	A1.UG.2007.191955_A11.HM215272	other	V5HV	2.0	8	short	0.79	2.6147186147186146
219	02_AG.CM.2004.211_9.EU513187	other	V5HV	2.0	8	short	0.835590329845743	2.6147186147186146
220	C.MW.2007.703010217_B6.KC894109	C	V5HV	2.0	8	short	0.875960305590002	2.6147186147186146
221	41_CD.TZ.2003.6952_V1_C20.HM215343	other	V5HV	-1.7695510786217261	8	short	0.7239243958618371	-1.7695510786217261
222	C.TZ.2003.6838_V1_C35.HM215341	C	V5HV	2.0	8	short	0.9080349563324472	2.6147186147186146
223	A1D.TZ.2003.3468_V1_C12.HM215301	other	V5HV	2.0	8	short	0.9313937207607872	2.6147186147186146
224	B.US.2000.WITO4160_33.AY835451	B	V5HV	1.2599377383511832	8	short	0.85937641702366	1.2599377383511832
225	A1C.TZ.2005.6545_V4_C1.HM215332	other	V5HV	2.0	8	short	0.9473479827750091	2.6147186147186146
226	A1C.TZ.2004.6540_V4_C1.HM215330	other	V5HV	2.0	8	short	0.9577731308828528	2.6147186147186146
227	C.ZM.2003.249M_B10.EU166862	C	V5HV	2.0	8	short	0.9643896851339135	2.6147186147186146
228	B.US.1995.6535_3.AY835438	B	V5HV	2.0	8	short	0.6185348616908308	2.7683982683982684
229	G.ES.2003.X1254_C3.EU885762	other	V5HV	0.2947284872802755	8	short	0.8245144615544143	0.2947284872802755
230	C.ZM..ZM176_66.	C	V5HV	2.0	8	short	0.626864202098669	2.7683982683982684
231	C.IN.2000.26191_2_48.EF117274	C	V5HV	2.0	8	short	0.6398187268628999	2.7683982683982684
232	D.TZ.2005.3016_V5_C45.HM215283	other	V5HV	2.0	8	short	0.659252659571816	2.7683982683982684
233	C.TZ.2005.3168_V4_C10.HM215289	C	V5HV	0.15228834438305647	8	short	0.7276147291477828	0.15228834438305647
234	C.TZ.2005.6322_V4_C1.HM215326	C	V5HV	2.0	8	short	0.686883684319972	2.7683982683982684
235	B.US.1997.62357_14_D3_4589.EU289189	B	V5HV	2.0	8	short	0.7233141176606545	2.7683982683982684
236	B.US.1994.6101_1.AY835434	B	V5HV	-0.835647144215563	8	short	0.757074325627376	-0.835647144215563
237	C.TZ.2001.TZA125_17.JQ362423	C	V5HV	1.6830470382388496	8	short	0.719917982684736	1.6830470382388496
238	G.ES.2005.X2131_C1_B5.FJ817368	other	V5HV	-1.8598377703863633	8	short	0.8252264042917699	-1.8598377703863633
239	B.ES.2007.X2278_C2_B6.FJ817366	B	V5HV	2.0	8	short	0.7668478229643463	2.7683982683982684
240	B.US.1986.YU2.M93258	B	V5HV	1.5562518301218868	8	short	0.7435595450020372	1.5562518301218868
241	C.ZA.1997.ZA012_29.EU855133	C	V5HV	2.0	8	short	0.8131521770356537	2.7683982683982684
242	CD.TZ.2004.3817_V2_C59.HM215310	other	V5HV	2.0	8	short	0.8566858823393456	2.7683982683982684
243	B.CH..ZENV16_1202_7.KU600818	B	V5HV	2.0	8	short	0.893116315680028	2.7683982683982684
244	02_AG.CM.2004.263_8.EU513182	other	V5HV	2.0	8	short	0.9207473404281841	2.7683982683982684
245	A1.UG.2007.191084_B7_19.HM215266	other	V5HV	-1.2365720064370627	8	short	0.7528869476349528	-1.2365720064370627
246	A1C.TZ..246_F3_C10_2.HM215279	other	V5HV	2.0	8	short	0.9401812731371002	2.7683982683982684
247	A1C.RW.1992.92RW009.AY669700	other	V5HV	2.0	8	short	0.9531357979013311	2.7683982683982684
248	B.US.1997.1006_11_C3_1601.EU289183	B	V5HV	2.0	8	short	0.9614651383091692	2.7683982683982684
249	A1.UG.1993.93UG077.AY669704	other	V5HV	2.0	8	short	0.79	2.9220779220779223
250	C.BR.1992.92BR025_9.U15121	C	V5HV	-1.5228787452803376	8	short	0.8355881836398977	-1.5228787452803376
251	A1D.TZ.2004.0815_V3_C3.HM215260	other	V5HV	2.0	8	short	0.7444096701542571	2.9220779220779223
252	B.TH.1993.93TH305.AY669729	B	V5HV	2.0	8	short	0.835590329845743	2.9220779220779223
253	C.MW.2004.1394_C9G1.FJ444527	C	V5HV	-1.1426675035687315	8	short	0.9439996742871107	-1.1426675035687315
254	C.MW.1993.93MW959.AY669739	C	V5HV	2.0	8	short	0.704039694409998	2.9220779220779223
255	C.IN.1993.93IN905.AY669742	C	V5HV	-1.958607314841775	8	short	0.79	-1.958607314841775
256	D.UG.1992.92UG046.AY623599	other	V5HV	2.0	8	short	0.875960305590002	2.9220779220779223
257	A1D.UG.1992.92UG035.AY669755	other	V5HV	-0.4424927980943421	8	short	0.6931475667709538	-0.4424927980943421
258	C.TZ.2001.TZBD_02.JQ362424	C	V5HV	-1.2839966563652008	8	short	0.8338342499727593	-1.2839966563652008
259	A1.UG.1994.94UG103.AY669705	other	V5HV	2.0	8	short	0.6719650436675528	2.9220779220779223
260	D.UG.1992.92UG005.AY669758	other	V5HV	2.0	8	short	0.9080349563324472	2.9220779220779223
261	C.IN.1999.16055_2_3.EF117268	C	V5HV	2.0	8	short	0.6486062792392129	2.9220779220779223
262	01_AE.TH.1992.92TH021.AY669775	01_AE	V5HV	2.0	8	short	0.9313937207607872	2.9220779220779223
263	A1C.RW.1992.92RW026.AY669702	other	V5HV	-1.1674910872937636	8	short	0.7939565629912361	-1.1674910872937636
264	C.ZM.2002.ZM197_7.DQ388515	C	V5HV	2.0	8	short	0.632652017224991	2.9220779220779223
265	A1.UG.1992.UG037_8.U09127	other	V5HV	1.2824521678624317	8	short	0.7952007879506161	1.2824521678624317
266	C.ZM.2003.ZM249_1.DQ388514	C	V5HV	2.0	8	short	0.9473479827750091	2.9220779220779223
267	A1.BE..VLGC_A1.AY669698	other	V5HV	2.0	8	short	0.6222268691171473	2.9220779220779223
268	G.ES.2002.X1193_C1.EU885761	other	V5HV	-1.562931529571839	10	long	1.21	-1.562931529571839
269	G.ES.2004.X1632_S2_B10.FJ817370	other	V5HV	2.0	10	long	1.0356103148660865	2.0
270	02A1.CM.2004.T257_31.EU513185	other	V5HV	2.0	10	long	1.0422268691171472	2.0
271	C.ZM.1998.ZM135_10A.AY424079	C	V5HV	2.0	10	long	1.052652017224991	2.0
272	C.ZM.2003.ZM214_15.DQ388516	C	V5HV	2.0	10	long	1.0686062792392128	2.0
273	G.ES.2006.X2088_C9.EU885764	other	V5HV	-1.843693200505927	10	long	1.21	-1.843693200505927
274	C.IN.2000.0013095_2_11.EF117267	C	V5HV	2.0	10	long	1.0919650436675528	2.0
275	B.CH.2003.NAB5PRE_CL_1.EU023923	B	V5HV	-0.10957898119908573	10	long	1.2650301956079975	-0.10957898119908573
276	01_AE.TH.1999.C1080_C3.JN944660	01_AE	V5HV	2.0	10	long	1.124039694409998	2.0
277	B.FR..BX08_16.GQ855765	B	V5HV	-1.744727494896694	10	long	1.245178283823863	-1.744727494896694
278	A1.KE..BB539_2B13.DQ187240	other	V5HV	2.0	10	long	1.164409670154257	2.0
279	08_BC.CN.1998.98CN006.AY669745	other	V5HV	-0.36754270781527576	10	long	1.21	-0.36754270781527576
280	A1.KE.1996.Q769_H5.AF407159	other	V5HV	2.0	10	long	1.21	2.0
281	A1CD.RW.1992.92RW024.AY669699	other	V5HV	2.0	10	long	1.255590329845743	2.0
282	B.US.1994.7165_18.AY835437	B	V5HV	2.0	10	long	1.295960305590002	2.0
283	01_AE.TH.2000.C4118_9.JQ352782	01_AE	V5HV	2.0	10	long	1.3280349563324472	2.0
284	C.TZ.2003.6471_V1_C16.HM215328	C	V5HV	2.0	10	long	1.3513937207607871	2.0
285	B.US.1995.3988_25.AY835436	B	V5HV	2.0	10	long	1.367347982775009	2.0
286	C.IN.1999.25710_2_43.EF117271	C	V5HV	0.2355284469075489	10	long	1.21	0.2355284469075489
287	D.UG.2006.191821_E6_1.HM215270	other	V5HV	-0.30395830475792435	10	long	1.251651321838794	-0.30395830475792435
288	C.IN.1999.16845_2_22.EF117269	C	V5HV	0.8147415578183892	10	long	1.21	0.8147415578183892
289	B.US.1998.1056_10_TA11_1826.EU289186	B	V5HV	2.0	10	long	1.3777731308828527	2.0
290	C.TZ.2004.0921_V2_C14.HM215262	C	V5HV	-1.7212463990471711	10	long	1.1820861757370902	-1.7212463990471711
291	C.IN.2000.00836_2_5.EF117265	C	V5HV	2.0	10	long	1.3843896851339135	2.0
292	D.UG.1998.57128_VRC15.AY736829	other	V5HV	2.0	10	long	1.0385348616908308	2.153679653679654
293	B.US.2004.CAAN5342.AY835452	B	V5HV	0.49011867502467005	10	long	1.21	0.49011867502467005
294	C.ZM.1998.ZM55_28A.AY423971	C	V5HV	2.0	10	long	1.046864202098669	2.153679653679654
295	C.ZA.2005.CAP244_D3.DQ435684	C	V5HV	2.0	10	long	1.0598187268628998	2.153679653679654
296	C.ZA.2005.CAP88_6M_C10.KU198436	C	V5HV	2.0	10	long	1.079252659571816	2.153679653679654
297	C.MW.2004.CE1086_B2.FJ444395	C	V5HV	2.0	10	long	1.106883684319972	2.153679653679654
298	07_BC.CN.2004.CH038_12.EF042692	other	V5HV	-0.6946486305533762	10	long	1.21	-0.6946486305533762
299	B.US..MN_3.HM215430	B	V5HV	2.0	10	long	1.1433141176606543	2.153679653679654
300	C.CN.2007.CNE30.HM215411	C	V5HV	2.0	10	long	1.1868478229643462	2.153679653679654
301	A1.KE..MB539_2B7.DQ187082	other	V5HV	2.0	10	long	1.2331521770356537	2.153679653679654
302	B.HT.1992.HT593_1.U08444	B	V5HV	0.8337843746564789	10	long	1.2552532144377833	0.8337843746564789
303	07_BC.CN.2007.CNE21.HM215407	other	V5HV	-1.343039817257151	10	long	1.21	-1.343039817257151
304	07_BC.CN.2004.CH181_12.EF117259	other	V5HV	-1.2006594505464183	10	long	1.2274665937408564	-1.2006594505464183
305	C.CN.2007.CNE17.HM215403	C	V5HV	2.0	10	long	1.2766858823393457	2.153679653679654
306	B.CN.2004.CNE10.HM215397	B	V5HV	0.4913616938342727	10	long	1.255588899648904	0.4913616938342727
307	B.CN.2006.CNE4.HM215413	B	V5HV	-0.6675615400843947	11	long	1.2549051735048025	-0.6675615400843947
308	B.CH..ZENV07_0504_15.KU600814	B	V5HV	2.0	11	long	1.3131163156800278	2.153679653679654
309	C.TZ.2005.3637_V5_C3.HM215305	C	V5HV	-0.1272611725273312	11	long	1.1543335786412308	-0.1272611725273312
310	02A1.CM.2004.242_14.EU513188	other	V5HV	2.0	11	long	1.340747340428184	2.153679653679654
311	C.IN.1999.25711_2_4.EF117272	C	V5HV	2.0	11	long	1.3601812731371001	2.153679653679654
312	C.ZA.1999.DU156_12.DQ411852	C	V5HV	1.6543565778777676	11	long	1.178315293454808	1.6543565778777676
313	A1.KE.2000.KER2018_11.AY736810	other	V5HV	2.0	11	long	1.373135797901331	2.153679653679654
314	A1.TZ.2005.0330_V4_C3.HM215257	other	V5HV	2.0	11	long	1.3814651383091692	2.153679653679654
315	B.CH..ZENV91_0505_12.KU600815	B	V5HV	2.0	11	long	1.21	2.3073593073593073
316	B.US.1995.5768_4.AY835435	B	V5HV	2.0	11	long	1.164409670154257	2.3073593073593073
317	A1.RW.1993.93RW029.AY669697	other	V5HV	2.0	11	long	1.255590329845743	2.3073593073593073
318	B.US.2003.APV_6.DQ869030	B	V5HV	2.0	11	long	1.124039694409998	2.3073593073593073
319	C.TZ.2005.6785_V5_C14.HM215338	C	V5HV	-0.47495519296315475	11	long	1.2534034852487657	-0.47495519296315475
320	C.ZA.2007.704809221_1B3.FJ444103	C	V5HV	2.0	11	long	1.295960305590002	2.3073593073593073
321	B.US.2001.APV_13.DQ869019	B	V5HV	-0.14508697769214446	11	long	1.2214418136774265	-0.14508697769214446
322	A1.UG.1992.92UG031.AY669701	other	V5HV	2.0	11	long	1.0919650436675528	2.3073593073593073
323	B.US.1998.AC10_29.AY835446	B	V5HV	2.0	11	long	1.3280349563324472	2.3073593073593073
324	D.UG.1992.92UG038.AY669759	other	V5HV	2.0	11	long	1.0686062792392128	2.3073593073593073
325	C.ZA.2005.CAP210_E8.DQ435683	C	V5HV	1.7919445563701935	11	long	1.21	1.7919445563701935
326	C.ZM.1996.96ZM651_02.AF286224	C	V5HV	2.0	12	long	1.3513937207607871	2.3073593073593073
327	B.US.1997.1012_11_TC21_3257.EU289184	B	V5HV	1.5427507567325747	12	long	1.21	1.5427507567325747
328	B.US.1997.SS1196_1.AY835442	B	V5HV	2.0	12	long	1.052652017224991	2.3073593073593073
329	B.US.1996.6244_13_B5_4567.EU289191	B	V5HV	-0.9507819773298184	12	long	1.21	-0.9507819773298184
330	C.TZ.2003.3873_V1_C24.HM215311	C	V5HV	-0.5228787452803376	12	long	1.21	-0.5228787452803376
331	A1CD.TZ.2004.3103_V3_C10.HM215288	other	V5HV	0.3014640731432998	13	long	1.2513370349829822	0.3014640731432998
332	C.TZ.2004.6644_V2_C33.HM215336	C	V5HV	-1.3279021420642825	13	long	1.2553776438728663	-1.3279021420642825
333	07_BC.CN.2004.CH119_10.EF117261	other	V5HV	2.0	13	long	1.367347982775009	2.3073593073593073
334	08_BC.CN.2007.CNE52.HM215416	other	V5HV	1.6403522225951397	13	long	1.2455095034089414	1.6403522225951397
335	01_AE.CH..ZENV92_1008_8.KU600817	01_AE	V5HV	2.0	15	long	1.0422268691171472	2.3073593073593073
336	B.US.2000.THRO4156.AY835448	B	V5HV	2.0	17	long	1.3777731308828527	2.3073593073593073
337	CD.TZ.2004.6480_V4_C25.HM215329	other	V5HV	-0.2388241868442686	17	long	1.184728679320835	-0.2388241868442686
338	C.TZ.2003.0077_V1_C16.HM215254	C	V5HV	2.0	24	long	1.0356103148660865	2.3073593073593073
