# Supplementary material for: Contemporary HIV-1 consensus Env with AI-assisted redesigned hypervariable loops promote antibody binding
Source: Nat Commun. 2024 May 9;15:3924. doi: 10.1038/s41467-024-48139-x (PMC11082178; doi:10.1038/s41467-024-48139-x)
Supplement: Supplementary file 3 — Source Data [file 41467_2024_48139_MOESM3_ESM.zip › SourceData/figs2b.VRC26.25-IC50.B.V2HV-short-long.csv]

	seqname	subtype	HV	IC50	Length	catagory	X	IC50_out
0	B.US.1986.YU2.M93258	B	V2HV	2.0	4	short	-0.21	2.0
1	B.US.1994.6101_1.AY835434	B	V2HV	2.0	4	short	-0.27160855384559857	2.0
2	B.US.1994.7165_18.AY835437	B	V2HV	2.0	4	short	-0.1483914461544014	2.0
3	B.PE..H086_8.EF210732	B	V2HV	2.0	4	short	-0.3261625751216244	2.0
4	B.CN.2004.CNE12.HM215399	B	V2HV	2.0	4	short	-0.09383742487837562	2.0
5	B.TT.1995.SC422_8.AY835441	B	V2HV	2.0	13	long	0.21	2.0
6	B.US.1995.5768_4.AY835435	B	V2HV	2.0	13	long	0.14839144615440142	2.0
7	B.TT.1994.QH0515_1.AY835440	B	V2HV	2.0	14	long	0.27160855384559857	2.0
8	B.IT.1996.PVO_4.AY835444	B	V2HV	-1.7349462114959853	16	long	0.21	-1.7349462114959853
9	B.TT.1994.QH0692_42.AY835439	B	V2HV	2.0	16	long	0.09383742487837562	2.0
10	B.IT.1996.PVO_4.AY835444	B	V5HV	-1.7349462114959853	7	short	0.79	-1.7349462114959853
11	B.TT.1994.QH0692_42.AY835439	B	V5HV	2.0	7	short	0.79	2.0
12	B.US.2000.RHPA4259_7.AY835447	B	V5HV	2.0	7	short	0.7283914461544014	2.0
13	B.US.1995.5768_4.AY835435	B	V5HV	2.0	11	long	1.21	2.0
14	B.CN.2006.CNE4.HM215413	B	V5HV	2.0	11	long	1.1483914461544014	2.0
15	B.US.1998.AC10_29.AY835446	B	V5HV	-1.5088484995143023	11	long	1.21	-1.5088484995143023
16	B.US.1997.SS1196_1.AY835442	B	V5HV	2.0	12	long	1.2716085538455986	2.0
17	B.US.2000.THRO4156.AY835448	B	V5HV	1.498648207094033	17	long	1.21	1.498648207094033
