# Supplementary material for: Contemporary HIV-1 consensus Env with AI-assisted redesigned hypervariable loops promote antibody binding
Source: Nat Commun. 2024 May 9;15:3924. doi: 10.1038/s41467-024-48139-x (PMC11082178; doi:10.1038/s41467-024-48139-x)
Supplement: Supplementary file 3 — Source Data [file 41467_2024_48139_MOESM3_ESM.zip › SourceData/fig2a.PGT145.short_vs_long.csv]

	seqname	subtype	HV	IC50	Length	catagory
0	C.ZM.1998.ZM55_28A.AY423971	C	V1HV	-0.03515133610115895	7	short
1	CD.TZ.2006.6811_V7_C18.HM215340	other	V1HV	2.0	7	short
2	C.TZ.2004.0921_V2_C14.HM215262	C	V1HV	-1.784309573746797	7	short
3	C.ZA.2008.CAP304_2_00_F6_6.KC154018	C	V1HV	1.1181654852431238	7	short
4	C.ZA.2009.21561324_D3_B5.HQ615961	C	V1HV	-0.7375489102695706	8	short
5	C.ZM.2003.ZM246F.FJ496194	C	V1HV	2.0	8	short
6	D.UG.1994.94UG114.AY494966	other	V1HV	1.3033839949589578	9	short
7	C.ZA.2007.20417927_07.JQ352785	C	V1HV	1.3072606421450053	9	short
8	C.ZM.2000.ZM53_12.AY423984	C	V1HV	-0.3137928755175893	9	short
9	A1.TZ.2005.0330_V4_C3.HM215257	other	V1HV	-0.03258776201693684	9	short
10	A1D.KE..BS208_B1.KX364401	other	V1HV	-3.3485862901776295	9	short
11	G.ES.2006.X2088_C9.EU885764	other	V1HV	2.0	9	short
12	A1.RW.1992.92RW020_2.EU855131	other	V1HV	0.7113684965747115	9	short
13	B.CH..ZENV07_0504_15.KU600814	B	V1HV	-0.583359492661719	9	short
14	CD.TZ..89_F1_2_25.HM215349	other	V1HV	0.39752114686764034	10	short
15	C.IN.1999.25710_2_43.EF117271	C	V1HV	-2.899663924066304	10	short
16	C.ZA.2009.CAP341_2_00_C10_18.KC154027	C	V1HV	-1.853871964321762	10	short
17	C.IN.1993.93IN905.AY669742	C	V1HV	-1.1326444885178475	10	short
18	C.ZA.2006.CAP260_2_00_TA1_1B.JN681228	C	V1HV	0.08600370561838196	11	short
19	D.UG.2006.191821_E6_1.HM215270	other	V1HV	-0.8125074810195749	11	short
20	C.MW..S018_18.	C	V1HV	-2.57969761482131	11	short
21	C.MW.2007.703010054_2A2.FJ443808	C	V1HV	2.0	11	short
22	C.ZA.2005.19252094_A5_G2.HQ615953	C	V1HV	-0.9281179926938746	11	short
23	C.ZA.2008.SO032_A2_8_1.KF114894	C	V1HV	2.0	11	short
24	C.MW.2007.703010217_B6.KC894109	C	V1HV	-1.537602002101044	11	short
25	C.ZA.2005.CAP45_G3.DQ435682	C	V1HV	-2.8143445410797843	11	short
26	C.ZM.2002.ZM233_6.DQ388517	C	V1HV	-1.6751005029476866	11	short
27	C.ZM.2002.ZM215_8.DQ422948	C	V1HV	2.0	11	short
28	C.ZM.2000.ZM109_4.AY424138	C	V1HV	-1.484841742512609	11	short
29	C.IN.2000.26191_2_48.EF117274	C	V1HV	-1.275724130399211	11	short
30	07_BC.CN.2007.CNE20.HM215406	other	V1HV	-0.9056686507229038	11	short
31	02A1.CM.2005.T280_5.EU513183	other	V1HV	-1.537602002101044	11	short
32	B.US.2007.EN3C059.MN516428	B	V1HV	2.0	31	long
33	B.US.2007.EN3C045.MN516427	B	V1HV	-0.029327757310280634	31	long
34	B.US.2007.EN3C061.MN516429	B	V1HV	0.1031535025486813	31	long
35	B.US.2007.EN3C041.MN516426	B	V1HV	0.4959881178705693	31	long
36	B.US.2007.EN3C075.MN516432	B	V1HV	0.49587721529542544	31	long
37	B.US.2007.EN3C028.MN516424	B	V1HV	0.5400039448500267	31	long
38	B.US.2007.EN3C016.MN516423	B	V1HV	0.5513035818962274	31	long
39	01_AE.CN.2006.CNE3.HM215410	01_AE	V1HV	-0.5985994592184559	31	long
40	B.US.2007.EN3C068.MN516430	B	V1HV	0.409679570060356	31	long
41	C.ZA.2007.704010083_B8.FJ443671	C	V1HV	0.4427932259397691	31	long
42	B.US.2007.EN3C040.MN516425	B	V1HV	0.704416505111373	31	long
43	B.US.2007.EN3C073.MN516431	B	V1HV	0.791971201020768	31	long
44	B.US.2007.EN3C084.MN516433	B	V1HV	0.6768124529052592	31	long
45	B.US.2007.EN3C088.MN516434	B	V1HV	0.8315114454797254	31	long
46	B.US.2007.EN3D006.MN516435	B	V1HV	2.0	31	long
47	B.US.2007.EN3D020.MN516436	B	V1HV	0.5080716165993752	31	long
48	B.US.2007.EN3D054.MN516437	B	V1HV	0.09621458534640519	31	long
49	B.US.2007.EN3D059.MN516438	B	V1HV	1.1337304666245487	31	long
50	B.US.2007.EN3D066.MN516439	B	V1HV	0.315235409617727	31	long
51	B.US.2007.EN3D069.MN516440	B	V1HV	0.19813451983167588	31	long
52	B.CH.2001.NAB9PRE_CL_106.EU023928	B	V1HV	0.7403626894942439	31	long
53	B.US.2007.EN3D079.MN516442	B	V1HV	0.4510338251393673	31	long
54	A1.TZ.2005.0439_V5_C1.HM215258	other	V1HV	0.5774917998372253	32	long
55	C.IN.2016.329_16_C1.MK076647	C	V1HV	2.0	32	long
56	O.FR.2008.RBF189.GU936016	other	V1HV	2.0	32	long
57	C.ZA.2008.KO459_T68_4.JN681242	C	V1HV	-2.221848749616356	32	long
58	C.IN.2016.329_16_D5.MK076655	C	V1HV	2.0	32	long
59	C.ZM.2002.ZM197_7.DQ388515	C	V1HV	-0.26346008469532006	33	long
60	C.CN.2006.CNE58.HM215421	C	V1HV	-0.9968842829001938	33	long
61	A1.KE.2005.QF495_23M_D1.FJ866116	other	V1HV	2.0	33	long
62	B.US.1996.6244_13_B5_4567.EU289191	B	V1HV	0.9720787365116952	33	long
63	C.TZ.2003.6471_V1_C16.HM215328	C	V1HV	2.0	33	long
64	C.ZA.1998.TV1_29.EU855132	C	V1HV	0.7866066331854259	33	long
65	A1.KE.2005.QF495_23M_B2.FJ866115	other	V1HV	2.0	33	long
66	B.US.2007.EN3D071.MN516441	B	V1HV	-0.9104481171135459	33	long
67	C.ZA.2009.KO243_H6_3.KF114892	C	V1HV	-1.8239087409443189	33	long
68	C.TZ.2004.6631_V3_C10.HM215335	C	V1HV	2.0	33	long
69	07_BC.CN.2004.CH070_1.EF117255	other	V1HV	-2.8409745087750946	34	long
70	01_AE.TH.1998.R1166_C1.JQ352783	01_AE	V1HV	0.4732547976881949	35	long
71	D.KE.2001.NKU3006_EC1.JQ715411	other	V1HV	2.0	35	long
72	A1.KE.2005.QH359_21M_C1.FJ866121	other	V1HV	-0.09691001300805639	36	long
73	B.US.1996.BG1168_1.AY835443	B	V1HV	2.0	36	long
74	C.ZA.2005.CAP244_D3.DQ435684	C	V1HV	1.0276512662873198	36	long
75	C.CN.2007.CNE17.HM215403	C	V1HV	-0.8810742471742233	40	long
76	B.HT.1992.HT593_1.U08444	B	V1HV	-1.2365720064370627	42	long
77	C.TZ.2003.6471_V1_C16.HM215328	C	V2HV	2.0	3	short
78	C.ZA.2008.CA457_H1_1.JN681222	C	V2HV	2.0	3	short
79	A1.KE.2005.QH359_21M_D1.FJ866122	other	V2HV	2.0	4	short
80	B.US.2007.EN3C073.MN516431	B	V2HV	0.791971201020768	4	short
81	A1D.KE.1995.Q168_B23.AF407149	other	V2HV	2.0	4	short
82	B.US.2007.EN3C068.MN516430	B	V2HV	0.409679570060356	4	short
83	B.US.2007.EN3C061.MN516429	B	V2HV	0.1031535025486813	4	short
84	B.US.2007.EN3C059.MN516428	B	V2HV	2.0	4	short
85	C.ZA.2007.19715820_A10_H2.HQ615950	C	V2HV	-1.494850021680094	4	short
86	B.US.2007.EN3C045.MN516427	B	V2HV	-0.029327757310280634	4	short
87	B.US.1994.6101_1.AY835434	B	V2HV	2.0	4	short
88	B.US.2007.EN3C041.MN516426	B	V2HV	0.4959881178705693	4	short
89	B.US.1986.YU2.M93258	B	V2HV	-1.0679729359373784	4	short
90	B.US.2007.EN3C075.MN516432	B	V2HV	0.49587721529542544	4	short
91	B.US.2007.EN3C040.MN516425	B	V2HV	0.704416505111373	4	short
92	B.US.2007.EN3C028.MN516424	B	V2HV	0.5400039448500267	4	short
93	B.US.2007.EN3C016.MN516423	B	V2HV	0.5513035818962274	4	short
94	A1D.KE.1995.Q168_A2.AF407148	other	V2HV	0.2144994537108812	4	short
95	B.CN.2004.CNE12.HM215399	B	V2HV	2.0	4	short
96	B.FR.1985.NL43.AY669735	B	V2HV	-2.180199511692861	4	short
97	01_AE.CN.2007.BJOX028000_10_3.HM215389	01_AE	V2HV	1.5340197566751905	4	short
98	CD.TZ.2004.6480_V4_C25.HM215329	other	V2HV	2.0	4	short
99	C.ZA.2009.20286961_C1_H8.HQ615960	C	V2HV	0.5663196215248113	4	short
100	B.US.2007.EN3C084.MN516433	B	V2HV	0.6768124529052592	4	short
101	B.US.2007.EN3C088.MN516434	B	V2HV	0.8315114454797254	4	short
102	B.US.2007.EN3D079.MN516442	B	V2HV	0.4510338251393673	4	short
103	01_AE.TH.1993.TH976_17.U08458	01_AE	V2HV	2.0	4	short
104	A1D.UG.1992.92UG035.AY669755	other	V2HV	-1.0969100130080565	4	short
105	C.ZM.2002.ZM215_8.DQ422948	C	V2HV	2.0	4	short
106	B.US.2007.EN3D006.MN516435	B	V2HV	2.0	4	short
107	C.ZA.2007.722_G4_16.JN967798	C	V2HV	-1.0705810742857071	4	short
108	B.US.1994.7165_18.AY835437	B	V2HV	-1.157952711490362	4	short
109	B.PE..H086_8.EF210732	B	V2HV	-2.6989700043360187	4	short
110	A1.TZ.2004.3718_3_11.HM215306	other	V2HV	-1.337242168318426	4	short
111	B.US.2007.EN3D069.MN516440	B	V2HV	0.19813451983167588	4	short
112	B.US.2007.EN3D066.MN516439	B	V2HV	0.315235409617727	4	short
113	C.TZ.2005.6040_V4_C15.HM215320	C	V2HV	-2.0	4	short
114	B.US.2007.EN3D059.MN516438	B	V2HV	1.1337304666245487	4	short
115	B.US.2007.EN3D054.MN516437	B	V2HV	0.09621458534640519	4	short
116	B.US.2007.EN3D020.MN516436	B	V2HV	0.5080716165993752	4	short
117	B.US.2007.EN3D071.MN516441	B	V2HV	-0.9104481171135459	4	short
118	BC.CN.2006.CNE7.HM215426	other	V2HV	-0.5867002359187482	15	long
119	C.ZA.2009.20965238.HQ595751	C	V2HV	2.0	15	long
120	C.IN.2015.329_15_A1.MK076610	C	V2HV	2.0	15	long
121	G.ES.2006.X2088_C9.EU885764	other	V2HV	2.0	15	long
122	C.MW.2005.CE2010_F5.FJ444561	C	V2HV	2.0	15	long
123	C.ZM.1998.ZM135_10A.AY424079	C	V2HV	2.0	15	long
124	C.ZM.2002.ZM197_7.DQ388515	C	V2HV	-0.26346008469532006	15	long
125	C.BW.2006.3603_C11_13.KC154015	C	V2HV	2.0	15	long
126	C.TZ.2005.3637_V5_C3.HM215305	C	V2HV	2.0	15	long
127	C.TZ.2001.556_F2_3_25.HM215317	C	V2HV	2.0	15	long
128	02_AG.CM.2004.T251_18.EU513196	other	V2HV	-0.40178966919726283	15	long
129	C.IN.2015.329_15_B1.MK076614	C	V2HV	2.0	15	long
130	C.ZA.2008.20803520.HQ595748	C	V2HV	-0.4672456210075022	16	long
131	B.TT.1994.QH0692_42.AY835439	B	V2HV	2.0	16	long
132	C.ZA.2009.KO243_H6_3.KF114892	C	V2HV	-1.8239087409443189	16	long
133	08_BC.CN.1998.98CN006.AY669745	other	V2HV	2.0	16	long
134	C.IN.2000.0013095_2_11.EF117267	C	V2HV	1.1860036838341574	16	long
135	B.IT.1996.PVO_4.AY835444	B	V2HV	-0.6456802300085478	16	long
136	02_AG.CM.2005.T278_50.EU513198	other	V2HV	1.3135867358044717	16	long
137	C.TZ.2000.98_F4_H5_13.HQ659642	C	V2HV	2.0	17	long
138	C.ZA.2008.20927783.HQ595750	C	V2HV	-1.4202164033831899	17	long
139	01_AE.TH.1993.CMU02.AY669779	01_AE	V2HV	0.15432048487530114	18	long
140	02_AG.CM.2004.263_8.EU513182	other	V2HV	1.4105241725861883	18	long
141	CD.TZ.2004.3817_V2_C59.HM215310	other	V2HV	2.0	18	long
142	C.ZA.2008.SO607_B6_9.KF114895	C	V2HV	2.0	19	long
143	B.CH..ZENV07_0504_15.KU600814	B	V2HV	-0.583359492661719	19	long
144	C.CN.2007.CNE30.HM215411	C	V2HV	1.4081721014970536	20	long
145	C.IN.2015.330_15_E36.MK076706	C	V2HV	0.3820170425748684	20	long
146	C.IN.2015.330_15_C36.MK076700	C	V2HV	2.0	20	long
147	C.IN.2015.330_15_D36.MK076705	C	V2HV	2.0	20	long
148	B.US.1996.6244_13_B5_4567.EU289191	B	V2HV	0.9720787365116952	20	long
149	C.IN.2016.330_16_D4.MK076712	C	V2HV	0.6404814369704218	23	long
150	C.IN.2016.330_16_A2.MK076707	C	V2HV	2.0	25	long
151	C.IN.2016.330_16_H2.MK076724	C	V2HV	0.5954962218255742	25	long
152	C.ZA.2008.20355851_20.JQ352789	C	V2HV	0.09025805293131633	26	long
153	A1.KE.2005.QF495_23M_B2.FJ866115	other	V2HV	2.0	41	long
154	A1.KE.2005.QF495_23M_D1.FJ866116	other	V2HV	2.0	41	long
155	A1.KE.2005.QF495_23M_A3.FJ866114	other	V2HV	2.0	41	long
156	A1.KE.2005.QF495_23M_A1.FJ866113	other	V2HV	2.0	41	long
157	C.ZA.2009.20286961_C1_H8.HQ615960	C	V4HV	0.5663196215248113	0	short
158	C.ZA.2005.CAP258_2_00_X_23.JN681227	C	V4HV	-0.3990271043132517	0	short
159	C.ZA.2008.SO186_H6_5.JN681247	C	V4HV	-3.0	1	short
160	C.ZA.2009.21561324_D3_B5.HQ615961	C	V4HV	-0.7375489102695706	1	short
161	C.KE.1997.QC406_70M_F3.FJ866133	C	V4HV	2.0	1	short
162	C.ZA.2006.CAP177_1A3.KC894133	C	V4HV	-0.9318141382538383	1	short
163	C.ZA.2008.KO426_T78_10.JN681241	C	V4HV	2.0	1	short
164	C.ZA.2008.SO405_T24_5.JN681248	C	V4HV	2.0	1	short
165	C.MW.2002.BF1266_431A.HM215360	C	V4HV	0.4044881954088587	1	short
166	01_AE.CN.2007.CNE55.HM215418	01_AE	V4HV	-2.899663924066304	1	short
167	C.ZA.2009.CAP332_2_00_C10_1.KF114887	C	V4HV	2.0	1	short
168	C.ZM.2000.ZM109_4.AY424138	C	V4HV	-1.484841742512609	1	short
169	C.TZ.2006.6146_V7_C23.HM215324	C	V4HV	0.8457180179666587	2	short
170	C.ZA.2008.CAP326_2_00_D9_2.KC154024	C	V4HV	-1.0705810742857071	2	short
171	C.ZA.2009.21261106_C12_H2.HQ615956	C	V4HV	-1.1426675035687315	2	short
172	C.ZA.2009.CAP340_2_00_B3_16.KC154026	C	V4HV	-0.38827669199265824	2	short
173	C.ZA.2006.CAP40_2_01_A3_5.JN681231	C	V4HV	2.0	2	short
174	C.ZA.2006.2768732_C5_16.HQ615952	C	V4HV	-1.2676062401770316	2	short
175	C.ZM.1998.ZM135_10A.AY424079	C	V4HV	2.0	2	short
176	C.ZA.2008.CT885_H3_2.JN967797	C	V4HV	2.0	2	short
177	C.TZ.2003.3301_V1_C24.HM215294	C	V4HV	-0.34769562797658243	2	short
178	C.ZA.2008.CAP292_2_00_12_4.JN681254	C	V4HV	2.0	2	short
179	C.ZA.2007.705010198_TF.KC156130	C	V4HV	0.1931245983544616	2	short
180	C.ZA.1997.ZA012_29.EU855133	C	V4HV	-0.01373897384720688	2	short
181	C.MW.2007.703010228_1C4.FJ444031	C	V4HV	-0.978810700930062	2	short
182	01_AE.TH.2000.C4118_9.JQ352782	01_AE	V4HV	-2.8433297234458736	3	short
183	C.MW.2003.CE0682_E4.FJ444325	C	V4HV	1.41423274587285	3	short
184	C.ZA.2008.CA327_D2_2.JN681220	C	V4HV	2.0	3	short
185	C.ZA.2007.705010067_TF.KC156125	C	V4HV	-0.09745322068600858	3	short
186	C.ZA.1998.DU151_02.DQ411851	C	V4HV	-2.1482220322449175	3	short
187	C.ZA.2007.705010185_TF.KC156129	C	V4HV	-0.44611697335612566	3	short
188	C.ET..286_36.JQ362420	C	V4HV	-2.5228787452803374	3	short
189	C.ET.2002.288_38.JQ362421	C	V4HV	0.41664050733828095	3	short
190	C.ZA.2008.KO870_C2_10.JN681244	C	V4HV	0.9328794578237992	3	short
191	C.ZA.2005.CAP45_G3.DQ435682	C	V4HV	-2.8143445410797843	3	short
192	C.ZA.2005.CAP88_6M_C10.KU198436	C	V4HV	2.0	3	short
193	C.ZA.2007.722_G4_16.JN967798	C	V4HV	-1.0705810742857071	3	short
194	C.ZA.2007.3514597.HQ595759	C	V4HV	-1.275724130399211	3	short
195	C.TZ.2003.6838_V1_C35.HM215341	C	V4HV	-0.18571244035701348	3	short
196	D.UG.1994.94UG118.AY669751	other	V4HV	-1.5528419686577808	3	short
197	C.ZA.2008.20355851_20.JQ352789	C	V4HV	0.09025805293131633	3	short
198	B.US.2007.EN3C075.MN516432	B	V4HV	0.49587721529542544	19	long
199	B.US.2007.EN3C028.MN516424	B	V4HV	0.5400039448500267	19	long
200	B.US.2007.EN3C045.MN516427	B	V4HV	-0.029327757310280634	19	long
201	B.US.2007.EN3C059.MN516428	B	V4HV	2.0	19	long
202	B.US.2007.EN3C016.MN516423	B	V4HV	0.5513035818962274	19	long
203	C.IN.2015.329_15_A1.MK076610	C	V4HV	2.0	19	long
204	B.US.2007.EN3C061.MN516429	B	V4HV	0.1031535025486813	19	long
205	B.US.2007.EN3C068.MN516430	B	V4HV	0.409679570060356	19	long
206	B.US.2007.EN3D079.MN516442	B	V4HV	0.4510338251393673	19	long
207	C.CN.2006.CNE58.HM215421	C	V4HV	-0.9968842829001938	19	long
208	B.US.2007.EN3C040.MN516425	B	V4HV	0.704416505111373	19	long
209	B.US.2007.EN3D071.MN516441	B	V4HV	-0.9104481171135459	19	long
210	B.US.2007.EN3D066.MN516439	B	V4HV	0.315235409617727	19	long
211	B.US.2007.EN3C073.MN516431	B	V4HV	0.791971201020768	19	long
212	B.US.2007.EN3D059.MN516438	B	V4HV	1.1337304666245487	19	long
213	B.US.2007.EN3D054.MN516437	B	V4HV	0.09621458534640519	19	long
214	B.US.2007.EN3D020.MN516436	B	V4HV	0.5080716165993752	19	long
215	B.US.2007.EN3D006.MN516435	B	V4HV	2.0	19	long
216	B.US.2007.EN3C088.MN516434	B	V4HV	0.8315114454797254	19	long
217	B.US.2007.EN3C084.MN516433	B	V4HV	0.6768124529052592	19	long
218	B.US.2007.EN3D069.MN516440	B	V4HV	0.19813451983167588	19	long
219	B.US.2007.EN3C041.MN516426	B	V4HV	0.4959881178705693	19	long
220	B.US.2002.APV_17.DQ869023	B	V4HV	-0.3115801779972894	20	long
221	C.IN.2016.330_16_E6.MK076720	C	V4HV	-1.6989700043360187	20	long
222	B.US.1997.1012_11_TC21_3257.EU289184	B	V4HV	-1.9609429819665563	20	long
223	A1D.TZ.2003.3468_V1_C12.HM215301	other	V4HV	2.0	20	long
224	C.CN.2007.CNE30.HM215411	C	V4HV	1.4081721014970536	20	long
225	B.TH.1993.93TH305.AY669729	B	V4HV	-1.494850021680094	20	long
226	O.FR.2008.RBF189.GU936016	other	V4HV	2.0	20	long
227	B.US.1994.7165_18.AY835437	B	V4HV	-1.157952711490362	20	long
228	C.ZA.2005.CAP210_TA5.KC894136	C	V4HV	1.6169898507893268	20	long
229	C.ZA.2005.CAP210_E8.DQ435683	C	V4HV	1.8286399211071884	20	long
230	C.IN.2016.329_16_C1.MK076647	C	V4HV	2.0	21	long
231	C.IN.2016.329_16_D5.MK076655	C	V4HV	2.0	21	long
232	C.ZA.2009.21369737_G11_F2.HQ615941	C	V4HV	2.0	21	long
233	C.MW.2003.CE0665_F2.KC894076	C	V4HV	-0.5391021572434522	21	long
234	02_AG.CM.2005.T278_50.EU513198	other	V4HV	1.3135867358044717	21	long
235	C.IN.2016.330_16_H2.MK076724	C	V4HV	0.5954962218255742	22	long
236	C.ZA.2008.CA457_H1_1.JN681222	C	V4HV	2.0	25	long
237	C.ZA.2008.20915593.HQ595749	C	V5HV	-2.6989700043360187	4	short
238	CD.TZ.2005.3326_V4_C3.HM215296	other	V5HV	-2.0457574905606752	5	short
239	N.FR.2011.N1_FR_2011.JN572926	other	V5HV	2.0	5	short
240	A1C.TZ.2004.6041_V3_C23.HM215321	other	V5HV	0.3721181383444831	6	short
241	A1.TZ.2004.3718_3_11.HM215306	other	V5HV	-1.337242168318426	6	short
242	C.MW.2003.CE0682_E4.FJ444325	C	V5HV	1.41423274587285	6	short
243	CD.TZ.2004.3337_V2_C6.HM215297	other	V5HV	2.0	6	short
244	C.TZ.2005.0933_V4_C4.HM215352	C	V5HV	2.0	6	short
245	O.CM.1996.YBF32.AJ236417	other	V5HV	2.0	6	short
246	01_AE.CH..ZENV32_0111_5.KU600816	01_AE	V5HV	2.0	6	short
247	C.ZA.2007.704810053_2B7.KC894119	C	V5HV	0.5312233745330268	6	short
248	C.MW.2008.CH505_W4_3.KC247557	C	V5HV	2.0	6	short
249	C.ZA.2008.KO756_38_TB12.JN681243	C	V5HV	-1.8860566476931633	6	short
250	A1.TZ.2003.3415_V1_C1.HM215299	other	V5HV	2.0	7	short
251	C.ZA.1998.DU422_1.DQ411854	C	V5HV	1.4808574418570861	7	short
252	A1D.KE..MS208_A1.DQ187010	other	V5HV	-0.6708869973181802	7	short
253	C.ZA.1998.DU151_02.DQ411851	C	V5HV	-2.1482220322449175	7	short
254	C.ZA.2008.CAP306_2_00_F9_1.KC154019	C	V5HV	-0.7619538968712046	7	short
255	C.ZA.2008.SO706_T10B_3.JN681249	C	V5HV	0.22010808804005508	7	short
256	C.KE.1995.QB099_391M_C8.FJ866132	C	V5HV	2.0	7	short
257	02_AG.CM.2004.T250_4.EU513189	other	V5HV	-2.4637193927516177	7	short
258	C.KE.1995.QB099_391M_B1.FJ866131	C	V5HV	2.0	7	short
259	07_BC.CN.2007.BJOX002000_03_2.HM215364	other	V5HV	-1.00436480540245	7	short
260	C.ET..286_36.JQ362420	C	V5HV	-2.5228787452803374	7	short
261	01_AE.CN.2007.BJOX028000_10_3.HM215389	01_AE	V5HV	1.5340197566751905	7	short
262	A1D.KE..BS208_B1.KX364401	other	V5HV	-3.3485862901776295	7	short
263	01_AE.TH.1999.C2101_C1.JN944661	01_AE	V5HV	-2.3010299956639813	7	short
264	D.UG.1992.UG024_2.U43386	other	V5HV	0.9051020737856762	7	short
265	C.ZA.2008.CA327_D2_2.JN681220	C	V5HV	2.0	7	short
266	A1.KE.1996.QB726_70M_B3.FJ866111	other	V5HV	-0.4559319556497244	7	short
267	B.US.1991.DH12.AF069140	B	V5HV	-2.154901959985743	7	short
268	C.TZ.2001.569_F1_37_10.HM215318	C	V5HV	0.6082050077043262	7	short
269	C.MW.1993.MW965_26.U08455	C	V5HV	-0.8326826652518239	7	short
270	21_A2D.KE.2004.QG393_60M_A1.FJ866128	other	V5HV	2.0	7	short
271	C.ZA.2007.705010198_TF.KC156130	C	V5HV	0.1931245983544616	7	short
272	21_A2D.KE.2004.QG393_60M_B7.FJ866129	other	V5HV	2.0	7	short
273	A1.RW.1992.92RW008.AY669703	other	V5HV	-0.3979400086720376	7	short
274	21_A2D.KE.2004.QG393_60M_B8.FJ866130	other	V5HV	2.0	7	short
275	A1.RW.1992.92RW020_2.EU855131	other	V5HV	0.7113684965747115	7	short
276	B.TT.1994.QH0692_42.AY835439	B	V5HV	2.0	7	short
277	C.MW.2007.703010228_1C4.FJ444031	C	V5HV	-0.978810700930062	7	short
278	C.MW.2007.703010200_1E5.FJ443999	C	V5HV	2.0	7	short
279	C.MW.2007.703010054_2A2.FJ443808	C	V5HV	2.0	7	short
280	A1.KE.2005.QH359_21M_C1.FJ866121	other	V5HV	-0.09691001300805639	7	short
281	C.TZ.2003.6980_V0_C31.HM215344	C	V5HV	2.0	7	short
282	01_AE.CN.2006.CNE59.HM215422	01_AE	V5HV	-1.2991924798472196	7	short
283	A1.KE.2005.QH359_21M_D1.FJ866122	other	V5HV	2.0	7	short
284	C.TZ.2004.6631_V3_C10.HM215335	C	V5HV	2.0	7	short
285	01_AE.CN.2006.CNE8.HM215427	01_AE	V5HV	-0.7711891549886444	7	short
286	C.ZA.2007.CT140_140_B6.JN681233	C	V5HV	-0.12378215940835775	7	short
287	C.TZ.2006.6146_V7_C23.HM215324	C	V5HV	0.8457180179666587	7	short
288	D.UG.1993.93UG082.AY669750	other	V5HV	-1.585026652029182	7	short
289	C.ZA.2005.CAP174_1_06_F3_1B.JN967791	C	V5HV	2.0	7	short
290	B.US.2000.RHPA4259_7.AY835447	B	V5HV	-1.6054257533506742	7	short
291	C.MW..S018_18.	C	V5HV	-2.57969761482131	7	short
292	C.MW.2008.CH0694.KJ700458	C	V5HV	0.2915908256580012	7	short
293	01_AE.TH.1992.TH023_6.KU562843	01_AE	V5HV	-1.6575773191777938	7	short
294	C.ZA.2006.19707346_E8_C6.HQ615951	C	V5HV	2.0	7	short
295	N.CM.1995.YBF30.AJ006022	other	V5HV	2.0	7	short
296	A1.KE.1995.Q461_E2.AF407156	other	V5HV	1.1594769564742342	7	short
297	A1.KE.1995.Q461_D1_PNS0D.AF407155	other	V5HV	2.0	7	short
298	C.ZA.2008.CAP290_2_00_23_6.JN681253	C	V5HV	-1.431798275933005	7	short
299	C.ZA.2009.21561324_D3_B5.HQ615961	C	V5HV	-0.7375489102695706	7	short
300	A1.KE.1995.Q461_C2.AF407154	other	V5HV	2.0	7	short
301	C.MW.2004.CE1172_H1.FJ444434	C	V5HV	-0.3429058849974237	7	short
302	C.IN.1999.16936_2_21.EF117270	C	V5HV	0.7109631189952758	7	short
303	C.ZA.2008.1170887_08.JQ352801	C	V5HV	-0.958607314841775	7	short
304	C.ZM.2002.ZM215_8.DQ422948	C	V5HV	2.0	7	short
305	C.ZA.2010.CAP378_2_00_D2_5.KF114888	C	V5HV	0.5443161417474273	7	short
306	A1.TZ.2005.0439_V5_C1.HM215258	other	V5HV	0.5774917998372253	7	short
307	C.ZM.2003.ZM246F.FJ496194	C	V5HV	2.0	7	short
308	B.IT.1996.PVO_4.AY835444	B	V5HV	-0.6456802300085478	7	short
309	C.ZA.2006.CAP40_2_01_A3_5.JN681231	C	V5HV	2.0	7	short
310	G.ES.2008.P1981_C5_3.FJ817369	other	V5HV	0.629222995897075	7	short
311	C.IN.2000.001428_2_42.EF117266	C	V5HV	-2.8182707151173174	7	short
312	A1.KE.2000.KER2008_12.AY736809	other	V5HV	1.1365144661335107	7	short
313	C.ZA.2007.CAP237_1_22_B2_2_39.JN681226	C	V5HV	0.25090769970085597	7	short
314	CD.TZ..89_F1_2_25.HM215349	other	V5HV	0.39752114686764034	7	short
315	C.ZA.2006.CAP221_B14.KC894137	C	V5HV	2.0	7	short
316	C.ZA.2009.21283649.HQ595756	C	V5HV	-0.06550154875643228	7	short
317	08_BC.CN.2007.CNE52.HM215416	other	V5HV	-1.6772433399222413	13	long
318	C.ZA.2008.21203310_G7_C3.HQ615946	C	V5HV	0.3277674899027289	13	long
319	C.IN.2015.330_15_C36.MK076700	C	V5HV	2.0	13	long
320	C.ZA.2009.21369737_G11_F2.HQ615941	C	V5HV	2.0	13	long
321	C.IN.2016.330_16_H2.MK076724	C	V5HV	0.5954962218255742	13	long
322	C.ZA.2008.SO607_B6_9.KF114895	C	V5HV	2.0	13	long
323	C.IN.2016.330_16_A2.MK076707	C	V5HV	2.0	13	long
324	C.ZA.2009.21502011_F12_E2.HQ615949	C	V5HV	2.0	13	long
325	C.TZ.2001.234_F1_16_57.HM215278	C	V5HV	-1.8239087409443189	13	long
326	C.TZ.2004.6644_V2_C33.HM215336	C	V5HV	2.0	13	long
327	C.IN.2015.330_15_E36.MK076706	C	V5HV	0.3820170425748684	13	long
328	C.ZA.2009.CAP332_2_00_C10_1.KF114887	C	V5HV	2.0	13	long
329	C.TZ.2001.556_F2_3_25.HM215317	C	V5HV	2.0	13	long
330	C.IN.2015.330_15_D36.MK076705	C	V5HV	2.0	13	long
331	A1CD.TZ.2004.3103_V3_C10.HM215288	other	V5HV	-0.8361829061006744	13	long
332	C.IN.2014.330_14_A20.MK076682	C	V5HV	2.0	13	long
333	C.ZA.2010.CAP382_2_00_D7_19.KC154028	C	V5HV	0.10448711131239508	13	long
334	C.IN.2014.330_14_A12.MK076674	C	V5HV	0.2380461031287954	13	long
335	01_AE.CH..ZENV92_1008_8.KU600817	01_AE	V5HV	-1.6757175447023074	15	long
336	C.ZA.2008.20358510_01.JQ352790	C	V5HV	0.2907022432878544	15	long
337	C.ZA.2006.CAP224_1_18_C7_3.JN967793	C	V5HV	-1.1674910872937636	16	long
338	C.ZA.2008.20927783.HQ595750	C	V5HV	-1.4202164033831899	16	long
339	B.US.2000.THRO4156.AY835448	B	V5HV	-2.0575752242699705	17	long
340	CD.TZ.2004.6480_V4_C25.HM215329	other	V5HV	2.0	17	long
341	C.ZA.2007.CT431_G6_6.JN681234	C	V5HV	2.0	18	long
342	O.CM.1995.YBF37.AJ133067	other	V5HV	2.0	19	long
343	C.ZA.2009.20286961_C1_H8.HQ615960	C	V5HV	0.5663196215248113	20	long
344	C.ZA.2008.20803520.HQ595748	C	V5HV	-0.4672456210075022	24	long
345	C.TZ.2003.0077_V1_C16.HM215254	C	V5HV	-0.7830955014783273	24	long
