# Supplementary material for: Contemporary HIV-1 consensus Env with AI-assisted redesigned hypervariable loops promote antibody binding
Source: Nat Commun. 2024 May 9;15:3924. doi: 10.1038/s41467-024-48139-x (PMC11082178; doi:10.1038/s41467-024-48139-x)
Supplement: Supplementary file 3 — Source Data [file 41467_2024_48139_MOESM3_ESM.zip › SourceData/fig7a.7c.s17a.s17c.plasma_binding.csv]

	Clade	Sample	Dilution	ConB Dec22	ConB Dec22 HVL Modified	ConC Dec22	ConC Dec22 HVL Modified	ConAE Dec22	ConAE Dec22 HVL Modified
0	0 neg ctrl	PWOH	100.0	1.0	1.0	1.0	1.0	1.0	1.0
1	1 multi	Positive pool	100.0	761.1	943.6	887.5	860.4	565.6	758.1
3	A/AG	A/CRF02_AG (6)	100.0	647.3	810.3	756.5	754.0	544.6	664.0
2	A	A (5)	100.0	653.0	828.9	779.0	760.1	530.6	682.6
8	B	B pool 1 (>100)	100.0	736.1	931.8	867.5	845.7	552.7	716.6
9	B	B pool 2 (>100)	100.0	738.4	938.0	856.5	834.8	499.8	653.1
10	C	C pool 1 (6)	100.0	676.0	849.1	814.3	799.5	563.5	697.7
11	C	C pool 2 (6)	100.0	699.2	880.9	850.3	835.0	589.2	735.4
12	D	D (10)	100.0	643.4	811.3	764.8	735.1	477.0	623.4
13	G	G (6)	100.0	655.2	813.9	834.5	806.7	416.6	606.6
4	AE	CRF01_AE 1990s (5)	100.0	624.4	785.4	836.9	822.2	659.1	789.7
5	AE	CRF01_AE 2010s (5)	100.0	630.2	782.0	792.6	771.3	599.6	714.0
6	AG	CRF02_AG pool 1 (5)	100.0	701.7	897.1	814.8	780.1	548.1	694.7
7	AG	CRF02_AG pool 2 (6)	100.0	709.2	896.2	843.4	832.4	551.2	727.5
