# Supplementary material for: Contemporary HIV-1 consensus Env with AI-assisted redesigned hypervariable loops promote antibody binding
Source: Nat Commun. 2024 May 9;15:3924. doi: 10.1038/s41467-024-48139-x (PMC11082178; doi:10.1038/s41467-024-48139-x)
Supplement: Supplementary file 3 — Source Data [file 41467_2024_48139_MOESM3_ESM.zip › SourceData/figs2c.10-1074-IC50.B.V1HV-short-long.csv]

	seqname	subtype	HV	IC50	Length	catagory	X	IC50_out
0	B.US.2019.2990_BL_G1_2.MZ397062	B	V1HV	-3.0	11	short	-0.21	-3.0
1	B.US.2019.2990_BL_F1_1.MZ397061	B	V1HV	-3.0	11	short	-0.40107259562268527	-3.0
2	B.US.2019.2990_BL_E5_2.MZ397063	B	V1HV	-3.0	11	short	-0.01892740437731469	-3.0
3	B.US.2019.2990_BL_E2_8.MZ397051	B	V1HV	-3.0	11	short	-0.3695066977465503	-3.0
4	B.CN.2005.CNE57.HM215420	B	V1HV	-2.046834911133231	14	short	-0.18722097064992257	-2.046834911133231
5	B.FR..BX08_16.GQ855765	B	V1HV	-2.6672990227786197	14	short	-0.09489882273426689	-2.6672990227786197
6	B.US.1997.62357_14_D3_4589.EU289189	B	V1HV	2.0	14	short	-0.3695066977465503	2.0
7	B.US.2019.2936_BL_E10_2.MZ397047	B	V1HV	-2.3979400086720375	15	short	-0.06102904720933358	-2.3979400086720375
8	B.US.2019.2990_V7_C1_4.MZ397055	B	V1HV	-3.0	15	short	-0.3261625751216244	-3.0
9	B.US.2019.2990_V7_C10_3.MZ397057	B	V1HV	-2.6989700043360187	15	short	-0.21	-2.6989700043360187
10	B.US.2019.2990_V7_B6_2.MZ397052	B	V1HV	-1.2924298239020637	15	short	-0.21910338875775986	-1.2924298239020637
11	B.US.2019.2990_V7_B5_2.MZ397054	B	V1HV	-2.5228787452803374	15	short	-0.21	-2.5228787452803374
12	B.US.2019.2990_BL_F4_2.MZ397060	B	V1HV	-2.6989700043360187	15	short	-0.1483914461544014	-2.6989700043360187
13	B.US.2019.2936_V9_E3_3.MZ397045	B	V1HV	2.0	15	short	-0.3261625751216244	2.0
14	B.US.2019.2990_V7_C2_3.MZ397050	B	V1HV	-3.0	15	short	-0.09383742487837562	-3.0
15	B.US.2019.2936_V9_D3_3.MZ397044	B	V1HV	2.0	15	short	-0.27160855384559857	2.0
16	B.US.2019.2936_V9_C5_2.MZ397043	B	V1HV	2.0	15	short	-0.21	2.0
17	B.US.2019.2936_V9_C3_2.MZ397040	B	V1HV	2.0	15	short	-0.1483914461544014	2.0
18	B.US.2019.2936_V9_B4_3.MZ397041	B	V1HV	2.0	15	short	-0.09383742487837562	2.0
19	B.US.2019.2936_V9_B3_2.MZ397039	B	V1HV	2.0	15	short	-0.050493302253449696	2.0
20	B.US.2019.2936_V9_A3_3.MZ397042	B	V1HV	2.0	15	short	-0.24128672572385637	2.153679653679654
21	B.US.2019.2936_BL_C1_3.MZ397049	B	V1HV	-2.221848749616356	15	short	-0.21	-2.221848749616356
22	B.US.2019.2936_BL_B10_3.MZ397048	B	V1HV	-2.3979400086720375	15	short	-0.3626001950986	-2.3979400086720375
23	B.US.2019.2936_V9_F2_3.MZ397046	B	V1HV	2.0	15	short	-0.17871327427614367	2.153679653679654
24	B.US.2019.2990_V7_C9_1.MZ397056	B	V1HV	-3.0	15	short	-0.050493302253449696	-3.0
25	B.US.2019.2990_V7_D4_4.MZ397058	B	V1HV	-3.0	15	short	-0.27160855384559857	-3.0
26	B.US.2019.2990_V7_F2_3.MZ397059	B	V1HV	-3.0	15	short	-0.1483914461544014	-3.0
27	B.US.1997.SS1196_1.AY835442	B	V1HV	-2.501455128284397	15	short	-0.14896870948459115	-2.501455128284397
28	B.CN.2004.CNE10.HM215397	B	V1HV	-2.471829178912832	15	short	-0.26824191864873	-2.471829178912832
29	B.US.2019.6113_V14_G11_1.MZ397033	B	V1HV	-2.0	15	short	-0.1301422628897976	-2.0
30	B.US.2019.6113_V14_E1_2.MZ397032	B	V1HV	-2.0969100130080562	15	short	-0.24636802763529136	-2.0969100130080562
31	B.US.2019.6113_V14_D8_2.MZ397031	B	V1HV	-1.853871964321762	15	short	-0.21	-1.853871964321762
32	B.US.2019.6113_V14_B5_2.MZ397030	B	V1HV	-2.3979400086720375	15	short	-0.31710236920076296	-2.3979400086720375
33	B.US.2019.6113_V14_A11_1.MZ397028	B	V1HV	-1.3979400086720375	15	short	-0.1736319723647087	-1.3979400086720375
34	B.US.2019.6113_V14_A10_1.MZ397027	B	V1HV	-1.5228787452803376	15	short	-0.21	-1.5228787452803376
35	B.US.2019.6113_V14_C7_3.MZ397029	B	V1HV	-2.221848749616356	15	short	-0.1483914461544014	-2.221848749616356
36	B.US.2019.6113_BL_C10_4.MZ397035	B	V1HV	-1.6989700043360187	15	short	-0.21	-1.6989700043360187
37	B.US.2019.6113_BL_B4_3.MZ397038	B	V1HV	-1.6575773191777938	15	short	-0.15057987101298834	-1.6575773191777938
38	B.US.2019.6113_BL_A5_4.MZ397034	B	V1HV	-2.3979400086720375	15	short	-0.10760064973736325	-2.3979400086720375
39	B.US.2019.6113_BL_A3_4.MZ397036	B	V1HV	-2.6989700043360187	15	short	-0.27160855384559857	-2.6989700043360187
40	B.US.2019.2990_V7_F7_2.MZ397053	B	V1HV	2.0	15	short	-0.3001160572153319	2.153679653679654
41	B.US.2019.6113_BL_D6_4.MZ397037	B	V1HV	-2.0	15	short	-0.2922688014026766	-2.0
42	B.US.2015.1HC1_W4_070516PL2_B4_S96.KY324049	B	V1HV	2.0	31	long	0.050493302253449696	2.0
43	B.US.2015.1HC1_W4_071216_D3_S66.KY324070	B	V1HV	-0.35066514128785814	31	long	0.21	-0.35066514128785814
44	B.US.2015.1HC1_D0_061616_G4_S15.KY324000	B	V1HV	-0.47237009912866135	31	long	0.10829812081488821	-0.47237009912866135
45	B.US.2015.1HC1_W4_071216_F7_S69.KY324072	B	V1HV	2.0	31	long	0.09383742487837562	2.0
46	B.US.2015.1HC1_D0_061516_C4_S70.KY323999	B	V1HV	-0.543633966870957	31	long	0.2645604922603121	-0.543633966870957
47	B.US.2015.1HC1_D0_061516_A1_S68.KY323997	B	V1HV	-0.5157001606532142	31	long	0.16297302120540044	-0.5157001606532142
48	B.US.2015.1HC1_W4_070116_B8_S30.KY324042	B	V1HV	2.0	31	long	0.14839144615440142	2.0
49	B.US.2015.1HC1_W4_070516PL2_G5_S11.KY324056	B	V1HV	-0.25414480482627105	31	long	0.25833292810722885	-0.25414480482627105
50	B.US.2015.1HC1_W4_070516PL3_A3_S14.KY324059	B	V1HV	2.0	31	long	0.21	2.0
51	B.US.2019.9372_V7_F1_2.MZ397012	B	V1HV	2.0	31	long	0.27160855384559857	2.0
52	B.US.2015.1HC1_D0_070516_F10_S90.KY324006	B	V1HV	-0.6161846340195687	31	long	0.21	-0.6161846340195687
53	B.US.2019.9372_V7_G4_2.MZ397013	B	V1HV	2.0	31	long	0.3261625751216244	2.0
54	B.US.2019.9372_BL_C5_2.MZ397005	B	V1HV	2.0	31	long	0.3695066977465503	2.0
55	B.US.2019.9372_BL_F7_1.MZ397007	B	V1HV	2.0	31	long	0.07065362745942164	2.153679653679654
56	B.US.2019.9372_BL_E7_1.MZ397009	B	V1HV	2.0	31	long	0.11988394278466807	2.153679653679654
57	B.US.2019.9372_BL_F5_4.MZ397006	B	V1HV	2.0	31	long	0.1787132742761436	2.153679653679654
58	B.US.1996.6244_13_B5_4567.EU289191	B	V1HV	-0.8572352253612753	33	long	0.21	-0.8572352253612753
59	B.US.2019.9372_V7_G2_2.MZ397010	B	V1HV	2.0	33	long	0.24128672572385632	2.153679653679654
60	B.CN.2007.BJOX020000_03_3.HM215382	B	V1HV	-1.7695510786217261	33	long	0.21	-1.7695510786217261
61	B.US.2019.9372_BL_E11_1.MZ397003	B	V1HV	2.0	34	long	0.30011605721533186	2.153679653679654
62	B.US.2019.9372_BL_E2_1.MZ397000	B	V1HV	2.0	34	long	0.3493463725405783	2.153679653679654
63	B.US.2019.9372_V7_E10_3.MZ397011	B	V1HV	2.0	34	long	0.21	2.3073593073593073
64	B.US.1996.BG1168_1.AY835443	B	V1HV	2.0	36	long	0.14839144615440142	2.3073593073593073
65	B.US.2019.9372_BL_A10_1.MZ397004	B	V1HV	2.0	36	long	0.27160855384559857	2.3073593073593073
66	B.US.2019.9372_BL_H4_1.MZ397002	B	V1HV	2.0	37	long	0.09383742487837562	2.3073593073593073
67	B.US.2019.9372_BL_C3_3.MZ397001	B	V1HV	2.0	37	long	0.3261625751216244	2.3073593073593073
68	B.US.2019.9372_BL_E6_1.MZ397008	B	V1HV	2.0	39	long	0.050493302253449696	2.3073593073593073
69	B.HT.1992.HT593_1.U08444	B	V1HV	-0.12548919164721326	42	long	0.21	-0.12548919164721326
70	B.US.2016.VA40774.MK499378	B	V1HV	-0.24641694110709345	44	long	0.16430183080290786	-0.24641694110709345
71	B.US.2015.1HC2_W4_012216_E4_S9.KY324157	B	V5HV	2.0	6	short	0.6304933022534498	2.0
72	B.US.2019.9372_V7_G2_2.MZ397010	B	V5HV	2.0	7	short	0.6738374248783756	2.0
73	B.US.2019.9372_BL_E2_1.MZ397000	B	V5HV	2.0	7	short	0.7283914461544014	2.0
74	B.US.2019.9372_BL_E6_1.MZ397008	B	V5HV	2.0	7	short	0.79	2.0
75	B.US.2019.9372_BL_F5_4.MZ397006	B	V5HV	2.0	7	short	0.8516085538455986	2.0
76	B.US.2019.9372_BL_F7_1.MZ397007	B	V5HV	2.0	7	short	0.9061625751216245	2.0
77	B.US.2019.9372_BL_H4_1.MZ397002	B	V5HV	2.0	7	short	0.9495066977465503	2.0
78	B.US.2019.9372_BL_C3_3.MZ397001	B	V5HV	2.0	7	short	0.6506536274594217	2.153679653679654
79	B.US.2019.9372_BL_A10_1.MZ397004	B	V5HV	2.0	7	short	0.6998839427846681	2.153679653679654
80	B.US.2015.1HC2_W4_012016_H12_S93.KY324144	B	V5HV	2.0	7	short	0.7587132742761437	2.153679653679654
81	B.US.2019.9372_BL_E11_1.MZ397003	B	V5HV	2.0	7	short	0.8212867257238563	2.153679653679654
82	B.US.2015.1HC2_D0_012216_F9_S75.KY324109	B	V5HV	-1.537602002101044	7	short	0.79	-1.537602002101044
83	B.US.2015.1HC1_D0_061516_B5_S69.KY323998	B	V5HV	2.0	7	short	0.8801160572153319	2.153679653679654
84	B.US.2019.1536_V15_C11_2.MZ397067	B	V5HV	2.0	7	short	0.9293463725405784	2.153679653679654
85	B.US.2019.6292_BL_B2_1.MZ396981	B	V5HV	-1.8860566476931633	7	short	0.79	-1.8860566476931633
86	B.US.2015.1HC2_W4_012216_G5_S14.KY324163	B	V5HV	2.0	7	short	0.79	2.3073593073593073
87	B.IT.1996.PVO_4.AY835444	B	V5HV	-1.1467460419381676	7	short	0.79	-1.1467460419381676
88	B.TT.1994.QH0692_42.AY835439	B	V5HV	-0.7897617638382731	7	short	0.79	-0.7897617638382731
89	B.US.2000.RHPA4259_7.AY835447	B	V5HV	-1.7621045453603963	7	short	0.8269134259834853	-1.7621045453603963
90	B.US.2015.1HC1_D0_070516_F11_S91.KY324007	B	V5HV	-0.05650548409389743	7	short	0.79	-0.05650548409389743
91	B.US.2015.1HC3_D0_012016_G2_S34.KY324179	B	V5HV	-0.6143937264016879	7	short	0.79	-0.6143937264016879
92	B.US.2015.1HC2_D0_012216_D1_S67.KY324102	B	V5HV	-1.431798275933005	7	short	0.8351217763036953	-1.431798275933005
93	B.US.2019.9372_BL_C5_2.MZ397005	B	V5HV	2.0	7	short	0.7283914461544014	2.3073593073593073
94	B.US.2019.5257_V7_D6_1.MZ397106	B	V5HV	2.0	13	long	1.0504933022534497	2.0
95	B.US.2019.5257_V7_E2_1.MZ397099	B	V5HV	2.0	13	long	1.0938374248783755	2.0
96	B.US.2019.5257_V7_D7_1.MZ397107	B	V5HV	2.0	13	long	1.1483914461544014	2.0
97	B.DE.2016.1HD4K_D0_061516_E3_S53.KY324517	B	V5HV	-2.221848749616356	13	long	1.2630907055820395	-2.221848749616356
98	B.US.2019.5257_V7_B12_3.MZ397104	B	V5HV	2.0	13	long	1.21	2.0
99	B.US.2015.1HC3_W4_012616_G4_S89.KY324255	B	V5HV	2.0	15	long	1.2716085538455986	2.0
100	B.US.2015.1HC3_D0_012216_E10_S49.KY324187	B	V5HV	-0.6925039620867871	16	long	1.2424336945338288	-0.6925039620867871
101	B.US.2015.1HC3_W4_012616_F1_S85.KY324252	B	V5HV	2.0	16	long	1.3261625751216244	2.0
102	B.US.2015.1HC3_W4_012616_C7_S77.KY324246	B	V5HV	2.0	16	long	1.3695066977465502	2.0
103	B.US.2015.1HC3_W4_012016_H5_S21.KY324241	B	V5HV	2.0	16	long	1.0706536274594216	2.153679653679654
104	B.US.2015.1HC3_W4_012016_G1_S19.KY324239	B	V5HV	2.0	16	long	1.119883942784668	2.153679653679654
105	B.US.2015.1HC3_D0_012216_G3_S52.KY324191	B	V5HV	-0.5466816599529624	16	long	1.21	-0.5466816599529624
106	B.US.2015.1HC3_D0_012016_F7_S31.KY324177	B	V5HV	-0.8239087409443188	16	long	1.21	-0.8239087409443188
107	B.US.2000.THRO4156.AY835448	B	V5HV	2.0	17	long	1.1787132742761437	2.153679653679654
108	B.DE.2016.1HD4K_W4_062316PL4_A11_S47.KY324583	B	V5HV	2.0	21	long	1.2412867257238562	2.153679653679654
109	B.DE.2016.1HD4K_W4_062316PL3_B9_S29.KY324574	B	V5HV	2.0	21	long	1.3001160572153319	2.153679653679654
110	B.DE.2016.1HD4K_W4_062316PL3_A3_S25.KY324569	B	V5HV	2.0	21	long	1.3493463725405783	2.153679653679654
111	B.DE.2016.1HD4K_D0_061616PL2_A4_S53.KY324536	B	V5HV	-2.3010299956639813	21	long	1.21	-2.3010299956639813
