# Supplementary material for: Contemporary HIV-1 consensus Env with AI-assisted redesigned hypervariable loops promote antibody binding
Source: Nat Commun. 2024 May 9;15:3924. doi: 10.1038/s41467-024-48139-x (PMC11082178; doi:10.1038/s41467-024-48139-x)
Supplement: Supplementary file 3 — Source Data [file 41467_2024_48139_MOESM3_ESM.zip › SourceData/figs2b.VRC26.25-IC50.C.V2HV-short-long.csv]

	seqname	subtype	HV	IC50	Length	catagory	X	IC50_out
0	C.ZA.2008.CA457_H1_1.JN681222	C	V2HV	2.0	3	short	-0.21	2.0
1	C.TZ.2003.6471_V1_C16.HM215328	C	V2HV	2.0	3	short	-0.27160855384559857	2.0
2	C.ZA.2007.722_G4_16.JN967798	C	V2HV	2.0	4	short	-0.1483914461544014	2.0
3	C.ZA.2009.20286961_C1_H8.HQ615960	C	V2HV	-3.5228787452803374	4	short	-0.21	-3.5228787452803374
4	C.ZA.2007.19715820_A10_H2.HQ615950	C	V2HV	-3.5228787452803374	4	short	-0.1483914461544014	-3.5228787452803374
5	C.ZM.2002.ZM215_8.DQ422948	C	V2HV	1.3037035180584704	4	short	-0.21	1.3037035180584704
6	C.TZ.2005.6040_V4_C15.HM215320	C	V2HV	-3.5228787452803374	4	short	-0.27160855384559857	-3.5228787452803374
7	C.MW.2003.CE0626_E6.FJ444284	C	V2HV	-3.5228787452803374	5	short	-0.09383742487837562	-3.5228787452803374
8	C.ZA.2007.CA392_H2_6.JN681221	C	V2HV	-0.9507819773298184	5	short	-0.21	-0.9507819773298184
9	C.ZA..CAP188_1_D1_14_REV.KC894134	C	V2HV	2.0	5	short	-0.3261625751216244	2.0
10	C.ZA.2006.2768732_C5_16.HQ615952	C	V2HV	-1.6989700043360187	5	short	-0.21	-1.6989700043360187
11	C.TZ.2003.6838_V1_C35.HM215341	C	V2HV	-3.1756853834324006	5	short	-0.21	-3.1756853834324006
12	C.BW.2006.B005018_8_F6_3.KF114881	C	V2HV	-3.5228787452803374	5	short	-0.3261625751216244	-3.5228787452803374
13	C.ZA.2008.CAP310_2_00_20_2.JN681256	C	V2HV	-1.6989700043360187	5	short	-0.1483914461544014	-1.6989700043360187
14	C.ZA.2009.CAP341_2_00_C10_18.KC154027	C	V2HV	-3.5228787452803374	5	short	-0.050493302253449696	-3.5228787452803374
15	C.IN.2000.0013095_2_11.EF117267	C	V2HV	-1.2021164336153292	16	long	0.21	-1.2021164336153292
16	C.ZA.2008.20803520.HQ595748	C	V2HV	2.0	16	long	0.21	2.0
17	C.ZA.2009.KO243_H6_3.KF114892	C	V2HV	-3.5228787452803374	16	long	0.21	-3.5228787452803374
18	C.ZA.2008.20927783.HQ595750	C	V2HV	-2.3010299956639813	17	long	0.21	-2.3010299956639813
19	C.TZ.2000.98_F4_H5_13.HQ659642	C	V2HV	2.0	17	long	0.14839144615440142	2.0
20	C.ZA.2008.SO607_B6_9.KF114895	C	V2HV	2.0	19	long	0.27160855384559857	2.0
21	C.IN.2015.330_15_D36.MK076705	C	V2HV	0.7551122663950712	20	long	0.2561967534890497	0.7551122663950712
22	C.IN.2015.330_15_E36.MK076706	C	V2HV	0.6522463410033232	20	long	0.21	0.6522463410033232
23	C.CN.2007.CNE30.HM215411	C	V2HV	2.0	20	long	0.09383742487837562	2.0
24	C.IN.2015.330_15_C36.MK076700	C	V2HV	0.8234742291703011	20	long	0.20040138857470605	0.8234742291703011
25	C.IN.2016.330_16_D4.MK076712	C	V2HV	2.0	23	long	0.3261625751216244	2.0
26	C.IN.2016.330_16_A2.MK076707	C	V2HV	2.0	25	long	0.050493302253449696	2.0
27	C.IN.2016.330_16_H2.MK076724	C	V2HV	0.8312296938670634	25	long	0.13953403641534948	0.8312296938670634
28	C.ZA.2008.20355851_20.JQ352789	C	V2HV	0.8350561017201162	26	long	0.30537700749396424	0.8350561017201162
29	C.ZA.2008.20915593.HQ595749	C	V5HV	-3.5228787452803374	4	short	0.5990891009739249	-3.5228787452803374
30	C.ZA.2008.KO756_38_TB12.JN681243	C	V5HV	-3.5228787452803374	6	short	1.0025248461572382	-3.5228787452803374
31	C.ZA.2007.704810053_2B7.KC894119	C	V5HV	-3.5228787452803374	6	short	0.5774751538427619	-3.5228787452803374
32	C.TZ.2005.0933_V4_C4.HM215352	C	V5HV	-3.5228787452803374	6	short	1.0166513900557652	-3.5228787452803374
33	C.MW.2008.CH505_W4_3.KC247557	C	V5HV	2.0	6	short	0.6304933022534498	2.0
34	C.MW.2003.CE0682_E4.FJ444325	C	V5HV	-3.5228787452803374	6	short	0.5633486099442349	-3.5228787452803374
35	C.ZA.2009.21283649.HQ595756	C	V5HV	2.0	7	short	0.6738374248783756	2.0
36	C.MW.1993.MW965_26.U08455	C	V5HV	-1.3861581781239307	7	short	0.8387081924995576	-1.3861581781239307
37	C.ZA.2009.21561324_D3_B5.HQ615961	C	V5HV	-1.8860566476931633	7	short	0.8500747486334118	-1.8860566476931633
38	C.ZA.2008.CAP290_2_00_23_6.JN681253	C	V5HV	-2.154901959985743	7	short	0.8484901729388097	-2.154901959985743
39	C.ET..286_36.JQ362420	C	V5HV	-3.0475562945136483	7	short	0.79	-3.0475562945136483
40	C.ZA.1998.DU422_1.DQ411854	C	V5HV	-2.20409218869848	7	short	0.79	-2.20409218869848
41	C.ZA.1998.DU151_02.DQ411851	C	V5HV	-3.3580997364837883	7	short	0.79	-3.3580997364837883
42	C.ZA.2007.CT140_140_B6.JN681233	C	V5HV	-1.9208187539523751	7	short	0.79	-1.9208187539523751
43	C.MW.2008.CH0694.KJ700458	C	V5HV	-2.5228787452803374	7	short	0.8302388549558863	-2.5228787452803374
44	C.TZ.2001.569_F1_37_10.HM215318	C	V5HV	2.0	7	short	0.7283914461544014	2.0
45	C.TZ.2006.6146_V7_C23.HM215324	C	V5HV	-3.5228787452803374	7	short	0.9809108990260752	-3.5228787452803374
46	C.ZA.2008.CA327_D2_2.JN681220	C	V5HV	2.0	7	short	0.79	2.0
47	C.TZ.2004.6631_V3_C10.HM215335	C	V5HV	2.0	7	short	0.8516085538455986	2.0
48	C.MW..S018_18.	C	V5HV	-3.539929456705839	7	short	0.79	-3.539929456705839
49	C.TZ.2003.6980_V0_C31.HM215344	C	V5HV	-3.5228787452803374	7	short	0.9492762005431581	-3.5228787452803374
50	C.MW.2007.703010054_2A2.FJ443808	C	V5HV	-1.4814860601221125	7	short	0.79	-1.4814860601221125
51	C.MW.2007.703010200_1E5.FJ443999	C	V5HV	2.0	7	short	0.9061625751216245	2.0
52	C.MW.2007.703010228_1C4.FJ444031	C	V5HV	-3.5228787452803374	7	short	0.6741421601120581	-3.5228787452803374
53	C.ZA.2007.CAP237_1_22_B2_2_39.JN681226	C	V5HV	-3.5228787452803374	7	short	0.9058578398879419	-3.5228787452803374
54	C.ZA.2006.CAP40_2_01_A3_5.JN681231	C	V5HV	2.0	7	short	0.9495066977465503	2.0
55	C.ZA.2007.705010198_TF.KC156130	C	V5HV	2.0	7	short	0.7587132742761437	2.153679653679654
56	C.ZA.2010.CAP378_2_00_D2_5.KF114888	C	V5HV	-3.0	7	short	0.8486997801622644	-3.0
57	C.ZA.2006.CAP221_B14.KC894137	C	V5HV	-0.4841261562883209	7	short	0.79	-0.4841261562883209
58	C.ZA.2005.CAP174_1_06_F3_1B.JN967791	C	V5HV	2.0	7	short	0.8212867257238563	2.153679653679654
59	C.MW.2004.CE1172_H1.FJ444434	C	V5HV	0.5035183127240748	7	short	0.79	0.5035183127240748
60	C.ZA.2008.CAP306_2_00_F9_1.KC154019	C	V5HV	-3.5228787452803374	7	short	0.7287563634046419	-3.5228787452803374
61	C.ZA.2006.19707346_E8_C6.HQ615951	C	V5HV	-3.5228787452803374	7	short	0.8512436365953582	-3.5228787452803374
62	C.ZM.2002.ZM215_8.DQ422948	C	V5HV	1.3037035180584704	7	short	0.79	1.3037035180584704
63	C.ZA.2008.1170887_08.JQ352801	C	V5HV	-1.7695510786217261	7	short	0.8010935454876937	-1.7695510786217261
64	C.IN.2000.001428_2_42.EF117266	C	V5HV	-0.399735178498414	7	short	0.8418089249891503	-0.399735178498414
65	C.IN.1999.16936_2_21.EF117270	C	V5HV	-2.6402783215167887	7	short	0.79	-2.6402783215167887
66	C.ZM.2003.ZM246F.FJ496194	C	V5HV	-3.5228787452803374	7	short	0.6307237994568419	-3.5228787452803374
67	C.ZA.2008.SO706_T10B_3.JN681249	C	V5HV	-0.9665762445130504	7	short	0.79	-0.9665762445130504
68	C.ZA.2009.CAP332_2_00_C10_1.KF114887	C	V5HV	-1.207608310501746	13	long	1.21	-1.207608310501746
69	C.ZA.2010.CAP382_2_00_D7_19.KC154028	C	V5HV	-3.5228787452803374	13	long	1.21	-3.5228787452803374
70	C.TZ.2004.6644_V2_C33.HM215336	C	V5HV	2.0	13	long	1.0504933022534497	2.0
71	C.TZ.2001.556_F2_3_25.HM215317	C	V5HV	2.0	13	long	1.0938374248783755	2.0
72	C.IN.2014.330_14_A12.MK076674	C	V5HV	-0.00877392430750515	13	long	1.21	-0.00877392430750515
73	C.IN.2014.330_14_A20.MK076682	C	V5HV	0.04921802267018165	13	long	1.267220827176577	0.04921802267018165
74	C.IN.2016.330_16_H2.MK076724	C	V5HV	0.8312296938670634	13	long	1.1395340364153494	0.8312296938670634
75	C.IN.2015.330_15_C36.MK076700	C	V5HV	0.8234742291703011	13	long	1.200401388574706	0.8234742291703011
76	C.IN.2015.330_15_D36.MK076705	C	V5HV	0.7551122663950712	13	long	1.2561967534890497	0.7551122663950712
77	C.IN.2015.330_15_E36.MK076706	C	V5HV	0.6522463410033232	13	long	1.21	0.6522463410033232
78	C.ZA.2008.SO607_B6_9.KF114895	C	V5HV	2.0	13	long	1.1483914461544014	2.0
79	C.ZA.2009.21502011_F12_E2.HQ615949	C	V5HV	2.0	13	long	1.21	2.0
80	C.TZ.2001.234_F1_16_57.HM215278	C	V5HV	-3.5228787452803374	13	long	1.2716085538455986	-3.5228787452803374
81	C.ZA.2008.21203310_G7_C3.HQ615946	C	V5HV	-3.5228787452803374	13	long	1.1483914461544014	-3.5228787452803374
82	C.IN.2016.330_16_A2.MK076707	C	V5HV	2.0	13	long	1.2716085538455986	2.0
83	C.ZA.2009.21369737_G11_F2.HQ615941	C	V5HV	-2.6989700043360187	13	long	1.2670380481227488	-2.6989700043360187
84	C.ZA.2008.20358510_01.JQ352790	C	V5HV	-3.5228787452803374	15	long	1.3261625751216244	-3.5228787452803374
85	C.ZA.2008.20927783.HQ595750	C	V5HV	-2.3010299956639813	16	long	1.21	-2.3010299956639813
86	C.ZA.2006.CAP224_1_18_C7_3.JN967793	C	V5HV	-3.5228787452803374	16	long	1.0938374248783755	-3.5228787452803374
87	C.ZA.2007.CT431_G6_6.JN681234	C	V5HV	2.0	18	long	1.3261625751216244	2.0
88	C.ZA.2009.20286961_C1_H8.HQ615960	C	V5HV	-3.5228787452803374	20	long	1.3695066977465502	-3.5228787452803374
89	C.TZ.2003.0077_V1_C16.HM215254	C	V5HV	-2.758105028369297	24	long	1.21	-2.758105028369297
90	C.ZA.2008.20803520.HQ595748	C	V5HV	2.0	24	long	1.3695066977465502	2.0
