# Supplementary material for: Contemporary HIV-1 consensus Env with AI-assisted redesigned hypervariable loops promote antibody binding
Source: Nat Commun. 2024 May 9;15:3924. doi: 10.1038/s41467-024-48139-x (PMC11082178; doi:10.1038/s41467-024-48139-x)
Supplement: Supplementary file 3 — Source Data [file 41467_2024_48139_MOESM3_ESM.zip › SourceData/figs2c.10-1074-IC50.01_AE.V1HV-short-long.csv]

	seqname	subtype	HV	IC50	Length	catagory	X	IC50_out
0	01_AE.CN.2009.09GX285.MG655197	01_AE	V1HV	2.0	19	short	-0.21	2.0
1	01_AE.CN.2009.09GX285_E332N_N334S.	01_AE	V1HV	-0.5406075122407692	19	short	-0.21	-0.5406075122407692
2	01_AE.CN.2015.15JS07_E332N_N334S.	01_AE	V1HV	-1.4814860601221125	19	short	-0.21	-1.4814860601221125
3	01_AE.CN.2007.CNE55.HM215418	01_AE	V1HV	2.0	19	short	-0.27160855384559857	2.0
4	01_AE.CN.2015.15JS07.MG655207	01_AE	V1HV	2.0	19	short	-0.1483914461544014	2.0
5	01_AE.CN.2009.09GX300.MG655199	01_AE	V1HV	2.0	29	long	0.21	2.0
6	01_AE.CN.2006.CNE3.HM215410	01_AE	V1HV	2.0	31	long	0.14839144615440142	2.0
7	01_AE.CN.2009.09GX311.MG655201	01_AE	V1HV	2.0	32	long	0.27160855384559857	2.0
8	01_AE.TH.1998.R1166_C1.JQ352783	01_AE	V1HV	2.0	35	long	0.09383742487837562	2.0
9	01_AE.CN.2009.09GX332.MG655204	01_AE	V5HV	2.0	7	short	0.6304933022534498	2.0
10	01_AE.TH.1999.C2101_C1.JN944661	01_AE	V5HV	2.0	7	short	0.6738374248783756	2.0
11	01_AE.CN.2015.15JS47_E332N_N334S.	01_AE	V5HV	-0.619788758288394	7	short	0.79	-0.619788758288394
12	01_AE.CN.2015.15JS47.MG655210	01_AE	V5HV	2.0	7	short	0.7283914461544014	2.0
13	01_AE.CN.2015.15JS111.MG655209	01_AE	V5HV	2.0	7	short	0.79	2.0
14	01_AE.CN.2015.15JS102.MG655208	01_AE	V5HV	2.0	7	short	0.8516085538455986	2.0
15	01_AE.CN.2015.15JS65.MG655213	01_AE	V5HV	2.0	7	short	0.9061625751216245	2.0
16	01_AE.CN.2015.15JS79_E332N_N334S.	01_AE	V5HV	0.037824750588341866	7	short	0.79	0.037824750588341866
17	01_AE.CN.2015.15JS06.MG655206	01_AE	V5HV	2.0	7	short	0.9495066977465503	2.0
18	01_AE.CN.2015.15JS01_E332N_N334S.	01_AE	V5HV	-1.207608310501746	7	short	0.79	-1.207608310501746
19	01_AE.CN.2015.15JS01.MG655205	01_AE	V5HV	2.0	7	short	0.6506536274594217	2.153679653679654
20	01_AE.CN.2009.09GX332_E332N_N334S.	01_AE	V5HV	-0.7520267336381934	7	short	0.828539013141357	-0.7520267336381934
21	01_AE.CN.2015.15JS62.MG655212	01_AE	V5HV	2.0	7	short	0.6998839427846681	2.153679653679654
22	01_AE.CN.2015.15JS65_E332N_N334S.	01_AE	V5HV	-0.8728952016351923	7	short	0.79	-0.8728952016351923
23	01_AE.CN.2009.09GX319_F330H_E332N_N334S.	01_AE	V5HV	-0.5734887386354247	7	short	0.8488555640986954	-0.5734887386354247
24	01_AE.CN.2009.09GX319_E332N_N334S.	01_AE	V5HV	2.0	7	short	0.7587132742761437	2.153679653679654
25	01_AE.CN.2009.09GX319.MG655202	01_AE	V5HV	2.0	7	short	0.8212867257238563	2.153679653679654
26	01_AE.CN.2006.CNE59.HM215422	01_AE	V5HV	2.0	7	short	0.8801160572153319	2.153679653679654
27	01_AE.CN.2006.CNE8.HM215427	01_AE	V5HV	2.0	7	short	0.9293463725405784	2.153679653679654
28	01_AE.CN.2015.15JS79.MG655216	01_AE	V5HV	2.0	7	short	0.79	2.3073593073593073
29	01_AE.TH.1992.TH023_6.KU562843	01_AE	V5HV	2.0	7	short	0.7283914461544014	2.3073593073593073
30	01_AE.CN.2007.BJOX028000_10_3.HM215389	01_AE	V5HV	2.0	7	short	0.8516085538455986	2.3073593073593073
31	01_AE.CN.2009.09GX330.MG655203	01_AE	V5HV	2.0	10	long	1.21	2.0
32	01_AE.CN.2009.09GX311.MG655201	01_AE	V5HV	2.0	10	long	1.1483914461544014	2.0
33	01_AE.TH.2000.C4118_9.JQ352782	01_AE	V5HV	2.0	10	long	1.2716085538455986	2.0
34	01_AE.TH.1999.C1080_C3.JN944660	01_AE	V5HV	2.0	10	long	1.0938374248783755	2.0
35	01_AE.CN.2009.09GX268_E332N_N334S.	01_AE	V5HV	0.7690078709437739	10	long	1.21	0.7690078709437739
36	01_AE.CN.2009.09GX268.MG655196	01_AE	V5HV	2.0	10	long	1.3261625751216244	2.0
37	01_AE.CN.2009.09GX300.MG655199	01_AE	V5HV	2.0	12	long	1.0504933022534497	2.0
