# Supplementary material for: Contemporary HIV-1 consensus Env with AI-assisted redesigned hypervariable loops promote antibody binding
Source: Nat Commun. 2024 May 9;15:3924. doi: 10.1038/s41467-024-48139-x (PMC11082178; doi:10.1038/s41467-024-48139-x)
Supplement: Supplementary file 3 — Source Data [file 41467_2024_48139_MOESM3_ESM.zip › SourceData/figs18.txt]

subtype antiobdy depth_change fold_redesign_to_unmodified
B VRC01 -0.733714285714286 2.2733985600886095
B 3BNC117 -0.7113235294117661 2.874253285543608
B PGT128 -1.1299999999999981 1.8325652841781872
C VRC01 -0.5405714285714289 1.069253438113949
C 3BNC117 -0.5479411764705882 1.0281307834669957
C PGT128 -0.5310714285714289 1.052244456462953
01_AE.2 VRC01 -0.2679999999999989 3.1792311532700945
01_AE.2 3BNC117 -0.2822058823529403 2.992947103274559
01_AE.2 PGT128 -0.45642857142857185 3.032638615808101
