# Supplementary material for: Contemporary HIV-1 consensus Env with AI-assisted redesigned hypervariable loops promote antibody binding
Source: Nat Commun. 2024 May 9;15:3924. doi: 10.1038/s41467-024-48139-x (PMC11082178; doi:10.1038/s41467-024-48139-x)
Supplement: Supplementary file 3 — Source Data [file 41467_2024_48139_MOESM3_ESM.zip › SourceData/figs2c.10-1074-IC50.C.V1HV-short-long.csv]

	seqname	subtype	HV	IC50	Length	catagory	X	IC50_out
0	C.ZM.1998.ZM55_28A.AY423971	C	V1HV	-2.1740029883520555	7	short	-0.25702916676254806	-2.1740029883520555
1	C.ZA.2008.CAP304_2_00_F6_6.KC154018	C	V1HV	-0.16877030613293661	7	short	-0.21	-0.16877030613293661
2	C.TZ.2004.0921_V2_C14.HM215262	C	V1HV	2.0	7	short	-0.3695066977465503	2.0
3	C.ZA.2009.21561324_D3_B5.HQ615961	C	V1HV	-2.3979400086720375	8	short	-0.1736319723647086	-2.3979400086720375
4	C.ZM.2003.ZM246F.FJ496194	C	V1HV	-1.5022826976558539	8	short	-0.24233316819833478	-1.5022826976558539
5	C.ZA.2007.20417927_07.JQ352785	C	V1HV	2.0	9	short	-0.3261625751216244	2.0
6	C.ZM.2000.ZM53_12.AY423984	C	V1HV	2.0	9	short	-0.27160855384559857	2.0
7	C.ZA.2009.CAP341_2_00_C10_18.KC154027	C	V1HV	-2.5228787452803374	10	short	-0.21	-2.5228787452803374
8	C.IN.1999.25710_2_43.EF117271	C	V1HV	-1.5386065329646408	10	short	-0.16126200458399112	-1.5386065329646408
9	C.ZM.2000.ZM109_4.AY424138	C	V1HV	2.0	11	short	-0.21	2.0
10	C.ZA.2008.SO032_A2_8_1.KF114894	C	V1HV	-2.3010299956639813	11	short	-0.22218228957036695	-2.3010299956639813
11	C.MW..S018_18.	C	V1HV	-2.955538639189335	11	short	-0.21	-2.955538639189335
12	C.ZM.2002.ZM215_8.DQ422948	C	V1HV	-2.064452430293127	11	short	-0.21	-2.064452430293127
13	C.IN.2000.26191_2_48.EF117274	C	V1HV	-1.8285368349161564	11	short	-0.21	-1.8285368349161564
14	C.ZA.2005.19252094_A5_G2.HQ615953	C	V1HV	-1.4814860601221125	11	short	-0.300537776680875	-1.4814860601221125
15	C.ZM.2002.ZM233_6.DQ388517	C	V1HV	-1.633838632195809	11	short	-0.21	-1.633838632195809
16	C.MW.2007.703010217_B6.KC894109	C	V1HV	-2.214257425441702	11	short	-0.1706062487615869	-2.214257425441702
17	C.MW.2007.703010054_2A2.FJ443808	C	V1HV	2.0	11	short	-0.1483914461544014	2.0
18	C.ZA.2005.CAP45_G3.DQ435682	C	V1HV	2.0	11	short	-0.09383742487837562	2.0
19	C.ZA.2006.CAP260_2_00_TA1_1B.JN681228	C	V1HV	2.0	11	short	-0.050493302253449696	2.0
20	C.ZA.2008.CAP292_2_00_12_4.JN681254	C	V1HV	-0.9100948885606021	30	long	0.2588484445744754	-0.9100948885606021
21	C.BW.2006.3603_C11_13.KC154015	C	V1HV	-1.5686362358410126	30	long	0.17686639164574736	-1.5686362358410126
22	C.MW.2003.CE0626_E6.FJ444284	C	V1HV	-1.1739251972991736	30	long	0.21	-1.1739251972991736
23	C.ZA.2007.704809221_1B3.FJ444103	C	V1HV	-1.0049706079134995	30	long	0.21	-1.0049706079134995
24	C.ZA.2008.SO706_T10B_3.JN681249	C	V1HV	-0.1284270644541213	30	long	0.21	-0.1284270644541213
25	C.ZA.2008.1245045.HQ595742	C	V1HV	2.0	30	long	0.21	2.0
26	C.ZA.2007.704010083_B8.FJ443671	C	V1HV	-0.623423042943488	31	long	0.26314546055378474	-0.623423042943488
27	C.ZA.2008.KO459_T68_4.JN681242	C	V1HV	-1.3665315444204136	32	long	0.21	-1.3665315444204136
28	C.IN.2016.329_16_C1.MK076647	C	V1HV	-1.6989700043360187	32	long	0.21	-1.6989700043360187
29	C.IN.2016.329_16_D5.MK076655	C	V1HV	-1.6989700043360187	32	long	0.27160855384559857	-1.6989700043360187
30	C.ZA.1998.TV1_29.EU855132	C	V1HV	-0.34534224535047536	33	long	0.21	-0.34534224535047536
31	C.CN.2006.CNE58.HM215421	C	V1HV	-0.8646446905912251	33	long	0.1844426446654008	-0.8646446905912251
32	C.ZM.2002.ZM197_7.DQ388515	C	V1HV	2.0	33	long	0.14839144615440142	2.0
33	C.ZA.2009.KO243_H6_3.KF114892	C	V1HV	-0.06198090252378971	33	long	0.26576609966126064	-0.06198090252378971
34	C.TZ.2004.6631_V3_C10.HM215335	C	V1HV	-0.702370781635852	33	long	0.21	-0.702370781635852
35	C.TZ.2003.6471_V1_C16.HM215328	C	V1HV	0.0025720776920629355	33	long	0.17729869826625763	0.0025720776920629355
36	C.ZA.2005.CAP244_D3.DQ435684	C	V1HV	1.7586507832654033	36	long	0.21	1.7586507832654033
37	C.CN.2007.CNE17.HM215403	C	V1HV	0.2823637701658482	40	long	0.21	0.2823637701658482
38	C.ZA.2008.20915593.HQ595749	C	V5HV	-0.23657200643706275	4	short	0.79	-0.23657200643706275
39	C.MW.2003.CE0682_E4.FJ444325	C	V5HV	2.0	6	short	0.6304933022534498	2.0
40	C.MW.2008.CH505_W4_3.KC247557	C	V5HV	2.0	6	short	0.6738374248783756	2.0
41	C.TZ.2005.0933_V4_C4.HM215352	C	V5HV	2.0	6	short	0.7283914461544014	2.0
42	C.ZA.2007.704810053_2B7.KC894119	C	V5HV	2.0	6	short	0.79	2.0
43	C.ZA.2008.KO756_38_TB12.JN681243	C	V5HV	-1.7695510786217261	6	short	0.79	-1.7695510786217261
44	C.ET..286_36.JQ362420	C	V5HV	-2.6718243385616773	7	short	0.7553937846991743	-2.6718243385616773
45	C.TZ.2006.6146_V7_C23.HM215324	C	V5HV	-2.6989700043360187	7	short	0.8169788342250037	-2.6989700043360187
46	C.ZA.2006.CAP40_2_01_A3_5.JN681231	C	V5HV	-1.2839966563652008	7	short	0.7360417248578642	-1.2839966563652008
47	C.ZA.2008.SO706_T10B_3.JN681249	C	V5HV	-0.1284270644541213	7	short	0.834222245316713	-0.1284270644541213
48	C.MW.2007.703010054_2A2.FJ443808	C	V5HV	2.0	7	short	0.8516085538455986	2.0
49	C.TZ.2004.6631_V3_C10.HM215335	C	V5HV	-0.702370781635852	7	short	0.79	-0.702370781635852
50	C.ZA.2007.705010198_TF.KC156130	C	V5HV	-1.3187587626244128	7	short	0.8495047701658551	-1.3187587626244128
51	C.MW.2007.703010228_1C4.FJ444031	C	V5HV	2.0	7	short	0.9061625751216245	2.0
52	C.MW..S018_18.	C	V5HV	-2.955538639189335	7	short	0.8490752364628086	-2.955538639189335
53	C.ZA.2010.CAP378_2_00_D2_5.KF114888	C	V5HV	2.0	7	short	0.9495066977465503	2.0
54	C.ZA.2009.21283649.HQ595756	C	V5HV	2.0	7	short	0.6506536274594217	2.153679653679654
55	C.MW.1993.MW965_26.U08455	C	V5HV	-2.2209304644722865	7	short	0.79	-2.2209304644722865
56	C.MW.2007.703010200_1E5.FJ443999	C	V5HV	-2.0977033245547028	7	short	0.7526939063812252	-2.0977033245547028
57	C.MW.2004.CE1172_H1.FJ444434	C	V5HV	-1.6242815312532088	7	short	0.8104777324740686	-1.6242815312532088
58	C.TZ.2003.6980_V0_C31.HM215344	C	V5HV	2.0	7	short	0.6998839427846681	2.153679653679654
59	C.ZA.2009.21561324_D3_B5.HQ615961	C	V5HV	-2.3979400086720375	7	short	0.79	-2.3979400086720375
60	C.ZA.2007.CT140_140_B6.JN681233	C	V5HV	-1.1611509092627446	7	short	0.79	-1.1611509092627446
61	C.ZA.1998.DU422_1.DQ411854	C	V5HV	-1.3593595827104592	7	short	0.79	-1.3593595827104592
62	C.TZ.2001.569_F1_37_10.HM215318	C	V5HV	-0.060980223551333534	7	short	0.7781797173764735	-0.060980223551333534
63	C.IN.2000.001428_2_42.EF117266	C	V5HV	-1.5990305207743445	7	short	0.7488531183170344	-1.5990305207743445
64	C.ZA.2008.CAP306_2_00_F9_1.KC154019	C	V5HV	-1.0969100130080565	7	short	0.8461689021374261	-1.0969100130080565
65	C.ZM.2003.ZM246F.FJ496194	C	V5HV	-1.5022826976558539	7	short	0.847716394051343	-1.5022826976558539
66	C.ZA.2008.CAP290_2_00_23_6.JN681253	C	V5HV	0.9027641439240861	7	short	0.79	0.9027641439240861
67	C.ZM.2002.ZM215_8.DQ422948	C	V5HV	-2.064452430293127	7	short	0.8137545671085614	-2.064452430293127
68	C.ZA.2008.1170887_08.JQ352801	C	V5HV	2.0	7	short	0.7587132742761437	2.153679653679654
69	C.MW.2008.CH0694.KJ700458	C	V5HV	-0.6090648928966209	7	short	0.839326841844567	-0.6090648928966209
70	C.ZA.2008.CA327_D2_2.JN681220	C	V5HV	-3.0	7	short	0.79	-3.0
71	C.IN.1999.16936_2_21.EF117270	C	V5HV	-2.837674610809323	7	short	0.79	-2.837674610809323
72	C.ZA.2007.CAP237_1_22_B2_2_39.JN681226	C	V5HV	2.0	7	short	0.8212867257238563	2.153679653679654
73	C.ZA.2005.CAP174_1_06_F3_1B.JN967791	C	V5HV	-2.0457574905606752	7	short	0.8729945884570434	-2.0457574905606752
74	C.ZA.1998.DU151_02.DQ411851	C	V5HV	-2.189928859779202	7	short	0.8503923496663293	-2.189928859779202
75	C.ZA.2006.19707346_E8_C6.HQ615951	C	V5HV	2.0	7	short	0.8801160572153319	2.153679653679654
76	C.ZA.2006.CAP221_B14.KC894137	C	V5HV	2.0	7	short	0.9293463725405784	2.153679653679654
77	C.TZ.2004.6644_V2_C33.HM215336	C	V5HV	-2.2138663965049106	13	long	1.21	-2.2138663965049106
78	C.TZ.2001.556_F2_3_25.HM215317	C	V5HV	-1.1079053973095196	13	long	1.21	-1.1079053973095196
79	C.ZA.2009.CAP332_2_00_C10_1.KF114887	C	V5HV	-0.8538719643217619	13	long	1.1919747432348102	-0.8538719643217619
80	C.ZA.2010.CAP382_2_00_D7_19.KC154028	C	V5HV	0.7697464671794535	13	long	1.2205765012937857	0.7697464671794535
81	C.IN.2014.330_14_A20.MK076682	C	V5HV	-1.6989700043360187	13	long	1.1051647403469755	-1.6989700043360187
82	C.IN.2016.330_16_H2.MK076724	C	V5HV	-0.004364805402450088	13	long	1.21	-0.004364805402450088
83	C.IN.2014.330_14_A12.MK076674	C	V5HV	-1.3979400086720375	13	long	1.21	-1.3979400086720375
84	C.IN.2015.330_15_C36.MK076700	C	V5HV	-1.6989700043360187	13	long	1.161791420566365	-1.6989700043360187
85	C.IN.2015.330_15_D36.MK076705	C	V5HV	-1.6989700043360187	13	long	1.3148352596530244	-1.6989700043360187
86	C.IN.2015.330_15_E36.MK076706	C	V5HV	-1.6989700043360187	13	long	1.2582085794336348	-1.6989700043360187
87	C.ZA.2008.SO607_B6_9.KF114895	C	V5HV	2.0	13	long	1.21	2.0
88	C.ZA.2009.21502011_F12_E2.HQ615949	C	V5HV	-1.7958800173440752	13	long	1.21	-1.7958800173440752
89	C.TZ.2001.234_F1_16_57.HM215278	C	V5HV	2.0	13	long	1.1483914461544014	2.0
90	C.ZA.2008.21203310_G7_C3.HQ615946	C	V5HV	-1.3665315444204136	13	long	1.270359829409676	-1.3665315444204136
91	C.IN.2016.330_16_A2.MK076707	C	V5HV	0.00860017176191757	13	long	1.2713978779108257	0.00860017176191757
92	C.ZA.2009.21369737_G11_F2.HQ615941	C	V5HV	2.0	13	long	1.2716085538455986	2.0
93	C.ZA.2008.20358510_01.JQ352790	C	V5HV	0.9312035254507525	15	long	1.21	0.9312035254507525
94	C.ZA.2006.CAP224_1_18_C7_3.JN967793	C	V5HV	-1.3098039199714864	16	long	1.1591871437091954	-1.3098039199714864
95	C.ZA.2008.20927783.HQ595750	C	V5HV	0.6182573448404014	16	long	1.21	0.6182573448404014
96	C.ZA.2007.CT431_G6_6.JN681234	C	V5HV	-0.8068754016455384	18	long	1.251447010570549	-0.8068754016455384
97	C.ZA.2009.20286961_C1_H8.HQ615960	C	V5HV	2.0	20	long	1.0938374248783755	2.0
98	C.TZ.2003.0077_V1_C16.HM215254	C	V5HV	2.0	24	long	1.3261625751216244	2.0
99	C.ZA.2008.20803520.HQ595748	C	V5HV	-0.9665762445130504	24	long	1.2346266673052342	-0.9665762445130504
