# Supplementary material for: Contemporary HIV-1 consensus Env with AI-assisted redesigned hypervariable loops promote antibody binding
Source: Nat Commun. 2024 May 9;15:3924. doi: 10.1038/s41467-024-48139-x (PMC11082178; doi:10.1038/s41467-024-48139-x)
Supplement: Supplementary file 3 — Source Data [file 41467_2024_48139_MOESM3_ESM.zip › SourceData/fig5a.psv_titration.csv]

ng/ml p24	B_2010s.hv_redesigned_GS (v1055)			C_2010s.hv_redesigned_GS (v1056)			C_2010s._GS (v1057)			B_2010s_GS (V1058)			01_AE_2010s.hv_redesigned.2_GS (v1064)			01_AE_2010s.hv_redesigned.1_GS (v1065)			01_AE_2010s.1 (v1085)
97.7	511440	187680	224200
32.56666667	123040	52720	56280
10.85555556	49280	18040	25480
3.618518519	18400	10800	10200
1.20617284	9440	7040	6200
0.402057613	5960	6840	5600
0.134019204	6280	6120	6200
0.044673068	5560	4840	5200
0.014891023	4840	5120	4800
0.004963674	5480	5320	6400
58.6				1130160	1425920	1415320
19.5333333				367360	505640	508200
6.51111111				136800	175160	154040
2.17037037				51000	53040	48520
0.72345679				18560	22800	25720
0.24115226				10080	16440	14200
0.08038409				9440	7880	7880
0.0267947				6960	5640	6200
0.00893157				6320	6680	5600
0.00297719				7040	5240	6960
45.1							3015800	2827840	2953640
15.0333333							1881600	1462560	1842040
5.01111111							816040	621760	792520
1.67037037							307120	218440	303800
0.55679012							103360	98520	101080
0.18559671							57080	30840	51080
0.06186557							26480	20720	24360
0.02062186							16320	9680	12560
0.00687395							10760	10840	11040
0.00229132							7160	9880	8000
63										363560	320560	359800
21										107720	98880	99080
7										39240	33760	43800
2.33333333										14280	15600	18120
0.77777778										10480	8280	10560
0.25925926										6960	7560	6640
0.08641975										6040	6160	5480
0.02880658										4880	5040	4840
0.00960219										4520	5440	5760
0.00320073										5520	5000	5480
72													5263600	5314680	5361920
24													3970200	4324360	4203720
8													1812000	2040880	2029720
2.66666667													806240	758400	753000
0.88888889													317160	299000	279480
0.2962963													125440	121720	113000
0.09876543													58360	52640	54880
0.03292181													25600	31480	24240
0.01097394													17800	22240	23800
0.00365798													13960	14960	11880
55.8																3852720	3884520	3797520
18.6																1751240	1675600	1550120
6.2																586120	580000	622800
2.06666667																197080	209960	218080
0.68888889																86600	69440	78640
0.22962963																33280	37240	33440
0.07654321																16760	18240	15840
0.0255144																11800	11960	9280
0.0085048																10320	11280	8560
0.00283493																10040	8720	8640
35.3735																			128440	116680	153520
11.7911667																			49240	48320	45080
3.93038889																			21280	26520	24240
1.31012963																			10400	7080	14080
0.43670988																			7400	7560	6640
0.14556996																			5520	6760	5960
0.04852332																			4520	5160	5400
0.01617444																			4440	4840	5680
0.00539148																			4080	5240	5040
0.00179716																			3880	5240	5360
