# Supplementary material for: Contemporary HIV-1 consensus Env with AI-assisted redesigned hypervariable loops promote antibody binding
Source: Nat Commun. 2024 May 9;15:3924. doi: 10.1038/s41467-024-48139-x (PMC11082178; doi:10.1038/s41467-024-48139-x)
Supplement: Supplementary file 3 — Source Data [file 41467_2024_48139_MOESM3_ESM.zip › SourceData/fig4b.B_V4HV.seqlogo.txt]

#Logostack for B, V4HV
391 F:0.9972,L:0.0012,Y:0.0008,S:0.0004
392 O:0.8177,N:0.0721,S:0.0280,D:0.0216,T:0.0128,K:0.0104,H:0.0036,X:0.0024,Y:0.0016,R:0.0012,E:0.0012,A:0.0008,G:0.0008,Q:0.0008,W:0.0008,I:0.0004
393 S:0.8522,G:0.0329,N:0.0244,W:0.0180,R:0.0092,T:0.0092,K:0.0056,O:0.0052,E:0.0048,D:0.0032,Y:0.0032,H:0.0028,I:0.0024,X:0.0012,F:0.0004,A:0.0004,M:0.0004,V:0.0004,P:0.0004
394 T:0.8197,S:0.0565,I:0.0329,O:0.0244,A:0.0104,D:0.0052,X:0.0044,N:0.0044,E:0.0036,K:0.0032,V:0.0028,R:0.0024,M:0.0012,G:0.0012,W:0.0008,F:0.0008,P:0.0008,Q:0.0004,Y:0.0004,L:0.0004
395 W:0.8974,S:0.0112,L:0.0104,F:0.0104,T:0.0072,E:0.0060,Y:0.0040,G:0.0040,I:0.0036,O:0.0036,D:0.0036,R:0.0032,H:0.0024,A:0.0020,V:0.0016,N:0.0016,M:0.0012,K:0.0008,Q:0.0008,X:0.0008
396 O:0.3069,N:0.1226,T:0.0781,Y:0.0549,D:0.0533,S:0.0469,L:0.0453,P:0.0393,H:0.0353,E:0.0304,K:0.0284,G:0.0240,F:0.0220,I:0.0172,V:0.0148,Q:0.0128,R:0.0124,W:0.0104,A:0.0072,M:0.0064,X:0.0044
397 S:0.1534,G:0.1138,O:0.1078,N:0.0757,D:0.0561,T:0.0545,V:0.0537,W:0.0525,A:0.0465,E:0.0393,F:0.0393,I:0.0357,R:0.0284,K:0.0276,L:0.0232,P:0.0176,Q:0.0104,H:0.0076,X:0.0076,Y:0.0068,M:0.0060
398 O:0.3654,T:0.3117,S:0.0729,N:0.0521,G:0.0489,D:0.0284,E:0.0152,A:0.0064,L:0.0064,I:0.0064,K:0.0064,W:0.0048,P:0.0048,V:0.0044,R:0.0040,X:0.0036,Y:0.0032,H:0.0016,F:0.0016,Q:0.0008,M:0.0008
399 G:0.1667,S:0.1667,T:0.1314,E:0.1050,D:0.0853,O:0.0637,N:0.0533,W:0.0353,R:0.0208,Q:0.0200,A:0.0172,K:0.0164,V:0.0076,H:0.0072,L:0.0064,X:0.0060,I:0.0056,F:0.0028,M:0.0016,Y:0.0012,P:0.0008
400 T:0.3546,W:0.0737,G:0.0665,S:0.0497,O:0.0489,L:0.0377,E:0.0280,N:0.0264,I:0.0240,R:0.0196,D:0.0152,A:0.0104,K:0.0060,V:0.0052,Q:0.0044,P:0.0040,X:0.0032,F:0.0032,M:0.0032,Y:0.0024,C:0.0004,H:0.0004
- W:0.1018,T:0.0609,S:0.0525,O:0.0501,E:0.0333,G:0.0321,N:0.0228,L:0.0216,D:0.0208,R:0.0168,F:0.0128,V:0.0112,I:0.0108,K:0.0076,A:0.0072,Q:0.0044,X:0.0036,Y:0.0032,H:0.0028,P:0.0024,M:0.0016,C:0.0004
- O:0.0689,T:0.0321,W:0.0300,N:0.0244,S:0.0204,G:0.0196,D:0.0144,E:0.0088,I:0.0060,K:0.0056,L:0.0048,V:0.0032,P:0.0032,Y:0.0032,Q:0.0028,R:0.0024,H:0.0020,M:0.0012,F:0.0012,A:0.0012,X:0.0012
- T:0.0216,S:0.0172,O:0.0172,D:0.0088,W:0.0088,N:0.0088,G:0.0076,E:0.0044,V:0.0032,A:0.0028,I:0.0028,K:0.0016,L:0.0012,Y:0.0012,F:0.0012,M:0.0004,R:0.0004,P:0.0004,H:0.0004,Q:0.0004
- T:0.0104,W:0.0100,O:0.0044,S:0.0020,R:0.0016,Y:0.0016,A:0.0016,N:0.0012,G:0.0012,L:0.0012,K:0.0012,D:0.0012,E:0.0004,M:0.0004,V:0.0004
- T:0.0461,O:0.0264,S:0.0188,N:0.0144,G:0.0124,W:0.0120,E:0.0076,D:0.0064,R:0.0048,I:0.0036,L:0.0032,A:0.0032,K:0.0032,V:0.0024,H:0.0020,P:0.0016,Y:0.0016,F:0.0012,Q:0.0012,X:0.0012,M:0.0004
- T:0.0601,O:0.0581,S:0.0441,E:0.0353,G:0.0244,N:0.0240,W:0.0224,D:0.0204,I:0.0108,K:0.0096,R:0.0088,V:0.0080,A:0.0068,L:0.0064,Y:0.0040,M:0.0032,F:0.0028,P:0.0028,Q:0.0028,X:0.0028,H:0.0024
404 T:0.1138,O:0.0745,G:0.0737,S:0.0693,W:0.0589,N:0.0413,D:0.0333,E:0.0317,V:0.0204,R:0.0204,I:0.0204,L:0.0164,K:0.0148,A:0.0104,Q:0.0080,P:0.0052,F:0.0044,H:0.0040,Y:0.0036,M:0.0028,X:0.0020
405 T:0.1599,O:0.1538,S:0.1302,W:0.0645,E:0.0641,G:0.0541,N:0.0481,D:0.0333,L:0.0272,K:0.0240,A:0.0236,I:0.0208,R:0.0176,V:0.0152,P:0.0096,Y:0.0068,Q:0.0068,X:0.0040,F:0.0036,H:0.0032,M:0.0028,C:0.0004
406 O:0.2059,T:0.1334,G:0.1154,N:0.0925,S:0.0861,E:0.0829,D:0.0541,W:0.0276,K:0.0240,I:0.0220,R:0.0192,A:0.0160,V:0.0112,L:0.0108,Q:0.0104,P:0.0076,Y:0.0056,X:0.0052,F:0.0044,H:0.0044,M:0.0012
407 T:0.2027,S:0.1246,O:0.1058,N:0.1026,G:0.0998,D:0.0777,E:0.0765,I:0.0220,L:0.0184,V:0.0176,A:0.0160,R:0.0156,W:0.0156,K:0.0148,P:0.0128,Q:0.0108,Y:0.0084,H:0.0068,X:0.0060,F:0.0036,M:0.0012
408 T:0.2744,O:0.1426,S:0.1074,E:0.0978,G:0.0825,N:0.0673,D:0.0389,I:0.0240,K:0.0240,A:0.0228,R:0.0180,P:0.0124,Q:0.0104,W:0.0100,L:0.0092,V:0.0088,Y:0.0052,X:0.0040,M:0.0024,H:0.0020,F:0.0012
409 T:0.1771,E:0.1382,G:0.1306,N:0.1078,O:0.1026,S:0.0809,D:0.0629,K:0.0361,I:0.0284,A:0.0272,R:0.0196,V:0.0140,P:0.0092,L:0.0076,W:0.0072,Q:0.0060,X:0.0048,H:0.0044,Y:0.0040,M:0.0032,F:0.0028
410 G:0.1939,T:0.1939,S:0.1226,E:0.0994,O:0.0869,N:0.0689,D:0.0585,K:0.0260,A:0.0208,L:0.0192,I:0.0180,R:0.0180,V:0.0128,P:0.0112,Q:0.0076,X:0.0068,Y:0.0036,H:0.0020,W:0.0020,F:0.0020,M:0.0016
411 O:0.4139,T:0.1130,N:0.0938,D:0.0873,E:0.0853,S:0.0645,G:0.0553,A:0.0156,K:0.0140,I:0.0080,R:0.0068,X:0.0060,P:0.0056,Q:0.0032,H:0.0020,V:0.0008,Y:0.0004,L:0.0004
412 D:0.2688,G:0.1731,E:0.1731,T:0.1054,S:0.0653,N:0.0477,K:0.0429,A:0.0244,R:0.0220,I:0.0140,V:0.0128,X:0.0088,Q:0.0052,O:0.0032,P:0.0028,L:0.0024,H:0.0020,Y:0.0012,F:0.0008,M:0.0004
413 T:0.4920,O:0.2869,I:0.0721,V:0.0236,P:0.0236,N:0.0212,D:0.0168,K:0.0120,S:0.0104,E:0.0088,L:0.0088,H:0.0064,X:0.0040,Y:0.0036,F:0.0024,M:0.0020,R:0.0008,W:0.0008,A:0.0008
414 I:0.9247,L:0.0393,F:0.0116,V:0.0100,T:0.0056,Y:0.0016,K:0.0012,M:0.0012,N:0.0008,H:0.0008,A:0.0008,X:0.0008,D:0.0008,G:0.0004,E:0.0004
415 T:0.8141,I:0.1358,V:0.0116,R:0.0092,M:0.0092,K:0.0060,S:0.0036,E:0.0032,X:0.0032,P:0.0008,H:0.0008,N:0.0008,Q:0.0008,L:0.0004,O:0.0004
