# Supplementary material for: Contemporary HIV-1 consensus Env with AI-assisted redesigned hypervariable loops promote antibody binding
Source: Nat Commun. 2024 May 9;15:3924. doi: 10.1038/s41467-024-48139-x (PMC11082178; doi:10.1038/s41467-024-48139-x)
Supplement: Supplementary file 3 — Source Data [file 41467_2024_48139_MOESM3_ESM.zip › SourceData/figs5a.01_AE_V1HV.seqlogo.txt]

#Logostack for 01_AE, V1HV
127 V:0.9859,I:0.0141
128 T:0.9824,A:0.0059,S:0.0047,I:0.0047,R:0.0012,V:0.0012
129 L:0.9976,M:0.0024
130 O:0.6706,H:0.0871,N:0.0682,T:0.0400,K:0.0318,S:0.0294,D:0.0247,I:0.0153,E:0.0106,Q:0.0059,R:0.0047,L:0.0035,Y:0.0035,X:0.0024,M:0.0012,A:0.0012
131 C:0.9988,R:0.0012
132 T:0.7812,S:0.1000,A:0.0282,I:0.0235,N:0.0188,V:0.0153,K:0.0082,R:0.0047,D:0.0047,G:0.0047,O:0.0035,E:0.0024,F:0.0012,H:0.0012,M:0.0012,Q:0.0012
133 N:0.3894,O:0.1435,D:0.1400,K:0.0835,T:0.0671,E:0.0541,S:0.0529,Q:0.0165,A:0.0129,H:0.0094,Y:0.0094,I:0.0082,R:0.0047,W:0.0024,X:0.0024,P:0.0012,F:0.0012,V:0.0012
134 A:0.7600,V:0.0847,O:0.0247,L:0.0188,I:0.0188,K:0.0176,T:0.0141,P:0.0118,D:0.0082,N:0.0082,E:0.0082,Y:0.0047,W:0.0047,S:0.0035,Q:0.0035,F:0.0035,X:0.0024,G:0.0012,M:0.0012
135 O:0.3459,T:0.1941,K:0.1494,N:0.0988,I:0.0588,V:0.0447,Q:0.0165,S:0.0165,E:0.0153,H:0.0129,D:0.0129,R:0.0094,A:0.0071,L:0.0059,M:0.0035,P:0.0024,C:0.0024,X:0.0024,F:0.0012
136 L:0.4812,F:0.1318,V:0.0824,W:0.0741,T:0.0459,O:0.0271,I:0.0259,A:0.0212,S:0.0176,N:0.0165,K:0.0165,G:0.0141,P:0.0129,D:0.0071,E:0.0071,R:0.0059,M:0.0035,C:0.0024,Q:0.0024,X:0.0024,Y:0.0012
137 T:0.5059,O:0.1365,N:0.0647,K:0.0553,V:0.0459,I:0.0388,S:0.0271,P:0.0259,A:0.0247,D:0.0118,L:0.0106,H:0.0106,R:0.0094,F:0.0047,G:0.0047,E:0.0047,Q:0.0035,M:0.0035,Y:0.0024,W:0.0012,X:0.0012
138 N:0.2576,O:0.1871,K:0.1129,S:0.0812,T:0.0659,A:0.0471,Q:0.0318,H:0.0318,G:0.0306,D:0.0259,R:0.0200,E:0.0176,V:0.0129,I:0.0118,L:0.0118,C:0.0082,P:0.0071,Y:0.0071,F:0.0047,W:0.0047,M:0.0024,X:0.0012
139 T:0.2118,V:0.1729,O:0.1553,A:0.1129,S:0.0624,I:0.0506,G:0.0471,N:0.0412,L:0.0294,D:0.0247,K:0.0129,F:0.0118,E:0.0118,R:0.0094,P:0.0059,Y:0.0059,C:0.0035,Q:0.0035,H:0.0024,W:0.0024,X:0.0012
140 O:0.2482,T:0.2235,N:0.1141,S:0.0682,K:0.0612,I:0.0459,A:0.0365,V:0.0341,D:0.0282,L:0.0235,E:0.0212,G:0.0176,R:0.0094,M:0.0082,Y:0.0071,Q:0.0071,W:0.0047,H:0.0035,P:0.0035,F:0.0024,C:0.0012,X:0.0012
141 T:0.2447,O:0.1671,N:0.0729,A:0.0647,S:0.0612,L:0.0518,I:0.0459,V:0.0459,K:0.0447,R:0.0271,D:0.0247,Q:0.0176,E:0.0165,Y:0.0118,W:0.0118,G:0.0118,F:0.0106,P:0.0071,M:0.0059,H:0.0047,X:0.0035,C:0.0024
142 T:0.3412,S:0.1024,O:0.1024,I:0.0753,N:0.0741,A:0.0259,V:0.0259,D:0.0224,K:0.0224,R:0.0188,P:0.0165,Y:0.0165,G:0.0153,E:0.0118,H:0.0106,Q:0.0094,M:0.0094,L:0.0082,F:0.0071,W:0.0035
142A T:0.2447,O:0.1141,N:0.0800,S:0.0541,A:0.0412,D:0.0412,V:0.0341,I:0.0318,K:0.0306,G:0.0282,L:0.0188,F:0.0141,Q:0.0106,M:0.0106,R:0.0106,E:0.0094,Y:0.0094,P:0.0094,H:0.0047,W:0.0047,C:0.0024
- T:0.1224,O:0.0741,S:0.0482,N:0.0471,V:0.0376,A:0.0259,D:0.0235,K:0.0212,G:0.0118,L:0.0106,I:0.0094,Y:0.0094,R:0.0094,P:0.0059,Q:0.0047,E:0.0047,C:0.0035,M:0.0035,F:0.0024,W:0.0024,H:0.0024
- O:0.0600,T:0.0529,N:0.0365,S:0.0282,D:0.0153,V:0.0153,I:0.0118,E:0.0106,A:0.0094,K:0.0082,G:0.0082,Q:0.0047,M:0.0047,L:0.0035,P:0.0035,H:0.0035,Y:0.0024,R:0.0012,W:0.0012,F:0.0012
- O:0.0294,T:0.0271,S:0.0176,A:0.0118,N:0.0094,G:0.0071,D:0.0059,I:0.0035,V:0.0035,L:0.0024,Q:0.0024,P:0.0024,K:0.0024,E:0.0024,M:0.0024,R:0.0012,Y:0.0012,H:0.0012
- T:0.0212,S:0.0082,I:0.0082,N:0.0071,O:0.0059,G:0.0047,V:0.0035,P:0.0024,L:0.0024,A:0.0024,E:0.0024,R:0.0012,D:0.0012,K:0.0012,Q:0.0012
- T:0.0153,N:0.0071,L:0.0035,S:0.0035,G:0.0024,I:0.0024,K:0.0024,A:0.0012,O:0.0012,D:0.0012,R:0.0012,P:0.0012,Y:0.0012,F:0.0012
- T:0.0035,O:0.0024,I:0.0024,P:0.0012,S:0.0012,R:0.0012,A:0.0012,Q:0.0012,M:0.0012
- T:0.0106,S:0.0047,O:0.0035,G:0.0035,P:0.0012,D:0.0012,E:0.0012,L:0.0012,I:0.0012,R:0.0012,N:0.0012
- T:0.0165,O:0.0082,V:0.0059,S:0.0047,N:0.0047,D:0.0035,I:0.0024,Q:0.0024,G:0.0024,A:0.0024,P:0.0012,L:0.0012,R:0.0012,E:0.0012
- T:0.0259,O:0.0200,S:0.0141,N:0.0071,K:0.0059,I:0.0047,M:0.0035,D:0.0035,V:0.0035,A:0.0035,G:0.0024,P:0.0024,L:0.0024,Q:0.0012,R:0.0012
- T:0.0647,O:0.0259,S:0.0200,I:0.0129,V:0.0118,N:0.0106,K:0.0106,P:0.0094,R:0.0071,D:0.0059,A:0.0059,E:0.0047,Q:0.0024,Y:0.0024,L:0.0024,F:0.0012,H:0.0012,C:0.0012,M:0.0012
- T:0.1306,S:0.0400,O:0.0224,I:0.0224,N:0.0212,D:0.0212,G:0.0176,K:0.0153,V:0.0153,P:0.0129,A:0.0118,E:0.0082,M:0.0047,L:0.0035,R:0.0024,F:0.0012,Q:0.0012,X:0.0012,Y:0.0012,H:0.0012
142S T:0.1353,O:0.1329,N:0.0776,D:0.0553,I:0.0447,S:0.0400,V:0.0341,K:0.0247,P:0.0212,E:0.0200,G:0.0141,A:0.0082,Y:0.0082,Q:0.0071,L:0.0047,F:0.0035,R:0.0035,C:0.0035,M:0.0024
143 V:0.1424,T:0.1035,D:0.0918,N:0.0847,G:0.0800,O:0.0741,S:0.0682,A:0.0612,E:0.0388,I:0.0376,K:0.0259,P:0.0153,F:0.0141,Y:0.0129,R:0.0106,M:0.0059,H:0.0059,L:0.0035,Q:0.0012,W:0.0012
144 S:0.2094,T:0.1435,O:0.1129,P:0.1082,D:0.0553,I:0.0482,V:0.0447,N:0.0424,G:0.0365,A:0.0259,E:0.0235,Y:0.0212,F:0.0200,L:0.0188,K:0.0118,H:0.0071,R:0.0035,M:0.0035,X:0.0012,Q:0.0012
145 N:0.2071,S:0.1200,T:0.1035,P:0.0894,I:0.0706,D:0.0635,G:0.0506,V:0.0471,K:0.0459,A:0.0365,O:0.0294,R:0.0212,E:0.0176,L:0.0141,Y:0.0129,H:0.0106,Q:0.0082,M:0.0047,F:0.0047,X:0.0047,C:0.0012
146 T:0.1812,N:0.1635,I:0.1553,S:0.0906,K:0.0741,G:0.0647,E:0.0600,D:0.0506,R:0.0271,P:0.0224,V:0.0224,L:0.0165,A:0.0141,M:0.0118,O:0.0071,Q:0.0059,W:0.0024,F:0.0024,C:0.0012,Y:0.0012
147 I:0.5718,V:0.1282,L:0.1071,T:0.0353,N:0.0176,S:0.0153,M:0.0141,O:0.0129,K:0.0129,P:0.0129,D:0.0129,E:0.0118,R:0.0094,G:0.0071,A:0.0071,F:0.0012,Y:0.0012,Q:0.0012
148 G:0.7588,E:0.0541,T:0.0200,I:0.0188,K:0.0188,V:0.0188,D:0.0176,N:0.0165,R:0.0153,S:0.0129,L:0.0106,P:0.0082,O:0.0059,A:0.0047,Y:0.0035,Q:0.0024,C:0.0012
149 O:0.8024,D:0.0329,N:0.0318,T:0.0259,E:0.0212,K:0.0200,S:0.0176,Y:0.0094,I:0.0082,G:0.0059,A:0.0059,M:0.0035,F:0.0035,L:0.0035,V:0.0024,P:0.0024
150 I:0.6212,L:0.1412,V:0.0718,M:0.0588,T:0.0306,K:0.0141,G:0.0129,E:0.0118,O:0.0071,A:0.0059,D:0.0047,F:0.0035,S:0.0035,N:0.0035,R:0.0024,P:0.0024,W:0.0012,Y:0.0012,X:0.0012,Q:0.0012
151 T:0.8635,K:0.0424,A:0.0200,S:0.0200,G:0.0106,R:0.0094,I:0.0082,E:0.0071,D:0.0059,N:0.0047,P:0.0035,Q:0.0024,X:0.0012,Y:0.0012
152 D:0.7282,E:0.1553,N:0.0647,G:0.0271,T:0.0082,Q:0.0047,I:0.0035,A:0.0024,L:0.0024,K:0.0012,P:0.0012,S:0.0012
153 E:0.9047,D:0.0859,V:0.0035,A:0.0035,S:0.0012,G:0.0012
154 V:0.7929,I:0.1153,M:0.0494,L:0.0235,A:0.0141,E:0.0035,S:0.0012
155 R:0.5000,K:0.4259,S:0.0435,Q:0.0118,T:0.0071,M:0.0059,L:0.0024,Y:0.0012,A:0.0012,E:0.0012
156 O:0.9824,D:0.0071,Y:0.0024,S:0.0024,N:0.0012,V:0.0012,L:0.0012
157 C:1.0000
