# Supplementary material for: Contemporary HIV-1 consensus Env with AI-assisted redesigned hypervariable loops promote antibody binding
Source: Nat Commun. 2024 May 9;15:3924. doi: 10.1038/s41467-024-48139-x (PMC11082178; doi:10.1038/s41467-024-48139-x)
Supplement: Supplementary file 3 — Source Data [file 41467_2024_48139_MOESM3_ESM.zip › SourceData/fig2f.3BNC117.short_vs_long.csv]

	seqname	subtype	HV	IC50	Length	catagory
0	C.ZM.1998.ZM55_28A.AY423971	C	V1HV	-1.3150918317118816	7	short
1	CD.TZ.2006.6811_V7_C18.HM215340	other	V1HV	-1.445825923765045	7	short
2	C.TZ.2004.0921_V2_C14.HM215262	C	V1HV	-0.6795628963171355	7	short
3	C.ZA.2008.CAP304_2_00_F6_6.KC154018	C	V1HV	0.10788802518279862	7	short
4	C.ZM.2003.ZM246F.FJ496194	C	V1HV	1.229579462665645	8	short
5	C.ZA.2009.21561324_D3_B5.HQ615961	C	V1HV	0.8440420420410165	8	short
6	C.MW.2008.5807_BM_E7.HQ596182	C	V1HV	-0.8239087409443188	9	short
7	C.ZM.2000.ZM53_12.AY423984	C	V1HV	-0.6442995072181184	9	short
8	A1D.KE..BS208_B1.KX364401	other	V1HV	-2.542057578636002	9	short
9	D.UG.2007.191647.JX236670	other	V1HV	-1.958607314841775	9	short
10	C.MW.2002.BF591.JN983804	C	V1HV	-2.0	9	short
11	G.ES.2006.X2088_C9.EU885764	other	V1HV	2.0	9	short
12	A1.RW.1992.92RW020_2.EU855131	other	V1HV	-1.5979106494279034	9	short
13	C.ZA.2007.20417927_07.JQ352785	C	V1HV	2.0	9	short
14	A1.TZ.2005.0330_V4_C3.HM215257	other	V1HV	-1.6608865852285994	9	short
15	C.IN.1999.25710_2_43.EF117271	C	V1HV	-0.8652174706181445	10	short
16	C.ZA.2009.CAP341_2_00_C10_18.KC154027	C	V1HV	-1.1870866433571443	10	short
17	CD.TZ..89_F1_2_25.HM215349	other	V1HV	2.0	10	short
18	D.UG.2006.191821_E6_1.HM215270	other	V1HV	-0.9211445970202327	11	short
19	B.US.2019.2990_BL_G1_2.MZ397062	B	V1HV	-1.4814860601221125	11	short
20	C.ZA.2005.19252094_A5_G2.HQ615953	C	V1HV	0.7115541682501696	11	short
21	C.ZA.2006.CAP260_2_00_TA1_1B.JN681228	C	V1HV	-0.9355420107730815	11	short
22	C.ZA.2005.CAP45_G3.DQ435682	C	V1HV	0.13549202847896646	11	short
23	C.MW.2007.703010054_2A2.FJ443808	C	V1HV	-0.48042137070601665	11	short
24	07_BC.CN.2007.CNE20.HM215406	other	V1HV	2.0	11	short
25	B.US.2019.2990_BL_F1_1.MZ397061	B	V1HV	-1.1804560644581312	11	short
26	C.MW.2007.703010217_B6.KC894109	C	V1HV	-1.3789380212870546	11	short
27	B.US.2019.2990_BL_E5_2.MZ397063	B	V1HV	-1.3665315444204136	11	short
28	C.ZM.2002.ZM233_6.DQ388517	C	V1HV	-0.6953802371468789	11	short
29	C.ZM.2002.ZM215_8.DQ422948	C	V1HV	-1.8389016435490748	11	short
30	C.ZM.2000.ZM109_4.AY424138	C	V1HV	-1.0803049153957034	11	short
31	02A1.CM.2005.T280_5.EU513183	other	V1HV	-1.732734380237437	11	short
32	C.ZA.2008.SO032_A2_8_1.KF114894	C	V1HV	0.6877964113812947	11	short
33	C.MW..S018_18.	C	V1HV	-1.550259406220714	11	short
34	A1.RW.2007.R18553.HM215434	other	V1HV	-1.0969100130080565	11	short
35	C.IN.2000.26191_2_48.EF117274	C	V1HV	-1.3177375625980514	11	short
36	B.US.2019.2990_BL_E2_8.MZ397051	B	V1HV	-1.853871964321762	11	short
37	C.ZA.2006.CAP129_1_15_B2_13.JN681223	C	V1HV	-2.0457574905606752	12	short
38	D.UG.2000.E08364M4_EC3.AY736832	other	V1HV	-0.35066514128785814	12	short
39	C.ZA.1998.DU151_02.DQ411851	C	V1HV	2.0	12	short
40	O.CM.1996.YBF39.AJ236421	other	V1HV	2.0	12	short
41	C.MW.2009.0404_BM_B9.HQ595836	C	V1HV	-1.3010299956639813	12	short
42	C.MW.2009.0404_BM_F3.HQ595842	C	V1HV	-1.0457574905606752	12	short
43	C.MW.2009.0404_BM_G3.HQ595847	C	V1HV	-1.154901959985743	12	short
44	C.ZA.2006.CAP177_1A3.KC894133	C	V1HV	-0.27818938478745336	12	short
45	C.ZA.2008.CAP301_2_00_C3_20.KC154017	C	V1HV	-0.6289321377282637	12	short
46	C.ZA.2007.SO225_H11_12.JN681252	C	V1HV	-0.23062267392386154	12	short
47	C.TZ.2005.3637_V5_C3.HM215305	C	V1HV	2.0	12	short
48	C.ZA.2006.2759058_F10_B6.HQ615959	C	V1HV	0.05728564441821465	12	short
49	C.MW.2008.CH505_W4_3.KC247557	C	V1HV	-1.958607314841775	12	short
50	C.MW.2008.4707_BM_H2.HM070822	C	V1HV	2.0	12	short
51	C.MW.2004.CE1086_B2.FJ444395	C	V1HV	-1.1141188427289783	12	short
52	CD.TZ.2004.3337_V2_C6.HM215297	other	V1HV	-1.9929353436216684	12	short
53	C.MW.2003.CE0665_F2.KC894076	C	V1HV	-0.9030899869919435	12	short
54	B.US.2015.1HC1_W4_070516PL2_G5_S11.KY324056	B	V1HV	-0.7281583934635011	31	long
55	C.ZA.2007.704010083_B8.FJ443671	C	V1HV	-0.2958494831602009	31	long
56	B.US.2019.9372_V7_F1_2.MZ397012	B	V1HV	-1.5086383061657274	31	long
57	B.US.2015.1HC1_W4_070516PL3_A3_S14.KY324059	B	V1HV	-0.9706162223147904	31	long
58	B.US.2015.1HC1_W4_070116_B8_S30.KY324042	B	V1HV	-0.4329736338409396	31	long
59	B.US.2015.1HC1_D0_070516_F10_S90.KY324006	B	V1HV	-0.5800442515102421	31	long
60	B.US.2019.9372_BL_F7_1.MZ397007	B	V1HV	-0.8013429130455774	31	long
61	B.US.2015.1HC1_W4_070516PL2_B4_S96.KY324049	B	V1HV	-0.4621809049267259	31	long
62	B.US.2019.9372_BL_E7_1.MZ397009	B	V1HV	-1.3467874862246563	31	long
63	B.US.2015.1HC1_W4_071216_D3_S66.KY324070	B	V1HV	-0.623423042943488	31	long
64	B.US.2012.Z258_2012_SGA5.KX595122	B	V1HV	2.0	31	long
65	B.US.2015.1HC1_W4_071216_F7_S69.KY324072	B	V1HV	-0.5003129173815962	31	long
66	B.US.2015.1HC1_D0_061616_G4_S15.KY324000	B	V1HV	-0.8728952016351923	31	long
67	01_AE.CN.2006.CNE3.HM215410	01_AE	V1HV	-0.9066483679844453	31	long
68	B.US.2015.1HC1_D0_061516_C4_S70.KY323999	B	V1HV	-0.7958800173440752	31	long
69	B.US.2015.1HC1_D0_061516_A1_S68.KY323997	B	V1HV	-0.7471469690201068	31	long
70	B.US.2019.9372_V7_G4_2.MZ397013	B	V1HV	-1.0	31	long
71	B.US.2019.9372_BL_C5_2.MZ397005	B	V1HV	-0.978810700930062	31	long
72	B.US.2019.9372_BL_F5_4.MZ397006	B	V1HV	-1.585026652029182	31	long
73	C.IN.2016.329_16_C1.MK076647	C	V1HV	0.5224442335063199	32	long
74	C.ZA.2008.KO459_T68_4.JN681242	C	V1HV	-0.7619538968712046	32	long
75	C.IN.2016.329_16_D5.MK076655	C	V1HV	0.6242820958356683	32	long
76	01_AE.CN.2009.09GX311.MG655201	01_AE	V1HV	-1.080921907623926	32	long
77	O.FR.2008.RBF189.GU936016	other	V1HV	2.0	32	long
78	A1.TZ.2005.0439_V5_C1.HM215258	other	V1HV	-0.780048914244683	32	long
79	C.CN.2006.CNE58.HM215421	C	V1HV	-0.41259213687677193	33	long
80	B.US.1996.6244_13_B5_4567.EU289191	B	V1HV	-1.4366613295869946	33	long
81	B.CN.2007.BJOX020000_03_3.HM215382	B	V1HV	2.0	33	long
82	C.TZ.2004.6631_V3_C10.HM215335	C	V1HV	2.0	33	long
83	C.ZA.1998.TV1_29.EU855132	C	V1HV	2.0	33	long
84	C.ZA.2009.KO243_H6_3.KF114892	C	V1HV	-0.5030703519267851	33	long
85	C.TZ.2003.6471_V1_C16.HM215328	C	V1HV	2.0	33	long
86	B.US.2019.9372_V7_G2_2.MZ397010	B	V1HV	-1.0222763947111522	33	long
87	C.ZM.2002.ZM197_7.DQ388515	C	V1HV	-0.4724603180352023	33	long
88	07_BC.CN.2004.CH070_1.EF117255	other	V1HV	0.9030123499142828	34	long
89	B.US.2019.9372_BL_E11_1.MZ397003	B	V1HV	-1.1307682802690238	34	long
90	B.US.2019.9372_BL_E2_1.MZ397000	B	V1HV	-0.889410289700751	34	long
91	B.US.2019.9372_V7_E10_3.MZ397011	B	V1HV	-1.337242168318426	34	long
92	D.KE.2001.NKU3006_EC1.JQ715411	other	V1HV	-1.0178554546605079	35	long
93	01_AE.TH.1998.R1166_C1.JQ352783	01_AE	V1HV	-0.7065048565279755	35	long
94	C.ZA.2005.CAP244_D3.DQ435684	C	V1HV	-1.0176835303079348	36	long
95	B.US.2019.9372_BL_A10_1.MZ397004	B	V1HV	-1.3767507096020994	36	long
96	B.US.1996.BG1168_1.AY835443	B	V1HV	-0.8313552231121831	36	long
97	B.US.2019.9372_BL_C3_3.MZ397001	B	V1HV	-1.193820026016113	37	long
98	B.US.2019.9372_BL_H4_1.MZ397002	B	V1HV	-0.6777807052660807	37	long
99	B.US.2019.9372_BL_E6_1.MZ397008	B	V1HV	-0.7851561519523022	39	long
100	C.CN.2007.CNE17.HM215403	C	V1HV	0.7072609505527843	40	long
101	B.HT.1992.HT593_1.U08444	B	V1HV	-0.6511501765194253	42	long
102	B.US.2016.VA40774.MK499378	B	V1HV	-1.3187587626244128	44	long
103	C.TZ.2003.6471_V1_C16.HM215328	C	V2HV	2.0	3	short
104	C.ZA.2008.CA457_H1_1.JN681222	C	V2HV	2.0	3	short
105	B.US.2019.2305_V7_G5_4.MZ397082	B	V2HV	-1.4202164033831899	4	short
106	B.US.2019.2305_V7_G6_1.MZ397081	B	V2HV	-1.1249387366083	4	short
107	B.US.2019.2305_V7_G7_1.MZ397083	B	V2HV	-1.193820026016113	4	short
108	B.US.2019.2305_V7_G9_2.MZ397084	B	V2HV	-1.275724130399211	4	short
109	B.US.2019.2305_V7_H11_2.MZ397086	B	V2HV	-1.0915149811213503	4	short
110	B.US.2019.2305_V7_H5_1.MZ397085	B	V2HV	-1.0604807473813815	4	short
111	CD.TZ.2004.6480_V4_C25.HM215329	other	V2HV	-2.0	4	short
112	B.US.1994.7165_18.AY835437	B	V2HV	0.753729330987867	4	short
113	C.ZA.2007.19715820_A10_H2.HQ615950	C	V2HV	2.0	4	short
114	A1D.KE.1995.Q168_A2.AF407148	other	V2HV	-1.3084853140251318	4	short
115	B.CN.2007.BJOX003000_19_1.HM215365	B	V2HV	-1.3098039199714864	4	short
116	B.DE.2016.1HD4K_D0_061616PL2_C2_S57.KY324539	B	V2HV	-0.835647144215563	4	short
117	01_AE.CN.2007.BJOX005000_09_2.HM215367	01_AE	V2HV	0.38703370128236314	4	short
118	D.UG.2007.191727_F6.HM215269	other	V2HV	-1.8239087409443189	4	short
119	B.US.1986.YU2.M93258	B	V2HV	-1.5486588294022068	4	short
120	B.US.2019.2305_V7_G2_2.MZ397080	B	V2HV	-1.3098039199714864	4	short
121	B.US.2019.2305_V7_F1_4.MZ397079	B	V2HV	-1.1870866433571443	4	short
122	B.US.2019.2305_V7_E5_2.MZ397078	B	V2HV	-1.7212463990471711	4	short
123	B.US.2019.2305_BL_H4_3.MZ397087	B	V2HV	0.01703333929878037	4	short
124	B.DE.2016.1HD4K_D0_061616PL2_A4_S53.KY324536	B	V2HV	-0.7772835288524167	4	short
125	B.DE.2016.1HD4K_D0_061616PL1_D4_S83.KY324529	B	V2HV	-0.7569619513137056	4	short
126	B.DE.2016.1HD4K_D0_061516_F7_S57.KY324521	B	V2HV	-0.5528419686577808	4	short
127	B.DE.2016.1HD4K_D0_061516_E3_S53.KY324517	B	V2HV	-0.26760624017703144	4	short
128	B.DE.2016.1HD4K_W4_062316PL3_B1_S27.KY324572	B	V2HV	-0.8239087409443188	4	short
129	B.DE.2016.1HD4K_W4_062316PL3_B9_S29.KY324574	B	V2HV	-0.5406075122407692	4	short
130	B.DE.2016.1HD4K_W4_062316PL4_A11_S47.KY324583	B	V2HV	-0.7099653886374819	4	short
131	B.DE.2016.1HD4K_W4_062316PL4_A3_S44.KY324584	B	V2HV	-0.7375489102695706	4	short
132	C.ZA.2007.722_G4_16.JN967798	C	V2HV	0.6112983622964289	4	short
133	01_AE.TH.2006.816763_C02.JN944659	01_AE	V2HV	-0.6989700043360187	4	short
134	01_AE.TH.2005.816769_AA107A_WG8.JX448026	01_AE	V2HV	-0.23657200643706275	4	short
135	C.ZA.2009.20286961_C1_H8.HQ615960	C	V2HV	-0.8860566476931632	4	short
136	B.CN.2004.CNE12.HM215399	B	V2HV	-1.1541395122078013	4	short
137	B.US.2019.2305_BL_G1_1.MZ397088	B	V2HV	1.6283378335761185	4	short
138	B.US.2019.2305_BL_G2_1.MZ397089	B	V2HV	-0.22112552799726048	4	short
139	B.US.2019.2305_BL_H1_3.MZ397090	B	V2HV	0.5618166643189575	4	short
140	01_AE.TH.1993.TH976_17.U08458	01_AE	V2HV	-1.5167694130978975	4	short
141	01_AE.CN.2007.BJOX028000_10_3.HM215389	01_AE	V2HV	-1.9308130748480905	4	short
142	B.US.1994.6101_1.AY835434	B	V2HV	-1.651208532439416	4	short
143	B.DE.2016.1HD4K_W4_062316PL3_A3_S25.KY324569	B	V2HV	-0.9100948885606021	4	short
144	01_AE.CN.2009.09GX300.MG655199	01_AE	V2HV	0.060320028688285184	4	short
145	C.TZ.2005.6040_V4_C15.HM215320	C	V2HV	-1.494850021680094	4	short
146	C.ZM.2002.ZM215_8.DQ422948	C	V2HV	-1.8389016435490748	4	short
147	A1.TZ.2004.3718_3_11.HM215306	other	V2HV	2.0	4	short
148	B.PE..H086_8.EF210732	B	V2HV	2.0	4	short
149	C.MW.2008.3305_BM_F6.HM070620	C	V2HV	-0.060480747381381476	17	long
150	B.US.2019.6775_V7_D2_4.MZ397015	B	V2HV	-1.193820026016113	17	long
151	C.ZA.2008.20927783.HQ595750	C	V2HV	2.0	17	long
152	01_AE.CN.2009.09GX286.MG655198	01_AE	V2HV	-0.6478174818886375	17	long
153	C.TZ.2000.98_F4_H5_13.HQ659642	C	V2HV	2.0	17	long
154	02_AG.CM.2004.263_8.EU513182	other	V2HV	-1.5599414568503356	18	long
155	CD.TZ.2004.3817_V2_C59.HM215310	other	V2HV	-0.7277173557091349	18	long
156	B.US.2019.6775_V7_D3_3.MZ397014	B	V2HV	-0.8416375079047503	19	long
157	B.US.2019.6775_V7_D6_3.MZ397017	B	V2HV	-1.7958800173440752	19	long
158	B.US.2019.6775_V7_E5_1.MZ397016	B	V2HV	-0.9706162223147904	19	long
159	C.ZA.2008.SO607_B6_9.KF114895	C	V2HV	-0.906578314837765	19	long
160	B.US.2015.1HB2_D0_102615_E9_S22.KY323834	B	V2HV	-1.5528419686577808	20	long
161	C.IN.2015.330_15_C36.MK076700	C	V2HV	2.0	20	long
162	C.IN.2015.330_15_D36.MK076705	C	V2HV	2.0	20	long
163	C.IN.2015.330_15_E36.MK076706	C	V2HV	2.0	20	long
164	C.MW.2008.5807_BM_D1.HQ596177	C	V2HV	-0.769551078621726	20	long
165	B.US.1996.6244_13_B5_4567.EU289191	B	V2HV	-1.4366613295869946	20	long
166	C.CN.2007.CNE30.HM215411	C	V2HV	-0.4936302829044959	20	long
167	B.US.2015.1HB2_W4_103015_A11_S74.KY323867	B	V2HV	-1.7958800173440752	20	long
168	B.US.2015.1HB2_W4_103015_F1_S87.KY323879	B	V2HV	-1.6020599913279623	20	long
169	B.US.2015.1HB2_D0_102615_C8_S18.KY323831	B	V2HV	-1.6020599913279623	20	long
170	B.US.2015.1HB2_D0_102615_B11_S13.KY323827	B	V2HV	-1.7695510786217261	20	long
171	B.US.2015.1HB2_D0_102315_C7_S2.KY323820	B	V2HV	-1.6989700043360187	20	long
172	B.US.2015.1HB2_W4_103015_F2_S88.KY323880	B	V2HV	-1.8239087409443189	20	long
173	B.US.2015.1HB2_W4_103015_D7_S84.KY323878	B	V2HV	-1.6989700043360187	20	long
174	B.US.2015.1HB2_D0_102315_C3_S1.KY323819	B	V2HV	-1.585026652029182	20	long
175	B.US.2015.1HB2_W4_103015_D11_S85.KY323876	B	V2HV	-1.8860566476931633	20	long
176	B.US.2015.1HB2_W4_103015_C9_S80.KY323875	B	V2HV	-1.8860566476931633	20	long
177	B.US.2019.6775_BL_H10_4.MZ397021	B	V2HV	-0.9746941347352298	21	long
178	B.US.2019.6775_BL_H7_3.MZ397022	B	V2HV	2.0	21	long
179	B.US.2019.6775_BL_E5_2.MZ397025	B	V2HV	-2.221848749616356	21	long
180	B.US.2019.6775_BL_B10_3.MZ397024	B	V2HV	0.36642295722597273	21	long
181	B.US.2019.6775_BL_F5_2.MZ397023	B	V2HV	-0.5171264163912462	21	long
182	B.US.2019.6775_BL_G10_2.MZ397020	B	V2HV	-0.020451625295904902	21	long
183	B.US.2019.6775_BL_G3_4.MZ397019	B	V2HV	-0.3053948010664313	21	long
184	B.US.2019.6775_V7_D7_3.MZ397018	B	V2HV	-1.853871964321762	21	long
185	B.US.2019.6775_BL_E3_3.MZ397026	B	V2HV	-2.5228787452803374	22	long
186	C.MW.2008.3305_BM_C9.HM070612	C	V2HV	-0.3098039199714863	22	long
187	C.MW.2008.3305_BM_C1.HM070604	C	V2HV	-0.022276394711152253	22	long
188	C.IN.2016.330_16_D4.MK076712	C	V2HV	2.0	23	long
189	C.IN.2016.330_16_H2.MK076724	C	V2HV	2.0	25	long
190	C.IN.2016.330_16_A2.MK076707	C	V2HV	2.0	25	long
191	C.ZA.2008.20355851_20.JQ352789	C	V2HV	-0.7569619513137056	26	long
192	C.ZA.2005.CAP258_2_00_X_23.JN681227	C	V4HV	-0.8239087409443188	0	short
193	B.US.2019.7190_BL_C12_2.MZ397113	B	V4HV	-1.6382721639824072	0	short
194	B.US.2019.7190_BL_A9_3.MZ397115	B	V4HV	-1.4814860601221125	0	short
195	C.ZA.2009.20286961_C1_H8.HQ615960	C	V4HV	-0.8860566476931632	0	short
196	C.MW.2002.BF1266_431A.HM215360	C	V4HV	-1.0417372173074335	1	short
197	C.ZM.2000.ZM109_4.AY424138	C	V4HV	-1.0803049153957034	1	short
198	B.US.2019.7190_BL_D10_4.MZ397117	B	V4HV	-1.6382721639824072	1	short
199	B.US.2019.7190_BL_A3_2.MZ397116	B	V4HV	-1.6382721639824072	1	short
200	C.ZA.2008.KO426_T78_10.JN681241	C	V4HV	-0.7713173902870348	1	short
201	C.ZA.2006.CAP177_1A3.KC894133	C	V4HV	-0.27818938478745336	1	short
202	C.ZA.2009.21561324_D3_B5.HQ615961	C	V4HV	0.8440420420410165	1	short
203	C.ZA.2009.CAP332_2_00_C10_1.KF114887	C	V4HV	-0.41005039867429227	1	short
204	C.ZA.2008.SO186_H6_5.JN681247	C	V4HV	-1.494850021680094	1	short
205	C.ZA.2008.SO405_T24_5.JN681248	C	V4HV	-0.4814860601221125	1	short
206	01_AE.CN.2015.15JS01.MG655205	01_AE	V4HV	0.5714759036819438	1	short
207	01_AE.CN.2007.CNE55.HM215418	01_AE	V4HV	-0.9240153152558802	1	short
208	C.MW.2007.703010228_1C4.FJ444031	C	V4HV	-0.48017200622428124	2	short
209	C.ZA.2006.CAP40_2_01_A3_5.JN681231	C	V4HV	0.795184589682424	2	short
210	01_AE.CN.2015.15JS76.MG655215	01_AE	V4HV	-0.07468790850035051	2	short
211	C.TZ.2006.6146_V7_C23.HM215324	C	V4HV	2.0	2	short
212	C.ZA.2007.705010198_TF.KC156130	C	V4HV	-1.6197887582883939	2	short
213	C.ZA.2009.CAP340_2_00_B3_16.KC154026	C	V4HV	-0.6252516539898961	2	short
214	C.ZA.2008.CAP326_2_00_D9_2.KC154024	C	V4HV	-0.4672456210075022	2	short
215	C.ZA.1997.ZA012_29.EU855133	C	V4HV	-1.1272902817120938	2	short
216	C.ZM.1998.ZM135_10A.AY424079	C	V4HV	-1.22614775780909	2	short
217	C.ZA.2006.2768732_C5_16.HQ615952	C	V4HV	-0.5171264163912462	2	short
218	C.ZA.2008.CAP292_2_00_12_4.JN681254	C	V4HV	-0.9746941347352298	2	short
219	C.TZ.2003.3301_V1_C24.HM215294	C	V4HV	-1.5021998697188126	2	short
220	C.ZA.2009.21261106_C12_H2.HQ615956	C	V4HV	0.030599721965951066	2	short
221	01_AE.CN.2007.BJOX005000_09_2.HM215367	01_AE	V4HV	0.38703370128236314	2	short
222	C.MW.2002.BF703.JN983805	C	V4HV	2.0	2	short
223	C.ZA.2008.CT885_H3_2.JN967797	C	V4HV	-0.9829666607012196	2	short
224	C.ZA.2008.CA327_D2_2.JN681220	C	V4HV	-1.3187587626244128	3	short
225	B.US.2019.6292_BL_H4_2.MZ396985	B	V4HV	0.10653085382238137	3	short
226	C.ZA.2008.20355851_20.JQ352789	C	V4HV	-0.7569619513137056	3	short
227	B.US.2019.6292_V7_A11_1.MZ396996	B	V4HV	-0.012333735073725434	3	short
228	C.ZA.2005.CAP45_G3.DQ435682	C	V4HV	0.13549202847896646	3	short
229	B.US.2019.6292_V7_A6_1.MZ396995	B	V4HV	0.01577875638904093	3	short
230	C.ZA.2007.3514597.HQ595759	C	V4HV	-1.4202164033831899	3	short
231	B.US.2019.6292_V7_B9_2.MZ396993	B	V4HV	-0.36351210364663455	3	short
232	01_AE.TH.2000.C4118_9.JQ352782	01_AE	V4HV	-1.454866140959511	3	short
233	B.US.2019.6292_V7_C12_1.MZ396999	B	V4HV	-0.5575202309355514	3	short
234	B.US.2019.6292_V7_C8_1.MZ396994	B	V4HV	0.045322978786657475	3	short
235	B.US.2019.6292_V7_F10_2.MZ396998	B	V4HV	-0.47237009912866135	3	short
236	B.US.2019.6292_V7_F12_4.MZ396997	B	V4HV	-0.4377071355435253	3	short
237	C.TZ.2003.6838_V1_C35.HM215341	C	V4HV	-0.5946536398242911	3	short
238	B.US.2019.6292_V7_F5_2.MZ396992	B	V4HV	-0.46597389394386496	3	short
239	B.US.2019.6292_V7_G10_4.MZ396990	B	V4HV	-0.640164517660112	3	short
240	C.ZA.1998.DU151_02.DQ411851	C	V4HV	2.0	3	short
241	B.US.2019.6292_V7_G8_4.MZ396991	B	V4HV	-0.27901425584626094	3	short
242	B.US.2019.6292_V7_H7_4.MZ396989	B	V4HV	-0.19044028536473223	3	short
243	B.US.2019.6292_BL_G4_3.MZ396987	B	V4HV	-0.790484985457369	3	short
244	C.ZA.2007.705010067_TF.KC156125	C	V4HV	2.0	3	short
245	C.MW.2003.CE0682_E4.FJ444325	C	V4HV	-1.5002716888498275	3	short
246	C.ET.2002.288_38.JQ362421	C	V4HV	-1.0984980878699453	3	short
247	C.ZA.2008.KO870_C2_10.JN681244	C	V4HV	-0.8827287043442357	3	short
248	B.US.2019.7190_V7_G1_8.MZ397110	B	V4HV	-2.0457574905606752	3	short
249	C.ZA.2007.722_G4_16.JN967798	C	V4HV	0.6112983622964289	3	short
250	C.ET..286_36.JQ362420	C	V4HV	-1.1913772167310566	3	short
251	B.US.2019.7190_V7_B11_4.MZ397112	B	V4HV	-1.744727494896694	3	short
252	B.US.2019.6292_BL_F2_2.MZ396984	B	V4HV	0.22479195649268147	3	short
253	C.ZA.2007.705010185_TF.KC156129	C	V4HV	-1.3010299956639813	3	short
254	C.MW.2008.0702_BM_D1.HM070518	C	V4HV	-0.9208187539523752	3	short
255	C.MW.2008.0702_BM_B9.HM070517	C	V4HV	2.0	3	short
256	C.MW.2008.0702_BM_B4.HM070516	C	V4HV	-0.958607314841775	3	short
257	01_AE.TH.2006.731027_AA104A_RH5.JX447986	01_AE	V4HV	-0.27572413039921095	3	short
258	B.US.2019.6292_BL_A4_1.MZ396988	B	V4HV	-0.3990271043132517	3	short
259	B.US.2019.6292_BL_G2_1.MZ396983	B	V4HV	-0.6861327796308466	3	short
260	B.US.2019.7190_V7_A9_8.MZ397108	B	V4HV	-1.8860566476931633	3	short
261	B.US.2019.7190_BL_B1_1.MZ397114	B	V4HV	-1.6382721639824072	3	short
262	B.US.2019.6292_BL_D4_1.MZ396986	B	V4HV	-0.08618614761628333	3	short
263	B.US.2019.8074_V7_E2_2.MZ397118	B	V4HV	-1.4814860601221125	18	long
264	C.ZA.2008.20358510_01.JQ352790	C	V4HV	-0.7166987712964504	18	long
265	A1.RW.2007.R18553.HM215434	other	V4HV	-1.0969100130080565	18	long
266	B.US.2019.8074_V7_E4_4.MZ397119	B	V4HV	-1.2006594505464183	18	long
267	B.US.2019.8074_V7_G10_1.MZ397121	B	V4HV	-1.3187587626244128	18	long
268	C.IN.2015.329_15_B1.MK076614	C	V4HV	0.8286598965353198	18	long
269	A1.UG.2007.191955_A11.HM215272	other	V4HV	2.0	18	long
270	C.ZM.2003.ZM247_V1.FJ496204	C	V4HV	2.0	18	long
271	B.US.2019.8074_V7_E10_4.MZ397120	B	V4HV	-0.7495799976911061	18	long
272	B.US.2019.8074_BL_F6_2.MZ397129	B	V4HV	-1.3767507096020994	18	long
273	C.IN.2014.330_14_A12.MK076674	C	V4HV	2.0	18	long
274	B.DE.2016.1HD5K_W4_062316_D10_S59.KY324633	B	V4HV	-1.4814860601221125	18	long
275	B.CN.2007.BJOX020000_03_3.HM215382	B	V4HV	2.0	18	long
276	C.IN.2015.330_15_C36.MK076700	C	V4HV	2.0	18	long
277	C.IN.2014.330_14_A20.MK076682	C	V4HV	2.0	18	long
278	B.US.2015.1HB3_D0_102915_B2_S49.KY323899	B	V4HV	-1.494850021680094	18	long
279	C.MW.2008.4403_BM_H22.HM070749	C	V4HV	-0.10237290870955855	18	long
280	CD.TZ.2004.3817_V2_C59.HM215310	other	V4HV	-0.7277173557091349	18	long
281	02_AG.CM.2004.263_8.EU513182	other	V4HV	-1.5599414568503356	18	long
282	B.US.2015.1HC1_W4_071216_F7_S69.KY324072	B	V4HV	-0.5003129173815962	18	long
283	B.US.2015.1HC1_W4_071216_D3_S66.KY324070	B	V4HV	-0.623423042943488	18	long
284	B.US.2015.1HC1_W4_070516PL3_A3_S14.KY324059	B	V4HV	-0.9706162223147904	18	long
285	B.US.2015.1HC1_W4_070516PL2_G5_S11.KY324056	B	V4HV	-0.7281583934635011	18	long
286	B.US.2015.1HC1_W4_070516PL2_B4_S96.KY324049	B	V4HV	-0.4621809049267259	18	long
287	B.US.2015.1HC1_W4_070116_B8_S30.KY324042	B	V4HV	-0.4329736338409396	18	long
288	B.US.2015.1HC1_D0_061616_G4_S15.KY324000	B	V4HV	-0.8728952016351923	18	long
289	B.US.2015.1HC1_D0_061516_C4_S70.KY323999	B	V4HV	-0.7958800173440752	18	long
290	B.US.2015.1HC1_D0_070516_F10_S90.KY324006	B	V4HV	-0.5800442515102421	18	long
291	B.US.2015.1HC1_D0_061516_A1_S68.KY323997	B	V4HV	-0.7471469690201068	18	long
292	C.CN.2006.CNE58.HM215421	C	V4HV	-0.41259213687677193	19	long
293	C.IN.2015.329_15_A1.MK076610	C	V4HV	0.6541765418779605	19	long
294	B.US.2016.VA40774.MK499378	B	V4HV	-1.3187587626244128	19	long
295	C.IN.2016.330_16_E6.MK076720	C	V4HV	-0.431798275933005	20	long
296	C.CN.2007.CNE30.HM215411	C	V4HV	-0.4936302829044959	20	long
297	B.US.1994.7165_18.AY835437	B	V4HV	0.753729330987867	20	long
298	A1D.TZ.2003.3468_V1_C12.HM215301	other	V4HV	-1.1636505617381026	20	long
299	O.FR.2008.RBF189.GU936016	other	V4HV	2.0	20	long
300	B.US.2015.1HC1_D0_070516_F11_S91.KY324007	B	V4HV	-2.5228787452803374	20	long
301	C.ZA.2005.CAP210_TA5.KC894136	C	V4HV	0.7573960287930241	20	long
302	B.US.1997.1012_11_TC21_3257.EU289184	B	V4HV	-1.6747512347124627	20	long
303	B.US.2015.1HC1_D0_061516_B5_S69.KY323998	B	V4HV	-2.3979400086720375	20	long
304	C.ZA.2005.CAP210_E8.DQ435683	C	V4HV	0.9867162126598851	20	long
305	C.MW.2003.CE0665_F2.KC894076	C	V4HV	-0.9030899869919435	21	long
306	C.IN.2016.329_16_C1.MK076647	C	V4HV	0.5224442335063199	21	long
307	C.ZA.2009.21369737_G11_F2.HQ615941	C	V4HV	0.010723865391773066	21	long
308	02_AG.CM.2005.T278_50.EU513198	other	V4HV	2.0	21	long
309	C.IN.2016.329_16_D5.MK076655	C	V4HV	0.6242820958356683	21	long
310	D.UG.2007.191882.JX236673	other	V4HV	-2.0969100130080562	22	long
311	C.IN.2016.330_16_H2.MK076724	C	V4HV	2.0	22	long
312	B.US.2019.8074_BL_D10_2.MZ397127	B	V4HV	-1.0604807473813815	25	long
313	B.US.2019.8074_BL_F2_4.MZ397126	B	V4HV	-1.0915149811213503	25	long
314	C.ZA.2008.CA457_H1_1.JN681222	C	V4HV	2.0	25	long
315	C.ZA.2008.20915593.HQ595749	C	V5HV	2.0	4	short
316	N.FR.2011.N1_FR_2011.JN572926	other	V5HV	2.0	5	short
317	CD.TZ.2005.3326_V4_C3.HM215296	other	V5HV	1.772960940085832	5	short
318	C.MW.2008.1209_BM_H5.HM070570	C	V5HV	2.0	6	short
319	C.TZ.2005.0933_V4_C4.HM215352	C	V5HV	2.0	6	short
320	C.MW.2008.1209_BM_A5.HM070562	C	V5HV	2.0	6	short
321	C.MW.2003.CE0682_E4.FJ444325	C	V5HV	-1.5002716888498275	6	short
322	CD.TZ.2004.3337_V2_C6.HM215297	other	V5HV	-1.9929353436216684	6	short
323	C.ZA.2008.KO756_38_TB12.JN681243	C	V5HV	-1.7212463990471711	6	short
324	C.MW.2008.CH505_W4_3.KC247557	C	V5HV	-1.958607314841775	6	short
325	A1.TZ.2004.3718_3_11.HM215306	other	V5HV	2.0	6	short
326	O.CM.1996.YBF32.AJ236417	other	V5HV	2.0	6	short
327	C.MW..BF1677F2_613A.HM215361	C	V5HV	-0.6989700043360187	6	short
328	C.ZA.2007.704810053_2B7.KC894119	C	V5HV	0.19920647916165776	6	short
329	C.MW.2002.BF591.JN983804	C	V5HV	-2.0	6	short
330	A1C.TZ.2004.6041_V3_C23.HM215321	other	V5HV	-2.079688798470838	6	short
331	B.US.2015.1HC2_W4_012216_E4_S9.KY324157	B	V5HV	2.0	6	short
332	C.TZ.2006.6146_V7_C23.HM215324	C	V5HV	2.0	7	short
333	B.US.2015.1HC1_D0_061516_B5_S69.KY323998	B	V5HV	-2.3979400086720375	7	short
334	02_AG.CM.2004.T250_4.EU513189	other	V5HV	2.0	7	short
335	C.MW..S018_18.	C	V5HV	-1.550259406220714	7	short
336	B.US.2000.RHPA4259_7.AY835447	B	V5HV	-1.6180730693627727	7	short
337	C.ZA.2008.CAP306_2_00_F9_1.KC154019	C	V5HV	-0.40450377817442584	7	short
338	B.US.2015.1HC2_D0_012216_D1_S67.KY324102	B	V5HV	-0.18111458540599013	7	short
339	B.US.2015.1HC1_D0_070516_F11_S91.KY324007	B	V5HV	-2.5228787452803374	7	short
340	B.US.2019.6292_BL_B2_1.MZ396981	B	V5HV	-1.2596373105057561	7	short
341	07_BC.CN.2007.BJOX002000_03_2.HM215364	other	V5HV	2.0	7	short
342	C.TZ.2004.6631_V3_C10.HM215335	C	V5HV	2.0	7	short
343	C.ZA.2008.CAP290_2_00_23_6.JN681253	C	V5HV	2.0	7	short
344	C.TZ.2003.6980_V0_C31.HM215344	C	V5HV	-1.1426675035687315	7	short
345	C.ZA.2006.CAP221_B14.KC894137	C	V5HV	-0.826813731587726	7	short
346	C.MW.2007.703010054_2A2.FJ443808	C	V5HV	-0.48042137070601665	7	short
347	C.MW.2007.703010200_1E5.FJ443999	C	V5HV	-0.5134278494816437	7	short
348	C.MW.2007.703010228_1C4.FJ444031	C	V5HV	-0.48017200622428124	7	short
349	C.ZA.2005.CAP174_1_06_F3_1B.JN967791	C	V5HV	1.2890089115394632	7	short
350	C.ZA.2006.19707346_E8_C6.HQ615951	C	V5HV	1.2966871237724018	7	short
351	D.UG.1992.UG024_2.U43386	other	V5HV	-1.23923835647997	7	short
352	C.ZA.2007.705010198_TF.KC156130	C	V5HV	-1.6197887582883939	7	short
353	D.UG.2007.191882.JX236673	other	V5HV	-2.0969100130080562	7	short
354	C.IN.1999.16936_2_21.EF117270	C	V5HV	-1.1341146431508233	7	short
355	01_AE.TH.1992.TH023_6.KU562843	01_AE	V5HV	-1.2679602540023278	7	short
356	C.ZA.2007.CAP237_1_22_B2_2_39.JN681226	C	V5HV	0.8666417205660398	7	short
357	C.MW.2008.5807_BM_D1.HQ596177	C	V5HV	-0.769551078621726	7	short
358	B.US.2015.1HC2_W4_012016_H12_S93.KY324144	B	V5HV	-1.9208187539523751	7	short
359	C.ZA.2007.CT140_140_B6.JN681233	C	V5HV	-0.8996294548824371	7	short
360	C.ZA.2009.21561324_D3_B5.HQ615961	C	V5HV	0.8440420420410165	7	short
361	C.ZA.2009.21283649.HQ595756	C	V5HV	-0.7825160557860937	7	short
362	01_AE.CN.2006.CNE8.HM215427	01_AE	V5HV	-1.0886399453196762	7	short
363	01_AE.CN.2006.CNE59.HM215422	01_AE	V5HV	-1.241065409877298	7	short
364	C.ET..286_36.JQ362420	C	V5HV	-1.1913772167310566	7	short
365	C.ZA.1998.DU151_02.DQ411851	C	V5HV	2.0	7	short
366	C.ZA.1998.DU422_1.DQ411854	C	V5HV	2.0	7	short
367	A1.KE.2000.KER2008_12.AY736809	other	V5HV	-0.6046386550589226	7	short
368	C.MW.2008.CH0694.KJ700458	C	V5HV	-0.1890957193312996	7	short
369	A1.TZ.2008.CH0219_E4.HM204621	other	V5HV	2.0	7	short
370	A1.TZ.2003.3415_V1_C1.HM215299	other	V5HV	-1.0029020759251217	7	short
371	A1D.KE..MS208_A1.DQ187010	other	V5HV	-1.6608666940301209	7	short
372	C.MW.1993.MW965_26.U08455	C	V5HV	-2.1362727798978525	7	short
373	G.ES.2008.P1981_C5_3.FJ817369	other	V5HV	-0.2966312297608845	7	short
374	B.IT.1996.PVO_4.AY835444	B	V5HV	-1.159693122145351	7	short
375	C.MW.2004.CE1172_H1.FJ444434	C	V5HV	2.0	7	short
376	A1.KE.1995.Q461_E2.AF407156	other	V5HV	-1.2019988651414657	7	short
377	C.ZA.2006.CAP40_2_01_A3_5.JN681231	C	V5HV	0.795184589682424	7	short
378	C.ZA.2010.CAP378_2_00_D2_5.KF114888	C	V5HV	2.0	7	short
379	B.TT.1994.QH0692_42.AY835439	B	V5HV	-0.6250684460218119	7	short
380	C.TZ.2001.569_F1_37_10.HM215318	C	V5HV	-0.645891560852599	7	short
381	01_AE.TH.2006.731027_AA104A_RH5.JX447986	01_AE	V5HV	-0.27572413039921095	7	short
382	B.US.2015.1HC3_D0_012016_G2_S34.KY324179	B	V5HV	-0.8632794328435932	7	short
383	B.US.2015.1HC2_W4_012216_G5_S14.KY324163	B	V5HV	-2.0457574905606752	7	short
384	B.US.2015.1HC2_D0_012216_F9_S75.KY324109	B	V5HV	-1.744727494896694	7	short
385	01_AE.CN.2015.15JS79.MG655216	01_AE	V5HV	-1.1739251972991736	7	short
386	C.ZA.2008.SO706_T10B_3.JN681249	C	V5HV	-0.8096683018297085	7	short
387	01_AE.CN.2007.BJOX028000_10_3.HM215389	01_AE	V5HV	-1.9308130748480905	7	short
388	C.ZM.2002.ZM215_8.DQ422948	C	V5HV	-1.8389016435490748	7	short
389	A1.TZ.2005.0439_V5_C1.HM215258	other	V5HV	-0.780048914244683	7	short
390	01_AE.CN.2015.15JS01.MG655205	01_AE	V5HV	0.5714759036819438	7	short
391	C.MW.2008.1209_BM_G5.HM070569	C	V5HV	2.0	7	short
392	01_AE.TH.1999.C2101_C1.JN944661	01_AE	V5HV	-1.2528291020131772	7	short
393	A1D.KE..BS208_B1.KX364401	other	V5HV	-2.542057578636002	7	short
394	C.MW..BF942_218D.HM215362	C	V5HV	-1.6989700043360187	7	short
395	A1.RW.1992.92RW020_2.EU855131	other	V5HV	-1.5979106494279034	7	short
396	B.US.2019.9372_BL_E2_1.MZ397000	B	V5HV	-0.889410289700751	7	short
397	01_AE.TH.2006.816763_C02.JN944659	01_AE	V5HV	-0.6989700043360187	7	short
398	C.ZM.2003.ZM246F.FJ496194	C	V5HV	1.229579462665645	7	short
399	B.US.2019.9372_BL_H4_1.MZ397002	B	V5HV	-0.6777807052660807	7	short
400	B.US.2019.1536_V15_C11_2.MZ397067	B	V5HV	-1.8239087409443189	7	short
401	B.US.2019.9372_BL_F7_1.MZ397007	B	V5HV	-0.8013429130455774	7	short
402	C.MW.2008.1209_BM_B21.HM070564	C	V5HV	2.0	7	short
403	B.US.2019.9372_BL_F5_4.MZ397006	B	V5HV	-1.585026652029182	7	short
404	CD.TZ..89_F1_2_25.HM215349	other	V5HV	2.0	7	short
405	C.MW.2008.0702_BM_B4.HM070516	C	V5HV	-0.958607314841775	7	short
406	01_AE.CN.2009.09GX332.MG655204	01_AE	V5HV	0.19893186993220904	7	short
407	01_AE.CN.2015.15JS06.MG655206	01_AE	V5HV	0.43727479741012365	7	short
408	01_AE.CN.2015.15JS111.MG655209	01_AE	V5HV	-1.0132282657337552	7	short
409	C.ZA.2008.CA327_D2_2.JN681220	C	V5HV	-1.3187587626244128	7	short
410	B.US.2019.9372_BL_E11_1.MZ397003	B	V5HV	-1.1307682802690238	7	short
411	01_AE.CN.2015.15JS65.MG655213	01_AE	V5HV	0.6860102913152856	7	short
412	N.CM.1995.YBF30.AJ006022	other	V5HV	2.0	7	short
413	01_AE.CN.2015.15JS102.MG655208	01_AE	V5HV	-0.9706162223147904	7	short
414	C.IN.2000.001428_2_42.EF117266	C	V5HV	-1.9681070122895248	7	short
415	B.US.2019.9372_BL_C3_3.MZ397001	B	V5HV	-1.193820026016113	7	short
416	B.US.2019.9372_BL_C5_2.MZ397005	B	V5HV	-0.978810700930062	7	short
417	C.MW.2008.0702_BM_D1.HM070518	C	V5HV	-0.9208187539523752	7	short
418	C.MW.2008.0702_BM_B9.HM070517	C	V5HV	2.0	7	short
419	B.US.2019.9372_BL_A10_1.MZ397004	B	V5HV	-1.3767507096020994	7	short
420	01_AE.CN.2015.15JS62.MG655212	01_AE	V5HV	-0.23657200643706275	7	short
421	01_AE.CN.2009.09GX319.MG655202	01_AE	V5HV	0.4789991316733571	7	short
422	B.US.2019.9372_V7_G2_2.MZ397010	B	V5HV	-1.0222763947111522	7	short
423	01_AE.CN.2015.15JS47.MG655210	01_AE	V5HV	0.37785241900675454	7	short
424	B.US.2019.9372_BL_E6_1.MZ397008	B	V5HV	-0.7851561519523022	7	short
425	C.ZA.2008.1170887_08.JQ352801	C	V5HV	-2.3979400086720375	7	short
426	C.ZA.2009.21502011_F12_E2.HQ615949	C	V5HV	0.19920647916165776	13	long
427	C.TZ.2001.556_F2_3_25.HM215317	C	V5HV	0.6452257115354162	13	long
428	B.US.2019.5257_V7_E2_1.MZ397099	B	V5HV	-0.7351821769904635	13	long
429	C.ZA.2010.CAP382_2_00_D7_19.KC154028	C	V5HV	2.0	13	long
430	C.TZ.2001.234_F1_16_57.HM215278	C	V5HV	2.0	13	long
431	C.ZA.2009.21369737_G11_F2.HQ615941	C	V5HV	0.010723865391773066	13	long
432	B.US.2019.5257_V7_B12_3.MZ397104	B	V5HV	-1.6575773191777938	13	long
433	08_BC.CN.2007.CNE52.HM215416	other	V5HV	-1.599479279121621	13	long
434	A1CD.TZ.2004.3103_V3_C10.HM215288	other	V5HV	-0.5905233791930292	13	long
435	B.US.2019.5257_V7_D6_1.MZ397106	B	V5HV	-1.3565473235138126	13	long
436	C.IN.2014.330_14_A12.MK076674	C	V5HV	2.0	13	long
437	B.US.2019.5257_V7_D7_1.MZ397107	B	V5HV	-1.3098039199714864	13	long
438	C.ZA.2008.21203310_G7_C3.HQ615946	C	V5HV	0.764325605625984	13	long
439	C.IN.2016.330_16_H2.MK076724	C	V5HV	2.0	13	long
440	B.DE.2016.1HD4K_D0_061516_E3_S53.KY324517	B	V5HV	-0.26760624017703144	13	long
441	C.IN.2016.330_16_A2.MK076707	C	V5HV	2.0	13	long
442	C.IN.2014.330_14_A20.MK076682	C	V5HV	2.0	13	long
443	C.ZA.2008.SO607_B6_9.KF114895	C	V5HV	-0.906578314837765	13	long
444	07_BC.CN.2004.CH119_10.EF117261	other	V5HV	0.6752218317851854	13	long
445	C.IN.2015.330_15_E36.MK076706	C	V5HV	2.0	13	long
446	C.IN.2015.330_15_D36.MK076705	C	V5HV	2.0	13	long
447	C.ZA.2009.CAP332_2_00_C10_1.KF114887	C	V5HV	-0.41005039867429227	13	long
448	C.IN.2015.330_15_C36.MK076700	C	V5HV	2.0	13	long
449	C.TZ.2004.6644_V2_C33.HM215336	C	V5HV	-1.3029189356866855	13	long
450	C.MW.2009.0404_BM_G3.HQ595847	C	V5HV	-1.154901959985743	14	long
451	C.MW.2009.0404_BM_F3.HQ595842	C	V5HV	-1.0457574905606752	14	long
452	C.MW.2009.0404_BM_B9.HQ595836	C	V5HV	-1.3010299956639813	14	long
453	C.ZA.2008.20358510_01.JQ352790	C	V5HV	-0.7166987712964504	15	long
454	B.US.2015.1HC3_W4_012616_G4_S89.KY324255	B	V5HV	-0.21467016498923297	15	long
455	C.MW.2009.0404_BM_H4.HQ595852	C	V5HV	-1.0969100130080565	16	long
456	B.US.2015.1HC3_D0_012216_E10_S49.KY324187	B	V5HV	-1.3665315444204136	16	long
457	B.US.2015.1HC3_D0_012216_G3_S52.KY324191	B	V5HV	-0.8794260687941501	16	long
458	C.ZA.2008.20927783.HQ595750	C	V5HV	2.0	16	long
459	B.US.2015.1HC3_W4_012016_G1_S19.KY324239	B	V5HV	-0.7351821769904635	16	long
460	B.US.2015.1HC3_D0_012016_F7_S31.KY324177	B	V5HV	-0.19586056766464957	16	long
461	B.US.2015.1HC3_W4_012016_H5_S21.KY324241	B	V5HV	0.05115252244738129	16	long
462	D.CG.2007.P940_2_C3.HM068555	other	V5HV	2.0	16	long
463	C.ZA.2006.CAP224_1_18_C7_3.JN967793	C	V5HV	-0.22767829327708025	16	long
464	B.US.2015.1HC3_W4_012616_F1_S85.KY324252	B	V5HV	-0.239577516576788	16	long
465	B.US.2015.1HC3_W4_012616_C7_S77.KY324246	B	V5HV	-0.889410289700751	16	long
466	B.US.2000.THRO4156.AY835448	B	V5HV	0.3963824447208366	17	long
467	CD.TZ.2004.6480_V4_C25.HM215329	other	V5HV	-2.0	17	long
468	A1.UG.2007.191845_B11.HM215271	other	V5HV	2.0	17	long
469	C.ZA.2007.CT431_G6_6.JN681234	C	V5HV	0.4008832155483627	18	long
470	O.CM.1995.YBF37.AJ133067	other	V5HV	2.0	19	long
471	C.ZA.2009.20286961_C1_H8.HQ615960	C	V5HV	-0.8860566476931632	20	long
472	B.DE.2016.1HD4K_W4_062316PL3_A3_S25.KY324569	B	V5HV	-0.9100948885606021	21	long
473	B.DE.2016.1HD4K_W4_062316PL4_A11_S47.KY324583	B	V5HV	-0.7099653886374819	21	long
474	B.DE.2016.1HD4K_W4_062316PL3_B9_S29.KY324574	B	V5HV	-0.5406075122407692	21	long
475	B.DE.2016.1HD4K_D0_061616PL2_A4_S53.KY324536	B	V5HV	-0.7772835288524167	21	long
476	C.ZA.2008.20803520.HQ595748	C	V5HV	-0.47495519296315475	24	long
477	C.TZ.2003.0077_V1_C16.HM215254	C	V5HV	2.0	24	long
