# Supplementary material for: Contemporary HIV-1 consensus Env with AI-assisted redesigned hypervariable loops promote antibody binding
Source: Nat Commun. 2024 May 9;15:3924. doi: 10.1038/s41467-024-48139-x (PMC11082178; doi:10.1038/s41467-024-48139-x)
Supplement: Supplementary file 3 — Source Data [file 41467_2024_48139_MOESM3_ESM.zip › SourceData/figs2e.VRC01-IC50.01_AE.V5HV-short-long.csv]

	seqname	subtype	HV	IC50	Length	catagory	X	IC50_out
0	01_AE.CN.2008.GX35_33.GU475023	01_AE	V5HV	-0.6020599913279624	6	short	-0.2095670119631802	-0.6020599913279624
1	01_AE.CN..BJMSM2249.	01_AE	V5HV	0.5763413502057929	6	short	-0.1609387265975251	0.5763413502057929
2	01_AE.CH..ZENV32_0111_5.KU600816	01_AE	V5HV	2.0	6	short	-0.21	2.0
3	01_AE.CN.2007.GX34_21.GU475022	01_AE	V5HV	-0.46852108295774486	7	short	-0.24054517850353296	-0.46852108295774486
4	01_AE.TH.1992.TH023_6.KU562843	01_AE	V5HV	-0.0546200554403633	7	short	-0.10674691825069835	-0.0546200554403633
5	01_AE.CN.2007.GX24_8.GU475015	01_AE	V5HV	-1.0	7	short	-0.21	-1.0
6	01_AE.CN.2007.GX2010_36.GU475026	01_AE	V5HV	-0.3235258788309019	7	short	-0.2608265785150673	-0.3235258788309019
7	01_AE.CN.2007.GX13_7.GU475037	01_AE	V5HV	-0.040958607678906384	7	short	-0.31692897780548623	-0.040958607678906384
8	01_AE.TH.2006.731027_AA104A_RH5.JX447986	01_AE	V5HV	0.20951501454263097	7	short	-0.19263161426981348	0.20951501454263097
9	01_AE.CN.2007.BJOX028000_43_5.HM215391	01_AE	V5HV	-0.30627305107635305	7	short	-0.31992551105083067	-0.30627305107635305
10	01_AE.CN.2006.CNE8.HM215427	01_AE	V5HV	-0.24347799460944858	7	short	-0.08970678084174735	-0.24347799460944858
11	01_AE.CN.2006.CNE59_N651K.	01_AE	V5HV	-0.37365963262495766	7	short	-0.19124452970001612	-0.37365963262495766
12	01_AE.CN.2006.CNE59.HM215422	01_AE	V5HV	-0.15681084046785654	7	short	-0.14846182635290092	-0.15681084046785654
13	01_AE.CN.2005.AE03.EU363851	01_AE	V5HV	-2.0	7	short	-0.21	-2.0
14	01_AE.TH.1999.C2101_C1.JN944661	01_AE	V5HV	-0.6983190507064237	7	short	-0.2579989381590858	-0.6983190507064237
15	01_AE.CN.2007.BJOX017000_07_1.HM215378	01_AE	V5HV	2.0	7	short	-0.27160855384559857	2.0
16	01_AE.CN.2007.BJOX023000_05_4.HM215385	01_AE	V5HV	0.06464514479193655	7	short	-0.14840136490249553	0.06464514479193655
17	01_AE.CN.2015.15JS79.MG655216	01_AE	V5HV	-0.1643094285075744	7	short	-0.21	-0.1643094285075744
18	01_AE.TH.2006.816763_C02.JN944659	01_AE	V5HV	-0.5528419686577808	7	short	-0.15110433696716494	-0.5528419686577808
19	01_AE.CN.2007.GX142_2.GU475031	01_AE	V5HV	-0.721246399047171	7	short	-0.1558826166313825	-0.721246399047171
20	01_AE.CN.2015.15JS65.MG655213	01_AE	V5HV	2.0	7	short	-0.1483914461544014	2.0
21	01_AE.CN.2008.GX88_47.GU475018	01_AE	V5HV	-0.7958800173440752	7	short	-0.21	-0.7958800173440752
22	01_AE.CN.2006.HUB199_1.GU475025	01_AE	V5HV	-0.11918640771920865	7	short	-0.2689973186347613	-0.11918640771920865
23	01_AE.CN.2009.09GX319.MG655202	01_AE	V5HV	0.9259821003271032	7	short	-0.21	0.9259821003271032
24	01_AE.CN.2009.09GX332.MG655204	01_AE	V5HV	0.06182930729469903	7	short	-0.21	0.06182930729469903
25	01_AE.CN.2015.15JS01.MG655205	01_AE	V5HV	2.0	7	short	-0.3261625751216244	2.0
26	01_AE.CN.2015.15JS06.MG655206	01_AE	V5HV	0.48215869541127643	7	short	-0.21	0.48215869541127643
27	01_AE.CN.2007.BJOX028000_10_3.HM215389	01_AE	V5HV	-0.680415126889894	7	short	-0.3143022469261676	-0.680415126889894
28	01_AE.CN.2015.15JS111.MG655209	01_AE	V5HV	-0.32975414692587596	7	short	-0.13346311944858955	-0.32975414692587596
29	01_AE.CN.2015.15JS47.MG655210	01_AE	V5HV	0.6287974855667101	7	short	-0.22878629100239742	0.6287974855667101
30	01_AE.CN.2015.15JS62.MG655212	01_AE	V5HV	0.1228709228644355	7	short	-0.26672367761319205	0.1228709228644355
31	01_AE.CN.2015.15JS102.MG655208	01_AE	V5HV	-0.4473317838878068	7	short	-0.29893582343375963	-0.4473317838878068
32	01_AE.CN.2009.09GX268.MG655196	01_AE	V5HV	-0.1444808443321999	10	long	0.21	-0.1444808443321999
33	01_AE.CN.2008.GX71_18.GU475016	01_AE	V5HV	-0.46852108295774486	10	long	0.11357833827884917	-0.46852108295774486
34	01_AE.CN.2007.GX155_55.GU475043	01_AE	V5HV	0.01703333929878037	10	long	0.17025863099948985	0.01703333929878037
35	01_AE.TH.2000.C4118_9.JQ352782	01_AE	V5HV	-0.8903877096915404	10	long	0.21	-0.8903877096915404
36	01_AE.TH.1999.C1080_C3.JN944660	01_AE	V5HV	0.2730730694829892	10	long	0.21	0.2730730694829892
37	01_AE.TH.2009.40061_V03_08.KY580548	01_AE	V5HV	0.505149978319906	10	long	0.21	0.505149978319906
38	01_AE.CN.2009.09GX330.MG655203	01_AE	V5HV	0.509336958017644	10	long	0.27158662109860476	0.509336958017644
39	01_AE.CN.2009.09GX311.MG655201	01_AE	V5HV	-0.3925449767853314	10	long	0.07127453053404428	-0.3925449767853314
40	01_AE.CN.2008.GX81_43.GU475014	01_AE	V5HV	-0.5086383061657274	10	long	0.2592920004821453	-0.5086383061657274
41	01_AE.CN.2008.GX74_20.GU475021	01_AE	V5HV	-0.4814860601221125	11	long	0.17131159786693784	-0.4814860601221125
42	01_AE.TH.2006.427299_C12.JN944655	01_AE	V5HV	2.0	11	long	0.21	2.0
43	01_AE.CN.2009.09GX300.MG655199	01_AE	V5HV	0.6083120426973272	12	long	0.16390900886550241	0.6083120426973272
44	01_AE.CN.2008.GX72_27.GU475035	01_AE	V5HV	-0.6020599913279624	14	long	0.21	-0.6020599913279624
45	01_AE.CN.2008.SHX335_24.GU475033	01_AE	V5HV	-0.42021640338318983	14	long	0.30617781985076364	-0.42021640338318983
46	01_AE.CH..ZENV92_1008_8.KU600817	01_AE	V5HV	-0.0008694587126288914	15	long	0.2323339465520968	-0.0008694587126288914
47	01_AE.CN.2007.BJOX028000_43_5.HM215391	01_AE	V2HV	-0.30627305107635305	4	short	0.8483467020352586	-0.30627305107635305
48	01_AE.TH.1993.TH976_17.U08458	01_AE	V2HV	-0.7954730570001595	4	short	0.8516083466856722	-0.7954730570001595
49	01_AE.TH.2005.816769_AA107A_WG8.JX448026	01_AE	V2HV	0.029383777685209667	4	short	0.79	0.029383777685209667
50	01_AE.CN.2009.09GX300.MG655199	01_AE	V2HV	0.6083120426973272	4	short	0.79	0.6083120426973272
51	01_AE.TH.2006.816763_C02.JN944659	01_AE	V2HV	-0.5528419686577808	4	short	0.79	-0.5528419686577808
52	01_AE.CN.2007.BJOX005000_09_2.HM215367	01_AE	V2HV	1.1555060775362176	4	short	0.79	1.1555060775362176
53	01_AE.CN.2007.BJOX028000_10_3.HM215389	01_AE	V2HV	-0.680415126889894	4	short	0.8888979926481659	-0.680415126889894
54	01_AE.CN.2008.GX88_47.GU475018	01_AE	V2HV	-0.7958800173440752	4	short	0.79	-0.7958800173440752
55	01_AE.CN.2007.BJOX028000_34_2.HM215390	01_AE	V2HV	-0.7942544590573379	4	short	0.7283947515196475	-0.7942544590573379
56	01_AE.CN.2007.BJX4_6.GU475020	01_AE	V2HV	-0.3565473235138126	4	short	0.79	-0.3565473235138126
57	01_AE.TH.2010.40100_V01_MN01.MF622080	01_AE	V2HV	0.020696819532633148	13	long	1.21	0.020696819532633148
58	01_AE.TH.2005.703357_C2.JN944658	01_AE	V2HV	0.9515449007548082	13	long	1.21	0.9515449007548082
59	01_AE.CN.2015.15JS99.MG655218	01_AE	V2HV	0.4014005407815441	13	long	1.21	0.4014005407815441
60	01_AE.TH.2010.40100_V01_09.KY580588	01_AE	V2HV	1.2798949800116382	13	long	1.21	1.2798949800116382
61	01_AE.CN.2007.GX54_6.GU475045	01_AE	V2HV	-0.28399665636520083	15	long	1.2715865252710756	-0.28399665636520083
62	01_AE.CN.2008.GX74_20.GU475021	01_AE	V2HV	-0.4814860601221125	16	long	1.21	-0.4814860601221125
63	01_AE.CN.2009.09GX286.MG655198	01_AE	V2HV	0.18098558078673047	17	long	1.21	0.18098558078673047
64	01_AE.TH.1993.CMU02.AY669779	01_AE	V2HV	-0.28819277095880896	18	long	1.21	-0.28819277095880896
