# Supplementary material for: Contemporary HIV-1 consensus Env with AI-assisted redesigned hypervariable loops promote antibody binding
Source: Nat Commun. 2024 May 9;15:3924. doi: 10.1038/s41467-024-48139-x (PMC11082178; doi:10.1038/s41467-024-48139-x)
Supplement: Supplementary file 3 — Source Data [file 41467_2024_48139_MOESM3_ESM.zip › SourceData/figs8a.01_AE_V2HV.seqlogo.txt]

#Logostack for 01_AE, V2HV
180 D:0.9976,V:0.0012,X:0.0012
181 I:0.7659,L:0.1800,T:0.0282,V:0.0224,M:0.0035
182 V:0.9424,I:0.0271,A:0.0118,E:0.0082,T:0.0047,M:0.0035,L:0.0012,R:0.0012
183 Q:0.3941,P:0.3918,K:0.0659,S:0.0518,E:0.0506,R:0.0129,H:0.0094,N:0.0071,A:0.0059,L:0.0024,D:0.0024,T:0.0024,G:0.0012,O:0.0012,X:0.0012
184 I:0.6506,M:0.2706,L:0.0388,T:0.0153,V:0.0129,X:0.0047,F:0.0024,N:0.0024,E:0.0012,S:0.0012
185 D:0.2259,E:0.1941,G:0.1906,N:0.1518,K:0.0765,O:0.0541,H:0.0282,S:0.0235,R:0.0165,T:0.0141,I:0.0082,Q:0.0035,P:0.0024,X:0.0024,V:0.0012,A:0.0012
186 N:0.2118,D:0.1824,O:0.1624,G:0.1071,S:0.0965,K:0.0941,E:0.0788,R:0.0118,T:0.0094,Q:0.0094,A:0.0082,H:0.0047,Y:0.0024,M:0.0024,I:0.0024,X:0.0024,P:0.0024,C:0.0012,L:0.0012,F:0.0012
187 N:0.2329,O:0.1894,S:0.1624,D:0.0859,K:0.0800,E:0.0482,G:0.0247,T:0.0235,R:0.0094,Q:0.0059,A:0.0059,H:0.0035,X:0.0035,P:0.0012,V:0.0012
187A N:0.1235,S:0.1141,O:0.0918,K:0.0553,D:0.0294,Q:0.0235,E:0.0224,T:0.0176,G:0.0153,R:0.0118,A:0.0082,I:0.0059,V:0.0047,X:0.0024,P:0.0012,H:0.0012
- O:0.0812,S:0.0659,N:0.0506,K:0.0259,D:0.0165,E:0.0129,T:0.0118,G:0.0106,I:0.0094,Q:0.0035,R:0.0024,H:0.0012,Y:0.0012,A:0.0012
- S:0.0600,O:0.0294,N:0.0294,K:0.0141,G:0.0035,D:0.0035,E:0.0024,Q:0.0024,R:0.0024,M:0.0024,T:0.0024,V:0.0024,L:0.0012,A:0.0012
- S:0.0212,N:0.0188,O:0.0094,G:0.0071,D:0.0059,T:0.0059,K:0.0024,R:0.0024,I:0.0012,E:0.0012,C:0.0012
- S:0.0118,O:0.0094,N:0.0059,D:0.0047,T:0.0035,G:0.0035,R:0.0024,E:0.0024,Q:0.0024,I:0.0012
- S:0.0118,N:0.0047,O:0.0035,K:0.0035,T:0.0024,L:0.0012,Q:0.0012,Y:0.0012,V:0.0012,G:0.0012,I:0.0012
- S:0.0141,N:0.0047,O:0.0047,D:0.0047,E:0.0035,T:0.0035,G:0.0024,I:0.0012,R:0.0012
- S:0.0224,O:0.0176,N:0.0071,D:0.0035,K:0.0035,P:0.0012
- S:0.0365,O:0.0235,K:0.0094,T:0.0094,N:0.0082,E:0.0059,G:0.0059,D:0.0047,I:0.0035,Y:0.0012,C:0.0012,R:0.0012
- S:0.1047,N:0.0447,O:0.0271,T:0.0082,G:0.0071,E:0.0059,D:0.0047,Q:0.0047,R:0.0047,I:0.0035,Y:0.0024,A:0.0024,K:0.0024,C:0.0012,X:0.0012,L:0.0012,H:0.0012
- S:0.1412,O:0.0753,N:0.0518,K:0.0294,E:0.0212,D:0.0141,G:0.0129,R:0.0118,T:0.0071,Q:0.0035,V:0.0035,I:0.0035,H:0.0024,A:0.0012,X:0.0012,Y:0.0012,P:0.0012
187U O:0.2859,S:0.1447,N:0.0671,D:0.0435,E:0.0341,T:0.0271,K:0.0259,G:0.0188,A:0.0082,R:0.0071,Q:0.0035,Y:0.0035,H:0.0035,I:0.0035,P:0.0035,V:0.0035
188 S:0.4812,N:0.1176,Y:0.1047,O:0.0506,G:0.0471,T:0.0365,D:0.0365,R:0.0271,K:0.0153,E:0.0082,I:0.0082,F:0.0082,H:0.0071,Q:0.0035,V:0.0024,P:0.0012,C:0.0012,W:0.0012,A:0.0012
189 S:0.5765,N:0.1188,T:0.0859,G:0.0706,R:0.0565,K:0.0247,D:0.0235,E:0.0176,I:0.0047,A:0.0035,O:0.0024,Q:0.0024,V:0.0024,X:0.0024,Y:0.0012,H:0.0012
190 E:0.6576,K:0.0788,T:0.0553,S:0.0529,D:0.0459,M:0.0224,N:0.0212,L:0.0141,Q:0.0129,G:0.0071,R:0.0071,I:0.0059,V:0.0047,Y:0.0035,H:0.0024,F:0.0024
191 Y:0.9847,F:0.0106,S:0.0024,H:0.0012,N:0.0012
192 R:0.9141,M:0.0471,I:0.0271,V:0.0047,T:0.0035,K:0.0012,W:0.0012,L:0.0012
193 L:0.9776,I:0.0153,M:0.0024,F:0.0024,V:0.0024
194 I:0.9776,T:0.0118,R:0.0047,V:0.0024,K:0.0024,M:0.0012
195 N:0.9271,S:0.0329,H:0.0271,K:0.0094,T:0.0024,Q:0.0012
