# Supplementary material for: Contemporary HIV-1 consensus Env with AI-assisted redesigned hypervariable loops promote antibody binding
Source: Nat Commun. 2024 May 9;15:3924. doi: 10.1038/s41467-024-48139-x (PMC11082178; doi:10.1038/s41467-024-48139-x)
Supplement: Supplementary file 3 — Source Data [file 41467_2024_48139_MOESM3_ESM.zip › SourceData/figs2d.PGT135-IC50.other.V1HV-short-long.csv]

	seqname	subtype	HV	IC50	Length	catagory	X	IC50_out
0	CD.TZ.2006.6811_V7_C18.HM215340	other	V1HV	-1.2839966563652008	7	short	-0.21	-1.2839966563652008
1	A1D.KE..BS208_B1.KX364401	other	V1HV	-0.6363880201078557	9	short	-0.21	-0.6363880201078557
2	D.UG.1994.94UG114.AY494966	other	V1HV	0.11036408790163439	9	short	-0.1537842349633415	0.11036408790163439
3	G.ES.2006.X2088_C9.EU885764	other	V1HV	-1.843693200505927	9	short	-0.21	-1.843693200505927
4	A1.RW.1992.92RW020_2.EU855131	other	V1HV	0.04638589411601554	9	short	-0.21	0.04638589411601554
5	A1.TZ.2005.0330_V4_C3.HM215257	other	V1HV	2.0	9	short	-0.21	2.0
6	CD.TZ..89_F1_2_25.HM215349	other	V1HV	1.4302686057959078	10	short	-0.21	1.4302686057959078
7	02_AG.CM.2004.211_9.EU513187	other	V1HV	2.0	28	long	0.21	2.0
8	A1.TZ.2005.0260_V5_C36.HM215256	other	V1HV	-0.08797998789174652	28	long	0.2715600742984351	-0.08797998789174652
9	02_AG...MGRM_AG_002.MF510462	other	V1HV	2.0	28	long	0.14839144615440142	2.0
10	A1.KE..BI369_9A.DQ187019	other	V1HV	-0.9430951486635274	29	long	0.21	-0.9430951486635274
11	A1.KE..MI369_A5.DQ187018	other	V1HV	-0.7144426909922262	29	long	0.21	-0.7144426909922262
12	02_AG.FR.1991.DJ263_8.EU855130	other	V1HV	2.0	30	long	0.27160855384559857	2.0
13	D.UG.2001.231965_C1.JQ361079	other	V1HV	2.0	30	long	0.09383742487837562	2.0
14	A1.TZ.2005.0439_V5_C1.HM215258	other	V1HV	-0.09420411963213146	32	long	0.21	-0.09420411963213146
15	07_BC.CN.2004.CH070_1.EF117255	other	V1HV	-1.154901959985743	34	long	0.21	-1.154901959985743
16	D.KE.2001.NKU3006_EC1.JQ715411	other	V1HV	2.0	35	long	0.3261625751216244	2.0
17	CD.TZ.2005.3326_V4_C3.HM215296	other	V5HV	2.0	5	short	0.6304933022534498	2.0
18	A1C.TZ.2004.6041_V3_C23.HM215321	other	V5HV	2.0	6	short	0.6738374248783756	2.0
19	A1.TZ.2004.3718_3_11.HM215306	other	V5HV	2.0	6	short	0.7283914461544014	2.0
20	CD.TZ.2004.3337_V2_C6.HM215297	other	V5HV	2.0	6	short	0.79	2.0
21	A1.TZ.2003.3415_V1_C1.HM215299	other	V5HV	-0.4329736338409396	7	short	0.79	-0.4329736338409396
22	A1.RW.1992.92RW008.AY669703	other	V5HV	0.1513698502474604	7	short	0.7695118021311156	0.1513698502474604
23	CD.TZ..89_F1_2_25.HM215349	other	V5HV	1.4302686057959078	7	short	0.79	1.4302686057959078
24	A1D.KE..MS208_A1.DQ187010	other	V5HV	0.17916672989870427	7	short	0.8461023169971058	0.17916672989870427
25	A1.KE.1995.Q461_E2.AF407156	other	V5HV	2.0	7	short	0.8516085538455986	2.0
26	D.UG.1993.93UG082.AY669750	other	V5HV	2.0	7	short	0.9061625751216245	2.0
27	02_AG.CM.2004.T250_4.EU513189	other	V5HV	2.0	7	short	0.9495066977465503	2.0
28	A1.RW.1992.92RW020_2.EU855131	other	V5HV	0.04638589411601554	7	short	0.8153164019200846	0.04638589411601554
29	A1.KE.2000.KER2008_12.AY736809	other	V5HV	2.0	7	short	0.7587132742761437	2.153679653679654
30	G.ES.2008.P1981_C5_3.FJ817369	other	V5HV	2.0	7	short	0.8212867257238563	2.153679653679654
31	A1D.KE..BS208_B1.KX364401	other	V5HV	-0.6363880201078557	7	short	0.79	-0.6363880201078557
32	A1.TZ.2005.0439_V5_C1.HM215258	other	V5HV	-0.09420411963213146	7	short	0.79	-0.09420411963213146
33	D.UG.1992.UG024_2.U43386	other	V5HV	-2.123955449753905	7	short	0.79	-2.123955449753905
34	07_BC.CN.2007.BJOX002000_03_2.HM215364	other	V5HV	2.0	7	short	0.6998839427846681	2.153679653679654
35	A1.RW.1993.93RW029.AY669697	other	V5HV	2.0	11	long	1.0504933022534497	2.0
36	A1.KE.2000.KER2018_11.AY736810	other	V5HV	2.0	11	long	1.0938374248783755	2.0
37	02A1.CM.2004.242_14.EU513188	other	V5HV	2.0	11	long	1.1483914461544014	2.0
38	A1.TZ.2005.0330_V4_C3.HM215257	other	V5HV	2.0	11	long	1.21	2.0
39	A1.UG.1992.92UG031.AY669701	other	V5HV	2.0	11	long	1.2716085538455986	2.0
40	D.UG.1992.92UG038.AY669759	other	V5HV	2.0	11	long	1.3261625751216244	2.0
41	A1CD.TZ.2004.3103_V3_C10.HM215288	other	V5HV	0.3014640731432998	13	long	1.21	0.3014640731432998
42	07_BC.CN.2004.CH119_10.EF117261	other	V5HV	2.0	13	long	1.3695066977465502	2.0
43	08_BC.CN.2007.CNE52.HM215416	other	V5HV	1.6403522225951397	13	long	1.21	1.6403522225951397
44	CD.TZ.2004.6480_V4_C25.HM215329	other	V5HV	-0.2388241868442686	17	long	1.21	-0.2388241868442686
