# Supplementary material for: Contemporary HIV-1 consensus Env with AI-assisted redesigned hypervariable loops promote antibody binding
Source: Nat Commun. 2024 May 9;15:3924. doi: 10.1038/s41467-024-48139-x (PMC11082178; doi:10.1038/s41467-024-48139-x)
Supplement: Supplementary file 3 — Source Data [file 41467_2024_48139_MOESM3_ESM.zip › SourceData/figs3d.PGT135-IC50.hvs-short-long.th25.csv]

	seqname	subtype	HV	IC50	Length	catagory	X	IC50_out
0	C.ZM.1998.ZM55_28A.AY423971	C	V1HV	2.0	7	short	-0.38438968513391353	2.0
1	CD.TZ.2006.6811_V7_C18.HM215340	other	V1HV	-1.2839966563652008	7	short	-0.21	-1.2839966563652008
2	C.TZ.2004.0921_V2_C14.HM215262	C	V1HV	-1.7212463990471711	7	short	-0.2594736522044939	-1.7212463990471711
3	C.ZM.2003.ZM246F.FJ496194	C	V1HV	2.0	8	short	-0.3777731308828527	2.0
4	C.ZM.2000.ZM53_12.AY423984	C	V1HV	2.0	9	short	-0.36734798277500913	2.0
5	G.ES.2006.X2088_C9.EU885764	other	V1HV	-1.843693200505927	9	short	-0.17937721192076678	-1.843693200505927
6	A1D.KE..BS208_B1.KX364401	other	V1HV	-0.6363880201078557	9	short	-0.1914747439357962	-0.6363880201078557
7	B.CH..ZENV07_0504_15.KU600814	B	V1HV	2.0	9	short	-0.3513937207607871	2.0
8	D.UG.1994.94UG114.AY494966	other	V1HV	0.11036408790163439	9	short	-0.16840033387287273	0.11036408790163439
9	A1.RW.1992.92RW020_2.EU855131	other	V1HV	0.04638589411601554	9	short	-0.21	0.04638589411601554
10	A1.TZ.2005.0330_V4_C3.HM215257	other	V1HV	2.0	9	short	-0.3280349563324472	2.0
11	CD.TZ..89_F1_2_25.HM215349	other	V1HV	1.4302686057959078	10	short	-0.21	1.4302686057959078
12	C.IN.1999.25710_2_43.EF117271	C	V1HV	0.2355284469075489	10	short	-0.2050469107118999	0.2355284469075489
13	C.IN.1993.93IN905.AY669742	C	V1HV	-1.958607314841775	10	short	-0.21	-1.958607314841775
14	C.MW.2007.703010054_2A2.FJ443808	C	V1HV	2.0	11	short	-0.295960305590002	2.0
15	C.ZM.2000.ZM109_4.AY424138	C	V1HV	2.0	11	short	-0.2555903298457429	2.0
16	C.ZM.2002.ZM215_8.DQ422948	C	V1HV	-0.2924298239020636	11	short	-0.14703009524800556	-0.2924298239020636
17	C.ZM.2002.ZM233_6.DQ388517	C	V1HV	-0.2721091709128135	11	short	-0.28077276077163815	-0.2721091709128135
18	C.IN.2000.26191_2_48.EF117274	C	V1HV	2.0	11	short	-0.21	2.0
19	C.MW..S018_18.	C	V1HV	-1.2218487496163564	11	short	-0.25183644965226926	-1.2218487496163564
20	D.UG.2006.191821_E6_1.HM215270	other	V1HV	-0.30395830475792435	11	short	-0.2030866205354282	-0.30395830475792435
21	C.ZA.2005.CAP45_G3.DQ435682	C	V1HV	2.0	11	short	-0.16440967015425703	2.0
22	02A1.CM.2005.T280_5.EU513183	other	V1HV	-1.1487416512809248	11	short	-0.288270151590523	-1.1487416512809248
23	C.MW.2007.703010217_B6.KC894109	C	V1HV	2.0	11	short	-0.12403969440999796	2.0
24	07_BC.CN.2007.CNE20.HM215406	other	V1HV	-2.416381875141365	11	short	-0.21	-2.416381875141365
25	C.MW.2004.CE1086_B2.FJ444395	C	V1HV	2.0	12	short	-0.09196504366755277	2.0
26	C.ZA.1998.DU151_02.DQ411851	C	V1HV	2.0	12	short	-0.06860627923921286	2.0
27	C.TZ.2005.3637_V5_C3.HM215305	C	V1HV	-0.1272611725273312	12	short	-0.21	-0.1272611725273312
28	CD.TZ.2004.3337_V2_C6.HM215297	other	V1HV	2.0	12	short	-0.05265201722499088	2.0
29	CD.TZ.2005.3326_V4_C3.HM215296	other	V1HV	2.0	13	short	-0.04222686911714729	2.0
30	A1.KE.1994.Q842_D12.AF407160	other	V1HV	2.0	13	short	-0.03561031486608651	2.0
31	A1.KE..BB201_B42.DQ187171	other	V1HV	2.0	13	short	-0.3814651383091693	2.153679653679654
32	A1.KE..MB201_A1.DQ187026	other	V1HV	2.0	13	short	-0.373135797901331	2.153679653679654
33	A1.KE.1994.Q23_17.AF004885	other	V1HV	1.217354952758995	13	short	-0.21	1.217354952758995
34	A1.KE.1993.BG505_W6M_C2_T332N.	other	V1HV	0.3490831687795902	13	short	-0.23623249242604788	0.3490831687795902
35	A1.KE..MG505_W0M_A2.DQ208449	other	V1HV	2.0	13	short	-0.3601812731371002	2.153679653679654
36	A1.KE.1993.BG505_W6M_C2.DQ208458	other	V1HV	1.7530388925762652	13	short	-0.1688806758218502	1.7530388925762652
37	A1.KE.1993.BG505_W6M_A5_T332N.DQ208456	other	V1HV	-0.585026652029182	13	short	-0.1498103981428856	-0.585026652029182
38	C.ZA.2005.CAP210_E8.DQ435683	C	V1HV	1.7919445563701935	13	short	-0.24322034945159288	1.7919445563701935
39	C.IN.1999.25925_2_22.EF117273	C	V1HV	1.6855339439096697	13	short	-0.21	1.6855339439096697
40	B.CN.2008.DRVI01_0803_12.MK054030	B	V1HV	-0.619788758288394	14	short	-0.23748359991786003	-0.619788758288394
41	08_BC.CN.2007.CNE53.HM215417	other	V1HV	-1.2255487308425286	14	short	-0.16771016644892467	-1.2255487308425286
42	B.CN.2008.DRVI01_0803_15.MK054033	B	V1HV	-0.4559319556497244	14	short	-0.21	-0.4559319556497244
43	A1.RW.1992.92RW008.AY669703	other	V1HV	0.1513698502474604	14	short	-0.243616421190268	0.1513698502474604
44	A1D.TZ.2003.6095_V1_C10.HM215323	other	V1HV	1.4771212547196624	14	short	-0.16649717012725312	1.4771212547196624
45	B.CN.2008.DRVI01_0803_16.MK054034	B	V1HV	-0.431798275933005	14	short	-0.1649525641273613	-0.431798275933005
46	B.US.1997.62357_14_D3_4589.EU289189	B	V1HV	2.0	14	short	-0.34074734042818405	2.153679653679654
47	B.FR..BX08_16.GQ855765	B	V1HV	-1.744727494896694	14	short	-0.2147035432389441	-1.744727494896694
48	D.UG.1999.A03349M1_VRC4A.HM215356	other	V1HV	2.0	14	short	-0.31311631568002796	2.153679653679654
49	B.CN.2005.CNE57.HM215420	B	V1HV	2.0	14	short	-0.2766858823393456	2.153679653679654
50	B.US.2002.APV_17.DQ869023	B	V1HV	2.0	14	short	-0.23315217703565372	2.153679653679654
51	A1.TZ..398_F1_F6_20.HM215312	other	V1HV	2.0	15	short	-0.18684782296434632	2.153679653679654
52	C.IN.1998.98IN022.AY669748	C	V1HV	-0.569247895640141	15	short	-0.27826811391105366	-0.569247895640141
53	C.ZA.1997.ZA012_29.EU855133	C	V1HV	2.0	15	short	-0.14331411766065438	2.153679653679654
54	C.IN.1999.16936_2_21.EF117270	C	V1HV	-1.1487416512809248	15	short	-0.13185150224149703	-1.1487416512809248
55	D.UG.1992.UG021_16.U27399	other	V1HV	-0.10281292341984642	15	short	-0.1649669121128471	-0.10281292341984642
56	A1.RW.1993.93RW029.AY669697	other	V1HV	2.0	15	short	-0.10688368431997201	2.153679653679654
57	07_BC.CN.2004.CH119_10.EF117261	other	V1HV	2.0	15	short	-0.07925265957181599	2.153679653679654
58	B.CN.2004.CNE10.HM215397	B	V1HV	0.4913616938342727	15	short	-0.21	0.4913616938342727
59	B.US.1997.SS1196_1.AY835442	B	V1HV	2.0	15	short	-0.059818726862899796	2.153679653679654
60	C.TZ.2003.3301_V1_C24.HM215294	C	V1HV	2.0	15	short	-0.046864202098668956	2.153679653679654
61	CD.TZ.2004.6480_V4_C25.HM215329	other	V1HV	-0.2388241868442686	15	short	-0.11192548900288614	-0.2388241868442686
62	DU.CM..247_23.EU683891	other	V1HV	2.0	15	short	-0.03853486169083076	2.153679653679654
63	A1.KE.1994.Q259_17.AF407152	other	V1HV	2.0	15	short	-0.21	2.3073593073593073
64	G.ES.2008.P1981_C5_3.FJ817369	other	V1HV	2.0	15	short	-0.2555903298457429	2.3073593073593073
65	A1C.TZ..246_F3_C10_2.HM215279	other	V1HV	2.0	16	short	-0.16440967015425703	2.3073593073593073
66	02_AG.CM.2004.T250_4.EU513189	other	V1HV	2.0	16	short	-0.295960305590002	2.3073593073593073
67	C.BR.1992.92BR025_9.U15121	C	V1HV	-1.5228787452803376	16	short	-0.16441181636010227	-1.5228787452803376
68	C.ZM.2003.ZM247_V1.FJ496204	C	V1HV	2.0	16	short	-0.12403969440999796	2.3073593073593073
69	BC.CN.2006.CNE7.HM215426	other	V1HV	2.0	16	short	-0.3280349563324472	2.3073593073593073
70	A1.KE..BB539_2B13.DQ187240	other	V1HV	2.0	16	short	-0.09196504366755277	2.3073593073593073
71	02_AG.CM.2004.235_47.EU513195	other	V1HV	0.5214323100946893	16	short	-0.16525583010142003	0.5214323100946893
72	B.TT.1993.SC05_8C11_2344.EU289200	B	V1HV	0.8998205024270963	16	short	-0.21	0.8998205024270963
73	07_BC.CN.2007.CNE19.HM215405	other	V1HV	-1.5244014422438312	16	short	-0.21	-1.5244014422438312
74	C.ET..286_36.JQ362420	C	V1HV	-0.7772835288524167	16	short	-0.21	-0.7772835288524167
75	C.IN.2000.00836_2_5.EF117265	C	V1HV	2.0	16	short	-0.3513937207607871	2.3073593073593073
76	C.TZ.1998.98TZ017.AF286235	C	V1HV	2.0	16	short	-0.06860627923921286	2.3073593073593073
77	C.ZA.2005.CAP256_SU.KF241776	C	V1HV	2.0	16	short	-0.36734798277500913	2.3073593073593073
78	08_BC.CN.1998.98CN006.AY669745	other	V1HV	-0.36754270781527576	16	short	-0.2475499360233948	-0.36754270781527576
79	01_AE.CH..ZENV32_0111_5.KU600816	01_AE	V1HV	2.0	16	short	-0.05265201722499088	2.3073593073593073
80	07_BC.CN.2007.BJOX002000_03_2.HM215364	other	V1HV	2.0	16	short	-0.3777731308828527	2.3073593073593073
81	A1.TZ.2004.3365_V2_C20.HM215298	other	V1HV	-0.9625735020593764	16	short	-0.21	-0.9625735020593764
82	B.US.2001.REJO4541_67.AY835449	B	V1HV	2.0	23	long	0.03561031486608646	2.0
83	C.TZ.2003.0077_V1_C16.HM215254	C	V1HV	2.0	23	long	0.04222686911714729	2.0
84	01_AE.TH.1999.R3265_C6.JX512903	01_AE	V1HV	2.0	23	long	0.05265201722499088	2.0
85	C.TZ.2005.3168_V4_C10.HM215289	C	V1HV	0.15228834438305647	23	long	0.2468777611758577	0.15228834438305647
86	C.TZ.2003.3873_V1_C24.HM215311	C	V1HV	-0.5228787452803376	23	long	0.21	-0.5228787452803376
87	01_AE.TH.1992.TH023_6.KU562843	01_AE	V1HV	2.0	23	long	0.06860627923921286	2.0
88	01_AE.TH.1993.TH966_8.U08456	01_AE	V1HV	2.0	23	long	0.09196504366755277	2.0
89	C.TZ.2001.TZA125_17.JQ362423	C	V1HV	1.6830470382388496	23	long	0.19106767685271586	1.6830470382388496
90	C.TZ.2001.TZBD_02.JQ362424	C	V1HV	-1.2839966563652008	23	long	0.2537633907752329	-1.2839966563652008
91	B.ES.2007.X2278_C2_B6.FJ817366	B	V1HV	2.0	23	long	0.12403969440999796	2.0
92	B.CH..ZENV91_0505_12.KU600815	B	V1HV	2.0	23	long	0.16440967015425706	2.0
93	02_AG.CM.2004.263_8.EU513182	other	V1HV	2.0	23	long	0.21	2.0
94	C.MW.2003.CE0682_E4.FJ444325	C	V1HV	2.0	23	long	0.255590329845743	2.0
95	01_AE.TH.2000.C4118_9.JQ352782	01_AE	V1HV	2.0	23	long	0.295960305590002	2.0
96	01_AE.TH.2005.620345_C1.JX512900	01_AE	V1HV	2.0	23	long	0.3280349563324472	2.0
97	C.ZA.2005.CAP88_6M_C10.KU198436	C	V1HV	2.0	23	long	0.3513937207607871	2.0
98	C.ZA.2008.KO426_T78_10.JN681241	C	V1HV	1.6454222693490919	23	long	0.2442367489402224	1.6454222693490919
99	01_AE.TH.1993.CMU02.AY669779	01_AE	V1HV	2.0	23	long	0.36734798277500913	2.0
100	01_AE.TH.1992.92TH021.AY669775	01_AE	V1HV	2.0	23	long	0.3777731308828527	2.0
101	B.US.1995.6535_3.AY835438	B	V1HV	2.0	23	long	0.3843896851339135	2.0
102	B.US.1989.89_6.U39362	B	V1HV	2.0	23	long	0.03853486169083073	2.153679653679654
103	B.US.2003.APV_6.DQ869030	B	V1HV	2.0	23	long	0.04686420209866898	2.153679653679654
104	01_AE.CN.2006.CNE5.HM215415	01_AE	V1HV	2.0	24	long	0.059818726862899796	2.153679653679654
105	C.ZA.1998.DU123_06.DQ411850	C	V1HV	2.0	24	long	0.07925265957181593	2.153679653679654
106	D.TZ.2004.6405_V4_C34.HM215327	other	V1HV	1.3263358609287514	24	long	0.21	1.3263358609287514
107	C.ZA.1998.DU172_17.DQ411853	C	V1HV	2.0	24	long	0.10688368431997201	2.153679653679654
108	B.US.1997.1012_11_TC21_3257.EU289184	B	V1HV	1.5427507567325747	24	long	0.21	1.5427507567325747
109	01_AE.TH.2001.R2184_C4.JN944665	01_AE	V1HV	2.0	24	long	0.14331411766065438	2.153679653679654
110	B.US.1994.6101_1.AY835434	B	V1HV	-0.835647144215563	24	long	0.28516838143528284	-0.835647144215563
111	G.ES.2005.X2131_C1_B5.FJ817368	other	V1HV	-1.8598377703863633	24	long	0.21	-1.8598377703863633
112	G.ES.2002.X1193_C1.EU885761	other	V1HV	-1.562931529571839	24	long	0.21	-1.562931529571839
113	07_BC.CN.2004.CH181_12.EF117259	other	V1HV	-1.2006594505464183	24	long	0.2884357432502065	-1.2006594505464183
114	41_CD.TZ.2003.6952_V1_C20.HM215343	other	V1HV	-1.7695510786217261	24	long	0.2471560495648819	-1.7695510786217261
115	B.CH..ZENV16_1202_7.KU600818	B	V1HV	2.0	24	long	0.18684782296434627	2.153679653679654
116	B.US.1985.BAL_01.DQ318210	B	V1HV	-0.518557371497695	25	long	0.26409787156856057	-0.518557371497695
117	B.US..BR07.AY124979	B	V1HV	-0.5114492834995558	25	long	0.14386597000781826	-0.5114492834995558
118	A1CD.RW.1992.92RW024.AY669699	other	V1HV	2.0	25	long	0.23315217703565366	2.153679653679654
119	01_AE.CN.2007.BJOX028000_10_3.HM215389	01_AE	V1HV	2.0	25	long	0.2766858823393456	2.153679653679654
120	D.UG.1994.94UG118.AY669751	other	V1HV	2.0	25	long	0.31311631568002796	2.153679653679654
121	B.TT.1994.QH0692_42.AY835439	B	V1HV	2.0	25	long	0.340747340428184	2.153679653679654
122	01_AE.CN.2007.BJOX015000_11_5.HM215377	01_AE	V1HV	-0.3106911408763798	25	long	0.21	-0.3106911408763798
123	B.US.1985.BAL_26.DQ318211	B	V1HV	-1.3270620870074656	25	long	0.16441032336237904	-1.3270620870074656
124	B.IT.1996.PVO_4.AY835444	B	V1HV	2.0	25	long	0.3601812731371002	2.153679653679654
125	B.US.1997.1054_07_TC4_1499.EU289185	B	V1HV	2.0	25	long	0.373135797901331	2.153679653679654
126	01_AE.CH..ZENV92_1008_8.KU600817	01_AE	V1HV	2.0	26	long	0.3814651383091692	2.153679653679654
127	A1.KE.2000.KER2008_12.AY736809	other	V1HV	2.0	26	long	0.03561031486608646	2.3073593073593073
128	01_AE.TH.1999.C3347_C11.JX512902	01_AE	V1HV	2.0	26	long	0.04222686911714729	2.3073593073593073
129	D.UG.2001.231966_C2.JX512899	other	V1HV	2.0	26	long	0.05265201722499088	2.3073593073593073
130	B.FR.1983.LAI.K02013	B	V1HV	0.06069784035361165	26	long	0.21	0.06069784035361165
131	B.US.1987.SG3.L02317	B	V1HV	-1.1191864077192086	26	long	0.10934338851301104	-1.1191864077192086
132	B.IT.1995.TRO_11.AY835445	B	V1HV	-1.4566522406208235	26	long	0.2432572472092664	-1.4566522406208235
133	C.ET.2002.288_38.JQ362421	C	V1HV	-1.2441251443275085	26	long	0.12991718276048594	-1.2441251443275085
134	B.US.1990.WEAU_D15_410.EU289202	B	V1HV	-0.6252516539898961	26	long	0.1726149224345776	-0.6252516539898961
135	C.ZM.1996.96ZM651_02.AF286224	C	V1HV	2.0	26	long	0.06860627923921286	2.3073593073593073
136	B.US..MN_3.HM215430	B	V1HV	2.0	27	long	0.09196504366755277	2.3073593073593073
137	C.IN.1999.16845_2_22.EF117269	C	V1HV	0.8147415578183892	27	long	0.21	0.8147415578183892
138	B.US.1995.6240_08_TA5_4622.EU289190	B	V1HV	1.3545501955078822	27	long	0.254846396394783	1.3545501955078822
139	02A1.CM.2004.T257_31.EU513185	other	V1HV	2.0	27	long	0.12403969440999796	2.3073593073593073
140	D.UG.1998.57128_VRC15.AY736829	other	V1HV	2.0	27	long	0.16440967015425706	2.3073593073593073
141	BC.CN.2007.CNE40.HM215414	other	V1HV	2.0	27	long	0.21	2.3073593073593073
142	A1.UG.2007.9004SS_A3_4.HM215350	other	V1HV	2.0	27	long	0.255590329845743	2.3073593073593073
143	B.BR..VLGC_B3.AY669720	B	V1HV	-0.8477116556169435	27	long	0.17586837559034116	-0.8477116556169435
144	C.MW.2005.CE2010_F5.FJ444561	C	V1HV	2.0	27	long	0.295960305590002	2.3073593073593073
145	C.MW.2004.1394_C9G1.FJ444527	C	V1HV	-1.1426675035687315	28	long	0.1645484661469379	-1.1426675035687315
146	C.MW.2003.CE0393_C3.FJ444215	C	V1HV	2.0	28	long	0.3280349563324472	2.3073593073593073
147	01_AE.CN.2007.BJOX010000_06_2.HM215373	01_AE	V1HV	2.0	28	long	0.3513937207607871	2.3073593073593073
148	A1.TZ.2005.0260_V5_C36.HM215256	other	V1HV	-0.08797998789174652	28	long	0.25555445498084195	-0.08797998789174652
149	02_AG...MGRM_AG_002.MF510462	other	V1HV	2.0	28	long	0.36734798277500913	2.3073593073593073
150	02_AG.CM.2004.211_9.EU513187	other	V1HV	2.0	28	long	0.3777731308828527	2.3073593073593073
151	01_AE.TH.1990.CM244_EC1.JQ715397	01_AE	V1HV	2.0	28	long	0.3843896851339135	2.3073593073593073
152	C.TZ.2004.6644_V2_C33.HM215336	C	V1HV	-1.3279021420642825	28	long	0.21	-1.3279021420642825
153	B.US.2001.TRJO4551_58.AY835450	B	V1HV	2.0	28	long	0.03853486169083073	2.461038961038961
154	01_AE.TH.1993.TH976_17.U08458	01_AE	V1HV	2.0	28	long	0.04686420209866898	2.461038961038961
155	C.MW.2005.CE2060_G9.FJ444607	C	V1HV	2.0	28	long	0.059818726862899796	2.461038961038961
156	A1.KE..BI369_9A.DQ187019	other	V1HV	-0.9430951486635274	29	long	0.25553559896773836	-0.9430951486635274
157	A1.KE..MI369_A5.DQ187018	other	V1HV	-0.7144426909922262	29	long	0.21	-0.7144426909922262
158	B.US.2000.THRO4156.AY835448	B	V1HV	2.0	29	long	0.07925265957181593	2.461038961038961
159	C.ZA.2007.704809221_1B3.FJ444103	C	V1HV	2.0	30	long	0.10688368431997201	2.461038961038961
160	02_AG.FR.1991.DJ263_8.EU855130	other	V1HV	2.0	30	long	0.14331411766065438	2.461038961038961
161	D.UG.2001.231965_C1.JQ361079	other	V1HV	2.0	30	long	0.18684782296434627	2.461038961038961
162	B.CN.2006.CNE4.HM215413	B	V1HV	-0.6675615400843947	30	long	0.2535002182656756	-0.6675615400843947
163	01_AE.CN.2006.CNE3.HM215410	01_AE	V1HV	2.0	31	long	0.23315217703565366	2.461038961038961
164	B.CH.2001.NAB9PRE_CL_106.EU023928	B	V1HV	2.0	31	long	0.2766858823393456	2.461038961038961
165	A1.TZ.2005.0439_V5_C1.HM215258	other	V1HV	-0.09420411963213146	32	long	0.21	-0.09420411963213146
166	C.ZM.2002.ZM197_7.DQ388515	C	V1HV	2.0	33	long	0.31311631568002796	2.461038961038961
167	C.ZA.1998.TV1_29.EU855132	C	V1HV	2.0	33	long	0.340747340428184	2.461038961038961
168	C.TZ.2004.6631_V3_C10.HM215335	C	V1HV	2.0	33	long	0.3601812731371002	2.461038961038961
169	C.TZ.2003.6471_V1_C16.HM215328	C	V1HV	2.0	33	long	0.373135797901331	2.461038961038961
170	B.US.1996.6244_13_B5_4567.EU289191	B	V1HV	-0.9507819773298184	33	long	0.21	-0.9507819773298184
171	C.CN.2006.CNE58.HM215421	C	V1HV	2.0	33	long	0.3814651383091692	2.461038961038961
172	07_BC.CN.2004.CH070_1.EF117255	other	V1HV	-1.154901959985743	34	long	0.21	-1.154901959985743
173	D.KE.2001.NKU3006_EC1.JQ715411	other	V1HV	2.0	35	long	0.21	2.6147186147186146
174	01_AE.TH.1998.R1166_C1.JQ352783	01_AE	V1HV	2.0	35	long	0.16440967015425706	2.6147186147186146
175	B.US.1996.BG1168_1.AY835443	B	V1HV	2.0	36	long	0.255590329845743	2.6147186147186146
176	C.ZA.2005.CAP244_D3.DQ435684	C	V1HV	2.0	36	long	0.12403969440999796	2.6147186147186146
177	C.CN.2007.CNE17.HM215403	C	V1HV	2.0	40	long	0.295960305590002	2.6147186147186146
178	B.HT.1992.HT593_1.U08444	B	V1HV	0.8337843746564789	42	long	0.25525321443778326	0.8337843746564789
179	CD.TZ.2005.3326_V4_C3.HM215296	other	V5HV	2.0	5	short	0.6156103148660865	2.0
180	C.MW.2003.CE0682_E4.FJ444325	C	V5HV	2.0	6	short	0.6222268691171473	2.0
181	A1.TZ.2004.3718_3_11.HM215306	other	V5HV	2.0	6	short	0.632652017224991	2.0
182	CD.TZ.2004.3337_V2_C6.HM215297	other	V5HV	2.0	6	short	0.6486062792392129	2.0
183	01_AE.CH..ZENV32_0111_5.KU600816	01_AE	V5HV	2.0	6	short	0.6719650436675528	2.0
184	A1C.TZ.2004.6041_V3_C23.HM215321	other	V5HV	2.0	6	short	0.704039694409998	2.0
185	A1.TZ.2005.0439_V5_C1.HM215258	other	V5HV	-0.09420411963213146	7	short	0.79	-0.09420411963213146
186	C.ZA.1998.DU151_02.DQ411851	C	V5HV	2.0	7	short	0.7444096701542571	2.0
187	A1.KE.1995.Q461_E2.AF407156	other	V5HV	2.0	7	short	0.79	2.0
188	A1.TZ.2003.3415_V1_C1.HM215299	other	V5HV	-0.4329736338409396	7	short	0.8866378176786687	-0.4329736338409396
189	C.IN.2000.001428_2_42.EF117266	C	V5HV	-1.4452201961962063	7	short	0.7507128778692908	-1.4452201961962063
190	01_AE.CN.2006.CNE8.HM215427	01_AE	V5HV	2.0	7	short	0.835590329845743	2.0
191	01_AE.CN.2006.CNE59.HM215422	01_AE	V5HV	2.0	7	short	0.875960305590002	2.0
192	B.US.2000.RHPA4259_7.AY835447	B	V5HV	2.0	7	short	0.9080349563324472	2.0
193	C.ZM.2003.ZM246F.FJ496194	C	V5HV	2.0	7	short	0.9313937207607872	2.0
194	02_AG.CM.2004.T250_4.EU513189	other	V5HV	2.0	7	short	0.9473479827750091	2.0
195	C.MW.2004.CE1172_H1.FJ444434	C	V5HV	2.0	7	short	0.9577731308828528	2.0
196	C.TZ.2004.6631_V3_C10.HM215335	C	V5HV	2.0	7	short	0.9643896851339135	2.0
197	C.MW.2007.703010054_2A2.FJ443808	C	V5HV	2.0	7	short	0.6185348616908308	2.153679653679654
198	C.MW.2007.703010200_1E5.FJ443999	C	V5HV	2.0	7	short	0.626864202098669	2.153679653679654
199	CD.TZ..89_F1_2_25.HM215349	other	V5HV	1.4302686057959078	7	short	0.8156327851705881	1.4302686057959078
200	01_AE.TH.1999.C2101_C1.JN944661	01_AE	V5HV	2.0	7	short	0.6398187268628999	2.153679653679654
201	01_AE.TH.1992.TH023_6.KU562843	01_AE	V5HV	2.0	7	short	0.659252659571816	2.153679653679654
202	A1D.KE..BS208_B1.KX364401	other	V5HV	-0.6363880201078557	7	short	0.8294810773030139	-0.6363880201078557
203	A1.RW.1992.92RW008.AY669703	other	V5HV	0.1513698502474604	7	short	0.8414046608030867	0.1513698502474604
204	A1.RW.1992.92RW020_2.EU855131	other	V5HV	0.04638589411601554	7	short	0.8087341374208626	0.04638589411601554
205	01_AE.CN.2007.BJOX028000_10_3.HM215389	01_AE	V5HV	2.0	7	short	0.686883684319972	2.153679653679654
206	07_BC.CN.2007.BJOX002000_03_2.HM215364	other	V5HV	2.0	7	short	0.7233141176606545	2.153679653679654
207	D.UG.1992.UG024_2.U43386	other	V5HV	-2.123955449753905	7	short	0.79	-2.123955449753905
208	D.UG.1993.93UG082.AY669750	other	V5HV	2.0	7	short	0.7668478229643463	2.153679653679654
209	C.ET..286_36.JQ362420	C	V5HV	-0.7772835288524167	7	short	0.7177160631833357	-0.7772835288524167
210	C.ZA.1998.DU422_1.DQ411854	C	V5HV	2.0	7	short	0.8131521770356537	2.153679653679654
211	C.MW..S018_18.	C	V5HV	-1.2218487496163564	7	short	0.8713136890896155	-1.2218487496163564
212	C.MW.1993.MW965_26.U08455	C	V5HV	0.5634810853944107	7	short	0.79	0.5634810853944107
213	G.ES.2008.P1981_C5_3.FJ817369	other	V5HV	2.0	7	short	0.8566858823393456	2.153679653679654
214	B.TT.1994.QH0692_42.AY835439	B	V5HV	2.0	7	short	0.893116315680028	2.153679653679654
215	B.IT.1996.PVO_4.AY835444	B	V5HV	2.0	7	short	0.9207473404281841	2.153679653679654
216	C.IN.1999.16936_2_21.EF117270	C	V5HV	-1.1487416512809248	7	short	0.6549095692716047	-1.1487416512809248
217	A1D.KE..MS208_A1.DQ187010	other	V5HV	0.17916672989870427	7	short	0.8801948197085957	0.17916672989870427
218	C.ZM.2002.ZM215_8.DQ422948	C	V5HV	-0.2924298239020636	7	short	0.8352804251033701	-0.2924298239020636
219	A1.KE.2000.KER2008_12.AY736809	other	V5HV	2.0	7	short	0.9401812731371002	2.153679653679654
220	B.FR.1985.NL43.AY669735	B	V5HV	0.8678844931466221	8	short	0.79	0.8678844931466221
221	B.US..BR07.AY124979	B	V5HV	-0.5114492834995558	8	short	0.854394272960312	-0.5114492834995558
222	D.KE.2001.NKU3006_EC1.JQ715411	other	V5HV	2.0	8	short	0.9531357979013311	2.153679653679654
223	G.CH..NAB13PRE_CL_9.EU023937	other	V5HV	-1.832682665251824	8	short	0.7635007317687097	-1.832682665251824
224	B.PE..H086_8.EF210732	B	V5HV	2.0	8	short	0.9614651383091692	2.153679653679654
225	01_AE.TH.1999.C3347_C11.JX512902	01_AE	V5HV	2.0	8	short	0.6156103148660865	2.3073593073593073
226	02A1.CM.2005.T280_5.EU513183	other	V5HV	-1.1487416512809248	8	short	0.9009792000049636	-1.1487416512809248
227	02_AG.CM.2005.T278_50.EU513198	other	V5HV	2.0	8	short	0.6222268691171473	2.3073593073593073
228	02_AG.CM.2004.T255_34.EU513184	other	V5HV	2.0	8	short	0.632652017224991	2.3073593073593073
229	A1.KE..MI369_A5.DQ187018	other	V5HV	-0.7144426909922262	8	short	0.79	-0.7144426909922262
230	01_AE.TH.1993.TH966_8.U08456	01_AE	V5HV	2.0	8	short	0.6486062792392129	2.3073593073593073
231	01_AE.CN.2007.BJOX025000_01_1.HM215386	01_AE	V5HV	2.0	8	short	0.6719650436675528	2.3073593073593073
232	01_AE.CN.2007.BJOX010000_06_2.HM215373	01_AE	V5HV	2.0	8	short	0.704039694409998	2.3073593073593073
233	C.ZA.2005.CAP256_SU.KF241776	C	V5HV	2.0	8	short	0.7444096701542571	2.3073593073593073
234	B.US.1986.ADA.AY426119	B	V5HV	1.4108497502845951	8	short	0.7697054524600594	1.4108497502845951
235	B.US.2002.APV_17.DQ869023	B	V5HV	2.0	8	short	0.79	2.3073593073593073
236	A1.KE.1996.Q769_D22.AF407158	other	V5HV	2.0	8	short	0.835590329845743	2.3073593073593073
237	B.US.1985.BAL_01.DQ318210	B	V5HV	-0.518557371497695	8	short	0.7257194925336475	-0.518557371497695
238	A1D.KE.1995.Q168_A2.AF407148	other	V5HV	2.0	8	short	0.875960305590002	2.3073593073593073
239	B.US.1985.BAL_26.DQ318211	B	V5HV	-1.3270620870074656	8	short	0.79	-1.3270620870074656
240	A1.KE..BB201_B42.DQ187171	other	V5HV	2.0	8	short	0.9080349563324472	2.3073593073593073
241	01_AE.TH.1993.TH976_17.U08458	01_AE	V5HV	2.0	8	short	0.9313937207607872	2.3073593073593073
242	C.MW.2002.BF1266_431A.HM215360	C	V5HV	1.7328856815327807	8	short	0.7887070081571687	1.7328856815327807
243	B.US.1996.BG1168_1.AY835443	B	V5HV	2.0	8	short	0.9473479827750091	2.3073593073593073
244	A1.KE.1993.BG505_W6M_A5_T332N.DQ208456	other	V5HV	-0.585026652029182	8	short	0.7650495432427803	-0.585026652029182
245	A1.KE.1993.BG505_W6M_C2.DQ208458	other	V5HV	1.7530388925762652	8	short	0.8570239287948644	1.7530388925762652
246	A1.KE.1993.BG505_W6M_C2_T332N.	other	V5HV	0.3490831687795902	8	short	0.8640739761361561	0.3490831687795902
247	A1.KE..BI369_9A.DQ187019	other	V5HV	-0.9430951486635274	8	short	0.79	-0.9430951486635274
248	01_AE.CN.2007.BJOX009000_02_4.HM215372	01_AE	V5HV	2.0	8	short	0.9577731308828528	2.3073593073593073
249	01_AE.CN.2007.BJOX015000_11_5.HM215377	01_AE	V5HV	-0.3106911408763798	8	short	0.79	-0.3106911408763798
250	02_AG.CM.2004.T253_11.EU513191	other	V5HV	2.0	8	short	0.9643896851339135	2.3073593073593073
251	C.MW.2003.CE0393_C3.FJ444215	C	V5HV	2.0	8	short	0.6185348616908308	2.461038961038961
252	C.ZM.2000.ZM53_12.AY423984	C	V5HV	2.0	8	short	0.626864202098669	2.461038961038961
253	C.CN.2006.CNE58.HM215421	C	V5HV	2.0	8	short	0.6398187268628999	2.461038961038961
254	C.ZA.2008.KO426_T78_10.JN681241	C	V5HV	1.6454222693490919	8	short	0.826496505854142	1.6454222693490919
255	A1.KE.2000.KNH1209_18.AY736813	other	V5HV	-1.080921907623926	8	short	0.7558913053477931	-1.080921907623926
256	01_AE.TH.1998.R1166_C1.JQ352783	01_AE	V5HV	2.0	8	short	0.659252659571816	2.461038961038961
257	02_AG.FR.1991.DJ263_8.EU855130	other	V5HV	2.0	8	short	0.686883684319972	2.461038961038961
258	B.CN.2005.DRVI01_0507_12.MK053944	B	V5HV	0.1931245983544616	8	short	0.79	0.1931245983544616
259	B.CN.2005.DRVI01_0507_13.MK053945	B	V5HV	-0.46852108295774486	8	short	0.7952508101887391	-0.46852108295774486
260	01_AE.CN.2007.CNE56.HM215419	01_AE	V5HV	2.0	8	short	0.7233141176606545	2.461038961038961
261	B.CN.2008.DRVI01_0803_16.MK054034	B	V5HV	-0.431798275933005	8	short	0.6638948564423997	-0.431798275933005
262	A1.KE.1994.Q259_17.AF407152	other	V5HV	2.0	8	short	0.7668478229643463	2.461038961038961
263	B.CN.2009.DRVI01_0912_2.MK054067	B	V5HV	-0.431798275933005	8	short	0.9160066179817843	-0.431798275933005
264	B.US.1986.JRCSF.AY669726	B	V5HV	-0.8530352030102525	8	short	0.8272038056437107	-0.8530352030102525
265	A1.KE.1994.Q23_17.AF004885	other	V5HV	1.217354952758995	8	short	0.7535202819849455	1.217354952758995
266	01_AE.TH.1999.R3265_C6.JX512903	01_AE	V5HV	2.0	8	short	0.8131521770356537	2.461038961038961
267	C.ZA.1998.DU172_17.DQ411853	C	V5HV	2.0	8	short	0.8566858823393456	2.461038961038961
268	B.FR.1983.HXB2.K03455	B	V5HV	-0.7603752347538619	8	short	0.8610195314989793	-0.7603752347538619
269	B.US.1986.JRFL.AY669728	B	V5HV	2.0	8	short	0.893116315680028	2.461038961038961
270	D.CD.1983.ELI.K03454	other	V5HV	2.0	8	short	0.9207473404281841	2.461038961038961
271	01_AE.CN.2007.CNE55.HM215418	01_AE	V5HV	2.0	8	short	0.9401812731371002	2.461038961038961
272	BC.CN.2007.CNE40.HM215414	other	V5HV	2.0	8	short	0.9531357979013311	2.461038961038961
273	A1G.CM.2004.T252_7.EU513190	other	V5HV	-1.1456939581989194	8	short	0.6368772140772326	-1.1456939581989194
274	A1.KE..MG505_W0M_A2.DQ208449	other	V5HV	2.0	8	short	0.9614651383091692	2.461038961038961
275	A1.KE.2005.QH209_14M_A2.FJ866118	other	V5HV	2.0	8	short	0.6156103148660865	2.6147186147186146
276	C.MW.2004.CE1176_A3.FJ444437	C	V5HV	1.5561420234381407	8	short	0.7890938043978377	1.5561420234381407
277	07_BC.CN.2004.CH070_1.EF117255	other	V5HV	-1.154901959985743	8	short	0.6808356904032649	-1.154901959985743
278	07_BC.CN.2004.CH117_4.EF117262	other	V5HV	2.0	8	short	0.6222268691171473	2.6147186147186146
279	A1.KE..MB201_A1.DQ187026	other	V5HV	2.0	8	short	0.632652017224991	2.6147186147186146
280	08_BC.CN.2007.CNE53.HM215417	other	V5HV	-1.2255487308425286	8	short	0.7112908215988639	-1.2255487308425286
281	01_AE.TH.1993.CMU02.AY669779	01_AE	V5HV	2.0	8	short	0.6486062792392129	2.6147186147186146
282	07_BC.CN.2007.CNE19.HM215405	other	V5HV	-1.5244014422438312	8	short	0.79	-1.5244014422438312
283	07_BC.CN.2007.CNE20.HM215406	other	V5HV	-2.416381875141365	8	short	0.79	-2.416381875141365
284	01_AE.CN.2006.CNE3.HM215410	01_AE	V5HV	2.0	8	short	0.6719650436675528	2.6147186147186146
285	01_AE.TH.1996.M02138.AY713424	01_AE	V5HV	2.0	8	short	0.704039694409998	2.6147186147186146
286	C.CN.2007.CNE31.HM215412	C	V5HV	1.1335389083702174	8	short	0.835505121211973	1.1335389083702174
287	B.FR.1983.LAI.K02013	B	V5HV	0.06069784035361165	8	short	0.7626542921726503	0.06069784035361165
288	D.UG.1999.A07412M1_VRC12.HM215357	other	V5HV	1.1239495910818271	8	short	0.79	1.1239495910818271
289	B.TT.1995.SC422_8.AY835441	B	V5HV	0.2029022524876606	8	short	0.6921657133720446	0.2029022524876606
290	07_BC.CN.1998.98CN009.AY669747	other	V5HV	-1.1487416512809248	8	short	0.9264044718400232	-1.1487416512809248
291	A1.KE.1994.Q842_D12.AF407160	other	V5HV	2.0	8	short	0.7444096701542571	2.6147186147186146
292	C.ZA.1997.97ZA009.AY118166	C	V5HV	0.28330122870354957	8	short	0.7528207463579293	0.28330122870354957
293	A1.UG.2007.191955_A11.HM215272	other	V5HV	2.0	8	short	0.79	2.6147186147186146
294	02_AG.CM.2004.211_9.EU513187	other	V5HV	2.0	8	short	0.835590329845743	2.6147186147186146
295	C.MW.2007.703010217_B6.KC894109	C	V5HV	2.0	8	short	0.875960305590002	2.6147186147186146
296	41_CD.TZ.2003.6952_V1_C20.HM215343	other	V5HV	-1.7695510786217261	8	short	0.7239243958618371	-1.7695510786217261
297	C.TZ.2003.6838_V1_C35.HM215341	C	V5HV	2.0	8	short	0.9080349563324472	2.6147186147186146
298	A1D.TZ.2003.3468_V1_C12.HM215301	other	V5HV	2.0	8	short	0.9313937207607872	2.6147186147186146
299	B.US.2000.WITO4160_33.AY835451	B	V5HV	1.2599377383511832	8	short	0.85937641702366	1.2599377383511832
300	A1C.TZ.2005.6545_V4_C1.HM215332	other	V5HV	2.0	8	short	0.9473479827750091	2.6147186147186146
301	A1C.TZ.2004.6540_V4_C1.HM215330	other	V5HV	2.0	8	short	0.9577731308828528	2.6147186147186146
302	C.ZM.2003.249M_B10.EU166862	C	V5HV	2.0	8	short	0.9643896851339135	2.6147186147186146
303	B.US.1995.6535_3.AY835438	B	V5HV	2.0	8	short	0.6185348616908308	2.7683982683982684
304	G.ES.2003.X1254_C3.EU885762	other	V5HV	0.2947284872802755	8	short	0.8245144615544143	0.2947284872802755
305	C.ZM..ZM176_66.	C	V5HV	2.0	8	short	0.626864202098669	2.7683982683982684
306	C.IN.2000.26191_2_48.EF117274	C	V5HV	2.0	8	short	0.6398187268628999	2.7683982683982684
307	D.TZ.2005.3016_V5_C45.HM215283	other	V5HV	2.0	8	short	0.659252659571816	2.7683982683982684
308	C.TZ.2005.3168_V4_C10.HM215289	C	V5HV	0.15228834438305647	8	short	0.7276147291477828	0.15228834438305647
309	C.TZ.2005.6322_V4_C1.HM215326	C	V5HV	2.0	8	short	0.686883684319972	2.7683982683982684
310	B.US.1997.62357_14_D3_4589.EU289189	B	V5HV	2.0	8	short	0.7233141176606545	2.7683982683982684
311	B.US.1994.6101_1.AY835434	B	V5HV	-0.835647144215563	8	short	0.757074325627376	-0.835647144215563
312	C.TZ.2001.TZA125_17.JQ362423	C	V5HV	1.6830470382388496	8	short	0.719917982684736	1.6830470382388496
313	G.ES.2005.X2131_C1_B5.FJ817368	other	V5HV	-1.8598377703863633	8	short	0.8252264042917699	-1.8598377703863633
314	B.ES.2007.X2278_C2_B6.FJ817366	B	V5HV	2.0	8	short	0.7668478229643463	2.7683982683982684
315	B.US.1986.YU2.M93258	B	V5HV	1.5562518301218868	8	short	0.7435595450020372	1.5562518301218868
316	C.ZA.1997.ZA012_29.EU855133	C	V5HV	2.0	8	short	0.8131521770356537	2.7683982683982684
317	CD.TZ.2004.3817_V2_C59.HM215310	other	V5HV	2.0	8	short	0.8566858823393456	2.7683982683982684
318	B.CH..ZENV16_1202_7.KU600818	B	V5HV	2.0	8	short	0.893116315680028	2.7683982683982684
319	02_AG.CM.2004.263_8.EU513182	other	V5HV	2.0	8	short	0.9207473404281841	2.7683982683982684
320	A1.UG.2007.191084_B7_19.HM215266	other	V5HV	-1.2365720064370627	8	short	0.7528869476349528	-1.2365720064370627
321	A1C.TZ..246_F3_C10_2.HM215279	other	V5HV	2.0	8	short	0.9401812731371002	2.7683982683982684
322	A1C.RW.1992.92RW009.AY669700	other	V5HV	2.0	8	short	0.9531357979013311	2.7683982683982684
323	B.US.1997.1006_11_C3_1601.EU289183	B	V5HV	2.0	8	short	0.9614651383091692	2.7683982683982684
324	A1.UG.1993.93UG077.AY669704	other	V5HV	2.0	8	short	0.79	2.9220779220779223
325	C.BR.1992.92BR025_9.U15121	C	V5HV	-1.5228787452803376	8	short	0.8355881836398977	-1.5228787452803376
326	A1D.TZ.2004.0815_V3_C3.HM215260	other	V5HV	2.0	8	short	0.7444096701542571	2.9220779220779223
327	B.TH.1993.93TH305.AY669729	B	V5HV	2.0	8	short	0.835590329845743	2.9220779220779223
328	C.MW.2004.1394_C9G1.FJ444527	C	V5HV	-1.1426675035687315	8	short	0.9439996742871107	-1.1426675035687315
329	C.MW.1993.93MW959.AY669739	C	V5HV	2.0	8	short	0.704039694409998	2.9220779220779223
330	C.IN.1993.93IN905.AY669742	C	V5HV	-1.958607314841775	8	short	0.79	-1.958607314841775
331	D.UG.1992.92UG046.AY623599	other	V5HV	2.0	8	short	0.875960305590002	2.9220779220779223
332	A1D.UG.1992.92UG035.AY669755	other	V5HV	-0.4424927980943421	8	short	0.6931475667709538	-0.4424927980943421
333	C.TZ.2001.TZBD_02.JQ362424	C	V5HV	-1.2839966563652008	8	short	0.8338342499727593	-1.2839966563652008
334	A1.UG.1994.94UG103.AY669705	other	V5HV	2.0	8	short	0.6719650436675528	2.9220779220779223
335	D.UG.1992.92UG005.AY669758	other	V5HV	2.0	8	short	0.9080349563324472	2.9220779220779223
336	C.IN.1999.16055_2_3.EF117268	C	V5HV	2.0	8	short	0.6486062792392129	2.9220779220779223
337	01_AE.TH.1992.92TH021.AY669775	01_AE	V5HV	2.0	8	short	0.9313937207607872	2.9220779220779223
338	A1C.RW.1992.92RW026.AY669702	other	V5HV	-1.1674910872937636	8	short	0.7939565629912361	-1.1674910872937636
339	C.ZM.2002.ZM197_7.DQ388515	C	V5HV	2.0	8	short	0.632652017224991	2.9220779220779223
340	A1.UG.1992.UG037_8.U09127	other	V5HV	1.2824521678624317	8	short	0.7952007879506161	1.2824521678624317
341	C.ZM.2003.ZM249_1.DQ388514	C	V5HV	2.0	8	short	0.9473479827750091	2.9220779220779223
342	A1.BE..VLGC_A1.AY669698	other	V5HV	2.0	8	short	0.6222268691171473	2.9220779220779223
343	G.ES.2002.P0402_C2_11.EU885759	other	V5HV	2.0	9	long	1.0356103148660865	2.0
344	B.CN.2008.DRVI01_0803_11.MK054029	B	V5HV	-0.42021640338318983	9	long	1.2995929508856139	-0.42021640338318983
345	C.ZM.2002.ZM233_6.DQ388517	C	V5HV	-0.2721091709128135	9	long	1.1739803078397786	-0.2721091709128135
346	C.TZ.2003.3301_V1_C24.HM215294	C	V5HV	2.0	9	long	1.0422268691171472	2.0
347	A1.TZ.2005.0260_V5_C36.HM215256	other	V5HV	-0.08797998789174652	9	long	1.1253953956087634	-0.08797998789174652
348	B.CN.2008.DRVI01_0803_15.MK054033	B	V5HV	-0.4559319556497244	9	long	1.1283001518244595	-0.4559319556497244
349	B.CN.2008.DRVI01_0803_14.MK054032	B	V5HV	-0.6989700043360187	9	long	1.2238884451547427	-0.6989700043360187
350	B.CN.2008.DRVI01_0803_13.MK054031	B	V5HV	-0.769551078621726	9	long	1.1726513936898357	-0.769551078621726
351	B.CN.2009.DRVI01_0912_5.MK054068	B	V5HV	-0.6777807052660807	9	long	1.1386796735066969	-0.6777807052660807
352	B.CN.2008.DRVI01_0803_12.MK054030	B	V5HV	-0.619788758288394	9	long	1.1841898408066487	-0.619788758288394
353	A1.TZ.2004.3365_V2_C20.HM215298	other	V5HV	-0.9625735020593764	9	long	1.1815130856704676	-0.9625735020593764
354	C.ZM.2003.ZM247_V1.FJ496204	C	V5HV	2.0	9	long	1.052652017224991	2.0
355	C.ET.2002.288_38.JQ362421	C	V5HV	-1.2441251443275085	9	long	1.2897656456843427	-1.2441251443275085
356	B.CN.2009.DRVI01_0912_7.MK054070	B	V5HV	0.2787536009528289	9	long	1.2276067860741102	0.2787536009528289
357	02_AG...MGRM_AG_002.MF510462	other	V5HV	2.0	9	long	1.0686062792392128	2.0
358	D.UG.2001.231965_C1.JQ361079	other	V5HV	2.0	9	long	1.0919650436675528	2.0
359	D.UG.2001.231966_C2.JX512899	other	V5HV	2.0	9	long	1.124039694409998	2.0
360	02_AG.CM.2004.235_47.EU513195	other	V5HV	0.5214323100946893	9	long	1.1653280878688506	0.5214323100946893
361	DU.CM..247_23.EU683891	other	V5HV	2.0	9	long	1.164409670154257	2.0
362	C.ZM.2000.ZM109_4.AY424138	C	V5HV	2.0	9	long	1.21	2.0
363	B.CN.2009.DRVI01_0912_6.MK054069	B	V5HV	0.1367205671564068	9	long	1.2549419437621865	0.1367205671564068
364	C.ZM.1998.ZM106_9.AY424163	C	V5HV	-0.46465523632334277	9	long	1.261803890174798	-0.46465523632334277
365	01_AE.TH.2001.R2184_C4.JN944665	01_AE	V5HV	2.0	9	long	1.255590329845743	2.0
366	B.TT.1994.QH0515_1.AY835440	B	V5HV	-0.6736641390712486	9	long	1.1032438226875856	-0.6736641390712486
367	02A1.CM.2004.269_12.EU513194	other	V5HV	2.0	9	long	1.295960305590002	2.0
368	B.CH.2001.NAB9PRE_CL_106.EU023928	B	V5HV	2.0	9	long	1.3280349563324472	2.0
369	B.US.1997.1054_07_TC4_1499.EU289185	B	V5HV	2.0	9	long	1.3513937207607871	2.0
370	C.ZA.1998.DU123_06.DQ411850	C	V5HV	2.0	9	long	1.367347982775009	2.0
371	C.IN.1999.25925_2_22.EF117273	C	V5HV	1.6855339439096697	9	long	1.1608906309536737	1.6855339439096697
372	B.CN.2005.DRVI01_0507_16.MK053948	B	V5HV	-0.6777807052660807	9	long	1.306264842834809	-0.6777807052660807
373	A1D.TZ.2003.6095_V1_C10.HM215323	other	V5HV	1.4771212547196624	9	long	1.2189842945147114	1.4771212547196624
374	B.CN.2005.DRVI01_0507_14.MK053946	B	V5HV	0.3053513694466238	9	long	1.144489171747618	0.3053513694466238
375	B.US.1990.WEAU_D15_410.EU289202	B	V5HV	-0.6252516539898961	9	long	1.077769634501607	-0.6252516539898961
376	B.BR..VLGC_B3.AY669720	B	V5HV	-0.8477116556169435	9	long	1.2122095554136205	-0.8477116556169435
377	B.US.1989.89_6.U39362	B	V5HV	2.0	9	long	1.3777731308828527	2.0
378	A1.UG.2007.9004SS_A3_4.HM215350	other	V5HV	2.0	9	long	1.3843896851339135	2.0
379	02_AG.CI.1999.928_28.EU513199	other	V5HV	2.0	9	long	1.0385348616908308	2.153679653679654
380	B.BR.1992.92BR020.AY669718	B	V5HV	-1.1112758727627927	9	long	1.2637866227581864	-1.1112758727627927
381	B.US..BL01.AY124970	B	V5HV	0.8981764834976765	9	long	1.2908967374485456	0.8981764834976765
382	D.UG.1992.92UG001.AY669754	other	V5HV	2.0	9	long	1.046864202098669	2.153679653679654
383	D.UG.1992.UG021_16.U27399	other	V5HV	-0.10281292341984642	9	long	1.295247503699055	-0.10281292341984642
384	D.UG.1993.93UG065.HM215353	other	V5HV	2.0	9	long	1.0598187268628998	2.153679653679654
385	D.UG.1993.93UG070.AY669756	other	V5HV	2.0	9	long	1.079252659571816	2.153679653679654
386	A1C.KE.1994.94KE105.AY669768	other	V5HV	-1.2006594505464183	9	long	1.132908228513714	-1.2006594505464183
387	D.UG.1994.94UG114.AY494966	other	V5HV	0.11036408790163439	9	long	1.21	0.11036408790163439
388	B.IT.1995.TRO_11.AY835445	B	V5HV	-1.4566522406208235	9	long	1.1767427527907335	-1.4566522406208235
389	D.UG.1994.94UG118.AY669751	other	V5HV	2.0	9	long	1.106883684319972	2.153679653679654
390	C.ZA.1998.TV1_29.EU855132	C	V5HV	2.0	9	long	1.1433141176606543	2.153679653679654
391	D.UG.1999.A03349M1_VRC4A.HM215356	other	V5HV	2.0	9	long	1.1868478229643462	2.153679653679654
392	C.TZ.1998.98TZ017.AF286235	C	V5HV	2.0	9	long	1.2331521770356537	2.153679653679654
393	C.IN.1998.98IN022.AY669748	C	V5HV	-0.569247895640141	9	long	1.3525205859659828	-0.569247895640141
394	C.ZA.2005.CAP45_G3.DQ435682	C	V5HV	2.0	9	long	1.2766858823393457	2.153679653679654
395	B.CN.2005.DRVI01_0507_15.MK053947	B	V5HV	-0.01322826573375516	9	long	1.3221320615559604	-0.01322826573375516
396	CD.TZ.2006.6811_V7_C18.HM215340	other	V5HV	-1.2839966563652008	9	long	1.1677808584613856	-1.2839966563652008
397	B.US.2001.TRJO4551_58.AY835450	B	V5HV	2.0	9	long	1.3131163156800278	2.153679653679654
398	01_AE.CN.2006.CNE5.HM215415	01_AE	V5HV	2.0	9	long	1.340747340428184	2.153679653679654
399	01_AE.TH.2005.620345_C1.JX512900	01_AE	V5HV	2.0	9	long	1.3601812731371001	2.153679653679654
400	A1.TZ..398_F1_F6_20.HM215312	other	V5HV	2.0	9	long	1.373135797901331	2.153679653679654
401	B.TT.1993.SC05_8C11_2344.EU289200	B	V5HV	0.8998205024270963	9	long	1.1279088587806656	0.8998205024270963
402	B.US.1995.6240_08_TA5_4622.EU289190	B	V5HV	1.3545501955078822	9	long	1.254846396394783	1.3545501955078822
403	C.MW.2005.CE2010_F5.FJ444561	C	V5HV	2.0	9	long	1.3814651383091692	2.153679653679654
404	BC.CN.2007.CNE15.HM215401	other	V5HV	2.0	9	long	1.0356103148660865	2.3073593073593073
405	B.CN.2004.CNE14.HM215400	B	V5HV	-0.9318141382538383	9	long	1.1394342865805858	-0.9318141382538383
406	B.US.2001.REJO4541_67.AY835449	B	V5HV	2.0	9	long	1.0422268691171472	2.3073593073593073
407	B.CN.2004.CNE12.HM215399	B	V5HV	-0.8860566476931632	9	long	1.2994509901634863	-0.8860566476931632
408	D.TZ.2004.6405_V4_C34.HM215327	other	V5HV	1.3263358609287514	9	long	1.21	1.3263358609287514
409	01_AE.TH.1990.CM244_EC1.JQ715397	01_AE	V5HV	2.0	9	long	1.052652017224991	2.3073593073593073
410	B.US.1987.SG3.L02317	B	V5HV	-1.1191864077192086	9	long	1.1881525930845398	-1.1191864077192086
411	B.CN.2005.CNE57.HM215420	B	V5HV	2.0	9	long	1.0686062792392128	2.3073593073593073
412	BC.CN.2006.CNE7.HM215426	other	V5HV	2.0	9	long	1.0919650436675528	2.3073593073593073
413	02_AG.CM.2004.T251_18.EU513196	other	V5HV	2.0	9	long	1.124039694409998	2.3073593073593073
414	A1C.TZ.2003.3589_V1_C4.HM215304	other	V5HV	0.8208579894396999	9	long	1.2555556863191	0.8208579894396999
415	C.MW.2005.CE2060_G9.FJ444607	C	V5HV	2.0	9	long	1.164409670154257	2.3073593073593073
416	B.US..SF162.EU123924	B	V5HV	-1.5131021799333055	9	long	1.2532204505745475	-1.5131021799333055
417	B.US.2001.45_01DG5.JQ609687	B	V5HV	-1.0222763947111522	9	long	1.2241491548171615	-1.0222763947111522
418	G.ES.2002.X1193_C1.EU885761	other	V5HV	-1.562931529571839	10	long	1.21	-1.562931529571839
419	G.ES.2004.X1632_S2_B10.FJ817370	other	V5HV	2.0	10	long	1.21	2.3073593073593073
420	02A1.CM.2004.T257_31.EU513185	other	V5HV	2.0	10	long	1.255590329845743	2.3073593073593073
421	C.ZM.1998.ZM135_10A.AY424079	C	V5HV	2.0	10	long	1.295960305590002	2.3073593073593073
422	C.ZM.2003.ZM214_15.DQ388516	C	V5HV	2.0	10	long	1.3280349563324472	2.3073593073593073
423	G.ES.2006.X2088_C9.EU885764	other	V5HV	-1.843693200505927	10	long	1.21	-1.843693200505927
424	C.IN.2000.0013095_2_11.EF117267	C	V5HV	2.0	10	long	1.3513937207607871	2.3073593073593073
425	B.CH.2003.NAB5PRE_CL_1.EU023923	B	V5HV	-0.10957898119908573	10	long	1.1655946831803599	-0.10957898119908573
426	01_AE.TH.1999.C1080_C3.JN944660	01_AE	V5HV	2.0	10	long	1.367347982775009	2.3073593073593073
427	B.FR..BX08_16.GQ855765	B	V5HV	-1.744727494896694	10	long	1.245178283823863	-1.744727494896694
428	A1.KE..BB539_2B13.DQ187240	other	V5HV	2.0	10	long	1.3777731308828527	2.3073593073593073
429	08_BC.CN.1998.98CN006.AY669745	other	V5HV	-0.36754270781527576	10	long	1.21	-0.36754270781527576
430	A1.KE.1996.Q769_H5.AF407159	other	V5HV	2.0	10	long	1.3843896851339135	2.3073593073593073
431	A1CD.RW.1992.92RW024.AY669699	other	V5HV	2.0	10	long	1.0385348616908308	2.461038961038961
432	B.US.1994.7165_18.AY835437	B	V5HV	2.0	10	long	1.046864202098669	2.461038961038961
433	01_AE.TH.2000.C4118_9.JQ352782	01_AE	V5HV	2.0	10	long	1.0598187268628998	2.461038961038961
434	C.TZ.2003.6471_V1_C16.HM215328	C	V5HV	2.0	10	long	1.079252659571816	2.461038961038961
435	B.US.1995.3988_25.AY835436	B	V5HV	2.0	10	long	1.106883684319972	2.461038961038961
436	C.IN.1999.25710_2_43.EF117271	C	V5HV	0.2355284469075489	10	long	1.1831813110772387	0.2355284469075489
437	D.UG.2006.191821_E6_1.HM215270	other	V5HV	-0.30395830475792435	10	long	1.251651321838794	-0.30395830475792435
438	C.IN.1999.16845_2_22.EF117269	C	V5HV	0.8147415578183892	10	long	1.21	0.8147415578183892
439	B.US.1998.1056_10_TA11_1826.EU289186	B	V5HV	2.0	10	long	1.1433141176606543	2.461038961038961
440	C.TZ.2004.0921_V2_C14.HM215262	C	V5HV	-1.7212463990471711	10	long	1.1820861757370902	-1.7212463990471711
441	C.IN.2000.00836_2_5.EF117265	C	V5HV	2.0	10	long	1.1868478229643462	2.461038961038961
442	D.UG.1998.57128_VRC15.AY736829	other	V5HV	2.0	10	long	1.2331521770356537	2.461038961038961
443	B.US.2004.CAAN5342.AY835452	B	V5HV	0.49011867502467005	10	long	1.21	0.49011867502467005
444	C.ZM.1998.ZM55_28A.AY423971	C	V5HV	2.0	10	long	1.2766858823393457	2.461038961038961
445	C.ZA.2005.CAP244_D3.DQ435684	C	V5HV	2.0	10	long	1.3131163156800278	2.461038961038961
446	C.ZA.2005.CAP88_6M_C10.KU198436	C	V5HV	2.0	10	long	1.340747340428184	2.461038961038961
447	C.MW.2004.CE1086_B2.FJ444395	C	V5HV	2.0	10	long	1.3601812731371001	2.461038961038961
448	07_BC.CN.2004.CH038_12.EF042692	other	V5HV	-0.6946486305533762	10	long	1.268381804314365	-0.6946486305533762
449	B.US..MN_3.HM215430	B	V5HV	2.0	10	long	1.373135797901331	2.461038961038961
450	C.CN.2007.CNE30.HM215411	C	V5HV	2.0	10	long	1.3814651383091692	2.461038961038961
451	A1.KE..MB539_2B7.DQ187082	other	V5HV	2.0	10	long	1.0356103148660865	2.6147186147186146
452	B.HT.1992.HT593_1.U08444	B	V5HV	0.8337843746564789	10	long	1.1647467855622167	0.8337843746564789
453	07_BC.CN.2007.CNE21.HM215407	other	V5HV	-1.343039817257151	10	long	1.21	-1.343039817257151
454	07_BC.CN.2004.CH181_12.EF117259	other	V5HV	-1.2006594505464183	10	long	1.2274665937408564	-1.2006594505464183
455	C.CN.2007.CNE17.HM215403	C	V5HV	2.0	10	long	1.0422268691171472	2.6147186147186146
456	B.CN.2004.CNE10.HM215397	B	V5HV	0.4913616938342727	10	long	1.255588899648904	0.4913616938342727
457	B.CN.2006.CNE4.HM215413	B	V5HV	-0.6675615400843947	11	long	1.335676793373167	-0.6675615400843947
458	B.CH..ZENV07_0504_15.KU600814	B	V5HV	2.0	11	long	1.052652017224991	2.6147186147186146
459	C.TZ.2005.3637_V5_C3.HM215305	C	V5HV	-0.1272611725273312	11	long	1.2552950863406105	-0.1272611725273312
460	02A1.CM.2004.242_14.EU513188	other	V5HV	2.0	11	long	1.0686062792392128	2.6147186147186146
461	C.IN.1999.25711_2_4.EF117272	C	V5HV	2.0	11	long	1.0919650436675528	2.6147186147186146
462	C.ZA.1999.DU156_12.DQ411852	C	V5HV	1.6543565778777676	11	long	1.2580825106869478	1.6543565778777676
463	A1.KE.2000.KER2018_11.AY736810	other	V5HV	2.0	11	long	1.124039694409998	2.6147186147186146
464	A1.TZ.2005.0330_V4_C3.HM215257	other	V5HV	2.0	11	long	1.164409670154257	2.6147186147186146
465	B.CH..ZENV91_0505_12.KU600815	B	V5HV	2.0	11	long	1.21	2.6147186147186146
466	B.US.1995.5768_4.AY835435	B	V5HV	2.0	11	long	1.255590329845743	2.6147186147186146
467	A1.RW.1993.93RW029.AY669697	other	V5HV	2.0	11	long	1.295960305590002	2.6147186147186146
468	B.US.2003.APV_6.DQ869030	B	V5HV	2.0	11	long	1.3280349563324472	2.6147186147186146
469	C.TZ.2005.6785_V5_C14.HM215338	C	V5HV	-0.47495519296315475	11	long	1.1691400703873935	-0.47495519296315475
470	C.ZA.2007.704809221_1B3.FJ444103	C	V5HV	2.0	11	long	1.3513937207607871	2.6147186147186146
471	B.US.2001.APV_13.DQ869019	B	V5HV	-0.14508697769214446	11	long	1.21	-0.14508697769214446
472	A1.UG.1992.92UG031.AY669701	other	V5HV	2.0	11	long	1.367347982775009	2.6147186147186146
473	B.US.1998.AC10_29.AY835446	B	V5HV	2.0	11	long	1.3777731308828527	2.6147186147186146
474	D.UG.1992.92UG038.AY669759	other	V5HV	2.0	11	long	1.3843896851339135	2.6147186147186146
475	C.ZA.2005.CAP210_E8.DQ435683	C	V5HV	1.7919445563701935	11	long	1.2052117971708536	1.7919445563701935
476	C.ZM.1996.96ZM651_02.AF286224	C	V5HV	2.0	12	long	1.1868478229643462	2.7683982683982684
477	B.US.1997.1012_11_TC21_3257.EU289184	B	V5HV	1.5427507567325747	12	long	1.1772497982705958	1.5427507567325747
478	B.US.1997.SS1196_1.AY835442	B	V5HV	2.0	12	long	1.2331521770356537	2.7683982683982684
479	B.US.1996.6244_13_B5_4567.EU289191	B	V5HV	-0.9507819773298184	12	long	1.2637841980727091	-0.9507819773298184
480	C.TZ.2003.3873_V1_C24.HM215311	C	V5HV	-0.5228787452803376	12	long	1.2201369043380086	-0.5228787452803376
481	A1CD.TZ.2004.3103_V3_C10.HM215288	other	V5HV	0.3014640731432998	13	long	1.2712943271425878	0.3014640731432998
482	C.TZ.2004.6644_V2_C33.HM215336	C	V5HV	-1.3279021420642825	13	long	1.2553776438728663	-1.3279021420642825
483	07_BC.CN.2004.CH119_10.EF117261	other	V5HV	2.0	13	long	1.1433141176606543	2.7683982683982684
484	08_BC.CN.2007.CNE52.HM215416	other	V5HV	1.6403522225951397	13	long	1.2128563589108983	1.6403522225951397
485	01_AE.CH..ZENV92_1008_8.KU600817	01_AE	V5HV	2.0	15	long	1.2766858823393457	2.7683982683982684
486	B.US.2000.THRO4156.AY835448	B	V5HV	2.0	17	long	1.106883684319972	2.7683982683982684
487	CD.TZ.2004.6480_V4_C25.HM215329	other	V5HV	-0.2388241868442686	17	long	1.133037835637358	-0.2388241868442686
488	C.TZ.2003.0077_V1_C16.HM215254	C	V5HV	2.0	24	long	1.3131163156800278	2.7683982683982684
