# Supplementary material for: Contemporary HIV-1 consensus Env with AI-assisted redesigned hypervariable loops promote antibody binding
Source: Nat Commun. 2024 May 9;15:3924. doi: 10.1038/s41467-024-48139-x (PMC11082178; doi:10.1038/s41467-024-48139-x)
Supplement: Supplementary file 3 — Source Data [file 41467_2024_48139_MOESM3_ESM.zip › SourceData/fig3a.B_V1HV.seqlogo.txt]

#Logostack for B, V1HV
127 V:0.9836,I:0.0128,X:0.0012,A:0.0008,T:0.0008,D:0.0004,G:0.0004
128 T:0.9255,I:0.0296,A:0.0128,S:0.0108,V:0.0080,K:0.0036,N:0.0032,O:0.0028,P:0.0016,M:0.0008,E:0.0008,R:0.0004
129 L:0.9904,M:0.0068,F:0.0008,A:0.0004,O:0.0004,S:0.0004,I:0.0004,X:0.0004
130 O:0.7272,N:0.0609,H:0.0509,D:0.0405,K:0.0389,T:0.0220,E:0.0204,S:0.0144,Q:0.0064,I:0.0060,R:0.0040,X:0.0040,M:0.0012,Y:0.0012,A:0.0008,L:0.0008
131 C:0.9980,W:0.0008,R:0.0004,A:0.0004,S:0.0004
132 T:0.7821,S:0.1098,I:0.0373,N:0.0148,O:0.0128,K:0.0124,A:0.0084,H:0.0040,R:0.0040,V:0.0028,D:0.0024,X:0.0020,Q:0.0016,E:0.0016,G:0.0012,M:0.0008,P:0.0008,L:0.0004,Y:0.0004,F:0.0004
133 D:0.5869,N:0.2051,O:0.1078,E:0.0421,K:0.0176,T:0.0088,S:0.0064,H:0.0044,X:0.0040,G:0.0036,A:0.0036,I:0.0016,Y:0.0016,P:0.0016,Q:0.0012,R:0.0012,V:0.0008,M:0.0008,C:0.0008
134 L:0.2404,V:0.1951,Y:0.1374,A:0.1078,W:0.0641,I:0.0429,T:0.0288,F:0.0216,D:0.0208,P:0.0180,N:0.0176,O:0.0168,E:0.0164,S:0.0144,K:0.0140,C:0.0120,M:0.0072,G:0.0068,Q:0.0036,R:0.0036,H:0.0024,X:0.0024
135 O:0.2192,T:0.1442,K:0.1386,N:0.0757,R:0.0741,L:0.0625,G:0.0513,V:0.0477,S:0.0369,E:0.0321,I:0.0284,W:0.0168,D:0.0164,Q:0.0104,A:0.0084,P:0.0076,C:0.0056,X:0.0052,Y:0.0044,F:0.0032,M:0.0032,H:0.0024
136 O:0.2296,T:0.1162,G:0.1022,N:0.1006,K:0.0617,S:0.0577,I:0.0529,R:0.0513,V:0.0457,A:0.0445,L:0.0304,D:0.0196,C:0.0148,E:0.0116,P:0.0100,F:0.0096,Y:0.0088,Q:0.0088,X:0.0052,H:0.0048,W:0.0036,M:0.0032
137 T:0.3309,O:0.2416,N:0.0781,A:0.0661,S:0.0653,D:0.0453,G:0.0296,K:0.0276,I:0.0240,V:0.0188,E:0.0160,R:0.0108,P:0.0080,X:0.0076,L:0.0064,C:0.0048,H:0.0028,Y:0.0024,Q:0.0016,M:0.0008,F:0.0008,W:0.0004
138 T:0.3045,O:0.1446,S:0.1070,N:0.1038,A:0.0573,D:0.0425,K:0.0357,G:0.0333,V:0.0300,I:0.0224,R:0.0160,C:0.0152,E:0.0116,Y:0.0068,L:0.0064,H:0.0060,Q:0.0056,X:0.0044,M:0.0044,P:0.0028,F:0.0012
139 T:0.3514,O:0.1510,N:0.1126,S:0.1086,A:0.0469,G:0.0260,D:0.0256,I:0.0212,V:0.0204,K:0.0160,C:0.0128,E:0.0092,L:0.0076,R:0.0072,X:0.0060,Y:0.0056,P:0.0048,Q:0.0036,H:0.0036,W:0.0024,M:0.0020,F:0.0016
140 T:0.2796,O:0.1711,S:0.1134,N:0.0970,A:0.0485,G:0.0397,K:0.0272,D:0.0232,I:0.0224,V:0.0196,R:0.0128,E:0.0096,Q:0.0076,L:0.0076,X:0.0064,Y:0.0052,C:0.0048,P:0.0044,M:0.0044,H:0.0040,F:0.0024,W:0.0016
141 T:0.2312,O:0.1643,S:0.1462,N:0.0909,A:0.0477,G:0.0308,V:0.0204,I:0.0144,K:0.0140,D:0.0140,R:0.0104,L:0.0100,E:0.0092,Q:0.0064,X:0.0052,P:0.0044,C:0.0036,M:0.0032,F:0.0032,Y:0.0028,W:0.0024,H:0.0020
142 T:0.1955,O:0.1494,S:0.1350,N:0.0737,A:0.0385,G:0.0381,D:0.0164,I:0.0140,K:0.0136,V:0.0124,R:0.0092,E:0.0076,Q:0.0056,P:0.0052,H:0.0044,L:0.0044,X:0.0040,M:0.0028,Y:0.0020,C:0.0020,F:0.0016,W:0.0008
142A T:0.1707,S:0.0917,O:0.0913,N:0.0657,A:0.0284,G:0.0216,D:0.0180,I:0.0164,K:0.0116,V:0.0104,R:0.0072,H:0.0048,C:0.0048,E:0.0048,M:0.0044,Q:0.0040,X:0.0036,P:0.0020,L:0.0020,Y:0.0012,W:0.0012,F:0.0012
- T:0.1334,S:0.0773,O:0.0677,N:0.0401,A:0.0216,G:0.0212,I:0.0116,D:0.0104,V:0.0084,K:0.0072,R:0.0064,E:0.0040,P:0.0036,H:0.0036,C:0.0036,X:0.0036,Q:0.0032,L:0.0032,Y:0.0012,F:0.0004
- T:0.0829,S:0.0469,O:0.0377,N:0.0321,A:0.0220,G:0.0148,V:0.0080,K:0.0076,I:0.0064,P:0.0064,R:0.0056,Q:0.0044,L:0.0040,D:0.0040,C:0.0032,X:0.0028,E:0.0024,H:0.0016,Y:0.0012,F:0.0008
- T:0.0537,S:0.0300,O:0.0248,N:0.0160,G:0.0128,A:0.0096,P:0.0076,D:0.0052,C:0.0048,E:0.0040,I:0.0036,R:0.0036,K:0.0032,V:0.0032,Q:0.0024,X:0.0012,L:0.0012,M:0.0008,H:0.0008
- T:0.0308,O:0.0220,S:0.0212,A:0.0088,N:0.0084,G:0.0076,P:0.0036,I:0.0032,C:0.0024,V:0.0024,K:0.0020,R:0.0016,D:0.0016,E:0.0012,Q:0.0012,M:0.0008,L:0.0008,X:0.0004,H:0.0004
- T:0.0192,S:0.0156,O:0.0140,N:0.0088,A:0.0064,G:0.0028,D:0.0024,V:0.0024,P:0.0012,Y:0.0012,K:0.0012,E:0.0004,Q:0.0004,I:0.0004,C:0.0004,R:0.0004,M:0.0004
- T:0.0092,S:0.0060,O:0.0048,N:0.0044,G:0.0040,A:0.0036,D:0.0012,I:0.0012,R:0.0008,P:0.0004,C:0.0004,L:0.0004,V:0.0004,E:0.0004
- T:0.0220,S:0.0100,O:0.0064,N:0.0044,P:0.0040,G:0.0036,A:0.0036,V:0.0028,I:0.0020,L:0.0012,M:0.0008,R:0.0008,E:0.0008,Y:0.0004,Q:0.0004,D:0.0004,C:0.0004,K:0.0004
- T:0.0296,S:0.0168,O:0.0120,N:0.0088,G:0.0084,A:0.0048,P:0.0036,K:0.0032,V:0.0028,I:0.0024,D:0.0020,H:0.0012,Q:0.0012,E:0.0012,L:0.0008,C:0.0008,X:0.0004,M:0.0004,R:0.0004
- T:0.0477,S:0.0240,O:0.0180,N:0.0144,A:0.0104,G:0.0060,P:0.0052,K:0.0036,D:0.0036,I:0.0032,C:0.0032,Q:0.0020,V:0.0020,X:0.0016,R:0.0012,M:0.0008,H:0.0008,E:0.0004,L:0.0004
- T:0.0605,O:0.0393,S:0.0349,N:0.0325,A:0.0116,G:0.0076,K:0.0064,V:0.0056,I:0.0048,P:0.0048,D:0.0044,X:0.0036,Q:0.0032,E:0.0028,R:0.0028,C:0.0020,L:0.0020,H:0.0012,Y:0.0008
- T:0.1322,S:0.0525,O:0.0401,N:0.0341,A:0.0296,P:0.0156,G:0.0128,I:0.0100,V:0.0096,D:0.0064,K:0.0052,E:0.0036,R:0.0032,H:0.0024,L:0.0020,C:0.0020,X:0.0020,Q:0.0008,M:0.0008,Y:0.0008,W:0.0004
- T:0.1478,S:0.0885,O:0.0845,N:0.0561,A:0.0196,G:0.0152,I:0.0116,P:0.0108,D:0.0096,K:0.0076,R:0.0068,V:0.0068,E:0.0056,H:0.0048,X:0.0044,Y:0.0036,C:0.0032,M:0.0028,Q:0.0024,W:0.0020,F:0.0020,L:0.0016
143 S:0.1795,T:0.1214,O:0.1162,N:0.0569,A:0.0268,G:0.0216,I:0.0204,D:0.0136,V:0.0132,K:0.0124,P:0.0112,E:0.0080,R:0.0080,C:0.0068,Y:0.0052,M:0.0044,Q:0.0044,X:0.0040,H:0.0032,L:0.0028,F:0.0024,W:0.0012
144 S:0.2704,T:0.1350,O:0.1142,N:0.0713,G:0.0345,A:0.0236,I:0.0212,D:0.0212,R:0.0176,K:0.0164,P:0.0112,E:0.0104,V:0.0100,Y:0.0072,X:0.0068,L:0.0064,M:0.0040,Q:0.0040,C:0.0036,H:0.0028,W:0.0020,F:0.0016
145 S:0.2740,T:0.1571,O:0.1318,N:0.0601,G:0.0509,I:0.0365,A:0.0292,D:0.0256,V:0.0212,R:0.0156,K:0.0148,E:0.0144,P:0.0104,W:0.0072,Y:0.0072,L:0.0060,X:0.0056,H:0.0040,Q:0.0040,M:0.0032,C:0.0020,F:0.0016
146 S:0.1763,G:0.1286,T:0.1086,W:0.0813,E:0.0733,I:0.0685,O:0.0513,V:0.0441,N:0.0373,A:0.0321,R:0.0220,D:0.0208,K:0.0180,L:0.0176,M:0.0132,P:0.0096,X:0.0080,F:0.0056,Y:0.0056,Q:0.0052,H:0.0036,C:0.0020
147 S:0.1683,E:0.1314,G:0.1266,T:0.1194,L:0.0629,O:0.0449,K:0.0433,N:0.0405,I:0.0401,R:0.0365,D:0.0349,M:0.0196,V:0.0196,P:0.0172,W:0.0164,A:0.0124,X:0.0072,Q:0.0044,C:0.0036,Y:0.0032,H:0.0024,F:0.0024
148 T:0.1550,K:0.1198,S:0.0749,I:0.0729,E:0.0705,M:0.0637,G:0.0593,V:0.0581,R:0.0533,N:0.0517,L:0.0473,O:0.0321,P:0.0292,D:0.0268,A:0.0244,Q:0.0176,W:0.0076,Y:0.0060,C:0.0060,X:0.0052,H:0.0036,F:0.0012
149 M:0.2776,E:0.1178,I:0.1050,T:0.1030,S:0.0685,N:0.0409,V:0.0369,G:0.0365,K:0.0325,D:0.0317,L:0.0300,O:0.0288,R:0.0176,W:0.0144,A:0.0132,Q:0.0116,P:0.0100,X:0.0076,Y:0.0028,C:0.0020,F:0.0016,H:0.0008
150 E:0.4355,M:0.1054,G:0.0897,D:0.0577,T:0.0437,I:0.0417,S:0.0385,K:0.0381,N:0.0296,A:0.0200,V:0.0176,L:0.0164,Q:0.0136,O:0.0100,R:0.0088,W:0.0080,P:0.0068,X:0.0064,Y:0.0032,F:0.0024,C:0.0004,H:0.0004
151 K:0.2724,E:0.1546,G:0.1338,R:0.1006,T:0.0597,P:0.0369,I:0.0357,S:0.0329,D:0.0308,V:0.0248,Q:0.0244,N:0.0232,A:0.0204,M:0.0144,L:0.0092,X:0.0076,W:0.0048,Y:0.0032,C:0.0028,O:0.0008,H:0.0008,F:0.0004
152 G:0.6583,E:0.1502,R:0.0317,T:0.0284,K:0.0240,S:0.0188,A:0.0120,I:0.0112,V:0.0104,D:0.0100,N:0.0096,Q:0.0088,L:0.0072,M:0.0064,Y:0.0036,P:0.0036,X:0.0032,W:0.0020,C:0.0004
153 E:0.8498,D:0.0601,G:0.0405,Q:0.0088,V:0.0072,K:0.0068,A:0.0064,I:0.0044,N:0.0044,M:0.0028,T:0.0024,S:0.0016,X:0.0016,P:0.0008,Y:0.0008,R:0.0008,L:0.0004,O:0.0004
154 I:0.5024,M:0.3910,V:0.0585,L:0.0369,X:0.0020,R:0.0016,A:0.0016,T:0.0016,E:0.0012,F:0.0008,K:0.0008,W:0.0008,D:0.0004,S:0.0004
155 K:0.8962,R:0.0401,T:0.0337,Q:0.0204,X:0.0020,M:0.0016,A:0.0016,I:0.0016,S:0.0012,G:0.0008,N:0.0004,L:0.0004
156 O:0.9663,K:0.0112,E:0.0040,S:0.0032,R:0.0032,D:0.0020,Q:0.0020,I:0.0020,Y:0.0016,N:0.0016,X:0.0016,H:0.0004,A:0.0004,L:0.0004
157 C:0.9976,R:0.0008,X:0.0008,F:0.0004,Y:0.0004
