# Supplementary material for: Contemporary HIV-1 consensus Env with AI-assisted redesigned hypervariable loops promote antibody binding
Source: Nat Commun. 2024 May 9;15:3924. doi: 10.1038/s41467-024-48139-x (PMC11082178; doi:10.1038/s41467-024-48139-x)
Supplement: Supplementary file 3 — Source Data [file 41467_2024_48139_MOESM3_ESM.zip › SourceData/figs3c.10-1074-IC50.hvs-short-long.th10.csv]

	seqname	subtype	HV	IC50	Length	catagory	X	IC50_out
0	C.ZM.1998.ZM55_28A.AY423971	C	V1HV	-2.1740029883520555	7	short	-0.25406051570166593	-2.1740029883520555
1	CD.TZ.2006.6811_V7_C18.HM215340	other	V1HV	-2.690454996704564	7	short	-0.10343856569221603	-2.690454996704564
2	C.ZA.2008.CAP304_2_00_F6_6.KC154018	C	V1HV	-0.16877030613293661	7	short	-0.21	-0.16877030613293661
3	C.TZ.2004.0921_V2_C14.HM215262	C	V1HV	2.0	7	short	-0.38438968513391353	2.0
4	C.ZM.2003.ZM246F.FJ496194	C	V1HV	-1.5022826976558539	8	short	-0.1193482830764107	-1.5022826976558539
5	C.ZA.2009.21561324_D3_B5.HQ615961	C	V1HV	-2.3979400086720375	8	short	-0.27999345360025607	-2.3979400086720375
6	C.ZA.2007.20417927_07.JQ352785	C	V1HV	2.0	9	short	-0.3777731308828527	2.0
7	A1D.KE..BS208_B1.KX364401	other	V1HV	1.3158150626672247	9	short	-0.21	1.3158150626672247
8	G.ES.2006.X2088_C9.EU885764	other	V1HV	-2.627935329281867	9	short	-0.3420333183437197	-2.627935329281867
9	D.UG.2007.191647.JX236670	other	V1HV	-1.6020599913279623	9	short	-0.21942335808886632	-1.6020599913279623
10	A1.RW.1992.92RW020_2.EU855131	other	V1HV	-2.8206780550862227	9	short	-0.21	-2.8206780550862227
11	A1.TZ.2005.0330_V4_C3.HM215257	other	V1HV	-1.762833417314527	9	short	-0.2472510303386351	-1.762833417314527
12	C.ZM.2000.ZM53_12.AY423984	C	V1HV	2.0	9	short	-0.36734798277500913	2.0
13	C.IN.1999.25710_2_43.EF117271	C	V1HV	-1.5386065329646408	10	short	-0.30097729743017343	-1.5386065329646408
14	CD.TZ..89_F1_2_25.HM215349	other	V1HV	2.0	10	short	-0.3513937207607871	2.0
15	C.ZA.2009.CAP341_2_00_C10_18.KC154027	C	V1HV	-2.5228787452803374	10	short	-0.21	-2.5228787452803374
16	B.US.2019.2990_BL_F1_1.MZ397061	B	V1HV	-3.0	11	short	-0.2555903298457429	-3.0
17	D.UG.2006.191821_E6_1.HM215270	other	V1HV	2.0	11	short	-0.3280349563324472	2.0
18	B.US.2019.2990_BL_E2_8.MZ397051	B	V1HV	-3.0	11	short	-0.21	-3.0
19	C.ZA.2006.CAP260_2_00_TA1_1B.JN681228	C	V1HV	2.0	11	short	-0.295960305590002	2.0
20	B.US.2019.2990_BL_E5_2.MZ397063	B	V1HV	-3.0	11	short	-0.16440967015425703	-3.0
21	C.ZA.2005.CAP45_G3.DQ435682	C	V1HV	2.0	11	short	-0.2555903298457429	2.0
22	C.ZA.2005.19252094_A5_G2.HQ615953	C	V1HV	-1.4814860601221125	11	short	-0.32989448100871616	-1.4814860601221125
23	C.MW.2007.703010054_2A2.FJ443808	C	V1HV	2.0	11	short	-0.21	2.0
24	07_BC.CN.2007.CNE20.HM215406	other	V1HV	-2.9820489311692575	11	short	-0.32784581515569905	-2.9820489311692575
25	B.US.2019.2990_BL_G1_2.MZ397062	B	V1HV	-3.0	11	short	-0.09196504366755277	-3.0
26	C.MW.2007.703010217_B6.KC894109	C	V1HV	-2.214257425441702	11	short	-0.21	-2.214257425441702
27	C.ZM.2002.ZM233_6.DQ388517	C	V1HV	-1.633838632195809	11	short	-0.27073381521047174	-1.633838632195809
28	C.ZM.2002.ZM215_8.DQ422948	C	V1HV	-2.064452430293127	11	short	-0.1996243010042711	-2.064452430293127
29	C.ZA.2008.SO032_A2_8_1.KF114894	C	V1HV	-2.3010299956639813	11	short	-0.08230926804971064	-2.3010299956639813
30	02A1.CM.2005.T280_5.EU513183	other	V1HV	-2.639141622695036	11	short	-0.0780604037964519	-2.639141622695036
31	C.MW..S018_18.	C	V1HV	-2.955538639189335	11	short	-0.06944094251854019	-2.955538639189335
32	C.ZM.2000.ZM109_4.AY424138	C	V1HV	2.0	11	short	-0.16440967015425703	2.0
33	A1.RW.2007.R18553.HM215434	other	V1HV	-2.3979400086720375	11	short	-0.13947467679585618	-2.3979400086720375
34	C.IN.2000.26191_2_48.EF117274	C	V1HV	-1.8285368349161564	11	short	-0.2056881797780256	-1.8285368349161564
35	C.MW.2003.CE0665_F2.KC894076	C	V1HV	-0.9430951486635274	12	short	-0.21	-0.9430951486635274
36	C.ZA.2006.CAP129_1_15_B2_13.JN681223	C	V1HV	2.0	12	short	-0.12403969440999796	2.0
37	C.ZA.2008.CAP301_2_00_C3_20.KC154017	C	V1HV	-2.3010299956639813	12	short	-0.061908409464177555	-2.3010299956639813
38	CD.TZ.2004.3337_V2_C6.HM215297	other	V1HV	-1.9547944139649436	12	short	-0.23211912012204317	-1.9547944139649436
39	C.ZA.2007.SO225_H11_12.JN681252	C	V1HV	-2.6989700043360187	12	short	-0.2811185365250034	-2.6989700043360187
40	C.ZA.2006.CAP177_1A3.KC894133	C	V1HV	2.0	12	short	-0.09196504366755277	2.0
41	C.ZA.1998.DU151_02.DQ411851	C	V1HV	-2.189928859779202	12	short	-0.164961430641485	-2.189928859779202
42	C.MW.2004.CE1086_B2.FJ444395	C	V1HV	2.0	12	short	-0.06860627923921286	2.0
43	C.MW.2008.CH505_W4_3.KC247557	C	V1HV	2.0	12	short	-0.05265201722499088	2.0
44	C.ZA.2006.2759058_F10_B6.HQ615959	C	V1HV	2.0	12	short	-0.04222686911714729	2.0
45	C.TZ.2005.3637_V5_C3.HM215305	C	V1HV	2.0	12	short	-0.03561031486608651	2.0
46	D.UG.2000.E08364M4_EC3.AY736832	other	V1HV	-3.0	12	short	-0.12403969440999796	-3.0
47	O.CM.1996.YBF39.AJ236421	other	V1HV	2.0	12	short	-0.23315217703565372	2.153679653679654
48	C.ZA.2005.CAP210_E8.DQ435683	C	V1HV	2.0	13	short	-0.18684782296434632	2.153679653679654
49	C.TZ.2006.6146_V7_C23.HM215324	C	V1HV	-2.6989700043360187	13	short	-0.13888146347499658	-2.6989700043360187
50	CD.TZ.2005.3326_V4_C3.HM215296	other	V1HV	2.0	13	short	-0.2766858823393456	2.153679653679654
51	A1.KE.2005.851891_4_15.KT022376	other	V1HV	-1.494850021680094	13	short	-0.2520352897892838	-1.494850021680094
52	A1.KE..BB201_B42.DQ187171	other	V1HV	-2.333322932073734	13	short	-0.3127820489427916	-2.333322932073734
53	A1.KE.1993.BG505_W6M_C2.DQ208458	other	V1HV	2.0	13	short	-0.14331411766065438	2.153679653679654
54	C.ZA.2005.19314479_A2_5.HQ615958	C	V1HV	2.0	13	short	-0.31311631568002796	2.153679653679654
55	C.IN.1999.25925_2_22.EF117273	C	V1HV	-2.094949263335495	13	short	-0.09835112178202794	-2.094949263335495
56	C.ZA.2008.CA240_A5_5.KC154016	C	V1HV	-2.3979400086720375	13	short	-0.2369123404501156	-2.3979400086720375
57	C.ZA.2005.CAP210_TA5.KC894136	C	V1HV	2.0	13	short	-0.10688368431997201	2.153679653679654
58	C.ZA.2006.CAP37_1_18_D2_19.JN681230	C	V1HV	-2.3010299956639813	13	short	-0.11107266495521335	-2.3010299956639813
59	A1.KE.1994.Q842_D12.AF407160	other	V1HV	1.9313551331453922	13	short	-0.21	1.9313551331453922
60	A1.KE.1994.Q23_17.AF004885	other	V1HV	-2.399440915189632	13	short	-0.18247742749173593	-2.399440915189632
61	A1.KE..MB201_A1.DQ187026	other	V1HV	2.0	13	short	-0.34074734042818405	2.153679653679654
62	C.ZA.2007.CT184_D3_15.KF114889	C	V1HV	-2.6989700043360187	13	short	-0.2381997168798519	-2.6989700043360187
63	C.ZA.2007.CT349_39_16.JQ061131	C	V1HV	-2.6989700043360187	13	short	-0.18180028312014807	-2.6989700043360187
64	A1.KE.1993.BG505_W6M_C2_T332N.	other	V1HV	-2.154901959985743	13	short	-0.2943951875217822	-2.154901959985743
65	D.UG.2007.191882.JX236673	other	V1HV	-0.6216020990518624	14	short	-0.21	-0.6216020990518624
66	B.US.1997.62357_14_D3_4589.EU289189	B	V1HV	2.0	14	short	-0.07925265957181599	2.153679653679654
67	A1D.TZ.2003.6095_V1_C10.HM215323	other	V1HV	2.0	14	short	-0.3601812731371002	2.153679653679654
68	C.ZA.2008.CA327_D2_2.JN681220	C	V1HV	-3.0	14	short	-0.295960305590002	-3.0
69	C.ZA.2007.706010164_1A7.FJ444076	C	V1HV	-1.4814860601221125	14	short	-0.08868094230845308	-1.4814860601221125
70	B.CN.2005.CNE57.HM215420	B	V1HV	-2.046834911133231	14	short	-0.3183897131094168	-2.046834911133231
71	C.ZA.2007.704010069_C6.KC894114	C	V1HV	2.0	14	short	-0.059818726862899796	2.153679653679654
72	C.ZA.2009.CAP331_2_00_D7_39.KF114886	C	V1HV	-2.3010299956639813	14	short	-0.3399803615444541	-2.3010299956639813
73	B.FR..BX08_16.GQ855765	B	V1HV	-2.6672990227786197	14	short	-0.3159397466864472	-2.6672990227786197
74	C.ZA.2007.CT823_B6_1.JN681236	C	V1HV	-1.585026652029182	14	short	-0.152065599931434	-1.585026652029182
75	D.UG.1999.A03349M1_VRC4A.HM215356	other	V1HV	-1.695380237146879	14	short	-0.18264983678018024	-1.695380237146879
76	O.FR.1990.BCF03.AJ133055	other	V1HV	2.0	14	short	-0.373135797901331	2.153679653679654
77	C.ZA.2008.SO186_H6_5.JN681247	C	V1HV	2.0	14	short	-0.046864202098668956	2.153679653679654
78	C.ZA.2007.706010164_1A7_REV.FJ444076	C	V1HV	-1.4814860601221125	14	short	-0.19064134210479355	-1.4814860601221125
79	08_BC.CN.2007.CNE53.HM215417	other	V1HV	-2.095565782596455	14	short	-0.13240016187370207	-2.095565782596455
80	01_AE.CN.2009.09GX300.MG655199	01_AE	V1HV	2.0	29	long	0.03561031486608646	2.0
81	B.US.2015.1HC3_W4_012616_F1_S85.KY324252	B	V1HV	2.0	29	long	0.04222686911714729	2.0
82	B.US.2000.THRO4156.AY835448	B	V1HV	2.0	29	long	0.05265201722499088	2.0
83	B.US.2015.1HC3_D0_012016_F7_S31.KY324177	B	V1HV	-0.8239087409443188	29	long	0.09855175556336018	-0.8239087409443188
84	B.US.2015.1HC3_W4_012616_G4_S89.KY324255	B	V1HV	2.0	29	long	0.06860627923921286	2.0
85	A1.UG.2007.191845_B11.HM215271	other	V1HV	-1.9208187539523751	29	long	0.1765689171703753	-1.9208187539523751
86	B.US.2019.4236_BL_C1_1.MZ397095	B	V1HV	-1.494850021680094	29	long	0.2501817492957147	-1.494850021680094
87	D.UG.2007.191727_F6.HM215269	other	V1HV	1.165541076722373	29	long	0.21	1.165541076722373
88	C.ZA.2008.CAP306_2_00_F9_1.KC154019	C	V1HV	-1.0969100130080565	29	long	0.18087484241749377	-1.0969100130080565
89	B.DE.2016.1HD5K_D0_061616_F6_S42.KY324615	B	V1HV	-1.337242168318426	29	long	0.22547135641565402	-1.337242168318426
90	B.DE.2016.1HD5K_D0_061416PL2_D12_S28.KY324604	B	V1HV	-1.2676062401770316	29	long	0.30572292441189086	-1.2676062401770316
91	C.ZA.2008.CAP291_2_00_H2_15.KF114884	C	V1HV	-1.080921907623926	29	long	0.256921862048756	-1.080921907623926
92	B.DE.2016.1HD5K_W4_061416_A6_S32E.KY324621	B	V1HV	2.0	29	long	0.09196504366755277	2.0
93	B.DE.2016.1HD5K_W4_061616_A12_S44.KY324625	B	V1HV	2.0	29	long	0.12403969440999796	2.0
94	A1.KE..MI369_A5.DQ187018	other	V1HV	-2.4540005441998214	29	long	0.2554574050179587	-2.4540005441998214
95	C.TZ.2001.346_F4_D2_12.HM215302	C	V1HV	-1.2924298239020637	29	long	0.2680109719288847	-1.2924298239020637
96	B.DE.2016.1HD5K_D0_061416PL2_D11_S27.KY324603	B	V1HV	-1.431798275933005	29	long	0.18890524531249117	-1.431798275933005
97	B.DE.2016.1HD5K_D0_061416PL1_F1_S17.KY324599	B	V1HV	-1.2676062401770316	29	long	0.11951747164537985	-1.2676062401770316
98	B.DE.2016.1HD5K_D0_061016_C5_S3.KY324594	B	V1HV	-1.2676062401770316	29	long	0.18418173428402068	-1.2676062401770316
99	B.US.2015.1HC3_D0_012216_E10_S49.KY324187	B	V1HV	-0.6925039620867871	29	long	0.255500112390708	-0.6925039620867871
100	B.DE.2016.1HD5K_W4_061616_C11_S49.KY324628	B	V1HV	2.0	29	long	0.16440967015425706	2.0
101	B.DE.2016.1HD5K_W4_062316_D10_S59.KY324633	B	V1HV	2.0	29	long	0.21	2.0
102	B.US.2015.1HC3_D0_012216_G3_S52.KY324191	B	V1HV	-0.5466816599529624	29	long	0.21039262535393394	-0.5466816599529624
103	B.US.2015.1HC3_D0_012216_B1_S40.KY324182	B	V1HV	-0.8297382846050426	29	long	0.28859899163330965	-0.8297382846050426
104	B.DE.2016.1HD5K_W4_062916_A6_S61.KY324635	B	V1HV	2.0	29	long	0.255590329845743	2.0
105	A1.KE..BI369_9A.DQ187019	other	V1HV	-2.465973893943865	29	long	0.21	-2.465973893943865
106	B.US.2015.1HC3_W4_012016_G1_S19.KY324239	B	V1HV	2.0	29	long	0.295960305590002	2.0
107	B.US.2015.1HC3_D0_012016_G2_S34.KY324179	B	V1HV	-0.6143937264016879	29	long	0.2907351251542954	-0.6143937264016879
108	B.DE.2016.1HD5K_W4_061616_C12_S50.KY324629	B	V1HV	2.0	29	long	0.3280349563324472	2.0
109	B.US.2015.1HC3_W4_012616_C7_S77.KY324246	B	V1HV	2.0	29	long	0.3513937207607871	2.0
110	C.ZA.2007.704809221_1B3.FJ444103	C	V1HV	-1.0049706079134995	30	long	0.14607466457730517	-1.0049706079134995
111	C.ZA.2008.SO706_T10B_3.JN681249	C	V1HV	-0.1284270644541213	30	long	0.21	-0.1284270644541213
112	C.BW.2006.3603_C11_13.KC154015	C	V1HV	-1.5686362358410126	30	long	0.21	-1.5686362358410126
113	C.MW.2003.CE0626_E6.FJ444284	C	V1HV	-1.1739251972991736	30	long	0.22089931137288402	-1.1739251972991736
114	C.ZA.2008.CAP292_2_00_12_4.JN681254	C	V1HV	-0.9100948885606021	30	long	0.2534148554190704	-0.9100948885606021
115	D.UG.2001.231965_C1.JQ361079	other	V1HV	1.6153849962397884	30	long	0.21	1.6153849962397884
116	C.ZA.2008.1245045.HQ595742	C	V1HV	2.0	30	long	0.36734798277500913	2.0
117	B.CN.2006.CNE4.HM215413	B	V1HV	-0.9578972319626974	30	long	0.21	-0.9578972319626974
118	02_AG.FR.1991.DJ263_8.EU855130	other	V1HV	-1.9258420803026841	30	long	0.24476243416837518	-1.9258420803026841
119	01_AE.CN.2006.CNE3.HM215410	01_AE	V1HV	2.0	31	long	0.3777731308828527	2.0
120	C.ZA.2007.704010083_B8.FJ443671	C	V1HV	-0.623423042943488	31	long	0.1706723591901993	-0.623423042943488
121	B.US.2015.1HC1_W4_071216_F7_S69.KY324072	B	V1HV	2.0	31	long	0.3843896851339135	2.0
122	B.US.2015.1HC1_W4_071216_D3_S66.KY324070	B	V1HV	-0.35066514128785814	31	long	0.21	-0.35066514128785814
123	B.US.2015.1HC1_W4_070516PL3_A3_S14.KY324059	B	V1HV	2.0	31	long	0.03853486169083073	2.153679653679654
124	B.US.2015.1HC1_W4_070516PL2_G5_S11.KY324056	B	V1HV	-0.25414480482627105	31	long	0.1742336332006506	-0.25414480482627105
125	B.US.2015.1HC1_W4_070116_B8_S30.KY324042	B	V1HV	2.0	31	long	0.04686420209866898	2.153679653679654
126	B.US.2015.1HC1_D0_070516_F10_S90.KY324006	B	V1HV	-0.6161846340195687	31	long	0.12935105172471106	-0.6161846340195687
127	B.US.2015.1HC1_D0_061616_G4_S15.KY324000	B	V1HV	-0.47237009912866135	31	long	0.16257567497412817	-0.47237009912866135
128	B.US.2015.1HC1_W4_070516PL2_B4_S96.KY324049	B	V1HV	2.0	31	long	0.059818726862899796	2.153679653679654
129	B.US.2019.9372_BL_F5_4.MZ397006	B	V1HV	2.0	31	long	0.07925265957181593	2.153679653679654
130	B.US.2019.9372_BL_C5_2.MZ397005	B	V1HV	2.0	31	long	0.10688368431997201	2.153679653679654
131	B.US.2015.1HC1_D0_061516_A1_S68.KY323997	B	V1HV	-0.5157001606532142	31	long	0.2550610421595557	-0.5157001606532142
132	B.US.2019.9372_BL_F7_1.MZ397007	B	V1HV	2.0	31	long	0.14331411766065438	2.153679653679654
133	B.US.2019.9372_V7_F1_2.MZ397012	B	V1HV	2.0	31	long	0.18684782296434627	2.153679653679654
134	B.US.2015.1HC1_D0_061516_C4_S70.KY323999	B	V1HV	-0.543633966870957	31	long	0.09949023722057111	-0.543633966870957
135	B.US.2019.9372_BL_E7_1.MZ397009	B	V1HV	2.0	31	long	0.23315217703565366	2.153679653679654
136	B.US.2019.9372_V7_G4_2.MZ397013	B	V1HV	2.0	31	long	0.2766858823393456	2.153679653679654
137	C.IN.2016.329_16_C1.MK076647	C	V1HV	-1.6989700043360187	32	long	0.25067364216308824	-1.6989700043360187
138	C.ZA.2008.KO459_T68_4.JN681242	C	V1HV	-1.3665315444204136	32	long	0.1490340806108007	-1.3665315444204136
139	C.IN.2016.329_16_D5.MK076655	C	V1HV	-1.6989700043360187	32	long	0.16932635783691172	-1.6989700043360187
140	O.FR.2008.RBF189.GU936016	other	V1HV	2.0	32	long	0.31311631568002796	2.153679653679654
141	A1.TZ.2005.0439_V5_C1.HM215258	other	V1HV	2.0	32	long	0.340747340428184	2.153679653679654
142	01_AE.CN.2009.09GX311.MG655201	01_AE	V1HV	2.0	32	long	0.3601812731371002	2.153679653679654
143	C.CN.2006.CNE58.HM215421	C	V1HV	-0.8646446905912251	33	long	0.173486276534579	-0.8646446905912251
144	C.ZM.2002.ZM197_7.DQ388515	C	V1HV	2.0	33	long	0.373135797901331	2.153679653679654
145	C.ZA.2009.KO243_H6_3.KF114892	C	V1HV	-0.06198090252378971	33	long	0.16873308625066716	-0.06198090252378971
146	C.ZA.1998.TV1_29.EU855132	C	V1HV	-0.34534224535047536	33	long	0.25556409522159607	-0.34534224535047536
147	C.TZ.2004.6631_V3_C10.HM215335	C	V1HV	-0.702370781635852	33	long	0.21	-0.702370781635852
148	C.TZ.2003.6471_V1_C16.HM215328	C	V1HV	0.0025720776920629355	33	long	0.27880748296105606	0.0025720776920629355
149	B.US.2019.9372_V7_G2_2.MZ397010	B	V1HV	2.0	33	long	0.3814651383091692	2.153679653679654
150	B.CN.2007.BJOX020000_03_3.HM215382	B	V1HV	-1.7695510786217261	33	long	0.21	-1.7695510786217261
151	B.US.1996.6244_13_B5_4567.EU289191	B	V1HV	-0.8572352253612753	33	long	0.13174862664723605	-0.8572352253612753
152	B.US.2019.9372_BL_E11_1.MZ397003	B	V1HV	2.0	34	long	0.21	2.3073593073593073
153	07_BC.CN.2004.CH070_1.EF117255	other	V1HV	-2.0264749947989436	34	long	0.21	-2.0264749947989436
154	B.US.2019.9372_V7_E10_3.MZ397011	B	V1HV	2.0	34	long	0.16440967015425706	2.3073593073593073
155	B.US.2019.9372_BL_E2_1.MZ397000	B	V1HV	2.0	34	long	0.255590329845743	2.3073593073593073
156	D.KE.2001.NKU3006_EC1.JQ715411	other	V1HV	2.0	35	long	0.12403969440999796	2.3073593073593073
157	01_AE.TH.1998.R1166_C1.JQ352783	01_AE	V1HV	2.0	35	long	0.295960305590002	2.3073593073593073
158	B.US.2019.9372_BL_A10_1.MZ397004	B	V1HV	2.0	36	long	0.09196504366755277	2.3073593073593073
159	B.US.1996.BG1168_1.AY835443	B	V1HV	2.0	36	long	0.3280349563324472	2.3073593073593073
160	C.ZA.2005.CAP244_D3.DQ435684	C	V1HV	1.7586507832654033	36	long	0.22679712317178713	1.7586507832654033
161	B.US.2019.9372_BL_C3_3.MZ397001	B	V1HV	2.0	37	long	0.06860627923921286	2.3073593073593073
162	B.US.2019.9372_BL_H4_1.MZ397002	B	V1HV	2.0	37	long	0.3513937207607871	2.3073593073593073
163	B.US.2019.9372_BL_E6_1.MZ397008	B	V1HV	2.0	39	long	0.05265201722499088	2.3073593073593073
164	C.CN.2007.CNE17.HM215403	C	V1HV	0.2823637701658482	40	long	0.21	0.2823637701658482
165	B.HT.1992.HT593_1.U08444	B	V1HV	-0.12548919164721326	42	long	0.2555823399150449	-0.12548919164721326
166	B.US.2016.VA40774.MK499378	B	V1HV	-0.24641694110709345	44	long	0.2871386344512203	-0.24641694110709345
167	C.ZA.2008.20915593.HQ595749	C	V5HV	-0.23657200643706275	4	short	0.79	-0.23657200643706275
168	CD.TZ.2005.3326_V4_C3.HM215296	other	V5HV	2.0	5	short	0.6156103148660865	2.0
169	N.FR.2011.N1_FR_2011.JN572926	other	V5HV	2.0	5	short	0.6222268691171473	2.0
170	CD.TZ.2004.3337_V2_C6.HM215297	other	V5HV	-1.9547944139649436	6	short	0.7459296270743786	-1.9547944139649436
171	C.ZA.2007.704810053_2B7.KC894119	C	V5HV	2.0	6	short	0.632652017224991	2.0
172	O.CM.1996.YBF32.AJ236417	other	V5HV	2.0	6	short	0.6486062792392129	2.0
173	B.US.2015.1HC2_W4_012216_E4_S9.KY324157	B	V5HV	2.0	6	short	0.6719650436675528	2.0
174	C.MW.2008.CH505_W4_3.KC247557	C	V5HV	2.0	6	short	0.704039694409998	2.0
175	C.TZ.2005.0933_V4_C4.HM215352	C	V5HV	2.0	6	short	0.7444096701542571	2.0
176	A1.TZ.2004.3718_3_11.HM215306	other	V5HV	2.0	6	short	0.79	2.0
177	C.MW.2003.CE0682_E4.FJ444325	C	V5HV	2.0	6	short	0.835590329845743	2.0
178	A1C.TZ.2004.6041_V3_C23.HM215321	other	V5HV	1.8894765058751588	6	short	0.79	1.8894765058751588
179	C.ZA.2008.KO756_38_TB12.JN681243	C	V5HV	-1.7695510786217261	6	short	0.7735411149188132	-1.7695510786217261
180	C.MW.2007.703010228_1C4.FJ444031	C	V5HV	2.0	7	short	0.875960305590002	2.0
181	C.ZA.2008.CAP290_2_00_23_6.JN681253	C	V5HV	0.9027641439240861	7	short	0.79	0.9027641439240861
182	C.ZA.2008.CAP306_2_00_F9_1.KC154019	C	V5HV	-1.0969100130080565	7	short	0.7096645172251842	-1.0969100130080565
183	C.MW.2007.703010200_1E5.FJ443999	C	V5HV	-2.0977033245547028	7	short	0.7623934907221067	-2.0977033245547028
184	C.ZA.2007.705010198_TF.KC156130	C	V5HV	-1.3187587626244128	7	short	0.7587669128629793	-1.3187587626244128
185	C.MW.2007.703010054_2A2.FJ443808	C	V5HV	2.0	7	short	0.9080349563324472	2.0
186	C.TZ.2003.6980_V0_C31.HM215344	C	V5HV	2.0	7	short	0.9313937207607872	2.0
187	C.ZA.2006.19707346_E8_C6.HQ615951	C	V5HV	2.0	7	short	0.9473479827750091	2.0
188	01_AE.TH.1992.TH023_6.KU562843	01_AE	V5HV	2.0	7	short	0.9577731308828528	2.0
189	01_AE.CN.2006.CNE59.HM215422	01_AE	V5HV	2.0	7	short	0.9643896851339135	2.0
190	C.ET..286_36.JQ362420	C	V5HV	-2.6718243385616773	7	short	0.8156085993226111	-2.6718243385616773
191	A1.TZ.2008.CH0219_E4.HM204621	other	V5HV	2.0	7	short	0.6185348616908308	2.153679653679654
192	A1.KE.2000.KER2008_12.AY736809	other	V5HV	-0.8829276634140222	7	short	0.79	-0.8829276634140222
193	N.CM.1995.YBF30.AJ006022	other	V5HV	2.0	7	short	0.626864202098669	2.153679653679654
194	C.IN.1999.16936_2_21.EF117270	C	V5HV	-2.837674610809323	7	short	0.79	-2.837674610809323
195	C.ZA.2007.CT140_140_B6.JN681233	C	V5HV	-1.1611509092627446	7	short	0.7470379344578522	-1.1611509092627446
196	A1D.KE..BS208_B1.KX364401	other	V5HV	1.3158150626672247	7	short	0.79	1.3158150626672247
197	01_AE.CN.2015.15JS79_E332N_N334S.	01_AE	V5HV	0.037824750588341866	7	short	0.8167111358277733	0.037824750588341866
198	01_AE.CN.2015.15JS79.MG655216	01_AE	V5HV	2.0	7	short	0.6398187268628999	2.153679653679654
199	C.ZA.2007.CAP237_1_22_B2_2_39.JN681226	C	V5HV	2.0	7	short	0.659252659571816	2.153679653679654
200	D.UG.2007.191882.JX236673	other	V5HV	-0.6216020990518624	7	short	0.7522083106030508	-0.6216020990518624
201	D.UG.1992.UG024_2.U43386	other	V5HV	-0.7879989424877101	7	short	0.7116902644069625	-0.7879989424877101
202	C.MW.1993.MW965_26.U08455	C	V5HV	-2.2209304644722865	7	short	0.79	-2.2209304644722865
203	C.ZA.2006.CAP40_2_01_A3_5.JN681231	C	V5HV	-1.2839966563652008	7	short	0.717262492491923	-1.2839966563652008
204	C.MW.2004.CE1172_H1.FJ444434	C	V5HV	-1.6242815312532088	7	short	0.79	-1.6242815312532088
205	C.TZ.2001.569_F1_37_10.HM215318	C	V5HV	-0.060980223551333534	7	short	0.7812529908585903	-0.060980223551333534
206	B.US.2000.RHPA4259_7.AY835447	B	V5HV	-1.7621045453603963	7	short	0.7293307889703766	-1.7621045453603963
207	C.MW..S018_18.	C	V5HV	-2.955538639189335	7	short	0.758240363998667	-2.955538639189335
208	B.US.2015.1HC3_D0_012016_G2_S34.KY324179	B	V5HV	-0.6143937264016879	7	short	0.7106561719921368	-0.6143937264016879
209	B.US.2015.1HC2_W4_012216_G5_S14.KY324163	B	V5HV	2.0	7	short	0.686883684319972	2.153679653679654
210	A1.TZ.2003.3415_V1_C1.HM215299	other	V5HV	2.0	7	short	0.7233141176606545	2.153679653679654
211	B.TT.1994.QH0692_42.AY835439	B	V5HV	-0.7897617638382731	7	short	0.7534670373549932	-0.7897617638382731
212	B.US.2015.1HC2_W4_012016_H12_S93.KY324144	B	V5HV	2.0	7	short	0.7668478229643463	2.153679653679654
213	B.US.2015.1HC2_D0_012216_F9_S75.KY324109	B	V5HV	-1.537602002101044	7	short	0.7521060998584312	-1.537602002101044
214	B.US.2015.1HC2_D0_012216_D1_S67.KY324102	B	V5HV	-1.431798275933005	7	short	0.79	-1.431798275933005
215	A1.KE.1995.Q461_E2.AF407156	other	V5HV	2.0	7	short	0.8131521770356537	2.153679653679654
216	C.ZA.2008.SO706_T10B_3.JN681249	C	V5HV	-0.1284270644541213	7	short	0.8227244615343676	-0.1284270644541213
217	02_AG.CM.2004.T250_4.EU513189	other	V5HV	-3.0669026386025924	7	short	0.79	-3.0669026386025924
218	B.IT.1996.PVO_4.AY835444	B	V5HV	-1.1467460419381676	7	short	0.8325760503765359	-1.1467460419381676
219	B.US.2015.1HC1_D0_070516_F11_S91.KY324007	B	V5HV	-0.05650548409389743	7	short	0.7363065641608063	-0.05650548409389743
220	C.TZ.2006.6146_V7_C23.HM215324	C	V5HV	-2.6989700043360187	7	short	0.7700356626734972	-2.6989700043360187
221	G.ES.2008.P1981_C5_3.FJ817369	other	V5HV	-2.5820469468905536	7	short	0.7409500177701863	-2.5820469468905536
222	B.US.2015.1HC1_D0_061516_B5_S69.KY323998	B	V5HV	2.0	7	short	0.8566858823393456	2.153679653679654
223	B.US.2019.6292_BL_B2_1.MZ396981	B	V5HV	-1.8860566476931633	7	short	0.8348998019259922	-1.8860566476931633
224	C.ZA.2006.CAP221_B14.KC894137	C	V5HV	2.0	7	short	0.893116315680028	2.153679653679654
225	A1D.KE..MS208_A1.DQ187010	other	V5HV	1.9737340565519164	7	short	0.8283639894286815	1.9737340565519164
226	C.TZ.2004.6631_V3_C10.HM215335	C	V5HV	-0.702370781635852	7	short	0.7912702339547899	-0.702370781635852
227	C.ZA.2010.CAP378_2_00_D2_5.KF114888	C	V5HV	2.0	7	short	0.9207473404281841	2.153679653679654
228	01_AE.CN.2015.15JS65_E332N_N334S.	01_AE	V5HV	-0.8728952016351923	7	short	0.835497054190225	-0.8728952016351923
229	01_AE.CN.2006.CNE8.HM215427	01_AE	V5HV	2.0	7	short	0.9401812731371002	2.153679653679654
230	01_AE.CN.2015.15JS62.MG655212	01_AE	V5HV	2.0	7	short	0.9531357979013311	2.153679653679654
231	B.US.2019.9372_BL_F7_1.MZ397007	B	V5HV	2.0	7	short	0.9614651383091692	2.153679653679654
232	B.US.2019.1536_V15_C11_2.MZ397067	B	V5HV	2.0	7	short	0.6156103148660865	2.3073593073593073
233	B.US.2019.9372_BL_H4_1.MZ397002	B	V5HV	2.0	7	short	0.6222268691171473	2.3073593073593073
234	C.ZA.2005.CAP174_1_06_F3_1B.JN967791	C	V5HV	-2.0457574905606752	7	short	0.8514159954582121	-2.0457574905606752
235	B.US.2019.9372_V7_G2_2.MZ397010	B	V5HV	2.0	7	short	0.632652017224991	2.3073593073593073
236	01_AE.CN.2015.15JS65.MG655213	01_AE	V5HV	2.0	7	short	0.6486062792392129	2.3073593073593073
237	C.ZA.2008.1170887_08.JQ352801	C	V5HV	2.0	7	short	0.6719650436675528	2.3073593073593073
238	C.ZA.2008.CA327_D2_2.JN681220	C	V5HV	-3.0	7	short	0.831203643050632	-3.0
239	C.ZA.1998.DU422_1.DQ411854	C	V5HV	-1.3593595827104592	7	short	0.8303920444613209	-1.3593595827104592
240	01_AE.CN.2009.09GX332_E332N_N334S.	01_AE	V5HV	-0.7520267336381934	7	short	0.8613123582084735	-0.7520267336381934
241	01_AE.CN.2009.09GX332.MG655204	01_AE	V5HV	2.0	7	short	0.704039694409998	2.3073593073593073
242	B.US.2019.9372_BL_F5_4.MZ397006	B	V5HV	2.0	7	short	0.7444096701542571	2.3073593073593073
243	01_AE.CN.2009.09GX319_F330H_E332N_N334S.	01_AE	V5HV	-0.5734887386354247	7	short	0.6780668123358035	-0.5734887386354247
244	01_AE.CN.2009.09GX319.MG655202	01_AE	V5HV	2.0	7	short	0.79	2.3073593073593073
245	C.ZA.2009.21283649.HQ595756	C	V5HV	2.0	7	short	0.835590329845743	2.3073593073593073
246	C.ZA.1998.DU151_02.DQ411851	C	V5HV	-2.189928859779202	7	short	0.8346903387530836	-2.189928859779202
247	07_BC.CN.2007.BJOX002000_03_2.HM215364	other	V5HV	-1.9132487687579434	7	short	0.79	-1.9132487687579434
248	C.ZA.2009.21561324_D3_B5.HQ615961	C	V5HV	-2.3979400086720375	7	short	0.79	-2.3979400086720375
249	C.ZM.2002.ZM215_8.DQ422948	C	V5HV	-2.064452430293127	7	short	0.8075783796603354	-2.064452430293127
250	01_AE.TH.1999.C2101_C1.JN944661	01_AE	V5HV	2.0	7	short	0.875960305590002	2.3073593073593073
251	A1.TZ.2005.0439_V5_C1.HM215258	other	V5HV	2.0	7	short	0.9080349563324472	2.3073593073593073
252	C.ZM.2003.ZM246F.FJ496194	C	V5HV	-1.5022826976558539	7	short	0.8670888901157446	-1.5022826976558539
253	01_AE.CN.2007.BJOX028000_10_3.HM215389	01_AE	V5HV	2.0	7	short	0.9313937207607872	2.3073593073593073
254	C.IN.2000.001428_2_42.EF117266	C	V5HV	-1.5990305207743445	7	short	0.834995605440163	-1.5990305207743445
255	01_AE.CN.2009.09GX319_E332N_N334S.	01_AE	V5HV	2.0	7	short	0.9473479827750091	2.3073593073593073
256	B.US.2019.9372_BL_E6_1.MZ397008	B	V5HV	2.0	7	short	0.9577731308828528	2.3073593073593073
257	C.MW.2008.CH0694.KJ700458	C	V5HV	-0.6090648928966209	7	short	0.8753153691401941	-0.6090648928966209
258	01_AE.CN.2015.15JS06.MG655206	01_AE	V5HV	2.0	7	short	0.9643896851339135	2.3073593073593073
259	B.US.2019.9372_BL_A10_1.MZ397004	B	V5HV	2.0	7	short	0.7668478229643463	2.461038961038961
260	01_AE.CN.2015.15JS47_E332N_N334S.	01_AE	V5HV	-0.619788758288394	7	short	0.8298907605032434	-0.619788758288394
261	CD.TZ..89_F1_2_25.HM215349	other	V5HV	2.0	7	short	0.8131521770356537	2.461038961038961
262	01_AE.CN.2015.15JS111.MG655209	01_AE	V5HV	2.0	7	short	0.7233141176606545	2.461038961038961
263	01_AE.CN.2015.15JS102.MG655208	01_AE	V5HV	2.0	7	short	0.8566858823393456	2.461038961038961
264	B.US.2019.9372_BL_C3_3.MZ397001	B	V5HV	2.0	7	short	0.686883684319972	2.461038961038961
265	01_AE.CN.2015.15JS01.MG655205	01_AE	V5HV	2.0	7	short	0.893116315680028	2.461038961038961
266	B.US.2019.9372_BL_C5_2.MZ397005	B	V5HV	2.0	7	short	0.659252659571816	2.461038961038961
267	01_AE.CN.2015.15JS47.MG655210	01_AE	V5HV	2.0	7	short	0.9207473404281841	2.461038961038961
268	B.US.2019.9372_BL_E11_1.MZ397003	B	V5HV	2.0	7	short	0.6398187268628999	2.461038961038961
269	B.US.2019.9372_BL_E2_1.MZ397000	B	V5HV	2.0	7	short	0.9401812731371002	2.461038961038961
270	A1.RW.1992.92RW020_2.EU855131	other	V5HV	-2.8206780550862227	7	short	0.8353220096631798	-2.8206780550862227
271	01_AE.CN.2015.15JS01_E332N_N334S.	01_AE	V5HV	-1.207608310501746	7	short	0.7906101448508162	-1.207608310501746
272	C.MW.2006.703010010_C4.KC894105	C	V5HV	-1.5086383061657274	11	long	1.2295148003707814	-1.5086383061657274
273	B.US.2019.4236_BL_A9_1.MZ397094	B	V5HV	-2.5228787452803374	11	long	1.21	-2.5228787452803374
274	B.DE.2016.1HD4K_D0_061616PL2_C2_S57.KY324539	B	V5HV	-2.0457574905606752	11	long	1.1669113786479983	-2.0457574905606752
275	B.DE.2016.1HD4K_D0_061616PL1_D4_S83.KY324529	B	V5HV	-2.221848749616356	11	long	1.1707128778692908	-2.221848749616356
276	C.ZA.2008.CAP317_2_00_D4_10.KC154022	C	V5HV	2.0	11	long	1.0356103148660865	2.0
277	C.ZA.2007.704809221_1B3.FJ444103	C	V5HV	-1.0049706079134995	11	long	1.13059314285346	-1.0049706079134995
278	C.TZ.2005.6785_V5_C14.HM215338	C	V5HV	-2.075503620965888	11	long	1.2626114792559366	-2.075503620965888
279	B.DE.2016.1HD4K_W4_062316PL4_A3_S44.KY324584	B	V5HV	2.0	11	long	1.0422268691171472	2.0
280	B.US.2019.4236_BL_C1_1.MZ397095	B	V5HV	-1.494850021680094	11	long	1.1834123686299065	-1.494850021680094
281	C.ZA.2007.722_G4_16.JN967798	C	V5HV	-2.221848749616356	11	long	1.2492871221307091	-2.221848749616356
282	A1.TZ.2005.0330_V4_C3.HM215257	other	V5HV	-1.762833417314527	11	long	1.2778137171088586	-1.762833417314527
283	B.US.1998.AC10_29.AY835446	B	V5HV	-1.6360685269981634	11	long	1.0403011219585865	-1.6360685269981634
284	C.ZA.2008.CA457_H1_1.JN681222	C	V5HV	-1.7695510786217261	11	long	1.1455242887970387	-1.7695510786217261
285	O.CM.1996.YBF39.AJ236421	other	V5HV	2.0	11	long	1.052652017224991	2.0
286	O.CM.1995.YBF26.AJ133068	other	V5HV	2.0	11	long	1.0686062792392128	2.0
287	C.ZA.2005.19314479_A2_5.HQ615958	C	V5HV	2.0	11	long	1.0919650436675528	2.0
288	C.ZA.2007.19715820_A10_H2.HQ615950	C	V5HV	-1.0222763947111522	11	long	1.1718997661079487	-1.0222763947111522
289	C.ZA.2005.CAP210_E8.DQ435683	C	V5HV	2.0	11	long	1.124039694409998	2.0
290	C.ZA.2005.CAP210_TA5.KC894136	C	V5HV	2.0	11	long	1.164409670154257	2.0
291	C.ZA.2007.705010185_TF.KC156129	C	V5HV	2.0	11	long	1.21	2.0
292	B.US.2015.1HC1_D0_061516_A1_S68.KY323997	B	V5HV	-0.5157001606532142	11	long	1.2101284025524708	-0.5157001606532142
293	B.US.2015.1HC1_D0_061616_G4_S15.KY324000	B	V5HV	-0.47237009912866135	11	long	1.1030892684463436	-0.47237009912866135
294	B.US.2015.1HC1_D0_070516_F10_S90.KY324006	B	V5HV	-0.6161846340195687	11	long	1.2497723783497563	-0.6161846340195687
295	B.US.2015.1HC1_W4_070516PL2_B4_S96.KY324049	B	V5HV	2.0	11	long	1.255590329845743	2.0
296	B.US.2015.1HC1_W4_070516PL2_G5_S11.KY324056	B	V5HV	-0.25414480482627105	11	long	1.2728398436087969	-0.25414480482627105
297	B.US.2015.1HC1_W4_070516PL3_A3_S14.KY324059	B	V5HV	2.0	11	long	1.295960305590002	2.0
298	B.US.2015.1HC1_W4_071216_D3_S66.KY324070	B	V5HV	-0.35066514128785814	11	long	1.2389763513889476	-0.35066514128785814
299	B.US.2015.1HC1_W4_071216_F7_S69.KY324072	B	V5HV	2.0	11	long	1.3280349563324472	2.0
300	C.ZA.2008.SO405_T24_5.JN681248	C	V5HV	-3.0	11	long	1.21	-3.0
301	C.ZA.2008.SO186_H6_5.JN681247	C	V5HV	2.0	11	long	1.3513937207607871	2.0
302	B.US.2015.1HC1_D0_061516_C4_S70.KY323999	B	V5HV	-0.543633966870957	11	long	1.2865552520623578	-0.543633966870957
303	B.US.2015.1HC1_W4_070116_B8_S30.KY324042	B	V5HV	2.0	11	long	1.367347982775009	2.0
304	B.DE.2016.1HD4K_W4_062316PL3_B1_S27.KY324572	B	V5HV	2.0	11	long	1.3777731308828527	2.0
305	B.US.2019.5257_V7_C1_1.MZ397103	B	V5HV	2.0	11	long	1.3843896851339135	2.0
306	B.US.1995.5768_4.AY835435	B	V5HV	-0.37261365830163384	11	long	1.1931921280543614	-0.37261365830163384
307	C.ZA.2008.CT977_69_12.JN681239	C	V5HV	-0.9913998282380825	11	long	1.2897489736804766	-0.9913998282380825
308	C.ZA.1999.DU156_12.DQ411852	C	V5HV	-1.9322969559599346	11	long	1.21	-1.9322969559599346
309	C.IN.2015.329_15_A1.MK076610	C	V5HV	-1.6989700043360187	11	long	1.11233420639939	-1.6989700043360187
310	C.IN.2015.329_15_B1.MK076614	C	V5HV	-1.6989700043360187	11	long	1.311092787549532	-1.6989700043360187
311	B.CN.2006.CNE4.HM215413	B	V5HV	-0.9578972319626974	11	long	1.3226007087620817	-0.9578972319626974
312	C.ZA.2008.CAP330_2_00_F2_41.KC154025	C	V5HV	2.0	11	long	1.0385348616908308	2.153679653679654
313	02A1.CM.2004.242_14.EU513188	other	V5HV	2.0	11	long	1.046864202098669	2.153679653679654
314	C.IN.1999.25711_2_4.EF117272	C	V5HV	-2.1755682492551456	11	long	1.097351369686591	-2.1755682492551456
315	C.ZA.2008.20883229_C9_H6.HQ615943	C	V5HV	-2.221848749616356	11	long	1.2906564219036591	-2.221848749616356
316	B.US.2019.4236_V11_D8_4.MZ397091	B	V5HV	2.0	11	long	1.0598187268628998	2.153679653679654
317	B.US.2019.4236_V9_G10_3.MZ397092	B	V5HV	2.0	11	long	1.079252659571816	2.153679653679654
318	B.DE.2016.1HD8K_D0_061616_B4_S93.KY324738	B	V5HV	-3.0	11	long	1.164409670154257	-3.0
319	C.ZA.2006.2768732_C5_16.HQ615952	C	V5HV	2.0	11	long	1.106883684319972	2.153679653679654
320	C.TZ.2005.3637_V5_C3.HM215305	C	V5HV	2.0	11	long	1.1433141176606543	2.153679653679654
321	B.US.2019.4236_BL_C5_3.MZ397093	B	V5HV	-1.031517051446065	11	long	1.2497609633161668	-1.031517051446065
322	A1.KE.2000.KER2018_11.AY736810	other	V5HV	2.0	11	long	1.1868478229643462	2.153679653679654
323	B.DE.2016.1HD9K_D0_070816_C3_S35.KY324810	B	V5HV	2.0	12	long	1.2331521770356537	2.153679653679654
324	B.US.2019.6775_BL_E3_3.MZ397026	B	V5HV	-3.0	12	long	1.255590329845743	-3.0
325	B.US.1997.SS1196_1.AY835442	B	V5HV	-2.501455128284397	12	long	1.2551631549814024	-2.501455128284397
326	B.US.2015.1HB1_D0_012016_F10_S11.KY323732	B	V5HV	-2.0969100130080562	12	long	1.21	-2.0969100130080562
327	C.IN.2014.329_14_B4.MK076596	C	V5HV	-1.6989700043360187	12	long	1.3591762099227886	-1.6989700043360187
328	C.IN.2014.329_14_B1.MK076593	C	V5HV	-1.6989700043360187	12	long	1.0486474817521958	-1.6989700043360187
329	C.TZ.2003.3873_V1_C24.HM215311	C	V5HV	-1.4842320946915546	12	long	1.272933767038705	-1.4842320946915546
330	B.US.1996.6244_13_B5_4567.EU289191	B	V5HV	-0.8572352253612753	12	long	1.21	-0.8572352253612753
331	B.US.2015.1HC3_D0_012216_B1_S40.KY324182	B	V5HV	-0.8297382846050426	12	long	1.165115909479429	-0.8297382846050426
332	C.ZA.2007.3545883_G1_E1.HQ615942	C	V5HV	2.0	12	long	1.2766858823393457	2.153679653679654
333	B.US.2015.1HB1_W4_020416_B2_S54.KY323805	B	V5HV	2.0	12	long	1.3131163156800278	2.153679653679654
334	01_AE.CN.2009.09GX300.MG655199	01_AE	V5HV	2.0	12	long	1.340747340428184	2.153679653679654
335	DO.FR.2008.RBF208.GQ351296	other	V5HV	0.456366033129043	12	long	1.21	0.456366033129043
336	C.ZA.2009.21197826_V1.HQ595753	C	V5HV	-0.2588484011482149	12	long	1.1629094918526799	-0.2588484011482149
337	C.MW.2004.CE0985_H7.FJ444391	C	V5HV	-0.6038006529042637	12	long	1.1725143656660142	-0.6038006529042637
338	B.US.2015.1HD1_D0_012016_H4_S83.KY324412	B	V5HV	-2.0969100130080562	12	long	1.0572167179067953	-2.0969100130080562
339	B.DE.2016.1HD9K_D0_070816_B3_S30.KY324807	B	V5HV	2.0	12	long	1.3601812731371001	2.153679653679654
340	C.BW.2005.3312_D6_2.KC154014	C	V5HV	-1.3665315444204136	12	long	1.21	-1.3665315444204136
341	C.ZM.1996.96ZM651_02.AF286224	C	V5HV	-2.496059586039111	12	long	1.1650812211992732	-2.496059586039111
342	C.ZA.2007.704010069_C6.KC894114	C	V5HV	2.0	12	long	1.373135797901331	2.153679653679654
343	B.US.1997.1012_11_TC21_3257.EU289184	B	V5HV	-1.9658530228939544	12	long	1.1316153643513038	-1.9658530228939544
344	C.ZA.2006.2759058_F10_B6.HQ615959	C	V5HV	2.0	12	long	1.3814651383091692	2.153679653679654
345	C.TZ.2005.3426_V5_C17.HM215300	C	V5HV	-2.0969100130080562	12	long	1.0754167997933983	-2.0969100130080562
346	B.US.2015.1HB1_W4_012016_D10_S47.KY323786	B	V5HV	2.0	12	long	1.0356103148660865	2.3073593073593073
347	A1CD.TZ.2004.3103_V3_C10.HM215288	other	V5HV	-1.6480491674006157	13	long	1.21	-1.6480491674006157
348	C.ZA.2009.CAP332_2_00_C10_1.KF114887	C	V5HV	-0.8538719643217619	13	long	1.2555798582699382	-0.8538719643217619
349	C.IN.2014.330_14_A12.MK076674	C	V5HV	-1.3979400086720375	13	long	1.149416990442785	-1.3979400086720375
350	C.IN.2014.330_14_A20.MK076682	C	V5HV	-1.6989700043360187	13	long	1.3724795501244418	-1.6989700043360187
351	B.US.2019.5257_V7_B12_3.MZ397104	B	V5HV	2.0	13	long	1.0422268691171472	2.3073593073593073
352	C.IN.2015.330_15_D36.MK076705	C	V5HV	-1.6989700043360187	13	long	1.062544650493889	-1.6989700043360187
353	C.IN.2015.330_15_E36.MK076706	C	V5HV	-1.6989700043360187	13	long	1.083235701567303	-1.6989700043360187
354	C.IN.2016.330_16_A2.MK076707	C	V5HV	0.00860017176191757	13	long	1.255434429654011	0.00860017176191757
355	C.IN.2016.330_16_H2.MK076724	C	V5HV	-0.004364805402450088	13	long	1.21	-0.004364805402450088
356	07_BC.CN.2004.CH119_10.EF117261	other	V5HV	-1.7788988800384946	13	long	1.234680800056948	-1.7788988800384946
357	08_BC.CN.2007.CNE52.HM215416	other	V5HV	0.244628373684107	13	long	1.21	0.244628373684107
358	C.IN.2015.330_15_C36.MK076700	C	V5HV	-1.6989700043360187	13	long	1.3392745693921793	-1.6989700043360187
359	B.US.2019.5257_V7_E2_1.MZ397099	B	V5HV	2.0	13	long	1.052652017224991	2.3073593073593073
360	C.ZA.2008.21203310_G7_C3.HQ615946	C	V5HV	-1.3665315444204136	13	long	1.2978139077189528	-1.3665315444204136
361	B.US.2019.5257_V7_D7_1.MZ397107	B	V5HV	2.0	13	long	1.0686062792392128	2.3073593073593073
362	C.ZA.2010.CAP382_2_00_D7_19.KC154028	C	V5HV	0.7697464671794535	13	long	1.2178266109574014	0.7697464671794535
363	C.TZ.2001.234_F1_16_57.HM215278	C	V5HV	2.0	13	long	1.0919650436675528	2.3073593073593073
364	C.TZ.2001.556_F2_3_25.HM215317	C	V5HV	-1.1079053973095196	13	long	1.21	-1.1079053973095196
365	C.ZA.2009.21502011_F12_E2.HQ615949	C	V5HV	-1.7958800173440752	13	long	1.1886608627275417	-1.7958800173440752
366	C.ZA.2008.SO607_B6_9.KF114895	C	V5HV	2.0	13	long	1.124039694409998	2.3073593073593073
367	C.ZA.2009.21369737_G11_F2.HQ615941	C	V5HV	2.0	13	long	1.164409670154257	2.3073593073593073
368	C.TZ.2004.6644_V2_C33.HM215336	C	V5HV	-2.2138663965049106	13	long	1.32395968815203	-2.2138663965049106
369	B.DE.2016.1HD4K_D0_061516_E3_S53.KY324517	B	V5HV	-2.221848749616356	13	long	1.1293435780963408	-2.221848749616356
370	B.US.2019.5257_V7_D6_1.MZ397106	B	V5HV	2.0	13	long	1.21	2.3073593073593073
371	C.ZA.2008.20358510_01.JQ352790	C	V5HV	0.9312035254507525	15	long	1.21	0.9312035254507525
372	B.US.2015.1HC3_W4_012616_G4_S89.KY324255	B	V5HV	2.0	15	long	1.255590329845743	2.3073593073593073
373	D.CG.2007.P940_2_C3.HM068555	other	V5HV	-1.337242168318426	16	long	1.2547880200968258	-1.337242168318426
374	C.ZA.2008.20927783.HQ595750	C	V5HV	0.6182573448404014	16	long	1.21	0.6182573448404014
375	B.US.2015.1HC3_W4_012616_F1_S85.KY324252	B	V5HV	2.0	16	long	1.295960305590002	2.3073593073593073
376	C.ZA.2006.CAP224_1_18_C7_3.JN967793	C	V5HV	-1.3098039199714864	16	long	1.1179427958528256	-1.3098039199714864
377	B.US.2015.1HC3_W4_012016_H5_S21.KY324241	B	V5HV	2.0	16	long	1.3280349563324472	2.3073593073593073
378	B.US.2015.1HC3_W4_012016_G1_S19.KY324239	B	V5HV	2.0	16	long	1.3513937207607871	2.3073593073593073
379	B.US.2015.1HC3_D0_012216_G3_S52.KY324191	B	V5HV	-0.5466816599529624	16	long	1.1336205165527782	-0.5466816599529624
380	B.US.2015.1HC3_D0_012216_E10_S49.KY324187	B	V5HV	-0.6925039620867871	16	long	1.21	-0.6925039620867871
381	B.US.2015.1HC3_D0_012016_F7_S31.KY324177	B	V5HV	-0.8239087409443188	16	long	1.2952495037955853	-0.8239087409443188
382	B.US.2015.1HC3_W4_012616_C7_S77.KY324246	B	V5HV	2.0	16	long	1.367347982775009	2.3073593073593073
383	B.US.2000.THRO4156.AY835448	B	V5HV	2.0	17	long	1.3777731308828527	2.3073593073593073
384	A1.UG.2007.191845_B11.HM215271	other	V5HV	-1.9208187539523751	17	long	1.2554681886260293	-1.9208187539523751
385	CD.TZ.2004.6480_V4_C25.HM215329	other	V5HV	-2.1672484611048817	17	long	1.3475497452989234	-2.1672484611048817
386	C.ZA.2007.CT431_G6_6.JN681234	C	V5HV	-0.8068754016455384	18	long	1.1250380022435817	-0.8068754016455384
387	O.CM.1995.YBF37.AJ133067	other	V5HV	2.0	19	long	1.3843896851339135	2.3073593073593073
388	C.ZA.2009.20286961_C1_H8.HQ615960	C	V5HV	2.0	20	long	1.1868478229643462	2.461038961038961
389	B.DE.2016.1HD4K_W4_062316PL4_A11_S47.KY324583	B	V5HV	2.0	21	long	1.2331521770356537	2.461038961038961
390	B.DE.2016.1HD4K_D0_061616PL2_A4_S53.KY324536	B	V5HV	-2.3010299956639813	21	long	1.21	-2.3010299956639813
391	B.DE.2016.1HD4K_W4_062316PL3_B9_S29.KY324574	B	V5HV	2.0	21	long	1.1433141176606543	2.461038961038961
392	B.DE.2016.1HD4K_W4_062316PL3_A3_S25.KY324569	B	V5HV	2.0	21	long	1.2766858823393457	2.461038961038961
393	C.ZA.2008.20803520.HQ595748	C	V5HV	-0.9665762445130504	24	long	1.0978892678248637	-0.9665762445130504
394	C.TZ.2003.0077_V1_C16.HM215254	C	V5HV	2.0	24	long	1.106883684319972	2.461038961038961
