# Supplementary material for: Contemporary HIV-1 consensus Env with AI-assisted redesigned hypervariable loops promote antibody binding
Source: Nat Commun. 2024 May 9;15:3924. doi: 10.1038/s41467-024-48139-x (PMC11082178; doi:10.1038/s41467-024-48139-x)
Supplement: Supplementary file 3 — Source Data [file 41467_2024_48139_MOESM3_ESM.zip › SourceData/fig2d.PGT135.short_vs_long.csv]

	seqname	subtype	HV	IC50	Length	catagory
0	C.ZM.1998.ZM55_28A.AY423971	C	V1HV	2.0	7	short
1	CD.TZ.2006.6811_V7_C18.HM215340	other	V1HV	-1.2839966563652008	7	short
2	C.TZ.2004.0921_V2_C14.HM215262	C	V1HV	-1.7212463990471711	7	short
3	C.ZM.2003.ZM246F.FJ496194	C	V1HV	2.0	8	short
4	C.ZM.2000.ZM53_12.AY423984	C	V1HV	2.0	9	short
5	G.ES.2006.X2088_C9.EU885764	other	V1HV	-1.843693200505927	9	short
6	A1D.KE..BS208_B1.KX364401	other	V1HV	-0.6363880201078557	9	short
7	B.CH..ZENV07_0504_15.KU600814	B	V1HV	2.0	9	short
8	D.UG.1994.94UG114.AY494966	other	V1HV	0.11036408790163439	9	short
9	A1.RW.1992.92RW020_2.EU855131	other	V1HV	0.04638589411601554	9	short
10	A1.TZ.2005.0330_V4_C3.HM215257	other	V1HV	2.0	9	short
11	CD.TZ..89_F1_2_25.HM215349	other	V1HV	1.4302686057959078	10	short
12	C.IN.1999.25710_2_43.EF117271	C	V1HV	0.2355284469075489	10	short
13	C.IN.1993.93IN905.AY669742	C	V1HV	-1.958607314841775	10	short
14	C.MW.2007.703010054_2A2.FJ443808	C	V1HV	2.0	11	short
15	C.ZM.2000.ZM109_4.AY424138	C	V1HV	2.0	11	short
16	C.ZM.2002.ZM215_8.DQ422948	C	V1HV	-0.2924298239020636	11	short
17	C.ZM.2002.ZM233_6.DQ388517	C	V1HV	-0.2721091709128135	11	short
18	C.IN.2000.26191_2_48.EF117274	C	V1HV	2.0	11	short
19	C.MW..S018_18.	C	V1HV	-1.2218487496163564	11	short
20	D.UG.2006.191821_E6_1.HM215270	other	V1HV	-0.30395830475792435	11	short
21	C.ZA.2005.CAP45_G3.DQ435682	C	V1HV	2.0	11	short
22	02A1.CM.2005.T280_5.EU513183	other	V1HV	-1.1487416512809248	11	short
23	C.MW.2007.703010217_B6.KC894109	C	V1HV	2.0	11	short
24	07_BC.CN.2007.CNE20.HM215406	other	V1HV	-2.416381875141365	11	short
25	C.ZA.2007.704809221_1B3.FJ444103	C	V1HV	2.0	30	long
26	02_AG.FR.1991.DJ263_8.EU855130	other	V1HV	2.0	30	long
27	D.UG.2001.231965_C1.JQ361079	other	V1HV	2.0	30	long
28	B.CN.2006.CNE4.HM215413	B	V1HV	-0.6675615400843947	30	long
29	01_AE.CN.2006.CNE3.HM215410	01_AE	V1HV	2.0	31	long
30	B.CH.2001.NAB9PRE_CL_106.EU023928	B	V1HV	2.0	31	long
31	A1.TZ.2005.0439_V5_C1.HM215258	other	V1HV	-0.09420411963213146	32	long
32	C.ZM.2002.ZM197_7.DQ388515	C	V1HV	2.0	33	long
33	C.ZA.1998.TV1_29.EU855132	C	V1HV	2.0	33	long
34	C.TZ.2004.6631_V3_C10.HM215335	C	V1HV	2.0	33	long
35	C.TZ.2003.6471_V1_C16.HM215328	C	V1HV	2.0	33	long
36	B.US.1996.6244_13_B5_4567.EU289191	B	V1HV	-0.9507819773298184	33	long
37	C.CN.2006.CNE58.HM215421	C	V1HV	2.0	33	long
38	07_BC.CN.2004.CH070_1.EF117255	other	V1HV	-1.154901959985743	34	long
39	D.KE.2001.NKU3006_EC1.JQ715411	other	V1HV	2.0	35	long
40	01_AE.TH.1998.R1166_C1.JQ352783	01_AE	V1HV	2.0	35	long
41	B.US.1996.BG1168_1.AY835443	B	V1HV	2.0	36	long
42	C.ZA.2005.CAP244_D3.DQ435684	C	V1HV	2.0	36	long
43	C.CN.2007.CNE17.HM215403	C	V1HV	2.0	40	long
44	B.HT.1992.HT593_1.U08444	B	V1HV	0.8337843746564789	42	long
45	C.TZ.2003.6471_V1_C16.HM215328	C	V2HV	2.0	3	short
46	01_AE.TH.1993.TH976_17.U08458	01_AE	V2HV	2.0	4	short
47	A1D.KE.1995.Q168_A2.AF407148	other	V2HV	2.0	4	short
48	B.CN.2004.CNE12.HM215399	B	V2HV	-0.8860566476931632	4	short
49	01_AE.CN.2007.BJOX028000_10_3.HM215389	01_AE	V2HV	2.0	4	short
50	B.US.1986.YU2.M93258	B	V2HV	1.5562518301218868	4	short
51	A1.TZ.2004.3718_3_11.HM215306	other	V2HV	2.0	4	short
52	B.FR.1985.NL43.AY669735	B	V2HV	0.8678844931466221	4	short
53	B.US.1994.6101_1.AY835434	B	V2HV	-0.835647144215563	4	short
54	B.PE..H086_8.EF210732	B	V2HV	2.0	4	short
55	A1D.UG.1992.92UG035.AY669755	other	V2HV	-0.4424927980943421	4	short
56	CD.TZ.2004.6480_V4_C25.HM215329	other	V2HV	-0.2388241868442686	4	short
57	B.US.1994.7165_18.AY835437	B	V2HV	2.0	4	short
58	C.ZM.2002.ZM215_8.DQ422948	C	V2HV	-0.2924298239020636	4	short
59	C.ZA.1997.97ZA009.AY118166	C	V2HV	0.28330122870354957	5	short
60	01_AE.TH.2005.620345_C1.JX512900	01_AE	V2HV	2.0	5	short
61	01_AE.TH.1999.C1080_C3.JN944660	01_AE	V2HV	2.0	5	short
62	01_AE.CN.2006.CNE8.HM215427	01_AE	V2HV	2.0	5	short
63	C.TZ.2003.6838_V1_C35.HM215341	C	V2HV	2.0	5	short
64	02_AG.CM.2004.T251_18.EU513196	other	V2HV	2.0	15	long
65	C.ZM.2002.ZM197_7.DQ388515	C	V2HV	2.0	15	long
66	C.MW.2005.CE2010_F5.FJ444561	C	V2HV	2.0	15	long
67	C.TZ.2005.3637_V5_C3.HM215305	C	V2HV	-0.1272611725273312	15	long
68	G.ES.2006.X2088_C9.EU885764	other	V2HV	-1.843693200505927	15	long
69	BC.CN.2006.CNE7.HM215426	other	V2HV	2.0	15	long
70	C.ZM.1998.ZM135_10A.AY424079	C	V2HV	2.0	15	long
71	B.IT.1996.PVO_4.AY835444	B	V2HV	2.0	16	long
72	B.TT.1994.QH0692_42.AY835439	B	V2HV	2.0	16	long
73	C.IN.2000.0013095_2_11.EF117267	C	V2HV	2.0	16	long
74	02_AG.CM.2005.T278_50.EU513198	other	V2HV	2.0	16	long
75	08_BC.CN.1998.98CN006.AY669745	other	V2HV	-0.36754270781527576	16	long
76	01_AE.TH.1993.CMU02.AY669779	01_AE	V2HV	2.0	18	long
77	CD.TZ.2004.3817_V2_C59.HM215310	other	V2HV	2.0	18	long
78	02_AG.CM.2004.263_8.EU513182	other	V2HV	2.0	18	long
79	B.CH..ZENV07_0504_15.KU600814	B	V2HV	2.0	19	long
80	C.CN.2007.CNE30.HM215411	C	V2HV	2.0	20	long
81	B.US.1996.6244_13_B5_4567.EU289191	B	V2HV	-0.9507819773298184	20	long
82	C.ZM.2000.ZM109_4.AY424138	C	V4HV	2.0	1	short
83	C.MW.2002.BF1266_431A.HM215360	C	V4HV	1.7328856815327807	1	short
84	01_AE.CN.2007.CNE55.HM215418	01_AE	V4HV	2.0	1	short
85	C.ZA.2008.KO426_T78_10.JN681241	C	V4HV	1.6454222693490919	1	short
86	C.TZ.2003.3301_V1_C24.HM215294	C	V4HV	2.0	2	short
87	C.ZM.1998.ZM135_10A.AY424079	C	V4HV	2.0	2	short
88	C.ZA.1997.ZA012_29.EU855133	C	V4HV	2.0	2	short
89	C.TZ.2003.6838_V1_C35.HM215341	C	V4HV	2.0	3	short
90	D.UG.1994.94UG118.AY669751	other	V4HV	2.0	3	short
91	01_AE.TH.2000.C4118_9.JQ352782	01_AE	V4HV	2.0	3	short
92	C.ZA.2005.CAP45_G3.DQ435682	C	V4HV	2.0	3	short
93	C.ZA.2005.CAP88_6M_C10.KU198436	C	V4HV	2.0	3	short
94	C.ET.2002.288_38.JQ362421	C	V4HV	-1.2441251443275085	3	short
95	C.ET..286_36.JQ362420	C	V4HV	-0.7772835288524167	3	short
96	C.ZA.1998.DU151_02.DQ411851	C	V4HV	2.0	3	short
97	C.MW.2003.CE0682_E4.FJ444325	C	V4HV	2.0	3	short
98	B.BR.1992.92BR020.AY669718	B	V4HV	-1.1112758727627927	17	long
99	A1.KE..BI369_9A.DQ187019	other	V4HV	-0.9430951486635274	17	long
100	CD.TZ.2005.3326_V4_C3.HM215296	other	V4HV	2.0	17	long
101	A1.KE..MI369_A5.DQ187018	other	V4HV	-0.7144426909922262	17	long
102	B.US..BR07.AY124979	B	V4HV	-0.5114492834995558	17	long
103	02_AG.CM.2004.T253_11.EU513191	other	V4HV	2.0	17	long
104	B.US..BL01.AY124970	B	V4HV	0.8981764834976765	17	long
105	D.UG.1998.57128_VRC15.AY736829	other	V4HV	2.0	17	long
106	01_AE.CN.2007.BJOX028000_10_3.HM215389	01_AE	V4HV	2.0	17	long
107	02_AG.CM.2004.T255_34.EU513184	other	V4HV	2.0	17	long
108	02_AG.CM.2004.T250_4.EU513189	other	V4HV	2.0	17	long
109	02A1.CM.2004.T257_31.EU513185	other	V4HV	2.0	17	long
110	A1.UG.2007.191955_A11.HM215272	other	V4HV	2.0	18	long
111	CD.TZ.2004.3817_V2_C59.HM215310	other	V4HV	2.0	18	long
112	C.ZM.2003.ZM247_V1.FJ496204	C	V4HV	2.0	18	long
113	02_AG.CM.2004.263_8.EU513182	other	V4HV	2.0	18	long
114	A1C.RW.1992.92RW026.AY669702	other	V4HV	-1.1674910872937636	18	long
115	C.CN.2006.CNE58.HM215421	C	V4HV	2.0	19	long
116	C.CN.2007.CNE30.HM215411	C	V4HV	2.0	20	long
117	B.US.1994.7165_18.AY835437	B	V4HV	2.0	20	long
118	B.TH.1993.93TH305.AY669729	B	V4HV	2.0	20	long
119	C.ZA.2005.CAP210_E8.DQ435683	C	V4HV	1.7919445563701935	20	long
120	B.US.2002.APV_17.DQ869023	B	V4HV	2.0	20	long
121	A1D.TZ.2003.3468_V1_C12.HM215301	other	V4HV	2.0	20	long
122	B.US.1997.1012_11_TC21_3257.EU289184	B	V4HV	1.5427507567325747	20	long
123	02_AG.CM.2005.T278_50.EU513198	other	V4HV	2.0	21	long
124	CD.TZ.2005.3326_V4_C3.HM215296	other	V5HV	2.0	5	short
125	C.MW.2003.CE0682_E4.FJ444325	C	V5HV	2.0	6	short
126	A1.TZ.2004.3718_3_11.HM215306	other	V5HV	2.0	6	short
127	CD.TZ.2004.3337_V2_C6.HM215297	other	V5HV	2.0	6	short
128	01_AE.CH..ZENV32_0111_5.KU600816	01_AE	V5HV	2.0	6	short
129	A1C.TZ.2004.6041_V3_C23.HM215321	other	V5HV	2.0	6	short
130	A1.TZ.2005.0439_V5_C1.HM215258	other	V5HV	-0.09420411963213146	7	short
131	C.ZA.1998.DU151_02.DQ411851	C	V5HV	2.0	7	short
132	A1.KE.1995.Q461_E2.AF407156	other	V5HV	2.0	7	short
133	A1.TZ.2003.3415_V1_C1.HM215299	other	V5HV	-0.4329736338409396	7	short
134	C.IN.2000.001428_2_42.EF117266	C	V5HV	-1.4452201961962063	7	short
135	01_AE.CN.2006.CNE8.HM215427	01_AE	V5HV	2.0	7	short
136	01_AE.CN.2006.CNE59.HM215422	01_AE	V5HV	2.0	7	short
137	B.US.2000.RHPA4259_7.AY835447	B	V5HV	2.0	7	short
138	C.ZM.2003.ZM246F.FJ496194	C	V5HV	2.0	7	short
139	02_AG.CM.2004.T250_4.EU513189	other	V5HV	2.0	7	short
140	C.MW.2004.CE1172_H1.FJ444434	C	V5HV	2.0	7	short
141	C.TZ.2004.6631_V3_C10.HM215335	C	V5HV	2.0	7	short
142	C.MW.2007.703010054_2A2.FJ443808	C	V5HV	2.0	7	short
143	C.MW.2007.703010200_1E5.FJ443999	C	V5HV	2.0	7	short
144	CD.TZ..89_F1_2_25.HM215349	other	V5HV	1.4302686057959078	7	short
145	01_AE.TH.1999.C2101_C1.JN944661	01_AE	V5HV	2.0	7	short
146	01_AE.TH.1992.TH023_6.KU562843	01_AE	V5HV	2.0	7	short
147	A1D.KE..BS208_B1.KX364401	other	V5HV	-0.6363880201078557	7	short
148	A1.RW.1992.92RW008.AY669703	other	V5HV	0.1513698502474604	7	short
149	A1.RW.1992.92RW020_2.EU855131	other	V5HV	0.04638589411601554	7	short
150	01_AE.CN.2007.BJOX028000_10_3.HM215389	01_AE	V5HV	2.0	7	short
151	07_BC.CN.2007.BJOX002000_03_2.HM215364	other	V5HV	2.0	7	short
152	D.UG.1992.UG024_2.U43386	other	V5HV	-2.123955449753905	7	short
153	D.UG.1993.93UG082.AY669750	other	V5HV	2.0	7	short
154	C.ET..286_36.JQ362420	C	V5HV	-0.7772835288524167	7	short
155	C.ZA.1998.DU422_1.DQ411854	C	V5HV	2.0	7	short
156	C.MW..S018_18.	C	V5HV	-1.2218487496163564	7	short
157	C.MW.1993.MW965_26.U08455	C	V5HV	0.5634810853944107	7	short
158	G.ES.2008.P1981_C5_3.FJ817369	other	V5HV	2.0	7	short
159	B.TT.1994.QH0692_42.AY835439	B	V5HV	2.0	7	short
160	B.IT.1996.PVO_4.AY835444	B	V5HV	2.0	7	short
161	C.IN.1999.16936_2_21.EF117270	C	V5HV	-1.1487416512809248	7	short
162	A1D.KE..MS208_A1.DQ187010	other	V5HV	0.17916672989870427	7	short
163	C.ZM.2002.ZM215_8.DQ422948	C	V5HV	-0.2924298239020636	7	short
164	A1.KE.2000.KER2008_12.AY736809	other	V5HV	2.0	7	short
165	B.CN.2006.CNE4.HM215413	B	V5HV	-0.6675615400843947	11	long
166	B.CH..ZENV07_0504_15.KU600814	B	V5HV	2.0	11	long
167	C.TZ.2005.3637_V5_C3.HM215305	C	V5HV	-0.1272611725273312	11	long
168	02A1.CM.2004.242_14.EU513188	other	V5HV	2.0	11	long
169	C.IN.1999.25711_2_4.EF117272	C	V5HV	2.0	11	long
170	C.ZA.1999.DU156_12.DQ411852	C	V5HV	1.6543565778777676	11	long
171	A1.KE.2000.KER2018_11.AY736810	other	V5HV	2.0	11	long
172	A1.TZ.2005.0330_V4_C3.HM215257	other	V5HV	2.0	11	long
173	B.CH..ZENV91_0505_12.KU600815	B	V5HV	2.0	11	long
174	B.US.1995.5768_4.AY835435	B	V5HV	2.0	11	long
175	A1.RW.1993.93RW029.AY669697	other	V5HV	2.0	11	long
176	B.US.2003.APV_6.DQ869030	B	V5HV	2.0	11	long
177	C.TZ.2005.6785_V5_C14.HM215338	C	V5HV	-0.47495519296315475	11	long
178	C.ZA.2007.704809221_1B3.FJ444103	C	V5HV	2.0	11	long
179	B.US.2001.APV_13.DQ869019	B	V5HV	-0.14508697769214446	11	long
180	A1.UG.1992.92UG031.AY669701	other	V5HV	2.0	11	long
181	B.US.1998.AC10_29.AY835446	B	V5HV	2.0	11	long
182	D.UG.1992.92UG038.AY669759	other	V5HV	2.0	11	long
183	C.ZA.2005.CAP210_E8.DQ435683	C	V5HV	1.7919445563701935	11	long
184	C.ZM.1996.96ZM651_02.AF286224	C	V5HV	2.0	12	long
185	B.US.1997.1012_11_TC21_3257.EU289184	B	V5HV	1.5427507567325747	12	long
186	B.US.1997.SS1196_1.AY835442	B	V5HV	2.0	12	long
187	B.US.1996.6244_13_B5_4567.EU289191	B	V5HV	-0.9507819773298184	12	long
188	C.TZ.2003.3873_V1_C24.HM215311	C	V5HV	-0.5228787452803376	12	long
189	A1CD.TZ.2004.3103_V3_C10.HM215288	other	V5HV	0.3014640731432998	13	long
190	C.TZ.2004.6644_V2_C33.HM215336	C	V5HV	-1.3279021420642825	13	long
191	07_BC.CN.2004.CH119_10.EF117261	other	V5HV	2.0	13	long
192	08_BC.CN.2007.CNE52.HM215416	other	V5HV	1.6403522225951397	13	long
193	01_AE.CH..ZENV92_1008_8.KU600817	01_AE	V5HV	2.0	15	long
194	B.US.2000.THRO4156.AY835448	B	V5HV	2.0	17	long
195	CD.TZ.2004.6480_V4_C25.HM215329	other	V5HV	-0.2388241868442686	17	long
196	C.TZ.2003.0077_V1_C16.HM215254	C	V5HV	2.0	24	long
