# Supplementary material for: Contemporary HIV-1 consensus Env with AI-assisted redesigned hypervariable loops promote antibody binding
Source: Nat Commun. 2024 May 9;15:3924. doi: 10.1038/s41467-024-48139-x (PMC11082178; doi:10.1038/s41467-024-48139-x)
Supplement: Supplementary file 3 — Source Data [file 41467_2024_48139_MOESM3_ESM.zip › SourceData/figs1b.C.len_v2hv_vs_v1hv.txt]

#subtype='C'
sequence len_v1hv len_v2hv
C.ZM.2002.02ZM108.AB254141 27.0 16.0
C.ZM.2002.02ZM112.AB254143 32.0 4.0
C.ZM.2002.02ZM114.AB254146 33.0 15.0
C.ZM.2002.02ZM115.AB254148 21.0 5.0
C.ZM.2002.02ZMBC.AB254149 24.0 13.0
C.ZM.2002.02ZMJC.AB254155 27.0 6.0
C.ZM.1989.ZAM18.AB485645 13.0 12.0
C.IN.1993.93IN999.AF067154 28.0 14.0
C.IN.1995.95IN21068.AF067155 20.0 14.0
C.IN.1993.93IN904.AF067157 18.0 11.0
C.IN.1993.93IN905.AF067158 10.0 8.0
C.IN.1994.94IN11246.AF067159 15.0 6.0
C.BW.1996.96BW01B03.AF110959 13.0 9.0
C.BW.1996.96BW0402.AF110962 25.0 8.0
C.BW.1996.96BW0502.AF110967 19.0 7.0
C.BW.1996.96BW1210.AF110972 18.0 6.0
C.BW.1996.96BW15B03.AF110973 22.0 6.0
C.BW.1996.96BW16B01.AF110976 24.0 9.0
C.BW.1996.96BW17.AF110979 20.0 12.0
C.FI.1991.FIN9126.AF219262 24.0 9.0
C.FI.1991.FIN9149.AF219263 9.0 10.0
C.FI.1991.FIN9158.AF219264 17.0 9.0
C.FI.1992.FIN9210.AF219266 11.0 9.0
C.FI.1992.FIN9277.AF219269 22.0 6.0
C.FI.1993.FIN9307.AF219270 17.0 8.0
C.FI.1994.FIN9401.AF219274 18.0 6.0
C.IN.1994.94IN476.AF286223 13.0 12.0
C.ZM.1996.96ZM651.AF286224 26.0 14.0
C.ZM.1996.96ZM751.AF286225 23.0 6.0
C.ZA.1997.97ZA012.AF286227 15.0 11.0
C.BR.1998.98BR004.AF286228 26.0 6.0
C.IN.1998.98IN012.AF286231 24.0 13.0
C.IN.1998.98IN022.AF286232 15.0 13.0
C.IL.1998.98IS002.AF286233 13.0 8.0
C.TZ.1998.98TZ013.AF286234 22.0 9.0
C.TZ.1998.98TZ017.AF286235 16.0 8.0
C.BW.1996.96BW06H51.AF290027 21.0 11.0
C.TZ.1997.97TZ04.AF361874 16.0 6.0
C.TZ.1997.97TZ05.AF361875 20.0 12.0
C.ZA.1998.TV001A.AF391230 28.0 8.0
C.ZA.1998.TV002.AF391232 12.0 10.0
C.ZA.1998.TV003.AF391233 7.0 9.0
C.ZA.1998.TV004.AF391234 13.0 12.0
C.ZA.1998.TV006A.AF391235 17.0 10.0
C.ZA.1998.TV007A.AF391238 23.0 5.0
C.ZA.1998.TV008A.AF391240 22.0 9.0
C.ZA.1998.TV010.AF391242 11.0 7.0
C.ZA.1998.TV012A.AF391243 12.0 6.0
C.ZA.1998.TV013A.AF391245 31.0 5.0
C.ZA.1998.TV014A.AF391247 21.0 13.0
C.ZA.1998.TV018.AF391249 21.0 9.0
C.ZA.1998.TV019.AF391250 25.0 8.0
C.ZA.1999.ZASW7.AF411966 16.0 8.0
C.ZA.1999.99ZACM9.AF411967 21.0 11.0
C.BW.1996.96BWMO1_5.AF443074 18.0 11.0
C.BW.1996.96BWM032.AF443075 22.0 15.0
C.BW.1998.98BWMC122.AF443076 21.0 6.0
C.BW.1998.98BWMC134.AF443077 25.0 10.0
C.BW.1998.98BWMC14A3.AF443078 24.0 6.0
C.BW.1998.98BWMO1410.AF443079 21.0 8.0
C.BW.1998.98BWMO18D5.AF443080 18.0 9.0
C.BW.1998.98BWMO36A5.AF443081 14.0 10.0
C.BW.1998.98BWMO37D5.AF443082 18.0 6.0
C.BW.1999.99BW393212.AF443083 19.0 6.0
C.BW.1999.99BW46424.AF443084 19.0 11.0
C.BW.1999.99BW4745.AF443085 21.0 9.0
C.BW.1999.99BW47547.AF443086 19.0 10.0
C.BW.1999.99BWMC168.AF443087 21.0 9.0
C.BW.2000.00BW07621.AF443088 12.0 9.0
C.BW.2000.00BW076820.AF443089 17.0 12.0
C.BW.2000.00BW087421.AF443090 19.0 13.0
C.BW.2000.00BW147127.AF443091 16.0 12.0
C.BW.2000.00BW16162.AF443092 12.0 8.0
C.BW.2000.00BW1686.AF443093 29.0 10.0
C.BW.2000.00BW17593.AF443094 16.0 10.0
C.BW.2000.00BW17732.AF443095 15.0 5.0
C.BW.2000.00BW17835.AF443096 22.0 8.0
C.BW.2000.00BW17956.AF443097 17.0 11.0
C.BW.2000.00BW18113.AF443098 17.0 10.0
C.BW.2000.00BW18595_5.AF443099 16.0 11.0
C.BW.2000.00BW18802.AF443100 17.0 12.0
C.BW.2000.00BW192113.AF443101 15.0 4.0
C.BW.2000.00BW20361.AF443102 16.0 9.0
C.BW.2000.00BW20636.AF443103 21.0 9.0
C.BW.2000.00BW20872.AF443104 31.0 7.0
C.BW.2000.00BW2127214.AF443105 23.0 10.0
C.BW.2000.00BW22767.AF443107 6.0 18.0
C.BW.2000.00BW38193.AF443108 17.0 8.0
C.BW.2000.00BW38428.AF443109 28.0 17.0
C.BW.2000.00BW38713.AF443110 25.0 7.0
C.BW.2000.00BW3876_9.AF443111 16.0 6.0
C.BW.2000.00BW3886_8.AF443112 17.0 14.0
C.BW.2000.00BW3891_6.AF443113 19.0 9.0
C.BW.2000.00BW3970_2.AF443114 22.0 8.0
C.BW.2000.00BW5031_1.AF443115 12.0 12.0
C.KE.2000.KER2010.AF457054 26.0 8.0
C.ZA.1998.DU123.AF544007 24.0 6.0
C.ZA.1998.DU151-e3.AF544008 12.0 11.0
C.ZA.1999.DU422.AY043175 21.0 10.0
C.ZA.1998.CTSC2.AY043176 13.0 7.0
C.IN.1999.01IN565_10.AY049708 18.0 14.0
C.ZA.1997.97ZA003.AY118165 17.0 9.0
C.ZA.1997.97ZA009.AY118166 17.0 5.0
C.ZA.1998.98ZA445.AY158533 11.0 8.0
C.ZA.1998.98ZA502.AY158534 13.0 10.0
C.ZA.1998.98ZA528.AY158535 10.0 7.0
C.ZA.1999.99ZATM10.AY228556 29.0 8.0
C.ZA.2001.01ZATM45.AY228557 39.0 8.0
C.TZ.2001.A93.AY253303 17.0 6.0
C.TZ.2001.A125.AY253304 23.0 11.0
C.TZ.2001.A207.AY253307 8.0 11.0
C.TZ.2001.A246.AY253308 25.0 9.0
C.TZ.2001.A260.AY253310 20.0 9.0
C.TZ.2001.A301.AY253312 13.0 7.0
C.TZ.2001.BD39_8.AY253313 23.0 6.0
C.TZ.2001.A388.AY253317 9.0 18.0
C.TZ.2001.BD16_10.AY253320 19.0 8.0
C.TZ.2001.BD9_11.AY253322 23.0 11.0
C.IL.1999.99ET1.AY255823 17.0 9.0
C.IL.1999.99ET7.AY255824 19.0 7.0
C.IL.1999.99ET14.AY255825 13.0 9.0
C.IL.1999.99ET17.AY255826 25.0 9.0
C.ZM.1998.55F28a.AY423971 7.0 11.0
C.ZM.2000.53M12.AY423984 9.0 8.0
C.ZM.1998.135MPL10a.AY424079 17.0 15.0
C.ZM.2000.ZM109F_PB4.AY424138 11.0 11.0
C.ZM.1998.ZM106F_PB9.AY424163 19.0 8.0
C.US.1998.98US_MSC3018.AY444800 12.0 7.0
C.US.1998.98US_MSC5016.AY444801 24.0 8.0
C.ZA.2000.1134MB.AY463217 22.0 12.0
C.ZA.2000.1176MB.AY463218 23.0 5.0
C.ZA.2000.1192M3M.AY463219 22.0 6.0
C.ZA.2000.1195MB.AY463220 26.0 10.0
C.ZA.2000.1210MB.AY463221 25.0 6.0
C.ZA.2000.1228MB.AY463222 13.0 6.0
C.ZA.2001.J54Ma.AY463223 25.0 13.0
C.ZA.2000.1170MB.AY463225 11.0 12.0
C.ZA.2000.1217MB.AY463226 14.0 7.0
C.ZA.2000.1225MB.AY463227 17.0 6.0
C.ZA.2000.J38MA.AY463228 18.0 9.0
C.ZA.2000.1119MB.AY463229 19.0 6.0
C.ZA.2000.1165MB.AY463230 20.0 6.0
C.ZA.2000.1168MB.AY463231 25.0 7.0
C.ZA.2000.1171MB.AY463232 11.0 6.0
C.ZA.2000.1178MB.AY463233 19.0 9.0
C.ZA.2000.1197MB.AY463234 13.0 11.0
C.ZA.2001.2004MB.AY463235 31.0 8.0
C.ZA.2000.1214MB.AY463236 16.0 6.0
C.ZA.2001.2134MB.AY463237 33.0 6.0
C.ZA.1999.LT1.AY522721 21.0 9.0
C.ZA.1999.LT10.AY522722 23.0 10.0
C.ZA.1999.LT17.AY522724 13.0 9.0
C.ZA.1999.LT18.AY522725 15.0 6.0
C.ZA.1999.LT21.AY522726 26.0 7.0
C.ZA.1999.LT28.AY522728 24.0 11.0
C.ZA.1999.LT36.AY522729 10.0 5.0
C.ZA.1999.LT39.AY522731 19.0 11.0
C.ZA.1999.LT42.AY522733 18.0 5.0
C.ZA.1999.LT45.AY522734 16.0 13.0
C.ZA.1999.LT5.AY522735 22.0 8.0
C.ZA.1999.LT50.AY522736 26.0 12.0
C.ZA.1998.98ZADu156.AY529660 19.0 8.0
C.ZA.1998.Du23.AY529662 9.0 13.0
C.ZA.1999.98ZADu301.AY529665 17.0 6.0
C.ZA.2001.01ZARP1.AY529666 20.0 14.0
C.ZA.2000.00ZAPCP1.AY529667 13.0 9.0
C.ZA.1999.99ZASW12p.AY529668 10.0 12.0
C.ZA.1999.99ZASW20.AY529669 19.0 15.0
C.ZA.1999.99ZASW27.AY529670 13.0 6.0
C.ZA.2001.01ZATM18b.AY529672 27.0 12.0
C.ZA.1999.99ZASW30-b.AY529673 10.0 13.0
C.ZA.1999.99ZASW9.AY529675 19.0 10.0
C.ZA.1999.99ZATM12.AY529676 18.0 13.0
C.ZA.1999.99ZATM1b.AY529677 21.0 18.0
C.ZA.1999.99ZATM2.AY529678 30.0 10.0
C.UY.2001.TRA3011.AY563169 18.0 7.0
C.AR.2001.ARG4006.AY563170 22.0 8.0
C.ZA.2000.C_ZA_J112MA.AY585265 21.0 8.0
C.ZA.2000.1157M3M.AY585266 26.0 9.0
C.ZA.2000.C_ZA_1184MB.AY585267 16.0 9.0
C.ZA.2000.C_ZA_1069MB.AY585268 13.0 9.0
C.ZA.2004.SK134B1.AY703909 20.0 7.0
C.ZA.2004.SK143B1.AY703910 17.0 9.0
C.ZA.2004.SK144B1.AY703911 26.0 8.0
C.MW.1993.93MW_965.AY713413 20.0 9.0
C.IN.1994.94IN_20635_4.AY713414 15.0 12.0
C.SO.1989.89SM_145.AY713415 20.0 9.0
C.SN.1990.90SE_364.AY713416 17.0 11.0
C.ET.2002.02ET_288.AY713417 28.0 8.0
C.BR.2004.04BR013.AY727522 24.0 10.0
C.BR.2004.04BR021.AY727523 31.0 11.0
C.BR.2004.04BR038.AY727524 17.0 12.0
C.BR.2004.04BR073.AY727525 21.0 7.0
C.TZ.2002.CO3056.AY734550 22.0 9.0
C.TZ.2002.CO328.AY734551 29.0 7.0
C.TZ.2002.CO3305.AY734558 29.0 7.0
C.TZ.2002.CO6130.AY734559 14.0 11.0
C.TZ.2002.CO6721.AY734560 25.0 6.0
C.ET.2002.02ET_14.AY736823 16.0 9.0
C.ZA.2003.SK023B2.AY772690 28.0 6.0
C.ZA.2003.SK029B2.AY772691 21.0 9.0
C.ZA.2003.SK033B2.AY772692 24.0 7.0
C.ZA.2003.SK041B1.AY772693 19.0 8.0
C.ZA.2003.SK065B1.AY772694 22.0 8.0
C.ZA.2003.SK116B1.AY772696 17.0 9.0
C.ZA.2004.04ZASK146.AY772699 11.0 6.0
C.ZA.2003.SK043B1.AY772700 27.0 9.0
C.ZA.2003.SK091B1.AY772701 31.0 7.0
C.YE.2002.02YE511.AY795906 20.0 9.0
C.ZA.2004.04ZASK182B1.AY878054 29.0 6.0
C.ZA.2004.04ZASK183B1.AY878055 10.0 7.0
C.ZA.2003.03ZASK006B2.AY878056 22.0 13.0
C.ZA.2003.03ZASK092B1.AY878057 17.0 6.0
C.ZA.2004.04ZASK168B1.AY878058 16.0 11.0
C.ZA.2004.04ZASK180B1.AY878059 13.0 4.0
C.ZA.2003.03ZASK097B1.AY878060 12.0 9.0
C.ZA.2004.04ZASK181B1.AY878062 36.0 9.0
C.ZA.2003.03ZASK019B2.AY878063 14.0 12.0
C.ZA.2003.03ZASK020B2.AY878064 23.0 6.0
C.ZA.2003.03ZASK034B1.AY878065 17.0 15.0
C.ZA.2003.03ZASK039B2.AY878068 21.0 15.0
C.ZA.2003.03ZASK042B2.AY878069 22.0 6.0
C.ZA.2004.04ZASK154B1.AY878071 27.0 6.0
C.ZA.2004.04ZASK139B1.AY878072 30.0 6.0
C.ZA.2003.03ZASK011B2.AY901965 17.0 15.0
C.ZA.2003.03ZASK036B1.AY901966 24.0 5.0
C.ZA.2003.03ZASK061B1.AY901968 22.0 6.0
C.ZA.2003.03ZASK073B1.AY901970 26.0 7.0
C.ZA.2003.03ZASK078B1.AY901971 19.0 16.0
C.ZA.2003.04ZASK082B1.AY901972 30.0 12.0
C.ZA.2004.SK140B1.AY901973 16.0 6.0
C.ZA.2004.04ZASK031B2.AY901974 22.0 10.0
C.ZA.2003.03ZASK076B1.AY901975 23.0 10.0
C.ZA.2004.04ZASK145B1.AY901976 26.0 6.0
C.ZA.2004.04ZASK151B1.AY901977 26.0 6.0
C.ZA.2004.04ZASK155B1.AY901978 23.0 8.0
C.ZA.2004.04ZASK174B1.AY901980 31.0 12.0
C.ZA.2003.03ZASK084B1.AY901981 21.0 5.0
C.ZA.2003.03ZASK026B2.DQ011165 23.0 16.0
C.ZA.2004.04ZASK135B1.DQ011166 26.0 13.0
C.ZA.2004.04ZASK142B1.DQ011167 17.0 7.0
C.ZA.2004.04ZASK161B1.DQ011170 21.0 4.0
C.ZA.2004.04ZASK156B1.DQ011171 25.0 6.0
C.ZA.2004.04ZASK127B1.DQ011172 22.0 6.0
C.ZA.2004.04ZASK160B1.DQ011173 13.0 6.0
C.ZA.2004.04ZASK185B1.DQ011174 21.0 6.0
C.ZA.2003.03ZASK005B2.DQ011175 26.0 22.0
C.ZA.2004.04ZASK136B1.DQ011177 18.0 7.0
C.ZA.2004.04ZASK150B1.DQ011178 24.0 6.0
C.ZA.2004.04ZASK159B1.DQ011179 11.0 11.0
C.ZA.2004.04ZASK202B1.DQ011180 16.0 12.0
C.ZA.2003.03ZASK111B1.DQ056404 23.0 8.0
C.ZA.2004.04ZASK164B1.DQ056405 31.0 9.0
C.ZA.2003.03ZASK117B1.DQ056408 35.0 8.0
C.ZA.2004.04ZASK190B1.DQ056409 15.0 6.0
C.ZA.2003.03ZASK107B1.DQ056410 21.0 10.0
C.ZA.2003.03ZASK110B1.DQ056411 24.0 12.0
C.ZA.2004.04ZASK131B1.DQ056412 21.0 12.0
C.ZA.2004.04ZASK196B1.DQ056413 26.0 14.0
C.ZA.2004.04ZASK204B1.DQ056414 19.0 6.0
C.ZA.2004.04ZASK206B1.DQ056415 21.0 11.0
C.ZA.2004.04ZASK176B1.DQ056416 32.0 6.0
C.ZA.2004.04ZASK217B1.DQ056417 20.0 8.0
C.ZA.2004.04ZASK184B1.DQ056418 18.0 13.0
C.ZA.2004.04ZASK083B2.DQ093585 19.0 8.0
C.ZA.2004.04ZASK128B1.DQ093586 19.0 10.0
C.ZA.2004.04ZASK178B1.DQ093587 26.0 10.0
C.ZA.2004.04ZAPS214B1.DQ093588 16.0 10.0
C.ZA.2003.03ZASK232B1.DQ093589 17.0 6.0
C.ZA.2004.04ZASK148B1.DQ093590 19.0 6.0
C.ZA.2003.03ZAPS077B1.DQ093591 23.0 18.0
C.ZA.2003.03ZAPS079B1.DQ093592 15.0 13.0
C.ZA.2003.03ZASK072B1.DQ093593 34.0 8.0
C.ZA.2004.04ZASK132B1.DQ093594 14.0 5.0
C.ZA.2004.04ZASK170B1.DQ093595 19.0 8.0
C.ZA.2003.03ZASK212B1.DQ093596 28.0 6.0
C.ZA.2003.03ZASK223B1.DQ093597 22.0 15.0
C.ZA.2004.04ZAPS202B1.DQ093598 26.0 10.0
C.ZA.2004.04ZAPS205B1.DQ093599 20.0 9.0
C.ZA.2004.04ZAPS216B1.DQ093600 19.0 6.0
C.ZA.2003.03ZASK211B1.DQ093601 13.0 12.0
C.ZA.2004.04ZAPS190B1.DQ093602 22.0 13.0
C.ZA.2004.04ZASK173B1.DQ093604 17.0 7.0
C.ZA.2004.04ZASK234B1.DQ093605 19.0 7.0
C.ZA.2003.03ZASK213B1.DQ093607 27.0 9.0
C.ZA.2003.03ZASK010B2.DQ164104 16.0 12.0
C.ZA.2003.03ZASK103B1.DQ164106 27.0 14.0
C.ZA.2004.04ZAPS160B1.DQ164107 24.0 12.0
C.ZA.2004.04ZAPS193B1.DQ164109 21.0 11.0
C.ZA.2004.04ZAPS199B1.DQ164110 26.0 6.0
C.ZA.2004.04ZAPS201B1.DQ164111 18.0 8.0
C.ZA.2003.03ZASK062B1.DQ164113 21.0 6.0
C.ZA.2004.04ZAPS161B1.DQ164115 25.0 13.0
C.ZA.2004.04ZAPS195B1.DQ164118 17.0 10.0
C.ZA.2004.04ZAPS217B1.DQ164119 10.0 10.0
C.ZA.2004.04ZAPS168B1.DQ164121 19.0 13.0
C.ZA.2004.04ZAPS188B1.DQ164122 15.0 9.0
C.ZA.2004.04ZAPS206B1.DQ164126 21.0 6.0
C.ZA.2004.04ZASK167B1.DQ164127 24.0 10.0
C.ZA.2004.04ZASK175B1.DQ164129 12.0 4.0
C.GE.2003.03GEMZ033.DQ207941 19.0 16.0
C.ZA.2003.03ZAPS128MB1.DQ275643 20.0 5.0
C.ZA.2003.04ZAPS016MB1.DQ275644 22.0 12.0
C.ZA.2003.03ZAPS091MB1.DQ275645 15.0 4.0
C.ZA.2003.03ZAPS133MB1.DQ275646 13.0 6.0
C.ZA.2002.02ZAPS008MB1.DQ275647 21.0 13.0
C.ZA.2002.02ZAPS001MB1.DQ275648 6.0 10.0
C.ZA.2003.03ZAPS073MB1.DQ275649 23.0 13.0
C.ZA.2003.04ZAPS194MB1.DQ275650 14.0 7.0
C.ZA.2003.03ZAPS095MB1.DQ275652 17.0 12.0
C.ZA.2003.03ZAPS086MB1.DQ275654 25.0 8.0
C.ZA.2003.03ZAPS099MB1.DQ275655 25.0 10.0
C.ZA.2003.03ZAPS103MB2.DQ275656 16.0 19.0
C.ZA.2003.03ZAPS126MB1.DQ275657 18.0 10.0
C.ZA.2003.03ZAPS130MB1.DQ275658 22.0 6.0
C.ZA.2004.04ZAPS172MB1.DQ275659 18.0 4.0
C.ZA.2003.03ZASK013B2.DQ275660 37.0 10.0
C.ZA.2003.03ZASK215M6W.DQ275661 23.0 9.0
C.ZA.2003.03ZASK224MB1.DQ275664 11.0 6.0
C.ZA.2003.03ZAPS089MB1.DQ351216 21.0 13.0
C.ZA.2004.04ZASK171B1.DQ351217 27.0 6.0
C.ZA.2002.02ZAPS014MB1.DQ351218 20.0 14.0
C.ZA.2003.03ZAPS081MB1.DQ351219 26.0 16.0
C.ZA.2002.02ZAPS006MB1.DQ351220 19.0 10.0
C.ZA.2004.04ZAPS165MB1.DQ351221 19.0 8.0
C.ZA.2002.02ZAPS013MB1.DQ351222 18.0 6.0
C.ZA.2003.03ZAPS027MB1.DQ351223 15.0 6.0
C.ZA.2003.03ZAPS023MB1.DQ351225 25.0 7.0
C.ZA.2003.03ZAPS025MB1.DQ351226 17.0 18.0
C.ZA.2003.03ZAPS043MB1.DQ351227 12.0 6.0
C.ZA.2003.03ZAPS074MB2.DQ351228 24.0 13.0
C.ZA.2003.03ZAPS083MB1.DQ351229 15.0 8.0
C.ZA.2003.03ZAPS097MB1.DQ351230 24.0 22.0
C.ZA.2003.03ZAPS136MB1.DQ351231 22.0 14.0
C.ZA.2004.04ZAPS157MB1.DQ351232 22.0 8.0
C.ZA.2003.03ZASK233B1.DQ351234 14.0 8.0
C.ZA.2002.02ZAPS005MB1.DQ351235 15.0 11.0
C.ZA.2003.03ZASK113B1.DQ351237 15.0 11.0
C.ZA.2003.03ZAPS124MB1.DQ369976 24.0 10.0
C.ZA.2003.03ZAPS042MB1.DQ369977 13.0 8.0
C.ZA.2003.03ZAPS021MB1.DQ369978 14.0 8.0
C.ZA.2003.03ZAPS034MB1.DQ369979 20.0 7.0
C.ZA.2003.03ZAPS050MB1.DQ369980 19.0 7.0
C.ZA.2003.03ZAPS140MB1.DQ369981 22.0 6.0
C.ZA.2005.05ZASK245B1.DQ369982 22.0 12.0
C.ZA.2005.05ZASK246B1.DQ369983 35.0 8.0
C.ZA.2003.03ZAPS046MB1.DQ369984 27.0 6.0
C.ZA.2003.03ZAPS026MB1.DQ369985 15.0 9.0
C.ZA.2003.03ZAPS049MB1.DQ369986 12.0 7.0
C.ZA.2003.03ZAPS052MB1.DQ369987 18.0 8.0
C.ZA.2003.03ZAPS054MB2.DQ369988 27.0 6.0
C.ZA.2003.03ZAPS057MB2.DQ369989 19.0 0.0
C.ZA.2005.05ZAPSK240B1.DQ369991 12.0 6.0
C.ZA.2005.05ZASK244B1.DQ369992 18.0 9.0
C.ZA.2004.04ZASK191B1.DQ369993 21.0 6.0
C.ZA.2005.05ZASK247B1.DQ369994 27.0 13.0
C.ZA.2002.02ZAPS015MB1.DQ369995 7.0 16.0
C.ZA.2003.03ZAPS030MB1.DQ369996 30.0 7.0
C.ZA.2004.04ZAPS197MB1.DQ369997 18.0 9.0
C.ZA.2005.05ZAFV2.DQ382361 28.0 17.0
C.ZA.2005.05ZAFV3.DQ382362 35.0 9.0
C.ZA.2005.05ZAFV5.DQ382363 14.0 13.0
C.ZA.2005.05ZAFV6.DQ382364 19.0 8.0
C.ZA.2005.05ZAFV8.DQ382366 15.0 11.0
C.ZA.2005.05ZAFV9.DQ382367 14.0 10.0
C.ZA.2005.05ZAFV11.DQ382369 21.0 9.0
C.ZA.2005.05ZAFV13.DQ382371 30.0 13.0
C.ZA.2005.05ZAFV14.DQ382372 24.0 10.0
C.ZA.2005.05ZAFV15.DQ382373 15.0 6.0
C.ZA.2005.05ZAFV20.DQ382374 25.0 6.0
C.ZA.2005.05ZAFV22.DQ382375 19.0 18.0
C.ZA.2005.05ZAFV23.DQ382376 17.0 7.0
C.ZA.2005.05ZAFV25.DQ382377 15.0 9.0
C.ZM.2003.ZM249M_PL1.DQ388514 17.0 8.0
C.ZM.2002.ZM197M.DQ388515 33.0 15.0
C.ZM.2003.ZM214M.DQ388516 22.0 9.0
C.ZM.2002.ZM233M.DQ388517 11.0 8.0
C.ZA.2003.03ZAPS048MB1.DQ396364 21.0 9.0
C.ZA.2003.03ZAPS113MB2.DQ396365 20.0 5.0
C.ZA.2003.03ZAPS024MB1.DQ396367 24.0 8.0
C.ZA.2003.03ZAPS118MB1.DQ396368 22.0 10.0
C.ZA.2003.03ZAPS123MB1.DQ396369 21.0 6.0
C.ZA.2003.03ZAPS122MB1.DQ396370 10.0 8.0
C.ZA.2003.03ZAPS155MB1.DQ396371 15.0 6.0
C.ZA.2003.03ZAPS055MB1.DQ396373 15.0 12.0
C.ZA.2003.03ZAPS056MB1.DQ396374 10.0 9.0
C.ZA.2003.03ZAPS066MB2.DQ396375 29.0 11.0
C.ZA.2003.03ZAPS071MB1.DQ396376 17.0 6.0
C.ZA.2003.03ZAPS094MB1.DQ396377 19.0 12.0
C.ZA.2003.03ZAPS131MB1.DQ396380 21.0 8.0
C.ZA.2004.04ZASK169B1.DQ396381 25.0 14.0
C.ZA.2004.04ZASK192B1.DQ396382 22.0 16.0
C.ZA.2004.04ZASK200B1.DQ396383 20.0 6.0
C.ZA.2003.03ZAPS044MB1.DQ396384 13.0 8.0
C.ZA.2003.03ZAPS051MB1.DQ396385 21.0 6.0
C.ZA.2003.03ZAPS112MB2.DQ396386 24.0 15.0
C.ZA.2004.04ZASK165B1.DQ396387 31.0 12.0
C.ZA.2003.03ZAPS063MB1.DQ396388 17.0 7.0
C.ZA.2003.03ZAPS067MB2.DQ396389 16.0 8.0
C.ZA.2003.03ZAPS125MB1.DQ396390 22.0 8.0
C.ZA.2003.03ZAPS151MB1.DQ396392 22.0 12.0
C.ZA.2004.04ZAPS169MB1.DQ396393 7.0 19.0
C.ZA.2004.04ZAPS177MB1.DQ396394 17.0 7.0
C.ZA.2003.03ZASK104B1.DQ396395 12.0 6.0
C.ZA.2003.03ZAPS152MB1.DQ396399 29.0 8.0
C.ZA.1998.Du172_17.DQ411853 24.0 12.0
C.ZM.2002.ZM215F.DQ422948 11.0 4.0
C.ZA.2005.CAP45_2_00_G3.DQ435682 11.0 11.0
C.ZA.2005.CAP210_2_00_E8.DQ435683 13.0 11.0
C.ZA.2005.CAP244_2_00_D3.DQ435684 36.0 6.0
C.ZA.2003.03ZAPS105MB2.DQ445632 28.0 23.0
C.ZA.2003.03ZAPS032MB1.DQ445633 25.0 8.0
C.ZA.2003.03ZAPS116MB1.DQ445635 16.0 8.0
C.ZA.2004.04ZAPS198MB1.DQ445637 17.0 14.0
C.ZA.1999.COT6.DQ447266 17.0 8.0
C.ZA.1999.TM7.DQ447267 23.0 13.0
C.ZA.1999.TM3.DQ447268 20.0 7.0
C.ZA.2002.RP6.DQ447269 20.0 7.0
C.ZA.2002.RP4.DQ447270 12.0 9.0
C.ZA.1999.COT9.DQ447272 19.0 8.0
C.IN.2000.HIV_00836_2.EF117265 16.0 6.0
C.IN.2000.HIV_001428_2.EF117266 21.0 13.0
C.IN.2000.HIV_0013095_2.EF117267 18.0 16.0
C.IN.1999.HIV_16055_2.EF117268 18.0 10.0
C.IN.1999.HIV_16845_2.EF117269 27.0 14.0
C.IN.1999.HIV_16936_2.EF117270 15.0 10.0
C.IN.1999.HIV_25710_2.EF117271 10.0 11.0
C.IN.1999.HIV_25711_2.EF117272 20.0 7.0
C.IN.1999.HIV_25925_2.EF117273 13.0 11.0
C.IN.2000.HIV_26191_2.EF117274 11.0 8.0
C.IN.2003.D24.EF469243 25.0 16.0
C.DK.2001.CTL_015.EF514713 19.0 10.0
C.ZA.2000.TM20_5.EU161643 10.0 12.0
C.ZM.2003.ZM178F_SGA_A3.EU166353 19.0 6.0
C.ZM.2002.ZM180M_SGA_A1.EU166379 17.0 6.0
C.ZM.2003.ZM184F_SGA_A1.EU166413 28.0 14.0
C.ZM.2002.ZM206F_SGA_A1.EU166439 23.0 9.0
C.ZM.2002.ZM229M_SGA_B2.EU166576 19.0 9.0
C.ZM.2002.ZM235F_SGA_A1.EU166653 13.0 13.0
C.ZM.2003.ZM246FM_BULK_10.EU166681 8.0 9.0
C.ZM.2003.ZM246M_040403_SGA_P1.EU166759 26.0 9.0
C.ZM.2003.ZM247F_102802_SGA_A2.EU166779 16.0 11.0
C.ZA.1999.99ZALT4.EU293444 13.0 8.0
C.ZA.1999.99ZALT46.EU293450 20.0 6.0
C.IN.2007.NARI_VB52_J19.EU521727 27.0 8.0
C.IN.2000.NARI_VB105_J10.EU521729 25.0 5.0
C.US.2004.p07Jenv0.EU663615 25.0 8.0
C.ES.2006.X1936.EU786673 31.0 5.0
C.ES.2008.X2363_2.EU786681 29.0 11.0
C.ES.2007.X2118_2.EU884500 9.0 12.0
C.CY.2005.CY040.FJ388901 21.0 9.0
C.CY.2005.CY069.FJ388913 17.0 20.0
C.CY.2006.CY166.FJ388948 16.0 15.0
C.CY.2006.CY176.FJ388952 11.0 12.0
C.KE.1997.QB008_591I_ENV_F11.FJ396024 24.0 17.0
C.KE.2002.QD022_1957I_ENV_A4.FJ396028 26.0 14.0
C.ZA.2005.CHV0003338_CAP85.2.00T3.FJ443128 20.0 9.0
C.ZA.2005.CHV0003350_CAP239.2.00C9.FJ443140 12.0 8.0
C.ZA.2006.CHV0004164_CAP37.1.18F9.FJ443159 13.0 8.0
C.ZA.2006.CHV0004171_CAP129.1.15D7.FJ443166 12.0 7.0
C.ZA.2005.CHV0004172_CAP84.1.00G10.FJ443167 10.0 12.0
C.ZA.2006.CHV0004182_CAP69.1.12TA3.FJ443177 25.0 9.0
C.ZA.2006.CHV0004201_CAP221.1.10B3.FJ443196 27.0 9.0
C.ZA.2006.CHV0004215_CAP222.1.11C6.FJ443209 17.0 6.0
C.ZA.2005.CHV0004221_CAP63.1.00E12.FJ443215 19.0 9.0
C.ZA.2005.CHV0005394_CAP8.1.07H11.FJ443222 22.0 6.0
C.ZA.2006.CHV0005413_CAP136.1.16G3.FJ443240 22.0 6.0
C.ZA.2005.CHV0005429_CAP174.1.06A3.FJ443253 20.0 6.0
C.ZA.2005.CHV0005549_CAP217.1.07B11.FJ443367 17.0 16.0
C.ZA.2006.CHV0005562_CAP177.1.11A12.FJ443379 12.0 6.0
C.ZA.2006.CHV0006027_CAP224.1.18D1.FJ443455 28.0 8.0
C.ZA.2007.CHV0008246_705010026_B7.FJ443520 21.0 6.0
C.MW.2006.CHV0008273_703010010_F12.FJ443533 16.0 12.0
C.ZA.2007.CHV0008557_CAP237.1.22D8.FJ443548 25.0 6.0
C.ZA.2007.CHV0008548_705010110_E2b.FJ443557 23.0 6.0
C.MW.2007.CHV0008530_703010217_2_E8.FJ443575 11.0 14.0
C.MW.2007.CHV0008505_703010193_1_G1.FJ443600 5.0 15.0
C.MW.2007.CHV0008480_703010159_1_A9.FJ443624 18.0 12.0
C.ZA.2007.CHV0008438_704010083_2_C5.FJ443666 31.0 6.0
C.ZA.2007.CHV0008414_704010069_A1.FJ443690 14.0 8.0
C.ZA.2007.CHV0008390_704010056_2_A1.FJ443713 23.0 7.0
C.ZA.2007.CHV0008368_704010042_2_A3.FJ443734 18.0 13.0
C.ZA.2006.CHV0008344_704010017_2_A10.FJ443757 18.0 6.0
C.MW.2007.CHV0008318_703010054_2_A5.FJ443782 11.0 11.0
C.ZA.2007.CHV0008571_CAP188.1.22A2.FJ443839 16.0 5.0
C.ZA.2007.CHV0008593_CAP40.2.01G5.FJ443861 19.0 7.0
C.ZA.2007.CHV0008617_705010015_B3.FJ443883 21.0 4.0
C.ZA.2007.CHV0008911_705010078_A2.FJ443938 11.0 6.0
C.ZA.2005.CHV0008936_CAP225.1.06A7.FJ443963 28.0 8.0
C.MW.2007.CHV0010201_703010200_2G7.FJ443989 17.0 9.0
C.MW.2007.CHV0010219_703010228_2G6.FJ444007 20.0 8.0
C.ZA.2007.CHV0010270_706010164_2F9.FJ444058 14.0 11.0
C.ZA.2007.CHV0010290_706010151_2H8_stop.FJ444077 35.0 9.0
C.ZA.2007.CHV0010305_704809221_2G3.FJ444092 30.0 11.0
C.ZA.2007.CHV0010333_704810053_2H11.FJ444120 26.0 8.0
C.MW.2003.CHV0011154_0114-A1.FJ444159 24.0 9.0
C.MW.2003.CHV0011181_0334-A2.FJ444186 18.0 7.0
C.MW.2003.CHV0011203_0393-A11.FJ444208 28.0 9.0
C.MW.2003.CHV0011226_0478-A5.FJ444230 15.0 17.0
C.MW.2003.CHV0011249_0595-A12.FJ444253 16.0 14.0
C.MW.2003.CHV0011277_0626-A4.FJ444281 30.0 5.0
C.MW.2003.CHV0011301_0665-A1.FJ444305 12.0 6.0
C.MW.2003.CHV0011321_0682-A1.FJ444325 23.0 8.0
C.MW.2003.CHV0011343_089-A10.FJ444347 23.0 7.0
C.MW.2004.CHV0011365_0985-A2.FJ444369 24.0 7.0
C.MW.2004.CHV0011388_1086-A3.FJ444392 12.0 9.0
C.MW.2004.CHV0011412_1172-A1.FJ444416 19.0 12.0
C.MW.2004.CHV0011432_1176-A11.FJ444436 17.0 6.0
C.MW.2004.CHV0011453_1196-A11FRAMESHIFT.FJ444457 25.0 10.0
C.MW.2004.CHV0011476_1335-A10.FJ444480 22.0 9.0
C.MW.2004.CHV0011497_1373-A10.FJ444501 15.0 6.0
C.MW.2005.CHV0011539_2010-A10.FJ444543 27.0 15.0
C.MW.2006.CHV0011562_2052-A1.FJ444566 26.0 6.0
C.MW.2005.CHV0011585_2060-A11.FJ444589 28.0 8.0
C.MW.2005.CHV0011608_2103-A4.FJ444611 27.0 7.0
C.GB.2005.N3_DAY_1.FJ653278 31.0 9.0
C.ES.2005.X1702-3.FJ670521 21.0 8.0
C.BW.1996.96BW17.FJ846633 20.0 12.0
C.KE.1995.QB099_391M_ENV_B1.FJ866131 18.0 8.0
C.KE.1997.QC406_70M_ENV_F3.FJ866133 17.0 8.0
C.GB.2001.27_C27_b.FJ977091 27.0 14.0
C.GB.2001.28_C38_d.FJ977092 19.0 5.0
C.GB.2001.38_C38_22.FJ977095 18.0 8.0
C.ZM.2002.Z185FPB24AUG02ENV1.1.GQ485312 22.0 8.0
C.ZM.2003.Z205FPB27MAR03ENV1.1.GQ485415 19.0 9.0
C.ZA.2004.CAP30_5w_F4.GQ999973 14.0 11.0
C.ZA.2004.CAP61_8w_F3.GQ999975 22.0 9.0
C.ZA.2005.CAP65_6w.GQ999977 11.0 8.0
C.ZA.2005.CAP88_5w_F2.GQ999980 23.0 6.0
C.ZA.2005.CAP228_8w_F2.GQ999984 26.0 5.0
C.ZA.2005.CAP248_9w.GQ999987 19.0 9.0
C.ZA.2005.CAP255_8w_F1.GQ999988 18.0 10.0
C.ZA.2005.CAP256_6w.GQ999989 20.0 17.0
C.ZA.2005.CAP257_7w_F1.GQ999990 24.0 6.0
C.ZA.2009.704MC003N.GU080161 15.0 14.0
C.ZA.2009.704MC004N.GU080162 23.0 11.0
C.ZA.2009.704MC007F.GU080164 35.0 9.0
C.ZA.2009.704MC008F.GU080165 26.0 5.0
C.ZA.2009.704MC008N.GU080166 28.0 6.0
C.ZA.2009.704MC010N.GU080168 22.0 6.0
C.ZA.2009.704MC013F.GU080171 23.0 6.0
C.ZA.2009.704MC016N.GU080173 26.0 13.0
C.ZA.2009.704MC018F.GU080176 21.0 9.0
C.ZA.2009.704MC019N.GU080179 40.0 11.0
C.ZA.2009.704MC020F.GU080180 17.0 6.0
C.ZA.2009.704MC020N.GU080181 19.0 9.0
C.ZA.2009.704MC021N.GU080183 21.0 13.0
C.ZA.2009.704MC022F.GU080184 29.0 14.0
C.ZA.2009.704MC023F.GU080185 26.0 6.0
C.ZA.2009.704MC024N.GU080187 19.0 15.0
C.ZA.2009.704MC028N.GU080190 28.0 9.0
C.ZA.2009.704MC029N.GU080191 13.0 7.0
C.ZA.2009.704MC030N.GU080192 22.0 11.0
C.ZA.2009.704Mc031F.GU080193 25.0 19.0
C.ZA.2009.704MC033F.GU080194 25.0 10.0
C.ZA.2009.704MC034F.GU080195 24.0 5.0
C.ZA.2009.704MC035N.GU080197 20.0 9.0
C.ZA.2009.704MC037F.GU080198 23.0 7.0
C.ZA.2009.704MC045F.GU080199 23.0 13.0
C.ZM.2005.ZM373_200373_1.GU329048 14.0 5.0
C.ZM.2005.ZM375_200375_1.GU329053 12.0 12.0
C.ZM.2005.ZM376_200376_2.GU329063 16.0 20.0
C.ZM.2005.ZM377_200377_1.GU329078 16.0 4.0
C.ZM.2005.ZM378_200378_2.GU329094 16.0 14.0
C.ZM.2005.ZM379_200379_1.GU329107 22.0 9.0
C.ZM.2005.ZM381_200381_2.GU329131 22.0 11.0
C.ZM.2005.ZM382_200382_1.GU329144 17.0 11.0
C.ZM.2005.ZM383_200383_2.GU329154 20.0 8.0
C.ZM.2005.ZM384_200384_1.GU329164 24.0 10.0
C.ZM.2005.ZM388_200388_1.GU329184 37.0 6.0
C.ZM.2005.ZM389_200389_2.GU329195 21.0 8.0
C.ZM.2005.ZM393_200393_1.GU329205 29.0 6.0
C.ZM.2005.ZM394_200394_2.GU329216 26.0 9.0
C.ZM.2005.ZM395_200395_2.GU329236 24.0 14.0
C.ZM.2005.ZM399_200399_4.GU329257 30.0 13.0
C.ZM.2005.ZM400_200400_1.GU329271 14.0 10.0
C.ZM.2005.ZM401_200401_2.GU329289 36.0 11.0
C.ZM.2005.ZM402_200402_1.GU329300 34.0 13.0
C.ZM.2005.ZM403_200403_1.GU329310 18.0 12.0
C.ZM.2005.ZM405_200405_12.GU329321 14.0 12.0
C.ZM.2005.ZM406_200406_26.GU329333 17.0 12.0
C.ZM.2005.ZM408_200408_15.GU329354 24.0 17.0
C.ZM.2005.ZM410_200410_40.GU329364 27.0 12.0
C.ZM.2005.ZM411_200411_1.GU329375 29.0 9.0
C.ZM.2005.ZM412_200412_1.GU329389 13.0 12.0
C.ZM.2005.ZM413_200413_1.GU329399 17.0 6.0
C.ZM.2005.ZM414_200414_1.GU329415 24.0 7.0
C.ZM.2005.ZM415_200415_1.GU329437 11.0 8.0
C.ZM.2005.ZM416_200416_1.GU329458 31.0 11.0
C.ZM.2005.ZM417_200417_1.GU329481 29.0 8.0
C.ZM.2005.ZM418_200418_1.GU329490 19.0 6.0
C.ZM.2005.ZM419_200419_2.GU329500 13.0 13.0
C.ZM.2005.ZM420_200420_1.GU329510 15.0 5.0
C.ES.2009.P2321_H2_5.GU332512 33.0 11.0
C.ZM.2001.16B_PB_305.GU939049 12.0 11.0
C.ZM.2004.12B_PL_201.GU939124 27.0 8.0
C.ZM.2004.12M_PL_105.GU939129 25.0 9.0
C.ZM.2002.21M_BML_1012.GU939143 23.0 5.0
C.ZM.2004.10M_BML_1801.HM036739 19.0 14.0
C.ZM.2002.14M_BML_1012.HM036760 17.0 8.0
C.ZM.2004.17M_BML_11603.HM036792 13.0 8.0
C.ZM.2003.31M_BML_203.HM036843 16.0 9.0
C.ZM.2002.32M_BML_1032.HM036864 23.0 17.0
C.ZM.2003.33M_BML_110.HM036903 22.0 6.0
C.ZM.2002.3M_BML_201.HM036983 15.0 9.0
C.ZM.2002.7M_BML_3302A1.HM037006 28.0 14.0
C.ZM.2003.Z221MPL7MAR03ENV2_1.HM068598 25.0 8.0
C.MW.2008.0301_A11.HM070449 21.0 8.0
C.MW.2008.0702_A5.HM070491 16.0 6.0
C.MW.2008.1209_A10.HM070529 14.0 6.0
C.MW.2008.3305_A10.HM070571 26.0 20.0
C.MW.2008.3902_A10.HM070630 20.0 14.0
C.MW.2008.4403_A1.HM070674 17.0 7.0
C.MW.2008.4707_A1.HM070791 12.0 6.0
C.ZA.2007.CH010028_w24_p1.HM204581 27.0 17.0
C.MW.2007.CH010073_w16_p1.HM204583 16.0 10.0
C.MW.2007.CH010085_w4_p1.HM204584 21.0 8.0
C.ZA.2007.CH010090_w8_p1.HM204585 33.0 10.0
C.MW.2007.CH010102_e_p2.HM204588 20.0 17.0
C.ZA.2007.CH010124_w24_p1.HM204590 17.0 13.0
C.MW.2007.CH010141_w12_p1.HM204591 27.0 13.0
C.MW.2007.CH010167_w8_p2.HM204592 17.0 7.0
C.ZA.2007.CH010207_w4_p1.HM204594 23.0 9.0
C.ZA.2007.CH010210_w2_p2.HM204595 16.0 9.0
C.MW.2008.CH010259_w16_p1.HM204597 25.0 14.0
C.ZA.2007.CH010273_w4_p1.HM204598 23.0 5.0
C.ZA.2007.CH010298_w12_p1.HM204600 37.0 9.0
C.ZA.2007.CH010301_w12_p1.HM204601 18.0 9.0
C.ZA.2007.CH010316_w16_p1.HM204602 10.0 6.0
C.ZA.2007.CH010343_w12_p1.HM204605 21.0 10.0
C.ZA.2007.CH010355_w2_p1.HM204606 31.0 10.0
C.ZA.2007.CH010368_w8_p2.HM204607 14.0 13.0
C.ZA.2007.CH010383_w12_p1.HM204608 18.0 16.0
C.ZA.2007.CH010384_w16_p2.HM204609 35.0 7.0
C.ZA.2007.CH010392_w4_p2.HM204610 23.0 12.0
C.ZA.2007.CH010408_w12_p1.HM204611 30.0 8.0
C.MW.2008.CH010432_w4_p1.HM204613 7.0 19.0
C.MW.2008.CH010440_w4_p1.HM204614 17.0 4.0
C.ZA.2007.CH010453_w12_p3.HM204615 15.0 7.0
C.ZA.2007.CH010461_w12_p1.HM204616 18.0 12.0
C.ZA.2008.CH010540_e_p1.HM204617 21.0 13.0
C.ZA.2008.CH010581_e_p1.HM204618 22.0 8.0
C.ZA.2008.CH010605_w12_p1.HM204619 19.0 5.0
C.MW.2007.CH0269_e3.HM204622 21.0 10.0
C.TZ.2008.CH0457_e1.HM204623 16.0 6.0
C.ZA.2008.CH0534_e1.HM204624 35.0 14.0
C.TZ.2004.0041_v3_c18.HM215253 28.0 8.0
C.TZ.2004.0921_v2_c14.HM215262 7.0 11.0
C.TZ.2004.0984_v2_c2.HM215263 28.0 8.0
C.TZ.2001.304_F2_1_11.HM215286 18.0 7.0
C.TZ.2004.3063_v4_c04.HM215287 24.0 9.0
C.TZ.2005.3168_v4_c10.HM215289 23.0 8.0
C.TZ.2003.3301_v1_c24.HM215294 15.0 12.0
C.TZ.2005.3426_v5_c17.HM215300 19.0 7.0
C.TZ.2001.346_F4_D2_12.HM215302 29.0 7.0
C.TZ.2005.3637_v5_c3.HM215305 12.0 15.0
C.TZ.2004.3728_v2_c6.HM215307 16.0 6.0
C.TZ.2004.377_v4_c09.HM215308 25.0 6.0
C.TZ.2003.3873_v1_c24.HM215311 23.0 6.0
C.TZ.2001.556_F2_3_25.HM215317 21.0 15.0
C.TZ.2001.569_F1_37_10.HM215318 17.0 13.0
C.TZ.2006.6022_v7_c24.HM215319 20.0 6.0
C.TZ.2005.6040_v4_c15.HM215320 25.0 4.0
C.TZ.2006.6146_v7_c23.HM215324 13.0 9.0
C.TZ.2004.6273_v3_c47.HM215325 26.0 8.0
C.TZ.2005.6322_v4_c1.HM215326 19.0 8.0
C.TZ.2003.6471_v1_c16.HM215328 33.0 3.0
C.TZ.2004.6631_v3_c10.HM215335 33.0 13.0
C.TZ.2004.6644_v2_c33.HM215336 28.0 9.0
C.TZ.2005.6785_v5_c14.HM215338 19.0 8.0
C.TZ.2003.6838_v1_c35.HM215341 17.0 5.0
C.TZ.2003.6980_v0_c31.HM215344 23.0 6.0
C.TZ.2005.933_v4_c4.HM215352 19.0 13.0
C.TZ.2001.98_F4_H5_13.HM215354 15.0 17.0
C.TZ.2004.98_v3_c5.HM215355 16.0 7.0
C.MW.2002.BF1266_431a.HM215360 20.0 7.0
C.CN.2007.CNE23.HM215408 26.0 14.0
C.ZA.2008.707PKE01F1.HM623548 18.0 6.0
C.ZA.2008.707PKE02F4B.HM623549 20.0 9.0
C.ZA.2008.707PKE04F1.HM623550 20.0 8.0
C.ZA.2008.707PKE05F1.HM623551 25.0 17.0
C.ZA.2008.707PKE06F1.HM623552 22.0 9.0
C.ZA.2008.707PKE07F6.HM623553 16.0 10.0
C.ZA.2008.707PKE09F1.HM623554 26.0 12.0
C.ZA.2008.707PKE10F1.HM623555 26.0 11.0
C.ZA.2008.707PKE11F2.HM623556 29.0 9.0
C.ZA.2008.707PKE12F4.HM623557 20.0 6.0
C.ZA.2008.707PKE15F1.HM623559 15.0 5.0
C.ZA.2008.707PKE18F2.HM623562 26.0 8.0
C.ZA.2008.707PKE19F1.HM623563 18.0 10.0
C.ZA.2008.707PKE21F2.HM623564 25.0 6.0
C.ZA.2008.707PKE25F1.HM623568 24.0 10.0
C.ZA.2008.707PKE26F5.HM623569 26.0 13.0
C.ZA.2008.707PKE27F2.HM623570 19.0 11.0
C.ZA.2008.707PKE28F1.HM623571 20.0 7.0
C.ZA.2008.707PKE29F2.HM623572 18.0 12.0
C.ZA.2008.707PKE34F2.HM623575 19.0 9.0
C.ZA.2008.707PKE38F2.HM623579 30.0 8.0
C.ZA.2008.707PKE40F5.HM623581 29.0 16.0
C.ZA.2008.707PKE43F2.HM623582 17.0 6.0
C.ZA.2009.707PKE44F2.HM623583 25.0 8.0
C.ZA.2009.707PKE49F2.HM623584 13.0 6.0
C.ZA.2009.707PKE50F1.HM623585 13.0 11.0
C.ZA.2009.707PKE51F3.HM623586 11.0 6.0
C.ZA.2009.707PKE03N1.HM623590 13.0 11.0
C.ZA.2009.707PKE04N1.HM623591 14.0 14.0
C.ZA.2009.707PKE05N1.HM623592 21.0 12.0
C.ZA.2009.707PKE06N1.HM623593 33.0 4.0
C.ZA.2009.707PKE10N1.HM623595 21.0 6.0
C.ZA.2009.707PKE11N2.HM623596 20.0 6.0
C.ZA.2009.707PKE13N2.HM623597 22.0 11.0
C.ZA.2009.707PKE15N2.HM623598 23.0 7.0
C.ZA.2009.707PKE17N8.HM623599 18.0 9.0
C.ZA.2009.707PKE18N3.HM623600 21.0 17.0
C.ZA.2009.707PKE20N1.HM623601 17.0 8.0
C.ZA.2009.707PKE21N1.HM623602 19.0 8.0
C.ZA.2009.707PKE22N2.HM623603 17.0 8.0
C.ZA.2009.707PKE23N2.HM623604 19.0 12.0
C.ZA.2009.707PKE24N5.HM623605 25.0 6.0
C.ZA.2009.707PKE25N6.HM623606 30.0 10.0
C.ZA.2009.707PKE26N5.HM623607 20.0 13.0
C.ZA.2009.707PKE27N1.HM623608 26.0 6.0
C.ZA.2009.707PKE28N1.HM623609 16.0 9.0
C.ZA.2009.707PKE29N1.HM623610 18.0 6.0
C.ZA.2009.707PKE41N2.HM623611 16.0 10.0
C.MW.1996.C007_G10_2S.HM638616 18.0 6.0
C.MW.1996.C009_B1_3B.HM638668 19.0 10.0
C.MW.1996.C012_1B2_3B.HM638780 27.0 9.0
C.MW.1996.C018_A1_3S.HM638826 23.0 14.0
C.MW.1996.C019_A10_3S.HM638888 10.0 7.0
C.MW.1996.C047A10_3B.HM638963 21.0 9.0
C.MW.1996.C070_1A12_2B.HM639009 23.0 8.0
C.MW.1996.C083_3S_F11.HM639073 18.0 7.0
C.MW.1996.C109_A8_2S.HM639117 15.0 7.0
C.MW.1996.C111A10.HM639160 19.0 8.0
C.MW.1996.C113_B11_B.HM639204 15.0 9.0
C.PT.2008.X2381_C6.HQ236617 22.0 8.0
C.GM.1999.N005312.HQ385458 14.0 8.0
C.ZA.2008.1245045.HQ595742 30.0 6.0
C.ZA.2005.19157834_v1.HQ595743 17.0 7.0
C.ZA.2006.19738501.HQ595745 22.0 11.0
C.ZA.2007.20296368.HQ595746 9.0 6.0
C.ZA.2008.20721190.HQ595747 24.0 9.0
C.ZA.2008.20915593.HQ595749 20.0 10.0
C.ZA.2008.20927783.HQ595750 28.0 17.0
C.ZA.2009.20965238.HQ595751 17.0 15.0
C.ZA.2009.20970668.HQ595752 28.0 10.0
C.ZA.2009.21197826_v1.HQ595753 18.0 8.0
C.ZA.2009.21283649.HQ595756 21.0 13.0
C.ZA.2006.2833264.HQ595757 19.0 8.0
C.ZA.2007.2935054.HQ595758 22.0 7.0
C.ZA.2007.3514597.HQ595759 19.0 7.0
C.ZA.2009.3611665.HQ595760 26.0 6.0
C.ZA.2007.5456037.HQ595761 15.0 8.0
C.ZA.2007.20258279_v1.HQ595762 27.0 13.0
C.ZA.2009.21200845.HQ595765 15.0 7.0
C.ZA.2007.2969249.HQ595766 21.0 10.0
C.GB.2008.M320d_F9.HQ595787 23.0 12.0
C.GB.2008.M520c_B9.HQ595789 17.0 6.0
C.GB.2008.S315_D10.HQ595800 22.0 7.0
C.MW.2009.0404_A12.HQ595810 17.0 6.0
C.MW.2008.3009_A11.HQ595978 14.0 9.0
C.MW.2008.3404_A1.HQ596030 25.0 7.0
C.MW.2008.5807_A1.HQ596137 16.0 20.0
C.ZA.2009.21369737_G11_F2.HQ615941 20.0 11.0
C.ZA.2007.3545883_G1_E1.HQ615942 27.0 7.0
C.ZA.2007.20198102_E9_G1.HQ615944 19.0 12.0
C.ZA.2007.20104663_E11_D2.HQ615945 17.0 9.0
C.ZA.2008.21203310_G7_C3.HQ615946 17.0 6.0
C.ZA.2009.21492713_B11_E3.HQ615947 23.0 8.0
C.ZA.2005.18814602_H8_F3.HQ615948 24.0 8.0
C.ZA.2009.21502011F_12_E2.HQ615949 22.0 6.0
C.ZA.2007.19715820_A10_H2.HQ615950 20.0 4.0
C.ZA.2006.19707346_E8_C6.HQ615951 18.0 7.0
C.ZA.2005.19252094_A5_G2.HQ615953 11.0 11.0
C.ZA.2007.2891391_A2_E1.HQ615955 15.0 8.0
C.ZA.2009.21261106_C12_H2.HQ615956 18.0 9.0
C.ZA.2009.21399975_E2_B3.HQ615957 16.0 6.0
C.ZA.2005.19314479_A2_5.HQ615958 13.0 12.0
C.ZA.2009.21561324_D3_B5.HQ615961 8.0 8.0
C.MW.2008.703010479_D7.HQ615962 26.0 12.0
C.MW.2008.703010588_E7.HQ615963 23.0 9.0
C.MW.2008.703010632_A1.HQ615964 22.0 7.0
C.ZA.2008.705010528_G3.HQ615966 12.0 11.0
C.ZA.2008.706010471_F4.HQ615967 17.0 10.0
C.TZ.2008.707010562_G9.HQ615976 13.0 12.0
C.MW.2008.703010760_H9.HQ615982 24.0 7.0
C.ZA.2008.705010121_E9.HQ615983 11.0 7.0
C.MW.2008.702010118_C10.HQ615984 19.0 9.0
C.TZ.2000.142_F3_A5.HQ659584 17.0 8.0
C.TZ.2000.234_F1_1.HQ697934 21.0 7.0
C.TZ.2000.390_F1_B7.HQ697983 27.0 10.0
C.CN.2007.CNE106.HQ699985 22.0 11.0
C.CN.2006.CNE86_U.HQ699991 15.0 13.0
C.BE.1993.VI882.HQ912708 17.0 11.0
C.ZW.2009.C535_p2.JF680908 30.0 6.0
C.GB.2009.N341_p1.JF680927 17.0 13.0
C.CY.2007.CY203.JF683755 29.0 12.0
C.CY.2008.CY227.JF683776 11.0 12.0
C.CY.2008.CY228.JF683777 11.0 12.0
C.ZA.1989.pZAC_R3714.JN188292 9.0 12.0
C.ZA.2009.CA146_H3_3.JN681219 21.0 8.0
C.ZA.2008.CA327_D2_2.JN681220 14.0 8.0
C.ZA.2007.CA392_H2_6C.JN681221 26.0 5.0
C.ZA.2006.CAP266_2_00_E9_H6.JN681229 20.0 8.0
C.ZA.2007.CT072_56_7C.JN681232 17.0 7.0
C.ZA.2007.CT140_B6_12.JN681233 23.0 8.0
C.ZA.2007.CT431_G6_6C.JN681234 17.0 11.0
C.ZA.2007.CT823_B6_1.JN681236 14.0 12.0
C.ZA.2008.CT885_H3_2C.JN681237 21.0 7.0
C.ZA.2008.CT966_E1_7C.JN681238 17.0 6.0
C.ZA.2008.CT977_69_12.JN681239 27.0 7.0
C.ZA.2008.KO426_T78_10C.JN681241 23.0 11.0
C.ZA.2008.KO_756_38_12.JN681243 15.0 6.0
C.ZA.2008.KO_870_C2_10C.JN681244 16.0 8.0
C.ZA.2008.ME067_A10_15.JN681245 22.0 11.0
C.ZA.2007.S0431_C1_1C.JN681246 19.0 12.0
C.ZA.2008.SO186_H6_5C.JN681247 14.0 12.0
C.ZA.2008.SO405_T24_5C.JN681248 21.0 7.0
C.ZA.2008.SO706_T10b_3C.JN681249 30.0 9.0
C.ZA.2007.SO722_G4_16.JN681250 22.0 4.0
C.ZA.2007.SO_225_H11_12C.JN681252 12.0 6.0
C.ZA.2008.TRP290_2_00_23_6.JN681253 20.0 8.0
C.ZA.2008.TRP292_2_00_12_4.JN681254 30.0 10.0
C.ZA.2008.TRP307_2_00_24_1.JN681255 21.0 8.0
C.ZA.2008.TRP310_2_00_20_2.JN681256 18.0 5.0
C.ZA.2009.TRP343_2_00_21_2.JN681257 25.0 6.0
C.ZA.2009.TRP347_2_00_B1_1.JN681258 23.0 9.0
C.ZA.2009.TRP363_2_00_10_3.JN681259 24.0 6.0
C.ZA.2007.BP00002_RH01.JN687694 9.0 12.0
C.ZA.2007.BP00008_RH01.JN687706 24.0 6.0
C.ZA.2007.BP00010_RH01.JN687718 25.0 9.0
C.ZA.2008.BP00018_RH01.JN687728 27.0 12.0
C.ZA.2008.BP00023_RH02.JN687730 23.0 7.0
C.ZA.2008.BP00025_RH02.JN687731 20.0 7.0
C.ZA.2007.BP00029_RH01.JN687735 9.0 7.0
C.ZA.2007.BP00035_RH01.JN687736 23.0 11.0
C.BR.2007.BP00040_RH01.JN687737 33.0 19.0
C.ZA.2006.BP00031_env.JN687821 13.0 12.0
C.BR.2002.02BR2022.JN692434 35.0 10.0
C.ZM.2007.235080.JN977604 16.0 8.0
C.MW.2002.329MW_BF2002.JN983803 19.0 8.0
C.MW.2002.591MW_BF2002.JN983804 9.0 9.0
C.MW.2002.703MW_BF2002.JN983805 27.0 7.0
C.ZA.2007.CT349_39_16.JQ061131 13.0 9.0
C.ZA.2008.330_A1.JQ777111 20.0 6.0
C.MW.2009.703010256.e1.JQ779074 27.0 6.0
C.MW.2007.702010141.e10.JQ779286 29.0 13.0
C.ZA.2009.DEMC09ZA008.JX140667 18.0 7.0
C.ZA.2009.DEMC09ZA009.JX140668 23.0 4.0
C.ZM.2006.ZM1072M_16AUG06_PL015.JX213352 21.0 10.0
C.ZM.2007.ZM1464M_10MAR07_PL170.JX213359 28.0 13.0
C.ZM.2002.ZM211F_5JUL02_PL002.JX213375 13.0 7.0
C.ZM.2003.ZM237M_29JUL03_PL016.JX213387 29.0 6.0
C.ZM.2004.ZM267F_29JUN04_PL17A.JX213405 19.0 8.0
C.ZM.2005.ZM282M_3MAR05_PB020.JX213416 27.0 6.0
C.ZM.2005.ZM284M_9APR05_PL001.JX213435 18.0 7.0
C.ZM.2005.ZM289M_19MAY05_PL010.JX213443 14.0 6.0
C.ZM.2005.ZM297M_9JUN05_PL03B.JX213454 20.0 6.0
C.ZM.2007.ZM503F_9FEB07_PL100.JX213464 14.0 12.0
C.ZM.2003.ZM247M_1NOV03_PB12.JX239329 25.0 14.0
C.ZM.2006.ZM282F_12APR06_PB11.JX239342 23.0 6.0
C.ZA.2000.CM2-AG2.JX845585 20.0 8.0
C.ZA.2000.CM3-C1.JX845592 18.0 6.0
C.ZA.2000.CM4-G6.JX845596 36.0 6.0
C.ZA.2000.CP4-K3.JX845599 12.0 7.0
C.ZA.2000.CP3-E2.JX845602 27.0 6.0
C.ZA.2000.CM1-AJ6.JX845604 24.0 7.0
C.ZA.2000.CP1-B2.JX845608 18.0 12.0
C.ZA.2000.CM5-A1.JX845611 16.0 6.0
C.ZA.2000.CP5-D1.JX845612 21.0 6.0
C.ZA.2007.C.705010067.S.0dps.e1.JX972931 15.0 6.0
C.ZA.2007.C.705010162.S.0dps.e1.JX972986 19.0 7.0
C.ZA.2007.C.705010185.S.0dps.e1.JX973075 22.0 8.0
C.ZA.2007.C.705010198.S.0dps.e14.JX973171 23.0 9.0
C.MW.2007.CH0047.s.e4.KC148637 19.0 15.0
C.MW.2007.CH0275.s.e1.KC149470 20.0 14.0
C.BW.2004.1811_B3_23.KC154012 16.0 9.0
C.BW.2005.2865_A11_12.KC154013 23.0 6.0
C.BW.2005.3312_D6_2.KC154014 22.0 8.0
C.BW.2006.3603_C11_13.KC154015 30.0 15.0
C.ZA.2008.CA240_A5_5.KC154016 13.0 10.0
C.ZA.2008.CAP304_2_00_F6_6.KC154018 7.0 8.0
C.ZA.2008.CAP306_2_00_F9_1.KC154019 29.0 7.0
C.ZA.2008.CAP308_2_00_E11_35.KC154020 26.0 11.0
C.ZA.2008.CAP311_2_00_G5_1.KC154021 10.0 6.0
C.ZA.2008.CAP323_2_00_B6_45.KC154023 16.0 7.0
C.ZA.2008.CAP326_2_00_D9_2.KC154024 19.0 14.0
C.ZA.2008.CAP330_2_00_F2_41.KC154025 23.0 8.0
C.ZA.2009.CAP340_2_00_B3_16.KC154026 23.0 6.0
C.ZA.2009.CAP341_2_00_C10_18.KC154027 10.0 5.0
C.ZA.2010.CAP382_2_00_D7_19.KC154028 15.0 7.0
C.MW.2008.702010293_CH293.w8a.KC156216 33.0 9.0
C.MW.2010.4058_CSF_Visit1_amplicon1.KC186165 16.0 10.0
C.MW.2009.4015_CSF_Visit1_amplicon1.KC186237 13.0 6.0
C.MW.2009.4017_CSF_Visit1_amplicon1.KC186271 15.0 8.0
C.MW.2009.4048_CSF_Visit1_amplicon1.KC186308 26.0 8.0
C.MW.2009.4034_CSF_Visit1_amplicon1.KC186349 24.0 11.0
C.MW.2009.4041_CSF_Visit_1_amplicon1.KC186388 14.0 8.0
C.MW.2010.4061_CSF_Visit1_amplicon1.KC186421 13.0 12.0
C.MW.2009.4037_CSF_Visit1_amplicon1.KC186457 17.0 11.0
C.MW.2010.4059_CSF_Visit1_amplicon11.KC186498 19.0 7.0
C.MW.2010.4056_CSF_Visit1_amplicon1.KC186577 16.0 7.0
C.MW.2009.4027_CSF_Visit_1_amplicon1.KC186611 10.0 13.0
C.MW.2009.3009_CSF_Visit_1_amplicon10.KC186650 11.0 6.0
C.MW.2009.4013_CSF_Visit1_amplicon12.KC186693 16.0 6.0
C.MW.2009.4028_CSF_Visit1_amplicon1.KC186771 18.0 7.0
C.MW.2009.4008_CSF_Visit1_amplicon10a.KC186814 24.0 9.0
C.MW.2009.4014_CSF_Visi1_amplicon18.KC186893 18.0 8.0
C.MW.2009.4002_CSF_Visit_1_amplicon10.KC186934 11.0 11.0
C.MW.2009.3002_CSF_Visit_1_amplicon11.KC186976 29.0 5.0
C.MW.2009.4045_CSF_Visit1_amplicon1.KC187022 18.0 12.0
C.MW.2009.4046_CSF_Visit1_amplicon1.KC187067 11.0 6.0
C.MW.2009.4007_CSF_Visit1_amplicon1.KC187107 13.0 16.0
C.MW.2009.4004_CSF_Visit1_amplicon1.KC187145 21.0 12.0
C.MW.2009.4016_CSF_Viist1_amplicon11.KC187179 24.0 8.0
C.MW.2010.4055_CSF_Visit1_amplicon13.KC187247 20.0 6.0
C.MW.2010.3040_CSF_Visit_1_amplicon1.KC187280 30.0 5.0
C.MW.2009.4001_CSF_Visit_1_amplicon12.KC187314 23.0 8.0
C.MW.2009.3006_CSF_Visit_1_amplicon1.KC187349 22.0 6.0
C.MW.2009.4032_CSF_Visit1_amplicon1.KC187374 14.0 12.0
C.MW.2009.4026_CSF_Visit1_amplicon1.KC187417 15.0 5.0
C.MW.2009.4049_CSF_Visit1_amplicon10.KC187461 13.0 11.0
C.MW.2010.3032_CSF_Visit_1_amplcion14.KC187499 6.0 8.0
C.MW.2009.4030_CSF_Visit1_amplicon1.KC187538 18.0 6.0
C.MW.2009.3017_CSF_Visit_1_amplicon10.KC187577 19.0 5.0
C.MW.2009.4039_CSF_Visit1_amplicon2.KC187611 27.0 13.0
C.MW.2010.3036_CSF_Visit_1_amplicon11.KC187627 27.0 16.0
C.MW.2009.4031_CSF_Visit1_amplicon10.KC187662 13.0 10.0
C.MW.2009.703010505_w100_A10.KC247375 15.0 6.0
C.MW.2010.052_1168_I_A2.KC634109 25.0 7.0
C.MW.2010.052_1168_P_A1.KC634136 11.0 7.0
C.MW.2009.052_2899_I_A7.KC634164 16.0 12.0
C.MW.2009.052_2899_P_A4.KC634184 16.0 8.0
C.CN.2010.CNGX752_R1.KC807912 16.0 14.0
C.MW.2005.3003_2_A11.KC862610 20.0 6.0
C.MW.2005.3004_2_A10.KC862627 13.0 12.0
C.MW.2005.3011_1_B7.KC862648 27.0 9.0
C.MW.2005.3012_1_D5.KC862666 18.0 9.0
C.MW.2005.3022_2_A2.KC862690 17.0 7.0
C.MW.2005.3025_2_A3.KC862709 28.0 11.0
C.MW.2005.3026_2_A2.KC862732 27.0 10.0
C.MW.2005.3027_2_A3.KC862752 28.0 10.0
C.MW.2005.3029_2_A12.KC862774 20.0 9.0
C.MW.2005.3034_2_A3.KC862809 24.0 6.0
C.MW.2005.3036_1_C10.KC862828 22.0 12.0
C.MW.2005.3037_1.KC862848 17.0 10.0
C.MW.2005.3039_1.KC862875 23.0 9.0
C.MW.2005.3040_2_A1.KC862891 33.0 6.0
C.MW.2005.3041_1.KC862912 21.0 13.0
C.MW.2005.3044_1.KC862949 19.0 5.0
C.MW.2005.3045_2_B10.KC862967 34.0 12.0
C.MW.2005.3048_1_A10.KC862986 19.0 8.0
C.MW.2005.3049_1.KC863009 20.0 9.0
C.MW.2005.3050_1_A7.KC863032 21.0 5.0
C.ZA.2007.34_A10.KC863053 30.0 18.0
C.MW.1996.C030B6.KC863092 27.0 8.0
C.MW.1996.C034A3.KC863108 25.0 9.0
C.MW.1996.C059-2A2.KC863126 18.0 5.0
C.MW.1996.C061A7.KC863145 17.0 7.0
C.MW.1996.C120-3A3.KC863178 11.0 6.0
C.ZA.2001.C.ZA.01.Du114-A10.KC863201 20.0 13.0
C.ZA.2003.C.ZA.x.DU246-D1.KC863215 10.0 7.0
C.ZA.2003.C.x.03.DU10-E2.KC863239 19.0 6.0
C.ZA.2006.C.x.06.CF04-A2.KC863324 21.0 12.0
C.ZA.2006.C.x.06.CF05-H4.KC863361 10.0 6.0
C.ZA.2006.C.x.06.CF08-A12.KC863362 21.0 17.0
C.ZA.2007.C.x.07.CF10-A4.KC863583 23.0 11.0
C.ZA.2007.C.x.07.CF13-A2.KC863599 19.0 8.0
C.ZA.2007.C.x.07.CF17-A12.KC863613 18.0 8.0
C.ZA.2007.C.x.07.CF21-A11.KC863633 20.0 7.0
C.CN.2010.YNFL19.KC870038 25.0 13.0
C.ZA.2007.704010124_E6.KC894117 17.0 20.0
C.ZA.2007.705010154_E4.KC894120 20.0 12.0
C.ZA.2007.705010223_F2.KC894123 25.0 12.0
C.MW.1996.C047_H7_3B.KC894128 14.0 7.0
C.MW.1996.C083_B7_3B.KC894130 18.0 7.0
C.MW.1996.C111_H2.KC894132 20.0 13.0
C.MW.2005.3036_2_D2.KC894383 23.0 9.0
C.BW.2006.B005018-8_F6.3.KF114881 25.0 5.0
C.BW.2007.B005582-7_G7.8.KF114882 22.0 9.0
C.ZA.2008.CAP327.2.00_C6.37.KF114885 20.0 10.0
C.ZA.2009.CAP331.2.00_D7.39.KF114886 14.0 9.0
C.ZA.2009.CAP332.2.00_C10.1.KF114887 25.0 7.0
C.ZA.2010.CAP378.2.00_D2.5.KF114888 23.0 6.0
C.ZA.2007.CT184_D3_15.KF114889 13.0 9.0
C.ZA.2009.CT565_C7.48.KF114890 22.0 6.0
C.ZA.2009.Ko243_H6.3.KF114892 33.0 16.0
C.ZA.2008.Me178_G6.16.KF114893 28.0 11.0
C.ZA.2008.SO032_A2.8-1.KF114894 11.0 6.0
C.US.2011.17CB2_4D12.KF526207 22.0 10.0
C.MW.2008.4419_301.KF527081 17.0 7.0
C.ZM.2009.DEMC09ZM004.KF716466 18.0 13.0
C.ZM.2011.DEMC11ZM006.KF716467 22.0 7.0
C.ZA.2009.MSM001.KF725883 16.0 7.0
C.ZA.2009.MSM002.KF725884 21.0 9.0
C.ZA.2009.MSM003.KF725885 26.0 10.0
C.ZA.2009.MSM004.KF725886 11.0 9.0
C.ZA.2009.MSM011.KF725889 12.0 8.0
C.ZA.2009.MSM012.KF725890 16.0 9.0
C.ZA.2009.MSM014.KF725891 14.0 5.0
C.ZA.2009.MSM015.KF725892 23.0 7.0
C.ZA.2009.MSM025.KF725895 16.0 15.0
C.ZA.2009.MSM029.KF725896 23.0 5.0
C.ZA.2009.MSM034.KF725897 17.0 7.0
C.ZA.2009.MSM041.KF725900 19.0 13.0
C.ZA.2009.MSM042.KF725901 35.0 9.0
C.ZA.2009.MSM052.KF725903 22.0 12.0
C.ZA.2009.MSM061.KF725908 15.0 11.0
C.ZA.2009.MSM062.KF725909 22.0 8.0
C.ZA.2009.MSM063.KF725910 32.0 8.0
C.ZA.2009.MSM064.KF725911 17.0 4.0
C.ZA.2009.MSM065.KF725912 32.0 6.0
C.ZA.2009.MSM068.KF725914 21.0 4.0
C.ZA.2009.MSM077.KF725917 17.0 10.0
C.ZA.2009.MSM086.KF725921 11.0 12.0
C.ZA.2010.MSM114.KF725926 35.0 6.0
C.ZA.2010.MSM115.KF725927 26.0 5.0
C.ZA.2010.MSM118.KF725928 17.0 9.0
C.ZA.2010.MSM126.KF725929 18.0 9.0
C.ZA.2010.MSM129.KF725930 23.0 8.0
C.ZA.2010.MSM131.KF725931 13.0 4.0
C.ZA.2010.MSM138.KF725933 10.0 8.0
C.ZA.2010.MSM146.KF725934 7.0 7.0
C.ZA.2010.MSM150.KF725935 27.0 6.0
C.ZA.2010.MSM151.KF725936 23.0 11.0
C.ZA.2010.MSM161.KF725937 16.0 10.0
C.ZA.2010.MSM162.KF725938 23.0 8.0
C.ZA.2010.MSM168.KF725942 18.0 9.0
C.ZA.2010.MSM179.KF725944 20.0 11.0
C.ZA.2010.MSM190.KF725948 26.0 14.0
C.ZA.2010.MSM202.KF725949 19.0 14.0
C.ZA.2010.MSM209.KF725952 11.0 8.0
C.ZA.2010.MSM211.KF725953 11.0 9.0
C.ZA.2010.MSM212.KF725954 20.0 8.0
C.ZA.2010.MSM213.KF725955 24.0 6.0
C.ZA.2010.MSM217.KF725956 24.0 5.0
C.ZA.2010.MSM218.KF725957 28.0 15.0
C.ZA.2010.MSM219.KF725958 21.0 9.0
C.ZA.2010.MSM223.KF725959 9.0 8.0
C.ZA.2010.MSM224.KF725960 18.0 13.0
C.ZA.2010.MSM226.KF725961 19.0 6.0
C.ZA.2010.MSM227.KF725962 24.0 8.0
C.ZA.2010.MSM228.KF725963 23.0 11.0
C.ZA.2010.MSM231.KF725964 20.0 11.0
C.ZA.2010.MSM234.KF725966 26.0 9.0
C.ZA.2010.MSM239.KF725968 22.0 7.0
C.ZA.2010.MSM240.KF725969 18.0 8.0
C.ZA.2010.MSM242.KF725971 17.0 11.0
C.ZA.2010.MSM247.KF725975 16.0 7.0
C.ZA.2010.MSM248.KF725976 16.0 6.0
C.ZA.2010.MSM253.KF725979 30.0 8.0
C.ZA.2010.MSM261.KF725984 16.0 7.0
C.ZA.2010.MSM264.KF725987 14.0 21.0
C.ZA.2010.MSM267.KF725989 22.0 5.0
C.ZA.2010.MSM268.KF725990 20.0 9.0
C.ZA.2010.MSM274.KF725994 26.0 9.0
C.ZA.2010.MSM275.KF725995 17.0 6.0
C.ZA.2010.MSM277.KF725996 19.0 9.0
C.ZA.2010.MSM279.KF725997 22.0 7.0
C.ZA.2010.MSM280.KF725998 20.0 9.0
C.ZA.2010.MSM281.KF725999 31.0 5.0
C.ZA.2010.MSM282.KF726000 28.0 7.0
C.ZA.2010.MSM283.KF726001 20.0 12.0
C.ZA.2010.MSM297.KF726010 18.0 8.0
C.ZA.2010.MSM298.KF726011 11.0 11.0
C.ZA.2010.MSM300.KF726013 16.0 7.0
C.ZA.2010.MSM301.KF726014 20.0 8.0
C.ZA.2010.MSM311.KF726022 15.0 6.0
C.ZA.2010.MSM321.KF726025 22.0 11.0
C.IN.2004.C.IN.04.NIRT379.1.KF766537 8.0 7.0
C.IN.2005.C.IN.05.NIRT333.1.KF766540 22.0 9.0
C.CN.2007.07CNYN328.KF835515 16.0 7.0
C.NP.2011.11NP003.KJ158421 20.0 14.0
C.NP.2011.11NP010.KJ158425 20.0 14.0
C.NP.2011.11NP014.KJ158426 20.0 14.0
C.NP.2011.11NP065.KJ158432 20.0 14.0
C.NP.2011.11NP069.KJ158434 20.0 14.0
C.NP.2011.11NP080.KJ158435 20.0 14.0
C.NP.2011.11NP093.KJ158439 20.0 14.0
C.NP.2011.11NP102.KJ158440 20.0 14.0
C.NP.2011.11NP015.KJ541837 20.0 14.0
C.NP.2011.11NP074.KJ541840 20.0 14.0
C.NP.2011.11NP075.KJ541841 20.0 14.0
C.NP.2011.11NP082.KJ541844 20.0 14.0
C.NP.2011.11NP095.KJ541846 20.0 14.0
C.NP.2011.11NP103.KJ541847 20.0 14.0
C.NP.2011.11NP104.KJ541848 20.0 17.0
C.ZM.2011.DEMC11ZM003.KP109494 8.0 9.0
C.ZM.2011.DEMC11ZM005.KP109495 12.0 9.0
C.ZM.2011.DEMC11ZM008.KP109496 13.0 10.0
C.ZA.2012.DEMC12ZA087.KP109516 14.0 6.0
C.ZA.2012.DEMC12ZA096.KP109517 23.0 8.0
C.MW.2007.DEMC07MW001.KP109520 21.0 8.0
C.MW.2008.DEMC08MW004.KP109522 16.0 9.0
C.MW.2009.DEMC09MW006.KP109523 20.0 5.0
C.MW.2009.DEMC09MW007.KP109524 20.0 6.0
C.MW.2009.DEMC09MW008.KP109525 20.0 11.0
C.MW.2009.DEMC09MW009.KP109526 16.0 22.0
C.MW.2009.DEMC09MW010.KP109527 19.0 6.0
C.SE.2007.SE600108.KP411830 26.0 6.0
C.SE.2007.SE600122.KP411832 25.0 8.0
C.SE.2008.SE600210.KP411833 18.0 13.0
C.SE.2010.SE600412.KP411837 21.0 9.0
C.ZM.2009.Z331M_18Apr09_PL_NFLG_SGA10.KR820314 15.0 6.0
C.ZM.2009.Z3576F_28Mar09_PL_NFLG_SGA1.KR820324 17.0 11.0
C.ZM.2009.Z3576M_18Apr09_PL_NFLG_SGA10.KR820326 36.0 16.0
C.ZM.2009.Z3618F_11Jul09_PL_NFLG_SGA1.KR820341 18.0 6.0
C.ZM.2009.Z3618M_18Jun09_PL_NFLG_SGA1.KR820358 24.0 8.0
C.ZM.2009.Z3678F_23Sep09_PL_NFLG_SGA1.KR820367 7.0 13.0
C.ZM.2009.Z3678M_17Sep09_PL_NFLG_SGA10.KR820385 6.0 14.0
C.ZM.2010.Z4248F_11Jun10_PL_NFLG_SGA1.KR820394 32.0 6.0
C.ZM.2010.Z4248M_4Jun10_PL_NFLG_SGA1.KR820415 18.0 12.0
C.BW.2014.bcpp_00030_amp2.KR861257 22.0 10.0
C.BW.2014.bcpp_00048_amp2.KR861259 20.0 5.0
C.BW.2014.bcpp_00090_amp2.KR861264 25.0 6.0
C.BW.2014.bcpp_00127_amp2.KR861269 20.0 9.0
C.BW.2013.bcpp_00147_amp2.KR861270 16.0 6.0
C.BW.2014.bcpp_00155_amp2.KR861271 19.0 6.0
C.BW.2014.bcpp_00166_amp2.KR861273 21.0 6.0
C.BW.2014.bcpp_00180_amp2.KR861276 19.0 7.0
C.BW.2013.bcpp_00192_amp2.KR861279 24.0 7.0
C.BW.2014.bcpp_00201_amp2.KR861280 22.0 11.0
C.BW.2014.bcpp_00204_amp2.KR861281 37.0 11.0
C.BW.2014.bcpp_00207_amp2.KR861282 25.0 7.0
C.BW.2014.bcpp_00211_amp2.KR861283 22.0 12.0
C.BW.2014.bcpp_00395_amp2.KR861302 18.0 9.0
C.BW.2014.bcpp_00403_amp2.KR861304 35.0 13.0
C.BW.2014.bcpp_00460_amp2.KR861308 19.0 8.0
C.BW.2012.mpp_00037_amp2.KR861311 24.0 11.0
C.BW.2011.mpp_00038_amp2.KR861312 12.0 9.0
C.BW.2010.mpp_00063_amp2.KR861313 20.0 8.0
C.BW.2011.mpp_00088_amp2.KR861314 16.0 6.0
C.BW.2010.mpp_00115_amp2.KR861315 24.0 12.0
C.BW.2010.mpp_00117_amp2.KR861316 22.0 9.0
C.BW.2010.mpp_00120_amp2.KR861317 23.0 11.0
C.BW.2012.mpp_00144_amp2.KR861319 7.0 13.0
C.BW.2011.mpp_00145_amp2.KR861320 13.0 7.0
C.BW.2011.mpp_00157_amp2.KR861321 30.0 6.0
C.BW.2011.mpp_00160_amp2.KR861322 29.0 6.0
C.BW.2011.mpp_00168_amp2.KR861323 27.0 14.0
C.BW.2011.mpp_00188_amp2.KR861324 13.0 9.0
C.BW.2010.mpp_00197_amp2.KR861325 27.0 12.0
C.BW.2010.mpp_00205_amp2.KR861326 23.0 6.0
C.BW.2012.mpp_00219_amp2.KR861327 25.0 9.0
C.BW.2013.mpp_00238_amp2.KR861328 14.0 12.0
C.BW.2010.mpp_00241_amp2.KR861329 19.0 10.0
C.BW.2011.mpp_00259_amp2.KR861330 17.0 5.0
C.BW.2010.mpp_00270_amp2.KR861331 33.0 10.0
C.BW.2011.mpp_00286_amp2.KR861332 19.0 6.0
C.BW.2010.mpp_00307_amp2.KR861333 17.0 9.0
C.BW.2011.mpp_00321_amp2.KR861334 15.0 10.0
C.BW.2011.mpp_00323_amp2.KR861335 26.0 9.0
C.BW.2011.mpp_00354_amp2.KR861336 29.0 5.0
C.BW.2010.mpp_00361_amp2.KR861337 20.0 7.0
C.BW.2010.mpp_00363_amp2.KR861338 7.0 16.0
C.BW.2011.mpp_00373_amp2.KR861339 14.0 12.0
C.BW.2010.mpp_00380_amp2.KR861340 17.0 9.0
C.BW.2011.mpp_00437_amp2.KR861341 17.0 15.0
C.BW.2011.mpp_00454_amp2.KR861342 33.0 12.0
C.BW.2011.mpp_00456_amp2.KR861343 19.0 8.0
C.BW.2012.mpp_00478_amp2.KR861344 28.0 6.0
C.BW.2010.mpp_00489_amp2.KR861345 21.0 6.0
C.KE.2004.04KE344827V3.KT022362 20.0 10.0
C.KE.2004.04KE585573V2.KT022366 34.0 7.0
C.KE.2005.05KE369195V4.KT022371 11.0 5.0
C.DE.2010.622166.KT124786 20.0 6.0
C.ZA.2008.503_00885_10.KT183056 17.0 8.0
C.ZA.2009.503_01244_10.KT183068 17.0 9.0
C.ZA.2008.503_01918_A10.KT183078 27.0 19.0
C.ZA.2007.503_02051_1.KT183084 16.0 10.0
C.ZA.2009.503_02869_RH10.KT183114 15.0 9.0
C.ZA.2008.503_05780_1.KT183150 20.0 8.0
C.ZA.2008.503_10230_16.KT183250 19.0 9.0
C.ZA.2007.503_11441_B1.KT183271 17.0 10.0
C.ZA.2003.503_14197_T1.KT183301 23.0 6.0
C.ES.2014.ARP1198.KT276258 11.0 6.0
C.BR.2010.10BR_MG040.KT427674 17.0 9.0
C.BR.2010.10BR_MG037.KT427677 21.0 7.0
C.BR.2010.10BR_MG032.KT427678 16.0 10.0
C.BR.2010.10BR_PE023.KT427736 11.0 8.0
C.BR.2010.10BR_RJ103.KT427752 21.0 14.0
C.BR.2010.10BR_SP060.KT427800 26.0 9.0
C.BR.2010.10BR_SP041.KT427806 26.0 11.0
C.BR.2010.10BR_SP033.KT427810 14.0 12.0
C.BR.2010.10BR_SP025.KT427817 26.0 14.0
C.MW.2011.052_2173_P_A2.KT896551 13.0 10.0
C.US.2014.M0118v1d14-5M04-C5.KT982201 22.0 14.0
C.ZA.1999.ZA8119636.KU168308 9.0 8.0
C.ET.2008.ET122.KU319533 11.0 17.0
C.ET.2008.ET130.KU319537 18.0 7.0
C.ET.2008.ET148.KU319542 19.0 9.0
C.ET.2008.ET149.KU319543 22.0 12.0
C.ET.2008.ET150.KU319544 26.0 5.0
C.ET.2008.ET155.KU319546 32.0 7.0
C.ET.2008.ET165.KU319549 25.0 19.0
C.ET.2008.ET171.KU319551 25.0 6.0
C.PK.2014.DEMC14PK009.KU749412 14.0 13.0
C.ZA.2013.DEMC13ZA149.KU749416 23.0 7.0
C.ZA.2013.DEMC13ZA152.KU749417 22.0 9.0
C.ZM.2009.DEMC09ZM015.KU749426 18.0 9.0
C.KE.2011.093_KE.KU921722 15.0 6.0
C.KE.2011.282_KE.KU921743 18.0 6.0
C.KE.2011.525_KE.KU921807 31.0 8.0
C.KE.2011.650_KE.KU921827 19.0 11.0
C.IN.2015.NIRT001.KX069219 19.0 7.0
C.IN.2015.NIRT002.KX069220 23.0 14.0
C.IN.2015.NIRT003.KX069221 19.0 8.0
C.IN.2014.NIRT004.KX069222 14.0 8.0
C.IN.2015.NIRT005.KX069223 8.0 8.0
C.IN.2015.NIRT006.KX069224 16.0 7.0
C.IN.2015.NIRT007.KX069225 7.0 12.0
C.IN.2015.NIRT008.KX069226 13.0 6.0
C.IN.2011.NIRT009.KX069227 13.0 6.0
C.IN.2011.NIRT010.KX069228 21.0 11.0
C.BR.2009.2009SCNEUT46.KX181928 21.0 8.0
C.BR.2009.2009SCNEUT47.KX181929 20.0 15.0
C.BR.2009.2009SCNEUT48.KX181930 20.0 6.0
C.BR.2009.2009SCNEUT49.KX181931 16.0 13.0
C.BR.2009.2009SCNEUT50.KX181932 25.0 7.0
C.BR.2009.2009SCNEUT53.KX181934 19.0 8.0
C.BR.2009.2009SCNEUT54.KX181935 19.0 17.0
C.BR.2009.2009SCNEUT55.KX181936 12.0 11.0
C.BR.2009.2009SCNEUT56.KX181937 22.0 13.0
C.BR.2009.2009SCNEUT57.KX181938 23.0 9.0
C.BR.2009.2009SCNEUT58.KX181939 32.0 9.0
C.BR.2009.2009SCNEUT59.KX181940 20.0 9.0
C.BR.2009.2009SCNEUT60.KX181941 22.0 6.0
C.MW.2008.CH0848.3.d0017.10.02.KX216883 28.0 8.0
C.PK.2014.PK010.KX232603 19.0 13.0
C.NG.2010.10NG020523.KX389612 22.0 13.0
C.IN.2014.NIRT_ENV001.KX756600 19.0 7.0
C.IN.2014.NIRT_ENV002.KX756601 16.0 5.0
C.IN.2013.NIRT_ENV003.KX756602 16.0 6.0
C.IN.2014.NIRT_ENV004.KX756603 12.0 9.0
C.IN.2014.NIRT_ENV005.KX756604 12.0 11.0
C.IN.2014.NIRT_ENV006.KX756605 12.0 11.0
C.IN.2014.NIRT_ENV007.KX756606 19.0 17.0
C.IN.2014.NIRT_ENV008.KX756607 22.0 4.0
C.IN.2014.NIRT_ENV010.KX756609 14.0 16.0
C.IN.2013.NIRT_ENV011.KX756610 18.0 6.0
C.IN.2013.NIRT_ENV013.KX756612 15.0 7.0
C.IN.2013.NIRT_ENV014.KX756613 18.0 9.0
C.IN.2013.NIRT_ENV015.KX756614 27.0 10.0
C.IN.2013.NIRT_ENV017.KX756615 24.0 7.0
C.TZ.2005.CO0053V5.KX907338 31.0 9.0
C.TZ.2006.CO3278V6.KX907368 14.0 5.0
C.TZ.2006.CO3440V7.KX907375 13.0 13.0
C.TZ.2005.CO3672V4.KX907382 30.0 8.0
C.TZ.2005.CO3800V5.KX907385 22.0 6.0
C.TZ.2006.CO3892V6.KX907390 18.0 10.0
C.TZ.2006.CO3969V6.KX907391 20.0 17.0
C.TZ.2004.CO3979V3.KX907392 17.0 13.0
C.TZ.2004.CO6033V4.KX907394 24.0 6.0
C.TZ.2005.CO6106V5.KX907398 23.0 9.0
C.TZ.2006.CO6139V7.KX907399 15.0 10.0
C.TZ.2005.CO6647V5.KX907416 17.0 6.0
C.TZ.2004.CO6812V3.KX907422 13.0 6.0
C.TZ.2006.CO6847V7.KX907425 11.0 9.0
C.TZ.2003.CO6854V1.KX907426 19.0 7.0
C.TZ.2006.CO6911V7.KX907428 31.0 7.0
C.ZM.2007.Z1022M_14DEC07_B23.KX983732 13.0 6.0
C.ZM.2007.Z1023M_19OCT07_B5.KX983765 25.0 11.0
C.ZM.2006.Z1024F_2Dec06_3A4.KX983797 23.0 10.0
C.ZM.2007.Z1047M_24AUG07_B17.KX983831 7.0 4.0
C.ZM.2008.Z1781M_12FEB08_C1.KX983851 16.0 13.0
C.ZM.2007.Z1800M_21JUL07_E16.KX983891 11.0 11.0
C.MW.2008.CH455_SGA.5.01.KY111965 19.0 9.0
C.MW.2008.CH427.PL.011608.A2.1.KY112197 13.0 11.0
C.ZM.2002.13B.PB.103.KY229251 21.0 15.0
C.ZM.2001.13M.PB.2.KY229257 13.0 15.0
C.ZM.2002.1B.PB.52.KY229265 21.0 6.0
C.ZM.2002.18B.PL.2d.KY229291 20.0 4.0
C.ZM.2002.18M.PL.2603.KY229314 24.0 4.0
C.ZM.2002.14B.PB.307.KY229316 9.0 8.0
C.ZM.2002.2B.PB.101.KY229337 23.0 16.0
C.ZM.2002.2M.PB.2014.KY229347 23.0 19.0
C.ZM.2002.3B.PB.4.KY229356 29.0 9.0
C.ZM.2004.15B.PB.509.KY229379 11.0 13.0
C.ZM.2001.4B.PB.203.KY229391 24.0 6.0
C.ZM.2001.4M.PB.108.KY229397 24.0 6.0
C.ZM.2002.19B.PL.11.KY229414 13.0 11.0
C.ZM.2002.5B.PB.408.KY229434 17.0 10.0
C.ZM.2002.5M.PB.102.KY229450 11.0 10.0
C.ZM.2002.6B.PL.102.KY229460 23.0 9.0
C.ZM.2002.6M.PL.108.KY229472 32.0 6.0
C.ZM.2002.20B.PB.1.KY229510 16.0 9.0
C.ZM.2003.9B.PB.202.KY229542 24.0 6.0
C.ZM.2003.9M.PB.2801.KY229554 31.0 6.0
C.ZM.2003.17B.PB.31.KY229565 10.0 12.0
C.ZM.2004.10B.PB.102.KY229617 21.0 9.0
C.ZM.2004.11B.PL.1009.KY229633 38.0 6.0
C.ZM.2004.11M.PL.1103.KY229639 27.0 6.0
C.ZM.2004.23B.PB.3148.KY229650 24.0 9.0
C.ZM.2004.23M.PB.2906.KY229661 23.0 9.0
C.ZM.2001.22B.PB.801.KY229671 20.0 6.0
C.ZM.2002.22M.PB.3620.KY229675 23.0 9.0
C.ES.2015.100_118.KY496624 18.0 6.0
C.BW.2000.DEMC00BW013.KY658705 16.0 7.0
C.BW.2000.DEMC00BW014.KY658706 18.0 6.0
C.IN.2015.SC007.KY713228 19.0 10.0
C.IN.2015.SC013.KY713230 18.0 7.0
C.IN.2015.SC015.KY713231 22.0 7.0
C.IN.2015.SC022.KY713233 24.0 14.0
C.IN.2015.SC085.KY713235 23.0 13.0
C.IN.2015.SHE001.KY713236 23.0 9.0
C.IN.2011.NAB016.KY929361 12.0 9.0
C.IN.2011.NAB033.KY929362 30.0 5.0
C.IN.2011.NAB046.KY929363 14.0 6.0
C.IN.2011.NAB062.KY929365 17.0 6.0
C.IN.2011.NAB063.KY929366 17.0 10.0
C.IN.2012.NAB120.KY929369 24.0 9.0
C.IN.2012.NAB122.KY929370 22.0 13.0
C.ES.2015.100595.KY989952 10.0 6.0
C.UG.1990.UG268A2.L22948 27.0 6.0
C.DJ.1991.DJ373A.L23065 19.0 6.0
C.GB.2013.13592_1_23.3.MF109366 11.0 0.0
C.GB.2013.13592_1_24.3.MF109367 9.0 0.0
C.GB.2013.13592_1_5.3.MF109389 11.0 0.0
C.GB.2014.13612_1_29.3.MF109412 11.0 0.0
C.GB.2014.13659_1_46.3.MF109435 11.0 0.0
C.GB.2014.13659_1_48.3.MF109437 11.0 0.0
C.GB.2014.13659_1_53.3.MF109441 11.0 0.0
C.GB.2013.13774_1_82.3.MF109504 11.0 0.0
C.GB.2014.14535_1_12.4.MF109513 10.0 0.0
C.GB.2014.14535_1_25.3.MF109522 11.0 0.0
C.GB.2014.14535_1_8.3.MF109535 9.0 0.0
C.GB.2014.14592_1_43.5.MF109539 11.0 0.0
C.GB.2014.14592_1_63.3.MF109557 11.0 0.0
C.GB.2014.14592_1_69.3.MF109563 11.0 0.0
C.GB.2014.14667_1_30.3.MF109591 11.0 0.0
C.GB.2014.14667_1_31.3.MF109592 11.0 0.0
C.GB.2013.14667_1_32.4.MF109593 8.0 0.0
C.GB.2014.14667_1_39.4.MF109599 11.0 0.0
C.GB.2014.14727_1_41.4.MF109606 10.0 0.0
C.GB.2014.14727_1_42.3.MF109607 10.0 0.0
C.GB.2014.14727_1_49.3.MF109612 11.0 0.0
C.GB.2014.14727_1_54.7.MF109617 10.0 0.0
C.GB.2013.15171_1_38.3.MF109670 8.0 0.0
C.GB.2013.15171_1_43.3.MF109676 11.0 0.0
C.GB.2013.15228_1_46.3.MF109684 11.0 0.0
C.GB.2013.15228_1_57.3.MF109695 11.0 0.0
C.GB.2013.15228_1_68.4.MF109706 11.0 0.0
C.GB.2013.15228_1_69.3.MF109707 11.0 0.0
C.ZA.2009.CM019P_SGA02.MF284922 25.0 19.0
C.ZA.2009.CM021C_SGA04.MF284939 18.0 5.0
C.ZA.2009.CM029C_SGA01.MF284954 30.0 6.0
C.ZA.2009.CM041P_SGA01.MF284960 17.0 6.0
C.ZA.2009.CM050C_SGA01.MF284964 22.0 6.0
C.ZA.2009.CM052C_SGA03B.MF284974 18.0 6.0
C.ZA.2009.CM089C_SGA01.MF284991 17.0 8.0
C.ZA.2009.CM112C_SGA01.MF285020 19.0 14.0
C.ZA.2009.CM132C_SGA01.MF285052 32.0 5.0
C.SE.2006.013ET.MF373134 31.0 8.0
C.SE.2006.014ET.MF373135 13.0 7.0
C.SE.2009.033ET.MF373146 11.0 4.0
C.SE.2010.041SE.MF373152 20.0 14.0
C.SE.2010.043SE.MF373154 28.0 5.0
C.SE.2011.053SE.MF373156 22.0 9.0
C.SE.2011.054ET.MF373157 19.0 6.0
C.SE.2011.055ER.MF373158 10.0 12.0
C.SE.2011.056IT.MF373159 20.0 11.0
C.SE.2011.061SO.MF373164 22.0 12.0
C.SE.2011.063BI.MF373166 29.0 7.0
C.SE.2012.066SE.MF373169 20.0 7.0
C.SE.2012.067SE.MF373170 22.0 10.0
C.SE.2012.068SE.MF373171 27.0 8.0
C.SE.2012.072SO.MF373175 17.0 6.0
C.SE.2012.074SE.MF373177 23.0 9.0
C.SE.2013.082SO.MF373184 28.0 9.0
C.SE.2013.085BI.MF373187 17.0 13.0
C.SE.2013.090ET.MF373192 19.0 6.0
C.SE.2014.091SE.MF373193 17.0 15.0
C.SE.2014.095CD.MF373197 19.0 9.0
C.SE.2014.096SE.MF373198 19.0 13.0
C.SE.2014.097SO.MF373199 21.0 9.0
C.SE.2015.100ET.MF373202 24.0 9.0
C.MW.2009.703011244.3.d0012.ipe015.3.1.MF500301 23.0 8.0
C.MW.2010.CH1754.3.d0014.ipe021_1.MF501101 18.0 12.0
C.MW.2008.CH0694_3_d0009_ipe018_300_15.MG897823 23.0 9.0
C.MW.2008.CH1012_3_d0011_ipe017_270_1.MG898887 23.0 6.0
C.ZA.2007.CH0152_3_d0026_ipe026_15_19.MG900587 29.0 10.0
C.TH.2014.2549734P000FL_Si.MG989567 9.0 13.0
C.SN.1996.5056135.MH705137 29.0 8.0
C.BG.2009.P_09_014.MH746230 18.0 8.0
C.BG.2009.S_09_276.MH746247 20.0 21.0
C.BG.2009.V_09_021.MH746248 22.0 20.0
C.IN.2015.RN15A11.MH899152 20.0 15.0
C.ZA.2013.HIV1_FR006_D1_CVL-1.MH933704 22.0 9.0
C.ZA.2014.HIV1_FR014_D7_plasma-1.MH933706 23.0 5.0
C.BR.2017.1HU-FURG-2017.MK041550 23.0 11.0
C.BR.2017.2HU-FURG-2017.MK041553 20.0 13.0
C.BR.2017.6HU-FURG-2017.MK041561 28.0 8.0
C.BR.2017.7HU-FURG-2017.MK041563 29.0 10.0
C.BR.2017.8HU-FURG-2017.MK041564 8.0 13.0
C.BR.2017.12HU-FURG-2017.MK041570 34.0 15.0
C.BR.2017.13HU-FURG-2017.MK041572 14.0 9.0
C.BR.2017.16HU-FURG-2017.MK041576 20.0 13.0
C.ZA.2010.CAP357_3101_034wpi_MN0005.MK205753 15.0 7.0
C.BW.2015.074-A-102-1-1_w0_18.MK457782 31.0 9.0
C.BW.2015.074-P-201-1-4_w0_30.MK457794 25.0 10.0
C.BW.2015.074-A-109-1-1_w0_276.MK458040 18.0 11.0
C.BW.2015.074-A-106-1-6_w0_307.MK458071 24.0 12.0
C.BW.2015.074-A-107-1-2_w24_342.MK458106 15.0 16.0
C.BW.2015.074-A-104-1-0_w0_353.MK458117 12.0 8.0
C.BW.2015.074-C-310-1-2_w65_383.MK458147 21.0 12.0
C.BW.2015.074-C-319-1-1_w74_393.MK458157 23.0 7.0
C.NP.2015.NP13.MK493076 19.0 7.0
C.NP.2015.NP20.MK493077 23.0 8.0
C.NP.2015.NP36.MK493079 16.0 8.0
C.IN.2011.AIIMS_619_11_2B.MK521804 31.0 15.0
C.ZA.2015.Pt3.1_S1051.MK643537 21.0 7.0
C.ZA.2014.Pt2.1_S1068.MK643550 13.0 6.0
C.ZA.2014.Pt4.2_S1086.MK643564 19.0 7.0
C.ZM.2006.PC063_M06s199.MK749242 17.0 9.0
C.ZA.2017.CAP287-W13.MN097648 32.0 10.0
C.ZA.2017.CAP288-B-W3.MN097654 31.0 10.0
C.ZA.2016.CAP302-B-W11.MN097661 29.0 8.0
C.ZA.2016.CAP316-B-W1.MN097669 18.0 10.0
C.ZA.2016.CAP336-B-W10.MN097680 21.0 12.0
C.ZA.2007.CH107_TF.MN202471 22.0 6.0
C.BE.2015.AN.MN485984 29.0 10.0
C.BE.2016.BO.MN486011 24.0 10.0
C.ZA.2014.ZA006EP1C7.MN611462 19.0 6.0
C.ZA.2014.ZA011EP4D1.MN611466 22.0 9.0
C.ZA.2015.ZA015EP3A8.MN611467 12.0 10.0
C.ZA.2014.DEMC14ZA175.MN703145 24.0 8.0
C.ZA.2014.DEMC14ZA177.MN703146 22.0 7.0
C.ZA.2014.DEMC14ZA180.MN703148 19.0 6.0
C.ZA.2014.DEMC14ZA181.MN703149 19.0 9.0
C.ZA.2014.DEMC14ZA182.MN703150 28.0 9.0
C.IN.2017.AIIMS704_70403.MN703343 23.0 6.0
C.IN.2017.AIIMS706_70607A.MN703351 20.0 7.0
C.IN.2018.AIIMS709_70912B.MN703360 26.0 9.0
C.IN.2016.AIIMS719_71901A.MN703367 21.0 11.0
C.IN.2018.AIIMS743_74311A.MN703391 27.0 9.0
C.KE.2010.20337v02_01.MN791494 29.0 7.0
C.TZ.2010.30190v01_01.MN791903 13.0 6.0
C.TZ.2012.30812v01_01.MN791934 28.0 11.0
C.ZM.2008.ZM1094F_04Jul2008_SC_10_N.MT194314 15.0 9.0
C.ZM.2009.ZM1123M_04Apr2009_1Y_10_E.MT194435 20.0 12.0
C.ZM.2007.ZM1124F_03Mar2007_1Y_10_E.MT194555 25.0 10.0
C.ZM.2007.ZM1165M_10Jan2007_1Y_10_E.MT194634 13.0 8.0
C.ZM.2011.ZM1658F_01Nov2011_1A_10_E.MT194772 35.0 4.0
C.ZM.2009.ZM1788F_02Dec2009_CC_10_E.MT194898 34.0 9.0
C.ZM.2013.ZM1808F_05Jan2013_1A_10_E.MT195034 19.0 9.0
C.ZM.2009.ZM2006M_13May2009_SC_10_N.MT195145 19.0 9.0
C.ZM.2007.ZM326M_17Feb2007_SC_10_N.MT195232 15.0 14.0
C.ZM.2012.ZM634F_11Jan2012_2A_11_E.HY.MT195316 25.0 5.0
C.ZM.2010.ZMN133M_03Dec2010_1A_10_E.MT195425 18.0 6.0
C.ZA.2014.DEMC14ZA176.MT222958 22.0 11.0
C.MW.1996.S031_S2_C11.MT227374 15.0 14.0
C.MW.1996.S101_B3_F2.MT227375 22.0 9.0
C.MW.1996.C061_B2_A3.MT227433 19.0 6.0
C.MW.1996.S146_B2_E7.MT227464 13.0 8.0
C.ZM.2006.235028_9Mar06_NFLG_TF_Con.MT347678 25.0 7.0
C.ZM.2010.235234_10Mar10_NFLG_TF_Con.MT347679 13.0 8.0
C.ZM.2008.305136_23Jul08_NFLG_TF_Con.MT347680 13.0 6.0
C.ZM.2010.305156_4Jun10_NFLG_TF_Con.MT347681 9.0 9.0
C.IN.2017.AIIMS731_73105b.MT366192 25.0 8.0
C.MW.2007.702010133g.MT395392 16.0 12.0
C.MW.2008.702010322g.MT395394 27.0 7.0
C.MW.2008.702010350g.MT395396 18.0 10.0
C.MW.2008.702010675g.MT395398 20.0 6.0
C.MW.2007.703010234g.MT395400 12.0 12.0
C.MW.2008.703010523g.MT395402 23.0 10.0
C.MW.2008.703010539g.MT395404 15.0 10.0
C.MW.2008.703010619g.MT395406 9.0 8.0
C.MW.2011.703011871g.MT395410 25.0 5.0
C.ZA.2008.704010486g.MT395412 8.0 15.0
C.ZA.2008.704010715g.MT395416 29.0 14.0
C.ZA.2008.705010303g.MT395418 20.0 6.0
C.ZA.2008.705010366g.MT395420 22.0 10.0
C.ZA.2008.705010381g.MT395422 31.0 9.0
C.ZA.2008.705010474g.MT395424 17.0 13.0
C.ZA.2008.705010614g.MT395426 20.0 13.0
C.ZA.2008.705010645g.MT395428 21.0 5.0
C.ZA.2008.705010661g.MT395430 16.0 12.0
C.ZA.2009.705010699g.MT395432 21.0 6.0
C.ZA.2009.705010801g.MT395434 11.0 7.0
C.ZA.2008.706010391g.MT395438 31.0 8.0
C.MW.2009.9112i.0.11.MT861427 22.0 14.0
C.MW.2009.9112m.22.MT861448 24.0 14.0
C.MW.2008.3915i.0.1.MT861575 20.0 10.0
C.RW.2005.R50M_175008_1.MT942712 19.0 8.0
C.RW.2008.R3137M_175072_1.MT942867 8.0 13.0
C.TZ.2011.30486v01_01.MW443187 16.0 6.0
C.TZ.2017.MNH-NV-09.NV09.2.MZ147147 30.0 11.0
C.TZ.2017.MNH-NV-21.NV21.1.MZ147163 14.0 6.0
C.TZ.2017.MNH-NV-24.NV24.1.MZ147164 19.0 16.0
C.TZ.2017.MNH-NV-36.NV36.4.MZ147169 30.0 8.0
C.RW.2019.PSF_80M_Con.MZ642273 27.0 13.0
C.BI.1991.BU910112.U39233 18.0 5.0
C.BR.1991.BR911513.U39234 23.0 10.0
C.BI.1991.BU910213.U39237 19.0 16.0
C.BI.1991.BU910316.U39239 15.0 9.0
C.BI.1991.BU910518.U39240 17.0 11.0
C.BI.1991.BU910430.U39241 16.0 16.0
C.BI.1991.BU910612.U39244 17.0 16.0
C.BI.1991.BU910717.U39245 24.0 10.0
C.BI.1991.BU910815.U39250 22.0 6.0
C.ET.1986.ETH2220.U46016 19.0 6.0
C.BR.1992.BR025-d.U52953 16.0 10.0
