# Supplementary material for: Contemporary HIV-1 consensus Env with AI-assisted redesigned hypervariable loops promote antibody binding
Source: Nat Commun. 2024 May 9;15:3924. doi: 10.1038/s41467-024-48139-x (PMC11082178; doi:10.1038/s41467-024-48139-x)
Supplement: Supplementary file 3 — Source Data [file 41467_2024_48139_MOESM3_ESM.zip › SourceData/figs14d.01_AE.2.pLDDT.txt]

#01_AE.2 pLDDT
i imsa ihxb2 unmodified hv_redesigned
0 33 031 43.8 45.83
1 34 032 62.43 60.8
2 35 033 82.15 83.62
3 38 034 92.51 93.48
4 39 035 93.84 95.16
5 40 036 95.35 96.35
6 41 037 94.44 95.87
7 42 038 93.55 95.36
8 43 039 90.63 92.98
9 44 040 87.58 89.68
10 45 041 82.33 86.47
11 46 042 87.6 90.43
12 47 043 86.74 89.37
13 48 044 88.81 91.48
14 49 045 91.94 93.49
15 50 046 92.11 93.12
16 51 047 93.97 94.82
17 52 048 92.5 92.71
18 53 049 92.45 92.1
19 54 050 92.59 92.64
20 55 051 91.97 90.68
21 56 052 92.48 90.42
22 57 053 86.57 84.38
23 58 054 86.07 83.88
24 59 055 81.19 79.81
25 60 056 75.3 73.43
26 61 057 67.27 64.42
27 62 058 59.5 53.74
28 63 059 56.13 49.01
29 64 060 53.5 44.88
30 65 061 54.03 39.3
31 66 062 50.7 45.6
32 67 063 50.38 43.42
33 68 064 48.39 43.68
34 69 065 56.96 50.85
35 70 066 63.68 60.48
36 71 067 72.01 64.13
37 72 068 71.7 68.58
38 73 069 69.39 66.47
39 74 070 62.15 60.9
40 75 071 56.9 54.85
41 76 072 59.3 53.37
42 77 073 67.04 61.42
43 78 074 74.74 67.37
44 79 075 76.03 68.79
45 80 076 66.83 64.66
46 81 077 64.58 62.09
47 82 078 57.85 59.86
48 83 079 52.72 52.49
49 84 080 56.84 60.62
50 85 081 62.41 67.87
51 86 082 70.35 75.8
52 87 083 83.75 87.38
53 88 084 84.63 88.18
54 89 085 90.91 92.44
55 90 086 92.08 92.93
56 91 087 89.73 91.37
57 92 088 89.81 91.07
58 93 089 92.95 93.71
59 94 090 94.56 95.79
60 95 091 95.97 96.72
61 96 092 97.06 97.64
62 97 093 97.89 98.49
63 98 094 97.92 98.38
64 99 095 97.06 97.97
65 100 096 96.73 97.79
66 101 097 95.87 97.12
67 102 098 97.28 97.8
68 103 099 97.12 97.55
69 104 100 97.67 97.67
70 105 101 97.82 97.97
71 106 102 96.58 96.88
72 107 103 95.21 94.79
73 108 104 95.3 94.28
74 109 105 93.78 94.38
75 110 106 91.44 91.69
76 111 107 90.76 89.67
77 112 108 88.96 89.84
78 113 109 87.66 88.46
79 114 110 85.77 86.02
80 115 111 83.85 84.82
81 116 112 83.51 83.83
82 117 113 81.62 82.59
83 118 114 79.22 80.88
84 119 115 80.89 82.22
85 120 116 82.02 85.1
86 121 117 81.64 83.19
87 122 118 79.33 83.6
88 123 119 84.69 88.58
89 124 120 87.8 91.46
90 125 121 88.68 91.77
91 126 122 87.91 92.03
92 127 123 82.17 87.84
93 128 124 80.28 86.74
94 129 125 83.47 89.12
95 130 126 86.6 90.12
96 131 127 86.58 89.9
97 132 128 89.3 92.05
98 133 129 91.26 93.82
99 134 130 92.92 95.03
100 135 131 91.86 94.26
101 136 132 87.55 91.24
102 137 133 82.87 86.88
103 138 134 78.31 84.22
104 139 135 69.34 76.91
105 140 136 65.3 76.11
106 141 137 56.42 65.06
107 142 138 50.37 63.79
108 143 139 44.8 63.39
109 144 140 40.5 -
110 145 141 39.61 -
111 146 142 35.89 -
112 147 142A 34.85 -
113 148 142B 32.69 -
114 158 142L 34.41 61.66
115 159 143 34.43 60.24
116 160 144 39.31 58.88
117 161 145 48.4 62.96
118 162 146 58.36 66.9
119 163 147 68.63 78.63
120 164 148 71.47 80.12
121 165 149 74.89 82.43
122 166 150 77.23 84.55
123 167 151 75.26 80.96
124 168 152 75.17 78.57
125 169 153 84.86 87.59
126 170 154 87.83 91.12
127 171 155 88.7 92.91
128 172 156 89.43 93.14
129 173 157 90.81 93.82
130 174 158 89.91 93.42
131 175 159 88.38 91.18
132 176 160 86.55 88.42
133 177 161 81.47 83.51
134 178 162 78.39 79.34
135 179 163 75.71 75.86
136 180 164 73.8 72.35
137 181 165 70.43 67.47
138 182 166 67.24 66.96
139 183 167 72.38 70.56
140 184 168 76.63 76.7
141 185 169 80.46 80.32
142 186 170 83.81 85.19
143 187 171 86.61 88.84
144 188 172 86.13 88.27
145 189 173 86.18 89.6
146 190 174 86.58 90.8
147 191 175 86.42 92.01
148 192 176 87.58 93.01
149 193 177 90.06 93.6
150 194 178 87.76 92.49
151 195 179 88.83 92.77
152 196 180 91.31 95.08
153 197 181 91.05 94.41
154 198 182 90.17 92.93
155 199 183 90.19 93.5
156 200 184 85.09 87.89
157 201 185 75.68 79.47
158 202 186 69.58 78.6
159 203 187 66.71 -
160 213 187J 64.41 -
161 214 188 71.78 83.06
162 215 189 84.64 89.52
163 216 190 91.61 94.91
164 217 191 92.84 95.03
165 218 192 90.77 94.02
166 219 193 89.76 93.44
167 220 194 85.16 88.34
168 221 195 80.94 83.88
169 222 196 80.98 85.8
170 223 197 71.63 74.51
171 224 198 72.02 75.03
172 225 199 75.31 78.79
173 226 200 82.87 85.85
174 227 201 88.83 92.15
175 228 202 89.63 92.21
176 229 203 90.69 93.79
177 230 204 87.87 92.42
178 231 205 84.85 88.05
179 232 206 76.8 78.53
180 233 207 72.54 78.12
181 234 208 75.8 78.13
182 235 209 80.74 83.55
183 236 210 81.16 83.14
184 237 211 81.25 83.67
185 238 212 86.3 87.69
186 239 213 83.69 84.71
187 240 214 87.57 88.2
188 241 215 86.54 86.44
189 242 216 89.25 89.28
190 243 217 91.59 90.47
191 244 218 88.56 88.17
192 245 219 88.51 88.2
193 246 220 84.22 82.75
194 247 221 80.73 80.94
195 248 222 81.85 83.1
196 249 223 87.77 87.51
197 250 224 88.15 89.52
198 251 225 93.23 94.51
199 252 226 96.44 97.15
200 253 227 96.62 97.63
201 254 228 98.12 98.58
202 255 229 96.5 97.65
203 256 230 96.41 97.36
204 257 231 94.16 95.98
205 258 232 91.8 94.21
206 259 233 95.29 96.72
207 260 234 93.61 94.25
208 261 235 94.5 95.44
209 262 236 96.6 97.4
210 263 237 96.13 97.34
211 264 238 96.81 97.71
212 265 239 97.65 98.07
213 266 240 95.06 96.01
214 267 241 96.37 97.15
215 268 242 96.59 97.39
216 269 243 93.64 95.6
217 270 244 90.09 92.39
218 271 245 87.97 90.64
219 272 246 80.94 83.02
220 273 247 88.74 89.21
221 274 248 92.84 94.08
222 275 249 89.22 91.23
223 276 250 89.2 90.27
224 277 251 91.63 92.51
225 278 252 91.16 92.02
226 279 253 91.18 92.64
227 280 254 93.65 94.19
228 281 255 91.58 92.74
229 282 256 94.71 95.84
230 283 257 94.96 95.99
231 284 258 96.76 97.75
232 285 259 97.87 98.52
233 286 260 97.92 98.48
234 287 261 97.75 98.28
235 288 262 95.92 97.03
236 289 263 96.04 97.33
237 290 264 95.61 97.07
238 291 265 97.26 98.07
239 292 266 96.08 97.29
240 293 267 92.39 94.19
241 294 268 92.45 94.12
242 295 269 94.2 95.8
243 296 270 97.06 97.84
244 297 271 97.15 98.13
245 298 272 96.48 97.73
246 299 273 96.24 97.56
247 300 274 95.16 96.54
248 301 275 94.03 95.94
249 302 276 91.15 93.26
250 303 277 87.16 89.3
251 304 278 83.08 85.94
252 305 279 86.28 89.1
253 306 280 85.08 87.94
254 307 281 84.23 87.42
255 308 282 91.51 93.07
256 309 283 94.25 95.24
257 310 284 96.42 97.36
258 311 285 97.72 98.25
259 312 286 98.07 98.53
260 313 287 97.57 97.86
261 314 288 98.16 98.61
262 315 289 96.93 97.98
263 316 290 97.32 98.0
264 317 291 97.42 98.04
265 318 292 97.78 98.08
266 319 293 97.92 98.26
267 320 294 97.65 98.06
268 321 295 97.48 98.13
269 322 296 96.7 97.62
270 323 297 94.07 95.72
271 324 298 91.9 94.26
272 325 299 87.92 91.47
273 326 300 82.15 87.05
274 327 301 83.05 88.67
275 328 302 82.39 88.44
276 329 303 83.99 89.31
277 330 304 86.66 90.73
278 331 305 87.4 90.41
279 332 306 87.87 89.71
280 333 307 84.26 88.01
281 334 308 85.67 87.73
282 335 309 82.07 85.45
283 338 312 78.46 82.23
284 339 313 77.32 80.51
285 340 314 78.93 82.06
286 341 315 85.71 88.92
287 342 316 87.73 91.04
288 343 317 89.14 92.58
289 344 318 90.11 94.13
290 345 319 86.94 91.98
291 346 320 84.43 91.06
292 347 321 80.14 86.23
293 348 322 75.29 82.88
294 349 322A 79.83 86.98
295 350 323 75.63 82.71
296 351 324 72.36 80.0
297 352 325 68.94 80.29
298 353 326 71.67 79.63
299 354 327 71.87 82.78
300 355 328 82.88 89.67
301 356 329 92.12 94.07
302 357 330 93.8 95.53
303 358 331 96.58 97.32
304 359 332 95.76 96.5
305 360 333 95.39 96.48
306 361 334 93.82 95.29
307 362 335 91.28 93.36
308 363 336 89.89 91.64
309 364 337 92.97 93.75
310 365 338 94.15 94.92
311 366 339 91.06 91.58
312 367 340 91.0 91.94
313 368 341 93.97 94.86
314 369 342 92.86 93.8
315 370 343 91.2 92.63
316 371 344 94.05 94.69
317 372 345 95.61 96.49
318 373 346 93.32 94.6
319 374 347 92.34 93.08
320 375 348 93.63 94.63
321 376 349 93.12 94.07
322 377 350 91.52 92.22
323 378 351 90.99 90.78
324 379 352 89.66 91.02
325 380 353 87.66 88.5
326 381 354 82.7 82.67
327 383 356 79.72 80.96
328 384 357 84.75 86.62
329 385 358 85.9 89.28
330 387 359 89.23 92.26
331 388 360 89.26 92.07
332 389 361 92.64 94.31
333 390 362 90.77 93.58
334 391 363 91.52 95.5
335 392 364 89.91 93.28
336 393 365 83.24 86.43
337 394 366 83.28 86.13
338 395 367 82.43 82.92
339 396 368 82.6 83.91
340 397 369 85.54 87.92
341 398 370 83.56 86.58
342 399 371 85.28 86.77
343 400 372 91.77 93.94
344 401 373 94.43 96.29
345 402 374 96.14 97.14
346 403 375 93.59 94.4
347 404 376 94.03 95.74
348 405 377 91.82 93.62
349 406 378 90.96 93.81
350 407 379 85.45 90.0
351 408 380 85.21 89.64
352 409 381 91.01 93.64
353 410 382 92.29 94.53
354 411 383 94.18 96.82
355 412 384 93.81 96.15
356 413 385 95.84 97.2
357 414 386 93.52 95.48
358 415 387 94.44 96.41
359 416 388 89.65 93.64
360 417 389 88.7 92.16
361 418 390 92.14 94.69
362 419 391 90.97 94.59
363 420 392 77.93 90.86
364 421 393 66.6 90.76
365 422 394 62.44 90.63
366 423 395 63.21 89.9
367 424 396 66.02 80.88
368 425 397 56.5 65.47
369 426 398 48.79 60.67
370 427 399 45.11 58.45
371 428 400 - 59.09
372 434 405 44.02 60.85
373 435 406 48.19 63.02
374 436 407 49.5 54.54
375 437 408 52.19 51.19
376 438 409 55.71 51.87
377 440 410 64.39 56.66
378 441 411 70.2 65.28
379 442 412 82.63 83.99
380 443 413 90.84 91.88
381 444 414 91.29 93.06
382 445 415 92.49 93.67
383 446 416 93.75 95.18
384 447 417 92.69 94.38
385 448 418 94.19 95.69
386 449 419 91.33 94.42
387 450 420 91.26 94.36
388 451 421 90.8 93.64
389 452 422 89.79 93.61
390 453 423 89.25 93.25
391 454 424 86.96 89.93
392 455 425 79.55 82.71
393 456 426 70.87 72.85
394 457 427 69.2 69.8
395 458 428 57.3 59.03
396 459 429 61.55 61.55
397 460 430 60.25 60.76
398 461 431 62.5 63.31
399 462 432 75.34 79.78
400 463 433 85.08 89.15
401 464 434 89.48 92.67
402 465 435 91.11 93.96
403 466 436 91.15 93.86
404 467 437 89.68 94.13
405 468 438 88.05 92.5
406 469 439 88.31 91.81
407 470 440 87.31 91.9
408 471 441 87.44 92.19
409 472 442 89.75 93.17
410 473 443 91.2 93.51
411 474 444 93.42 95.47
412 475 445 94.03 95.54
413 476 446 97.04 97.76
414 477 447 97.42 97.85
415 478 448 98.18 98.49
416 479 449 98.45 98.68
417 480 450 98.37 98.72
418 481 451 98.33 98.72
419 482 452 98.07 98.67
420 483 453 97.5 98.19
421 484 454 96.08 97.5
422 485 455 93.53 94.91
423 486 456 90.82 93.14
424 487 457 87.11 89.18
425 488 458 72.36 73.15
426 489 459 60.04 62.47
427 490 460 55.59 57.07
428 491 461 56.81 57.08
429 492 462 56.67 64.0
430 493 463 62.56 -
431 498 464 78.3 78.68
432 499 465 84.52 87.93
433 500 466 89.32 91.26
434 501 467 90.55 92.98
435 502 468 93.02 95.3
436 503 469 93.79 96.29
437 504 470 95.18 96.93
438 505 471 89.28 90.51
439 506 472 85.91 86.74
440 507 473 76.34 77.7
441 508 474 87.99 88.51
442 509 475 93.06 93.44
443 510 476 95.79 96.68
444 511 477 96.21 96.88
445 512 478 96.37 96.97
446 513 479 97.54 98.12
447 514 480 97.75 98.49
448 515 481 97.1 98.08
449 516 482 97.36 98.16
450 517 483 98.25 98.61
451 518 484 97.67 98.37
452 519 485 97.56 98.18
453 520 486 97.92 98.46
454 521 487 96.93 97.73
455 522 488 96.88 97.14
456 523 489 94.83 95.49
457 524 490 91.66 92.34
458 525 491 87.45 89.21
459 526 492 88.5 90.67
460 527 493 86.03 89.09
461 528 494 88.44 90.75
462 529 495 91.73 93.66
463 530 496 93.87 95.38
464 531 497 94.51 96.04
465 532 498 94.47 95.76
466 533 499 92.68 94.18
467 534 500 90.64 92.62
468 535 501 88.95 90.08
469 536 502 88.5 89.44
470 537 503 87.6 87.75
471 538 504 78.36 79.64
472 539 505 74.76 74.94
473 540 506 71.65 68.83
474 541 507 61.1 61.16
475 542 508 54.75 55.28
476 543 509 48.1 48.07
477 544 510 43.69 44.54
