# Supplementary material for: Contemporary HIV-1 consensus Env with AI-assisted redesigned hypervariable loops promote antibody binding
Source: Nat Commun. 2024 May 9;15:3924. doi: 10.1038/s41467-024-48139-x (PMC11082178; doi:10.1038/s41467-024-48139-x)
Supplement: Supplementary file 3 — Source Data [file 41467_2024_48139_MOESM3_ESM.zip › SourceData/fig1bc.csv]

	subtype	hv_loc	length	n_pngs
B.US.1997.ARES2.AB078005|V1HV	B	V1HV	20.0	3.0
B.US.1997.ARES2.AB078005|V2HV	B	V2HV	6.0	1.0
B.US.1997.ARES2.AB078005|V4HV	B	V4HV	14.0	3.0
B.US.1997.ARES2.AB078005|V5HV	B	V5HV	9.0	2.0
B.US.1985.Ba_L.AB221005|V1HV	B	V1HV	10.0	0.0
B.US.1985.Ba_L.AB221005|V2HV	B	V2HV	6.0	1.0
B.US.1985.Ba_L.AB221005|V4HV	B	V4HV	11.0	3.0
B.US.1985.Ba_L.AB221005|V5HV	B	V5HV	8.0	1.0
B.JP.2004.04JPDR6075B.AB221125|V1HV	B	V1HV	24.0	3.0
B.JP.2004.04JPDR6075B.AB221125|V2HV	B	V2HV	6.0	1.0
B.JP.2004.04JPDR6075B.AB221125|V4HV	B	V4HV	17.0	3.0
B.JP.2004.04JPDR6075B.AB221125|V5HV	B	V5HV	9.0	1.0
B.JP.2004.DR6089.AB286955|V1HV	B	V1HV	33.0	4.0
B.JP.2004.DR6089.AB286955|V2HV	B	V2HV	6.0	1.0
B.JP.2004.DR6089.AB286955|V4HV	B	V4HV	15.0	2.0
B.JP.2004.DR6089.AB286955|V5HV	B	V5HV	9.0	2.0
B.JP.2005.DR6538.AB287363|V1HV	B	V1HV	25.0	3.0
B.JP.2005.DR6538.AB287363|V2HV	B	V2HV	13.0	2.0
B.JP.2005.DR6538.AB287363|V4HV	B	V4HV	13.0	2.0
B.JP.2005.DR6538.AB287363|V5HV	B	V5HV	9.0	1.0
B.JP.2005.DR6737.AB287364|V1HV	B	V1HV	25.0	3.0
B.JP.2005.DR6737.AB287364|V2HV	B	V2HV	10.0	1.0
B.JP.2005.DR6737.AB287364|V4HV	B	V4HV	14.0	2.0
B.JP.2005.DR6737.AB287364|V5HV	B	V5HV	8.0	1.0
B.JP.2005.DR7060.AB287366|V1HV	B	V1HV	22.0	3.0
B.JP.2005.DR7060.AB287366|V2HV	B	V2HV	6.0	1.0
B.JP.2005.DR7060.AB287366|V4HV	B	V4HV	6.0	1.0
B.JP.2005.DR7060.AB287366|V5HV	B	V5HV	11.0	2.0
B.JP.2005.DR7065.AB287368|V1HV	B	V1HV	23.0	3.0
B.JP.2005.DR7065.AB287368|V2HV	B	V2HV	16.0	2.0
B.JP.2005.DR7065.AB287368|V4HV	B	V4HV	14.0	2.0
B.JP.2005.DR7065.AB287368|V5HV	B	V5HV	9.0	1.0
B.JP.1999.DR1348.AB287369|V1HV	B	V1HV	31.0	3.0
B.JP.1999.DR1348.AB287369|V2HV	B	V2HV	7.0	1.0
B.JP.1999.DR1348.AB287369|V4HV	B	V4HV	18.0	2.0
B.JP.1999.DR1348.AB287369|V5HV	B	V5HV	9.0	1.0
B.JP.2000.DR2508.AB289587|V1HV	B	V1HV	15.0	1.0
B.JP.2000.DR2508.AB289587|V2HV	B	V2HV	5.0	0.0
B.JP.2000.DR2508.AB289587|V4HV	B	V4HV	15.0	2.0
B.JP.2000.DR2508.AB289587|V5HV	B	V5HV	9.0	2.0
B.JP.2001.DR388.AB289589|V1HV	B	V1HV	21.0	2.0
B.JP.2001.DR388.AB289589|V2HV	B	V2HV	11.0	2.0
B.JP.2001.DR388.AB289589|V4HV	B	V4HV	14.0	3.0
B.JP.2001.DR388.AB289589|V5HV	B	V5HV	9.0	2.0
B.JP.2000.117.AB428551|V1HV	B	V1HV	26.0	3.0
B.JP.2000.117.AB428551|V2HV	B	V2HV	6.0	1.0
B.JP.2000.117.AB428551|V4HV	B	V4HV	9.0	4.0
B.JP.2000.117.AB428551|V5HV	B	V5HV	10.0	2.0
B.JP.2001.134.AB428552|V1HV	B	V1HV	23.0	3.0
B.JP.2001.134.AB428552|V2HV	B	V2HV	6.0	1.0
B.JP.2001.134.AB428552|V4HV	B	V4HV	10.0	3.0
B.JP.2001.134.AB428552|V5HV	B	V5HV	15.0	2.0
B.JP.2002.194.AB428553|V1HV	B	V1HV	27.0	3.0
B.JP.2002.194.AB428553|V2HV	B	V2HV	6.0	1.0
B.JP.2002.194.AB428553|V4HV	B	V4HV	9.0	3.0
B.JP.2002.194.AB428553|V5HV	B	V5HV	12.0	2.0
B.JP.2003.227.AB428555|V1HV	B	V1HV	31.0	3.0
B.JP.2003.227.AB428555|V2HV	B	V2HV	7.0	1.0
B.JP.2003.227.AB428555|V4HV	B	V4HV	6.0	0.0
B.JP.2003.227.AB428555|V5HV	B	V5HV	15.0	3.0
B.JP.2005.426.AB428556|V1HV	B	V1HV	26.0	3.0
B.JP.2005.426.AB428556|V2HV	B	V2HV	6.0	1.0
B.JP.2005.426.AB428556|V4HV	B	V4HV	10.0	2.0
B.JP.2005.426.AB428556|V5HV	B	V5HV	12.0	2.0
B.JP.2005.436.AB428557|V1HV	B	V1HV	26.0	2.0
B.JP.2005.436.AB428557|V2HV	B	V2HV	7.0	0.0
B.JP.2005.436.AB428557|V4HV	B	V4HV	6.0	2.0
B.JP.2005.436.AB428557|V5HV	B	V5HV	18.0	4.0
B.JP.2003.285.AB428558|V1HV	B	V1HV	25.0	2.0
B.JP.2003.285.AB428558|V2HV	B	V2HV	13.0	2.0
B.JP.2003.285.AB428558|V4HV	B	V4HV	11.0	3.0
B.JP.2003.285.AB428558|V5HV	B	V5HV	8.0	2.0
B.JP.2004.DR6174.AB480692|V1HV	B	V1HV	26.0	3.0
B.JP.2004.DR6174.AB480692|V2HV	B	V2HV	13.0	2.0
B.JP.2004.DR6174.AB480692|V4HV	B	V4HV	18.0	3.0
B.JP.2004.DR6174.AB480692|V5HV	B	V5HV	9.0	2.0
B.JP.2004.DR6175.AB480694|V1HV	B	V1HV	19.0	2.0
B.JP.2004.DR6175.AB480694|V2HV	B	V2HV	7.0	1.0
B.JP.2004.DR6175.AB480694|V4HV	B	V4HV	10.0	2.0
B.JP.2004.DR6175.AB480694|V5HV	B	V5HV	6.0	1.0
B.JP.2004.DR5913.AB480696|V1HV	B	V1HV	24.0	3.0
B.JP.2004.DR5913.AB480696|V2HV	B	V2HV	4.0	1.0
B.JP.2004.DR5913.AB480696|V4HV	B	V4HV	16.0	3.0
B.JP.2004.DR5913.AB480696|V5HV	B	V5HV	11.0	2.0
B.US.1991.US2.AB485638|V1HV	B	V1HV	26.0	3.0
B.US.1991.US2.AB485638|V2HV	B	V2HV	6.0	1.0
B.US.1991.US2.AB485638|V4HV	B	V4HV	12.0	1.0
B.US.1991.US2.AB485638|V5HV	B	V5HV	12.0	2.0
B.BR.1990.BZ167.AB485641|V1HV	B	V1HV	24.0	3.0
B.BR.1990.BZ167.AB485641|V2HV	B	V2HV	8.0	1.0
B.BR.1990.BZ167.AB485641|V4HV	B	V4HV	12.0	2.0
B.BR.1990.BZ167.AB485641|V5HV	B	V5HV	8.0	2.0
B.JP.1988.02.AB588196|V1HV	B	V1HV	27.0	4.0
B.JP.1988.02.AB588196|V2HV	B	V2HV	6.0	1.0
B.JP.1988.02.AB588196|V4HV	B	V4HV	10.0	2.0
B.JP.1988.02.AB588196|V5HV	B	V5HV	10.0	2.0
B.JP.1988.03.AB588207|V1HV	B	V1HV	26.0	3.0
B.JP.1988.03.AB588207|V2HV	B	V2HV	21.0	3.0
B.JP.1988.03.AB588207|V4HV	B	V4HV	12.0	3.0
B.JP.1988.03.AB588207|V5HV	B	V5HV	10.0	2.0
B.JP.1989.31.AB588209|V1HV	B	V1HV	22.0	5.0
B.JP.1989.31.AB588209|V2HV	B	V2HV	6.0	1.0
B.JP.1989.31.AB588209|V4HV	B	V4HV	12.0	2.0
B.JP.1989.31.AB588209|V5HV	B	V5HV	8.0	1.0
B.JP.1989.33.AB588211|V1HV	B	V1HV	19.0	2.0
B.JP.1989.33.AB588211|V2HV	B	V2HV	6.0	1.0
B.JP.1989.33.AB588211|V4HV	B	V4HV	9.0	2.0
B.JP.1989.33.AB588211|V5HV	B	V5HV	9.0	1.0
B.JP.1989.40.AB588223|V1HV	B	V1HV	36.0	4.0
B.JP.1989.40.AB588223|V2HV	B	V2HV	10.0	2.0
B.JP.1989.40.AB588223|V4HV	B	V4HV	12.0	3.0
B.JP.1989.40.AB588223|V5HV	B	V5HV	8.0	1.0
B.JP.1989.60.AB588232|V1HV	B	V1HV	18.0	2.0
B.JP.1989.60.AB588232|V2HV	B	V2HV	9.0	2.0
B.JP.1989.60.AB588232|V4HV	B	V4HV	14.0	2.0
B.JP.1989.60.AB588232|V5HV	B	V5HV	9.0	2.0
B.JP.2005.DR6657.AB588243|V1HV	B	V1HV	28.0	3.0
B.JP.2005.DR6657.AB588243|V2HV	B	V2HV	8.0	1.0
B.JP.2005.DR6657.AB588243|V4HV	B	V4HV	18.0	3.0
B.JP.2005.DR6657.AB588243|V5HV	B	V5HV	9.0	1.0
B.JP.2005.DR6739.AB588253|V1HV	B	V1HV	22.0	2.0
B.JP.2005.DR6739.AB588253|V2HV	B	V2HV	6.0	1.0
B.JP.2005.DR6739.AB588253|V4HV	B	V4HV	14.0	3.0
B.JP.2005.DR6739.AB588253|V5HV	B	V5HV	10.0	2.0
B.JP.2005.DR6826.AB588263|V1HV	B	V1HV	18.0	2.0
B.JP.2005.DR6826.AB588263|V2HV	B	V2HV	6.0	1.0
B.JP.2005.DR6826.AB588263|V4HV	B	V4HV	13.0	3.0
B.JP.2005.DR6826.AB588263|V5HV	B	V5HV	9.0	2.0
B.JP.2005.DR6871.AB588271|V1HV	B	V1HV	15.0	1.0
B.JP.2005.DR6871.AB588271|V2HV	B	V2HV	9.0	1.0
B.JP.2005.DR6871.AB588271|V4HV	B	V4HV	13.0	2.0
B.JP.2005.DR6871.AB588271|V5HV	B	V5HV	9.0	1.0
B.JP.2005.DR6946.AB588283|V1HV	B	V1HV	24.0	3.0
B.JP.2005.DR6946.AB588283|V2HV	B	V2HV	6.0	1.0
B.JP.2005.DR6946.AB588283|V4HV	B	V4HV	13.0	2.0
B.JP.2005.DR6946.AB588283|V5HV	B	V5HV	11.0	1.0
B.JP.2006.DR7259.AB588311|V1HV	B	V1HV	16.0	2.0
B.JP.2006.DR7259.AB588311|V2HV	B	V2HV	8.0	1.0
B.JP.2006.DR7259.AB588311|V4HV	B	V4HV	8.0	1.0
B.JP.2006.DR7259.AB588311|V5HV	B	V5HV	7.0	1.0
B.JP.2006.DR7374.AB588329|V1HV	B	V1HV	22.0	3.0
B.JP.2006.DR7374.AB588329|V2HV	B	V2HV	9.0	1.0
B.JP.2006.DR7374.AB588329|V4HV	B	V4HV	14.0	2.0
B.JP.2006.DR7374.AB588329|V5HV	B	V5HV	6.0	1.0
B.JP.2008.NMC104_clone_01.AB731663|V1HV	B	V1HV	11.0	0.0
B.JP.2008.NMC104_clone_01.AB731663|V2HV	B	V2HV	9.0	1.0
B.JP.2008.NMC104_clone_01.AB731663|V4HV	B	V4HV	16.0	3.0
B.JP.2008.NMC104_clone_01.AB731663|V5HV	B	V5HV	8.0	1.0
B.JP.2009.NMC851A_clone_14.AB731665|V1HV	B	V1HV	29.0	4.0
B.JP.2009.NMC851A_clone_14.AB731665|V2HV	B	V2HV	8.0	2.0
B.JP.2009.NMC851A_clone_14.AB731665|V4HV	B	V4HV	9.0	2.0
B.JP.2009.NMC851A_clone_14.AB731665|V5HV	B	V5HV	10.0	2.0
B.JP.2009.NMC127_clone_07.AB731667|V1HV	B	V1HV	21.0	2.0
B.JP.2009.NMC127_clone_07.AB731667|V2HV	B	V2HV	11.0	1.0
B.JP.2009.NMC127_clone_07.AB731667|V4HV	B	V4HV	10.0	2.0
B.JP.2009.NMC127_clone_07.AB731667|V5HV	B	V5HV	9.0	2.0
B.FR.1985.NL43xWC001.AF003887|V1HV	B	V1HV	26.0	3.0
B.FR.1985.NL43xWC001.AF003887|V2HV	B	V2HV	13.0	3.0
B.FR.1985.NL43xWC001.AF003887|V4HV	B	V4HV	11.0	2.0
B.FR.1985.NL43xWC001.AF003887|V5HV	B	V5HV	8.0	1.0
B.US.1986.AD87_ADA.AF004394|V1HV	B	V1HV	18.0	2.0
B.US.1986.AD87_ADA.AF004394|V2HV	B	V2HV	6.0	1.0
B.US.1986.AD87_ADA.AF004394|V4HV	B	V4HV	16.0	4.0
B.US.1986.AD87_ADA.AF004394|V5HV	B	V5HV	9.0	1.0
B.US.1986.SFMHS1.AF025749|V1HV	B	V1HV	23.0	2.0
B.US.1986.SFMHS1.AF025749|V2HV	B	V2HV	8.0	2.0
B.US.1986.SFMHS1.AF025749|V4HV	B	V4HV	14.0	3.0
B.US.1986.SFMHS1.AF025749|V5HV	B	V5HV	10.0	1.0
B.US.1986.SFMHS2.AF025750|V1HV	B	V1HV	20.0	2.0
B.US.1986.SFMHS2.AF025750|V2HV	B	V2HV	8.0	2.0
B.US.1986.SFMHS2.AF025750|V4HV	B	V4HV	12.0	3.0
B.US.1986.SFMHS2.AF025750|V5HV	B	V5HV	9.0	1.0
B.US.1985.SFMHS3.AF025751|V1HV	B	V1HV	21.0	3.0
B.US.1985.SFMHS3.AF025751|V2HV	B	V2HV	9.0	1.0
B.US.1985.SFMHS3.AF025751|V4HV	B	V4HV	12.0	3.0
B.US.1985.SFMHS3.AF025751|V5HV	B	V5HV	9.0	2.0
B.US.1986.SFMHS4.AF025752|V1HV	B	V1HV	23.0	3.0
B.US.1986.SFMHS4.AF025752|V2HV	B	V2HV	8.0	1.0
B.US.1986.SFMHS4.AF025752|V4HV	B	V4HV	15.0	3.0
B.US.1986.SFMHS4.AF025752|V5HV	B	V5HV	12.0	1.0
B.US.1987.SFMHS5.AF025753|V1HV	B	V1HV	18.0	1.0
B.US.1987.SFMHS5.AF025753|V2HV	B	V2HV	6.0	1.0
B.US.1987.SFMHS5.AF025753|V4HV	B	V4HV	18.0	3.0
B.US.1987.SFMHS5.AF025753|V5HV	B	V5HV	11.0	2.0
B.US.1988.SFMHS6.AF025754|V1HV	B	V1HV	21.0	3.0
B.US.1988.SFMHS6.AF025754|V2HV	B	V2HV	6.0	1.0
B.US.1988.SFMHS6.AF025754|V4HV	B	V4HV	13.0	3.0
B.US.1988.SFMHS6.AF025754|V5HV	B	V5HV	10.0	1.0
B.US.1987.SFMHS7.AF025755|V1HV	B	V1HV	24.0	3.0
B.US.1987.SFMHS7.AF025755|V2HV	B	V2HV	6.0	1.0
B.US.1987.SFMHS7.AF025755|V4HV	B	V4HV	14.0	3.0
B.US.1987.SFMHS7.AF025755|V5HV	B	V5HV	15.0	2.0
B.US.1986.SFMHS8.AF025756|V1HV	B	V1HV	20.0	2.0
B.US.1986.SFMHS8.AF025756|V2HV	B	V2HV	5.0	1.0
B.US.1986.SFMHS8.AF025756|V4HV	B	V4HV	15.0	3.0
B.US.1986.SFMHS8.AF025756|V5HV	B	V5HV	8.0	1.0
B.US.1987.SFMHS9.AF025757|V1HV	B	V1HV	25.0	4.0
B.US.1987.SFMHS9.AF025757|V2HV	B	V2HV	4.0	1.0
B.US.1987.SFMHS9.AF025757|V4HV	B	V4HV	10.0	1.0
B.US.1987.SFMHS9.AF025757|V5HV	B	V5HV	6.0	1.0
B.US.1986.SFMHS16.AF025759|V1HV	B	V1HV	20.0	2.0
B.US.1986.SFMHS16.AF025759|V2HV	B	V2HV	6.0	1.0
B.US.1986.SFMHS16.AF025759|V4HV	B	V4HV	14.0	3.0
B.US.1986.SFMHS16.AF025759|V5HV	B	V5HV	14.0	1.0
B.US.1986.SFMHS17.AF025760|V1HV	B	V1HV	20.0	2.0
B.US.1986.SFMHS17.AF025760|V2HV	B	V2HV	7.0	2.0
B.US.1986.SFMHS17.AF025760|V4HV	B	V4HV	12.0	3.0
B.US.1986.SFMHS17.AF025760|V5HV	B	V5HV	7.0	1.0
B.US.1986.SFMHS18.AF025761|V1HV	B	V1HV	21.0	2.0
B.US.1986.SFMHS18.AF025761|V2HV	B	V2HV	8.0	1.0
B.US.1986.SFMHS18.AF025761|V4HV	B	V4HV	15.0	3.0
B.US.1986.SFMHS18.AF025761|V5HV	B	V5HV	8.0	1.0
B.US.1988.SFMHS19.AF025762|V1HV	B	V1HV	19.0	1.0
B.US.1988.SFMHS19.AF025762|V2HV	B	V2HV	8.0	2.0
B.US.1988.SFMHS19.AF025762|V4HV	B	V4HV	12.0	2.0
B.US.1988.SFMHS19.AF025762|V5HV	B	V5HV	8.0	1.0
B.US.1989.SFMHS20.AF025763|V1HV	B	V1HV	26.0	3.0
B.US.1989.SFMHS20.AF025763|V2HV	B	V2HV	9.0	1.0
B.US.1989.SFMHS20.AF025763|V4HV	B	V4HV	12.0	2.0
B.US.1989.SFMHS20.AF025763|V5HV	B	V5HV	9.0	1.0
B.US.1985.SFMHS21.AF025764|V1HV	B	V1HV	17.0	1.0
B.US.1985.SFMHS21.AF025764|V2HV	B	V2HV	12.0	2.0
B.US.1985.SFMHS21.AF025764|V4HV	B	V4HV	13.0	3.0
B.US.1985.SFMHS21.AF025764|V5HV	B	V5HV	11.0	1.0
B.FR.1992.PHI120.AF041125|V1HV	B	V1HV	23.0	2.0
B.FR.1992.PHI120.AF041125|V2HV	B	V2HV	8.0	2.0
B.FR.1992.PHI120.AF041125|V4HV	B	V4HV	13.0	3.0
B.FR.1992.PHI120.AF041125|V5HV	B	V5HV	9.0	1.0
B.FR.1992.PHI133.AF041126|V1HV	B	V1HV	14.0	2.0
B.FR.1992.PHI133.AF041126|V2HV	B	V2HV	6.0	1.0
B.FR.1992.PHI133.AF041126|V4HV	B	V4HV	10.0	1.0
B.FR.1992.PHI133.AF041126|V5HV	B	V5HV	9.0	2.0
B.FR.1993.PHI146.AF041127|V1HV	B	V1HV	25.0	4.0
B.FR.1993.PHI146.AF041127|V2HV	B	V2HV	8.0	1.0
B.FR.1993.PHI146.AF041127|V4HV	B	V4HV	9.0	1.0
B.FR.1993.PHI146.AF041127|V5HV	B	V5HV	7.0	2.0
B.FR.1993.PHI159.AF041128|V1HV	B	V1HV	13.0	1.0
B.FR.1993.PHI159.AF041128|V2HV	B	V2HV	6.0	1.0
B.FR.1993.PHI159.AF041128|V4HV	B	V4HV	18.0	3.0
B.FR.1993.PHI159.AF041128|V5HV	B	V5HV	11.0	2.0
B.FR.1993.PHI153.AF041129|V1HV	B	V1HV	14.0	2.0
B.FR.1993.PHI153.AF041129|V2HV	B	V2HV	8.0	1.0
B.FR.1993.PHI153.AF041129|V4HV	B	V4HV	16.0	4.0
B.FR.1993.PHI153.AF041129|V5HV	B	V5HV	9.0	1.0
B.FR.1993.PIH155.AF041130|V1HV	B	V1HV	21.0	2.0
B.FR.1993.PIH155.AF041130|V2HV	B	V2HV	6.0	1.0
B.FR.1993.PIH155.AF041130|V4HV	B	V4HV	11.0	2.0
B.FR.1993.PIH155.AF041130|V5HV	B	V5HV	8.0	2.0
B.FR.1993.PIH160.AF041131|V1HV	B	V1HV	32.0	4.0
B.FR.1993.PIH160.AF041131|V2HV	B	V2HV	5.0	1.0
B.FR.1993.PIH160.AF041131|V4HV	B	V4HV	12.0	2.0
B.FR.1993.PIH160.AF041131|V5HV	B	V5HV	9.0	1.0
B.FR.1994.PIH309.AF041132|V1HV	B	V1HV	21.0	2.0
B.FR.1994.PIH309.AF041132|V2HV	B	V2HV	8.0	1.0
B.FR.1994.PIH309.AF041132|V4HV	B	V4HV	12.0	2.0
B.FR.1994.PIH309.AF041132|V5HV	B	V5HV	9.0	1.0
B.FR.1995.PIH374.AF041133|V1HV	B	V1HV	22.0	3.0
B.FR.1995.PIH374.AF041133|V2HV	B	V2HV	6.0	1.0
B.FR.1995.PIH374.AF041133|V4HV	B	V4HV	11.0	2.0
B.FR.1995.PIH374.AF041133|V5HV	B	V5HV	10.0	2.0
B.FR.1995.PIH373.AF041134|V1HV	B	V1HV	26.0	2.0
B.FR.1995.PIH373.AF041134|V2HV	B	V2HV	4.0	1.0
B.FR.1995.PIH373.AF041134|V4HV	B	V4HV	11.0	2.0
B.FR.1995.PIH373.AF041134|V5HV	B	V5HV	8.0	1.0
B.FR.1996.PIH384.AF041135|V1HV	B	V1HV	24.0	3.0
B.FR.1996.PIH384.AF041135|V2HV	B	V2HV	9.0	2.0
B.FR.1996.PIH384.AF041135|V4HV	B	V4HV	11.0	2.0
B.FR.1996.PIH384.AF041135|V5HV	B	V5HV	9.0	1.0
B.AU.1986.MBC200.AF042100|V1HV	B	V1HV	26.0	3.0
B.AU.1986.MBC200.AF042100|V2HV	B	V2HV	9.0	1.0
B.AU.1986.MBC200.AF042100|V4HV	B	V4HV	17.0	4.0
B.AU.1986.MBC200.AF042100|V5HV	B	V5HV	8.0	1.0
B.AU.1987.MBC925.AF042101|V1HV	B	V1HV	28.0	2.0
B.AU.1987.MBC925.AF042101|V2HV	B	V2HV	6.0	1.0
B.AU.1987.MBC925.AF042101|V4HV	B	V4HV	14.0	2.0
B.AU.1987.MBC925.AF042101|V5HV	B	V5HV	8.0	0.0
B.AU.1993.MBC18_MBCC18.AF042102|V1HV	B	V1HV	28.0	3.0
B.AU.1993.MBC18_MBCC18.AF042102|V2HV	B	V2HV	8.0	1.0
B.AU.1993.MBC18_MBCC18.AF042102|V4HV	B	V4HV	16.0	3.0
B.AU.1993.MBC18_MBCC18.AF042102|V5HV	B	V5HV	11.0	2.0
B.AU.1995.MBCC54.AF042103|V1HV	B	V1HV	26.0	2.0
B.AU.1995.MBCC54.AF042103|V2HV	B	V2HV	8.0	2.0
B.AU.1995.MBCC54.AF042103|V4HV	B	V4HV	11.0	3.0
B.AU.1995.MBCC54.AF042103|V5HV	B	V5HV	8.0	2.0
B.AU.1996.MBCC98.AF042104|V1HV	B	V1HV	21.0	2.0
B.AU.1996.MBCC98.AF042104|V2HV	B	V2HV	8.0	1.0
B.AU.1996.MBCC98.AF042104|V4HV	B	V4HV	13.0	2.0
B.AU.1996.MBCC98.AF042104|V5HV	B	V5HV	10.0	1.0
B.AU.1996.MBCD36.AF042105|V1HV	B	V1HV	21.0	2.0
B.AU.1996.MBCD36.AF042105|V2HV	B	V2HV	22.0	2.0
B.AU.1996.MBCD36.AF042105|V4HV	B	V4HV	15.0	2.0
B.AU.1996.MBCD36.AF042105|V5HV	B	V5HV	7.0	2.0
B.US.1991.DH12_5.AF069139|V1HV	B	V1HV	22.0	2.0
B.US.1991.DH12_5.AF069139|V2HV	B	V2HV	6.0	1.0
B.US.1991.DH12_5.AF069139|V4HV	B	V4HV	11.0	2.0
B.US.1991.DH12_5.AF069139|V5HV	B	V5HV	7.0	1.0
B.NL.1985.320SIC3_ACH320.AF069524|V1HV	B	V1HV	23.0	2.0
B.NL.1985.320SIC3_ACH320.AF069524|V2HV	B	V2HV	14.0	2.0
B.NL.1985.320SIC3_ACH320.AF069524|V4HV	B	V4HV	10.0	3.0
B.NL.1985.320SIC3_ACH320.AF069524|V5HV	B	V5HV	10.0	1.0
B.FR.1985.NL43E9_LAI_IIIB_NY5.AF070521|V1HV	B	V1HV	21.0	2.0
B.FR.1985.NL43E9_LAI_IIIB_NY5.AF070521|V2HV	B	V2HV	4.0	1.0
B.FR.1985.NL43E9_LAI_IIIB_NY5.AF070521|V4HV	B	V4HV	15.0	2.0
B.FR.1985.NL43E9_LAI_IIIB_NY5.AF070521|V5HV	B	V5HV	8.0	1.0
B.TW.1994.TWCYS_LM49.AF086817|V1HV	B	V1HV	18.0	2.0
B.TW.1994.TWCYS_LM49.AF086817|V2HV	B	V2HV	6.0	1.0
B.TW.1994.TWCYS_LM49.AF086817|V4HV	B	V4HV	12.0	2.0
B.TW.1994.TWCYS_LM49.AF086817|V5HV	B	V5HV	8.0	1.0
B.US.1989.R2_envUS_R2.AF128126|V1HV	B	V1HV	27.0	3.0
B.US.1989.R2_envUS_R2.AF128126|V2HV	B	V2HV	6.0	1.0
B.US.1989.R2_envUS_R2.AF128126|V4HV	B	V4HV	18.0	4.0
B.US.1989.R2_envUS_R2.AF128126|V5HV	B	V5HV	11.0	1.0
B.KR.1997.WK.AF224507|V1HV	B	V1HV	31.0	3.0
B.KR.1997.WK.AF224507|V2HV	B	V2HV	4.0	1.0
B.KR.1997.WK.AF224507|V4HV	B	V4HV	16.0	2.0
B.KR.1997.WK.AF224507|V5HV	B	V5HV	11.0	2.0
B.ES.1989.S61I1.AF256204|V1HV	B	V1HV	28.0	2.0
B.ES.1989.S61I1.AF256204|V2HV	B	V2HV	6.0	1.0
B.ES.1989.S61I1.AF256204|V4HV	B	V4HV	11.0	3.0
B.ES.1989.S61I1.AF256204|V5HV	B	V5HV	9.0	2.0
B.TT.1994.QH0060_F.AF277055|V1HV	B	V1HV	21.0	2.0
B.TT.1994.QH0060_F.AF277055|V2HV	B	V2HV	13.0	2.0
B.TT.1994.QH0060_F.AF277055|V4HV	B	V4HV	11.0	2.0
B.TT.1994.QH0060_F.AF277055|V5HV	B	V5HV	10.0	2.0
B.TT.1994.QH0020_M.AF277056|V1HV	B	V1HV	16.0	2.0
B.TT.1994.QH0020_M.AF277056|V2HV	B	V2HV	10.0	1.0
B.TT.1994.QH0020_M.AF277056|V4HV	B	V4HV	15.0	4.0
B.TT.1994.QH0020_M.AF277056|V5HV	B	V5HV	9.0	1.0
B.TT.1994.QH0136_M.AF277057|V1HV	B	V1HV	17.0	2.0
B.TT.1994.QH0136_M.AF277057|V2HV	B	V2HV	13.0	2.0
B.TT.1994.QH0136_M.AF277057|V4HV	B	V4HV	12.0	3.0
B.TT.1994.QH0136_M.AF277057|V5HV	B	V5HV	9.0	2.0
B.TT.1993.QZ4734_M.AF277058|V1HV	B	V1HV	17.0	1.0
B.TT.1993.QZ4734_M.AF277058|V2HV	B	V2HV	16.0	2.0
B.TT.1993.QZ4734_M.AF277058|V4HV	B	V4HV	14.0	2.0
B.TT.1993.QZ4734_M.AF277058|V5HV	B	V5HV	8.0	2.0
B.TT.1993.QH0016_M.AF277059|V1HV	B	V1HV	26.0	3.0
B.TT.1993.QH0016_M.AF277059|V2HV	B	V2HV	12.0	1.0
B.TT.1993.QH0016_M.AF277059|V4HV	B	V4HV	12.0	3.0
B.TT.1993.QH0016_M.AF277059|V5HV	B	V5HV	8.0	2.0
B.TT.1994.QH0515_M.AF277061|V1HV	B	V1HV	22.0	2.0
B.TT.1994.QH0515_M.AF277061|V2HV	B	V2HV	14.0	2.0
B.TT.1994.QH0515_M.AF277061|V4HV	B	V4HV	14.0	2.0
B.TT.1994.QH0515_M.AF277061|V5HV	B	V5HV	9.0	2.0
B.TT.1994.QH0605_F.AF277063|V1HV	B	V1HV	17.0	2.0
B.TT.1994.QH0605_F.AF277063|V2HV	B	V2HV	10.0	1.0
B.TT.1994.QH0605_F.AF277063|V4HV	B	V4HV	12.0	3.0
B.TT.1994.QH0605_F.AF277063|V5HV	B	V5HV	7.0	1.0
B.TT.1994.QH0679_M.AF277064|V1HV	B	V1HV	31.0	3.0
B.TT.1994.QH0679_M.AF277064|V2HV	B	V2HV	11.0	2.0
B.TT.1994.QH0679_M.AF277064|V4HV	B	V4HV	11.0	2.0
B.TT.1994.QH0679_M.AF277064|V5HV	B	V5HV	6.0	1.0
B.TT.1994.QH0692_M.AF277065|V1HV	B	V1HV	25.0	3.0
B.TT.1994.QH0692_M.AF277065|V2HV	B	V2HV	16.0	2.0
B.TT.1994.QH0692_M.AF277065|V4HV	B	V4HV	15.0	3.0
B.TT.1994.QH0692_M.AF277065|V5HV	B	V5HV	7.0	1.0
B.TT.1994.QH0705_M.AF277066|V1HV	B	V1HV	22.0	2.0
B.TT.1994.QH0705_M.AF277066|V2HV	B	V2HV	6.0	1.0
B.TT.1994.QH0705_M.AF277066|V4HV	B	V4HV	12.0	2.0
B.TT.1994.QH0705_M.AF277066|V5HV	B	V5HV	9.0	2.0
B.TT.1994.QH0788_M.AF277067|V1HV	B	V1HV	17.0	2.0
B.TT.1994.QH0788_M.AF277067|V2HV	B	V2HV	10.0	2.0
B.TT.1994.QH0788_M.AF277067|V4HV	B	V4HV	14.0	1.0
B.TT.1994.QH0788_M.AF277067|V5HV	B	V5HV	8.0	1.0
B.TT.1995.QH0791_M.AF277068|V1HV	B	V1HV	18.0	2.0
B.TT.1995.QH0791_M.AF277068|V2HV	B	V2HV	13.0	2.0
B.TT.1995.QH0791_M.AF277068|V4HV	B	V4HV	12.0	2.0
B.TT.1995.QH0791_M.AF277068|V5HV	B	V5HV	8.0	1.0
B.TT.1995.QH0850_F.AF277069|V1HV	B	V1HV	22.0	2.0
B.TT.1995.QH0850_F.AF277069|V2HV	B	V2HV	14.0	1.0
B.TT.1995.QH0850_F.AF277069|V4HV	B	V4HV	12.0	3.0
B.TT.1995.QH0850_F.AF277069|V5HV	B	V5HV	7.0	1.0
B.TT.1995.QH0864_M.AF277070|V1HV	B	V1HV	20.0	2.0
B.TT.1995.QH0864_M.AF277070|V2HV	B	V2HV	14.0	2.0
B.TT.1995.QH0864_M.AF277070|V4HV	B	V4HV	12.0	3.0
B.TT.1995.QH0864_M.AF277070|V5HV	B	V5HV	8.0	1.0
B.TT.1995.QH0865_M.AF277071|V1HV	B	V1HV	25.0	3.0
B.TT.1995.QH0865_M.AF277071|V2HV	B	V2HV	8.0	0.0
B.TT.1995.QH0865_M.AF277071|V4HV	B	V4HV	9.0	2.0
B.TT.1995.QH0865_M.AF277071|V5HV	B	V5HV	8.0	1.0
B.TT.1995.QH0908_F.AF277072|V1HV	B	V1HV	16.0	2.0
B.TT.1995.QH0908_F.AF277072|V2HV	B	V2HV	14.0	2.0
B.TT.1995.QH0908_F.AF277072|V4HV	B	V4HV	7.0	1.0
B.TT.1995.QH0908_F.AF277072|V5HV	B	V5HV	11.0	2.0
B.TT.1995.QH0944_M.AF277073|V1HV	B	V1HV	21.0	0.0
B.TT.1995.QH0944_M.AF277073|V2HV	B	V2HV	15.0	4.0
B.TT.1995.QH0944_M.AF277073|V4HV	B	V4HV	10.0	2.0
B.TT.1995.QH0944_M.AF277073|V5HV	B	V5HV	10.0	2.0
B.TT.1995.QH1116_M.AF277074|V1HV	B	V1HV	22.0	2.0
B.TT.1995.QH1116_M.AF277074|V2HV	B	V2HV	14.0	2.0
B.TT.1995.QH1116_M.AF277074|V4HV	B	V4HV	14.0	2.0
B.TT.1995.QH1116_M.AF277074|V5HV	B	V5HV	9.0	2.0
B.TT.1996.QH1420_M.AF277075|V1HV	B	V1HV	22.0	2.0
B.TT.1996.QH1420_M.AF277075|V2HV	B	V2HV	14.0	2.0
B.TT.1996.QH1420_M.AF277075|V4HV	B	V4HV	12.0	2.0
B.TT.1996.QH1420_M.AF277075|V5HV	B	V5HV	8.0	1.0
B.US.1988.WR27.AF286365|V1HV	B	V1HV	27.0	3.0
B.US.1988.WR27.AF286365|V2HV	B	V2HV	8.0	2.0
B.US.1988.WR27.AF286365|V4HV	B	V4HV	10.0	2.0
B.US.1988.WR27.AF286365|V5HV	B	V5HV	8.0	1.0
B.DE.1986.D117III_child.AF490512|V1HV	B	V1HV	20.0	2.0
B.DE.1986.D117III_child.AF490512|V2HV	B	V2HV	8.0	1.0
B.DE.1986.D117III_child.AF490512|V4HV	B	V4HV	15.0	1.0
B.DE.1986.D117III_child.AF490512|V5HV	B	V5HV	9.0	2.0
B.DE.1986.D117II_mother.AF490513|V1HV	B	V1HV	11.0	1.0
B.DE.1986.D117II_mother.AF490513|V2HV	B	V2HV	5.0	1.0
B.DE.1986.D117II_mother.AF490513|V4HV	B	V4HV	15.0	2.0
B.DE.1986.D117II_mother.AF490513|V5HV	B	V5HV	9.0	1.0
B.AU.1999.1181.AF538302|V1HV	B	V1HV	25.0	2.0
B.AU.1999.1181.AF538302|V2HV	B	V2HV	6.0	1.0
B.AU.1999.1181.AF538302|V4HV	B	V4HV	16.0	4.0
B.AU.1999.1181.AF538302|V5HV	B	V5HV	7.0	1.0
B.AU.1999.1182.AF538303|V1HV	B	V1HV	26.0	2.0
B.AU.1999.1182.AF538303|V2HV	B	V2HV	10.0	2.0
B.AU.1999.1182.AF538303|V4HV	B	V4HV	16.0	4.0
B.AU.1999.1182.AF538303|V5HV	B	V5HV	8.0	1.0
B.AU.1995.C24.AF538304|V1HV	B	V1HV	27.0	3.0
B.AU.1995.C24.AF538304|V2HV	B	V2HV	10.0	1.0
B.AU.1995.C24.AF538304|V4HV	B	V4HV	12.0	3.0
B.AU.1995.C24.AF538304|V5HV	B	V5HV	7.0	1.0
B.AU.1995.C42.AF538305|V1HV	B	V1HV	27.0	3.0
B.AU.1995.C42.AF538305|V2HV	B	V2HV	10.0	2.0
B.AU.1995.C42.AF538305|V4HV	B	V4HV	14.0	3.0
B.AU.1995.C42.AF538305|V5HV	B	V5HV	8.0	1.0
B.AU.1995.C76.AF538306|V1HV	B	V1HV	20.0	2.0
B.AU.1995.C76.AF538306|V2HV	B	V2HV	10.0	2.0
B.AU.1995.C76.AF538306|V4HV	B	V4HV	13.0	1.0
B.AU.1995.C76.AF538306|V5HV	B	V5HV	10.0	1.0
B.AU.1995.C92.AF538307|V1HV	B	V1HV	26.0	3.0
B.AU.1995.C92.AF538307|V2HV	B	V2HV	10.0	2.0
B.AU.1995.C92.AF538307|V4HV	B	V4HV	13.0	2.0
B.AU.1995.C92.AF538307|V5HV	B	V5HV	10.0	2.0
B.GB.1986.GB8_46R.AJ271445|V1HV	B	V1HV	17.0	1.0
B.GB.1986.GB8_46R.AJ271445|V2HV	B	V2HV	6.0	1.0
B.GB.1986.GB8_46R.AJ271445|V4HV	B	V4HV	12.0	3.0
B.GB.1986.GB8_46R.AJ271445|V5HV	B	V5HV	10.0	2.0
B.CA.1993.CA5.AJ277821|V1HV	B	V1HV	32.0	1.0
B.CA.1993.CA5.AJ277821|V2HV	B	V2HV	11.0	3.0
B.CA.1993.CA5.AJ277821|V4HV	B	V4HV	11.0	3.0
B.CA.1993.CA5.AJ277821|V5HV	B	V5HV	9.0	1.0
B.KR.1996.KR5058_K1.AJ417411|V1HV	B	V1HV	27.0	3.0
B.KR.1996.KR5058_K1.AJ417411|V2HV	B	V2HV	4.0	1.0
B.KR.1996.KR5058_K1.AJ417411|V4HV	B	V4HV	11.0	3.0
B.KR.1996.KR5058_K1.AJ417411|V5HV	B	V5HV	11.0	2.0
B.KR.1996.KR6035_K1.AJ417417|V1HV	B	V1HV	31.0	5.0
B.KR.1996.KR6035_K1.AJ417417|V2HV	B	V2HV	5.0	1.0
B.KR.1996.KR6035_K1.AJ417417|V4HV	B	V4HV	14.0	2.0
B.KR.1996.KR6035_K1.AJ417417|V5HV	B	V5HV	12.0	2.0
B.KR.1993.KRA812_C1.AJ417420|V1HV	B	V1HV	27.0	2.0
B.KR.1993.KRA812_C1.AJ417420|V2HV	B	V2HV	6.0	1.0
B.KR.1993.KRA812_C1.AJ417420|V4HV	B	V4HV	13.0	2.0
B.KR.1993.KRA812_C1.AJ417420|V5HV	B	V5HV	14.0	2.0
B.KR.1992.KR2057_C1.AJ417423|V1HV	B	V1HV	15.0	2.0
B.KR.1992.KR2057_C1.AJ417423|V2HV	B	V2HV	6.0	1.0
B.KR.1992.KR2057_C1.AJ417423|V4HV	B	V4HV	14.0	3.0
B.KR.1992.KR2057_C1.AJ417423|V5HV	B	V5HV	8.0	2.0
B.KR.1996.KR3026_C1.AJ417426|V1HV	B	V1HV	19.0	2.0
B.KR.1996.KR3026_C1.AJ417426|V2HV	B	V2HV	10.0	1.0
B.KR.1996.KR3026_C1.AJ417426|V4HV	B	V4HV	10.0	2.0
B.KR.1996.KR3026_C1.AJ417426|V5HV	B	V5HV	9.0	2.0
B.KR.1995.KR5086_C1.AJ417429|V1HV	B	V1HV	24.0	3.0
B.KR.1995.KR5086_C1.AJ417429|V2HV	B	V2HV	12.0	1.0
B.KR.1995.KR5086_C1.AJ417429|V4HV	B	V4HV	14.0	3.0
B.KR.1995.KR5086_C1.AJ417429|V5HV	B	V5HV	7.0	2.0
B.GB.1997.CW010.AJ418478|V1HV	B	V1HV	27.0	1.0
B.GB.1997.CW010.AJ418478|V2HV	B	V2HV	5.0	1.0
B.GB.1997.CW010.AJ418478|V4HV	B	V4HV	13.0	3.0
B.GB.1997.CW010.AJ418478|V5HV	B	V5HV	7.0	1.0
B.GB.1997.CW012.AJ418495|V1HV	B	V1HV	25.0	3.0
B.GB.1997.CW012.AJ418495|V2HV	B	V2HV	7.0	1.0
B.GB.1997.CW012.AJ418495|V4HV	B	V4HV	13.0	2.0
B.GB.1997.CW012.AJ418495|V5HV	B	V5HV	10.0	2.0
B.GB.1997.CW037.AJ418514|V1HV	B	V1HV	30.0	3.0
B.GB.1997.CW037.AJ418514|V2HV	B	V2HV	6.0	1.0
B.GB.1997.CW037.AJ418514|V4HV	B	V4HV	8.0	2.0
B.GB.1997.CW037.AJ418514|V5HV	B	V5HV	10.0	2.0
B.GB.1997.CW048.AJ418521|V1HV	B	V1HV	25.0	2.0
B.GB.1997.CW048.AJ418521|V2HV	B	V2HV	6.0	1.0
B.GB.1997.CW048.AJ418521|V4HV	B	V4HV	9.0	2.0
B.GB.1997.CW048.AJ418521|V5HV	B	V5HV	11.0	2.0
B.GB.1997.CW002.AJ418531|V1HV	B	V1HV	23.0	3.0
B.GB.1997.CW002.AJ418531|V2HV	B	V2HV	4.0	0.0
B.GB.1997.CW002.AJ418531|V4HV	B	V4HV	10.0	1.0
B.GB.1997.CW002.AJ418531|V5HV	B	V5HV	12.0	2.0
B.GB.1994.746DEN04.AJ535590|V1HV	B	V1HV	25.0	4.0
B.GB.1994.746DEN04.AJ535590|V2HV	B	V2HV	12.0	2.0
B.GB.1994.746DEN04.AJ535590|V4HV	B	V4HV	10.0	2.0
B.GB.1994.746DEN04.AJ535590|V5HV	B	V5HV	10.0	2.0
B.GB.1994.748DEN31.AJ535600|V1HV	B	V1HV	32.0	4.0
B.GB.1994.748DEN31.AJ535600|V2HV	B	V2HV	19.0	2.0
B.GB.1994.748DEN31.AJ535600|V4HV	B	V4HV	12.0	2.0
B.GB.1994.748DEN31.AJ535600|V5HV	B	V5HV	11.0	2.0
B.GB.1995.820DEN35.AJ535608|V1HV	B	V1HV	24.0	2.0
B.GB.1995.820DEN35.AJ535608|V2HV	B	V2HV	18.0	3.0
B.GB.1995.820DEN35.AJ535608|V4HV	B	V4HV	13.0	2.0
B.GB.1995.820DEN35.AJ535608|V5HV	B	V5HV	10.0	2.0
B.GB.1996.875DEN49.AJ535612|V1HV	B	V1HV	19.0	2.0
B.GB.1996.875DEN49.AJ535612|V2HV	B	V2HV	6.0	1.0
B.GB.1996.875DEN49.AJ535612|V4HV	B	V4HV	14.0	2.0
B.GB.1996.875DEN49.AJ535612|V5HV	B	V5HV	10.0	1.0
B.GB.1995.811DEN01.AJ535616|V1HV	B	V1HV	28.0	4.0
B.GB.1995.811DEN01.AJ535616|V2HV	B	V2HV	12.0	2.0
B.GB.1995.811DEN01.AJ535616|V4HV	B	V4HV	15.0	1.0
B.GB.1995.811DEN01.AJ535616|V5HV	B	V5HV	10.0	2.0
B.AR.1998.ARCH054.AY037268|V1HV	B	V1HV	32.0	4.0
B.AR.1998.ARCH054.AY037268|V2HV	B	V2HV	4.0	1.0
B.AR.1998.ARCH054.AY037268|V4HV	B	V4HV	12.0	3.0
B.AR.1998.ARCH054.AY037268|V5HV	B	V5HV	7.0	1.0
B.BO.1999.BOL0122.AY037270|V1HV	B	V1HV	11.0	2.0
B.BO.1999.BOL0122.AY037270|V2HV	B	V2HV	8.0	1.0
B.BO.1999.BOL0122.AY037270|V4HV	B	V4HV	17.0	3.0
B.BO.1999.BOL0122.AY037270|V5HV	B	V5HV	8.0	1.0
B.AR.1999.ARMA132.AY037282|V1HV	B	V1HV	24.0	3.0
B.AR.1999.ARMA132.AY037282|V2HV	B	V2HV	6.0	1.0
B.AR.1999.ARMA132.AY037282|V4HV	B	V4HV	12.0	2.0
B.AR.1999.ARMA132.AY037282|V5HV	B	V5HV	10.0	2.0
B.TH.1990.BK132.AY173951|V1HV	B	V1HV	20.0	2.0
B.TH.1990.BK132.AY173951|V2HV	B	V2HV	6.0	1.0
B.TH.1990.BK132.AY173951|V4HV	B	V4HV	10.0	1.0
B.TH.1990.BK132.AY173951|V5HV	B	V5HV	10.0	2.0
B.US.1990.US1.AY173952|V1HV	B	V1HV	21.0	2.0
B.US.1990.US1.AY173952|V2HV	B	V2HV	8.0	1.0
B.US.1990.US1.AY173952|V4HV	B	V4HV	11.0	2.0
B.US.1990.US1.AY173952|V5HV	B	V5HV	10.0	2.0
B.US.1990.US3.AY173954|V1HV	B	V1HV	19.0	1.0
B.US.1990.US3.AY173954|V2HV	B	V2HV	6.0	1.0
B.US.1990.US3.AY173954|V4HV	B	V4HV	19.0	4.0
B.US.1990.US3.AY173954|V5HV	B	V5HV	10.0	2.0
B.US.1990.US4.AY173955|V1HV	B	V1HV	32.0	4.0
B.US.1990.US4.AY173955|V2HV	B	V2HV	6.0	1.0
B.US.1990.US4.AY173955|V4HV	B	V4HV	11.0	2.0
B.US.1990.US4.AY173955|V5HV	B	V5HV	11.0	2.0
B.EC.1989.EC003.AY173959|V1HV	B	V1HV	24.0	3.0
B.EC.1989.EC003.AY173959|V2HV	B	V2HV	8.0	1.0
B.EC.1989.EC003.AY173959|V4HV	B	V4HV	11.0	2.0
B.EC.1989.EC003.AY173959|V5HV	B	V5HV	9.0	2.0
B.EC.1989.EC102.AY173960|V1HV	B	V1HV	26.0	3.0
B.EC.1989.EC102.AY173960|V2HV	B	V2HV	7.0	1.0
B.EC.1989.EC102.AY173960|V4HV	B	V4HV	14.0	3.0
B.EC.1989.EC102.AY173960|V5HV	B	V5HV	7.0	2.0
B.CN.2001.CNHN24.AY180905|V1HV	B	V1HV	30.0	5.0
B.CN.2001.CNHN24.AY180905|V2HV	B	V2HV	7.0	2.0
B.CN.2001.CNHN24.AY180905|V4HV	B	V4HV	8.0	2.0
B.CN.2001.CNHN24.AY180905|V5HV	B	V5HV	9.0	2.0
B.US.1990.WEAU16_02.AY223743|V1HV	B	V1HV	26.0	3.0
B.US.1990.WEAU16_02.AY223743|V2HV	B	V2HV	6.0	1.0
B.US.1990.WEAU16_02.AY223743|V4HV	B	V4HV	12.0	1.0
B.US.1990.WEAU16_02.AY223743|V5HV	B	V5HV	9.0	1.0
B.US.1981.81CA1.AY247218|V1HV	B	V1HV	20.0	2.0
B.US.1981.81CA1.AY247218|V2HV	B	V2HV	8.0	2.0
B.US.1981.81CA1.AY247218|V4HV	B	V4HV	20.0	4.0
B.US.1981.81CA1.AY247218|V5HV	B	V5HV	9.0	1.0
B.US.1981.81CA2.AY247219|V1HV	B	V1HV	20.0	2.0
B.US.1981.81CA2.AY247219|V2HV	B	V2HV	8.0	1.0
B.US.1981.81CA2.AY247219|V4HV	B	V4HV	14.0	2.0
B.US.1981.81CA2.AY247219|V5HV	B	V5HV	8.0	1.0
B.US.1981.81GA.AY247220|V1HV	B	V1HV	20.0	2.0
B.US.1981.81GA.AY247220|V2HV	B	V2HV	6.0	1.0
B.US.1981.81GA.AY247220|V4HV	B	V4HV	15.0	3.0
B.US.1981.81GA.AY247220|V5HV	B	V5HV	8.0	1.0
B.US.1981.81NJ.AY247221|V1HV	B	V1HV	20.0	2.0
B.US.1981.81NJ.AY247221|V2HV	B	V2HV	8.0	1.0
B.US.1981.81NJ.AY247221|V4HV	B	V4HV	11.0	3.0
B.US.1981.81NJ.AY247221|V5HV	B	V5HV	8.0	1.0
B.US.1981.81NY1.AY247222|V1HV	B	V1HV	20.0	2.0
B.US.1981.81NY1.AY247222|V2HV	B	V2HV	8.0	1.0
B.US.1981.81NY1.AY247222|V4HV	B	V4HV	12.0	1.0
B.US.1981.81NY1.AY247222|V5HV	B	V5HV	9.0	1.0
B.US.1981.81NY2.AY247223|V1HV	B	V1HV	31.0	3.0
B.US.1981.81NY2.AY247223|V2HV	B	V2HV	6.0	1.0
B.US.1981.81NY2.AY247223|V4HV	B	V4HV	10.0	2.0
B.US.1981.81NY2.AY247223|V5HV	B	V5HV	8.0	1.0
B.US.1981.81NY3.AY247224|V1HV	B	V1HV	26.0	3.0
B.US.1981.81NY3.AY247224|V2HV	B	V2HV	6.0	1.0
B.US.1981.81NY3.AY247224|V4HV	B	V4HV	14.0	2.0
B.US.1981.81NY3.AY247224|V5HV	B	V5HV	9.0	1.0
B.CA.1982.82CAN.AY247225|V1HV	B	V1HV	23.0	2.0
B.CA.1982.82CAN.AY247225|V2HV	B	V2HV	6.0	1.0
B.CA.1982.82CAN.AY247225|V4HV	B	V4HV	11.0	2.0
B.CA.1982.82CAN.AY247225|V5HV	B	V5HV	12.0	2.0
B.US.1996.1333_d2.AY308760|V1HV	B	V1HV	25.0	3.0
B.US.1996.1333_d2.AY308760|V2HV	B	V2HV	4.0	0.0
B.US.1996.1333_d2.AY308760|V4HV	B	V4HV	14.0	4.0
B.US.1996.1333_d2.AY308760|V5HV	B	V5HV	8.0	1.0
B.CA.1996.WC10P_1.AY314044|V1HV	B	V1HV	24.0	3.0
B.CA.1996.WC10P_1.AY314044|V2HV	B	V2HV	8.0	1.0
B.CA.1996.WC10P_1.AY314044|V4HV	B	V4HV	17.0	3.0
B.CA.1996.WC10P_1.AY314044|V5HV	B	V5HV	10.0	2.0
B.US.1997.1001_07.AY331282|V1HV	B	V1HV	20.0	2.0
B.US.1997.1001_07.AY331282|V2HV	B	V2HV	5.0	1.0
B.US.1997.1001_07.AY331282|V4HV	B	V4HV	14.0	4.0
B.US.1997.1001_07.AY331282|V5HV	B	V5HV	8.0	1.0
B.US.1997.1006_08.AY331284|V1HV	B	V1HV	17.0	2.0
B.US.1997.1006_08.AY331284|V2HV	B	V2HV	11.0	2.0
B.US.1997.1006_08.AY331284|V4HV	B	V4HV	11.0	3.0
B.US.1997.1006_08.AY331284|V5HV	B	V5HV	8.0	1.0
B.US.1997.1012_08.AY331285|V1HV	B	V1HV	24.0	3.0
B.US.1997.1012_08.AY331285|V2HV	B	V2HV	6.0	1.0
B.US.1997.1012_08.AY331285|V4HV	B	V4HV	20.0	4.0
B.US.1997.1012_08.AY331285|V5HV	B	V5HV	12.0	1.0
B.US.1997.1013_03.AY331287|V1HV	B	V1HV	20.0	2.0
B.US.1997.1013_03.AY331287|V2HV	B	V2HV	8.0	1.0
B.US.1997.1013_03.AY331287|V4HV	B	V4HV	15.0	3.0
B.US.1997.1013_03.AY331287|V5HV	B	V5HV	11.0	2.0
B.US.1997.1018_06.AY331289|V1HV	B	V1HV	16.0	2.0
B.US.1997.1018_06.AY331289|V2HV	B	V2HV	9.0	1.0
B.US.1997.1018_06.AY331289|V4HV	B	V4HV	16.0	3.0
B.US.1997.1018_06.AY331289|V5HV	B	V5HV	11.0	2.0
B.US.1996.1027_05.AY331291|V1HV	B	V1HV	20.0	2.0
B.US.1996.1027_05.AY331291|V2HV	B	V2HV	6.0	1.0
B.US.1996.1027_05.AY331291|V4HV	B	V4HV	13.0	3.0
B.US.1996.1027_05.AY331291|V5HV	B	V5HV	8.0	0.0
B.US.1996.1057_01.AY331292|V1HV	B	V1HV	21.0	2.0
B.US.1996.1057_01.AY331292|V2HV	B	V2HV	16.0	2.0
B.US.1996.1057_01.AY331292|V4HV	B	V4HV	13.0	3.0
B.US.1996.1057_01.AY331292|V5HV	B	V5HV	8.0	1.0
B.US.1998.1058_08.AY331294|V1HV	B	V1HV	21.0	2.0
B.US.1998.1058_08.AY331294|V2HV	B	V2HV	6.0	1.0
B.US.1998.1058_08.AY331294|V4HV	B	V4HV	14.0	0.0
B.US.1998.1058_08.AY331294|V5HV	B	V5HV	10.0	2.0
B.US.1999.PRB959_03.AY331296|V1HV	B	V1HV	19.0	2.0
B.US.1999.PRB959_03.AY331296|V2HV	B	V2HV	8.0	1.0
B.US.1999.PRB959_03.AY331296|V4HV	B	V4HV	10.0	2.0
B.US.1999.PRB959_03.AY331296|V5HV	B	V5HV	10.0	1.0
B.US.1984.SF33.AY352275|V1HV	B	V1HV	21.0	2.0
B.US.1984.SF33.AY352275|V2HV	B	V2HV	8.0	1.0
B.US.1984.SF33.AY352275|V4HV	B	V4HV	10.0	3.0
B.US.1984.SF33.AY352275|V5HV	B	V5HV	9.0	1.0
B.US.1985.CC1_85_6.AY357338|V1HV	B	V1HV	21.0	2.0
B.US.1985.CC1_85_6.AY357338|V2HV	B	V2HV	8.0	2.0
B.US.1985.CC1_85_6.AY357338|V4HV	B	V4HV	16.0	3.0
B.US.1985.CC1_85_6.AY357338|V5HV	B	V5HV	6.0	1.0
B.NL.1999.671_99T12.AY423381|V1HV	B	V1HV	24.0	3.0
B.NL.1999.671_99T12.AY423381|V2HV	B	V2HV	6.0	1.0
B.NL.1999.671_99T12.AY423381|V4HV	B	V4HV	12.0	3.0
B.NL.1999.671_99T12.AY423381|V5HV	B	V5HV	8.0	1.0
B.US.1986.JRCSF.AY426125|V1HV	B	V1HV	19.0	2.0
B.US.1986.JRCSF.AY426125|V2HV	B	V2HV	7.0	1.0
B.US.1986.JRCSF.AY426125|V4HV	B	V4HV	11.0	2.0
B.US.1986.JRCSF.AY426125|V5HV	B	V5HV	8.0	1.0
B.ZA.1999.99ZASM1.AY505010|V1HV	B	V1HV	18.0	2.0
B.ZA.1999.99ZASM1.AY505010|V2HV	B	V2HV	5.0	1.0
B.ZA.1999.99ZASM1.AY505010|V4HV	B	V4HV	11.0	2.0
B.ZA.1999.99ZASM1.AY505010|V5HV	B	V5HV	9.0	2.0
B.US.1998.98USHVTN1925c1.AY560107|V1HV	B	V1HV	22.0	3.0
B.US.1998.98USHVTN1925c1.AY560107|V2HV	B	V2HV	8.0	2.0
B.US.1998.98USHVTN1925c1.AY560107|V4HV	B	V4HV	14.0	2.0
B.US.1998.98USHVTN1925c1.AY560107|V5HV	B	V5HV	8.0	2.0
B.US.1998.98USHVTN3605c9.AY560108|V1HV	B	V1HV	17.0	2.0
B.US.1998.98USHVTN3605c9.AY560108|V2HV	B	V2HV	5.0	1.0
B.US.1998.98USHVTN3605c9.AY560108|V4HV	B	V4HV	13.0	3.0
B.US.1998.98USHVTN3605c9.AY560108|V5HV	B	V5HV	11.0	2.0
B.US.1998.98USHVTN8229c6.AY560109|V1HV	B	V1HV	21.0	2.0
B.US.1998.98USHVTN8229c6.AY560109|V2HV	B	V2HV	8.0	2.0
B.US.1998.98USHVTN8229c6.AY560109|V4HV	B	V4HV	12.0	3.0
B.US.1998.98USHVTN8229c6.AY560109|V5HV	B	V5HV	9.0	2.0
B.US.1998.98USHVTN941c1.AY560110|V1HV	B	V1HV	23.0	3.0
B.US.1998.98USHVTN941c1.AY560110|V2HV	B	V2HV	12.0	2.0
B.US.1998.98USHVTN941c1.AY560110|V4HV	B	V4HV	13.0	3.0
B.US.1998.98USHVTN941c1.AY560110|V5HV	B	V5HV	7.0	1.0
B.CO.2001.PCM001.AY561236|V1HV	B	V1HV	18.0	1.0
B.CO.2001.PCM001.AY561236|V2HV	B	V2HV	6.0	1.0
B.CO.2001.PCM001.AY561236|V4HV	B	V4HV	15.0	3.0
B.CO.2001.PCM001.AY561236|V5HV	B	V5HV	9.0	2.0
B.CO.2001.PCM013.AY561237|V1HV	B	V1HV	35.0	4.0
B.CO.2001.PCM013.AY561237|V2HV	B	V2HV	12.0	1.0
B.CO.2001.PCM013.AY561237|V4HV	B	V4HV	18.0	3.0
B.CO.2001.PCM013.AY561237|V5HV	B	V5HV	13.0	2.0
B.CO.2001.PCM034.AY561238|V1HV	B	V1HV	27.0	3.0
B.CO.2001.PCM034.AY561238|V2HV	B	V2HV	4.0	1.0
B.CO.2001.PCM034.AY561238|V4HV	B	V4HV	13.0	2.0
B.CO.2001.PCM034.AY561238|V5HV	B	V5HV	10.0	1.0
B.CO.2001.PCM039.AY561239|V1HV	B	V1HV	20.0	2.0
B.CO.2001.PCM039.AY561239|V2HV	B	V2HV	14.0	2.0
B.CO.2001.PCM039.AY561239|V4HV	B	V4HV	15.0	3.0
B.CO.2001.PCM039.AY561239|V5HV	B	V5HV	8.0	1.0
B.CU.1999.Cu19.AY586542|V1HV	B	V1HV	25.0	2.0
B.CU.1999.Cu19.AY586542|V2HV	B	V2HV	13.0	1.0
B.CU.1999.Cu19.AY586542|V4HV	B	V4HV	12.0	2.0
B.CU.1999.Cu19.AY586542|V5HV	B	V5HV	9.0	2.0
B.CU.1999.Cu43.AY586543|V1HV	B	V1HV	25.0	3.0
B.CU.1999.Cu43.AY586543|V2HV	B	V2HV	6.0	1.0
B.CU.1999.Cu43.AY586543|V4HV	B	V4HV	11.0	2.0
B.CU.1999.Cu43.AY586543|V5HV	B	V5HV	9.0	2.0
B.US.1991.R3B.AY608576|V1HV	B	V1HV	21.0	2.0
B.US.1991.R3B.AY608576|V2HV	B	V2HV	10.0	2.0
B.US.1991.R3B.AY608576|V4HV	B	V4HV	10.0	2.0
B.US.1991.R3B.AY608576|V5HV	B	V5HV	9.0	1.0
B.US.1994.6101.AY612855|V1HV	B	V1HV	24.0	3.0
B.US.1994.6101.AY612855|V2HV	B	V2HV	4.0	0.0
B.US.1994.6101.AY612855|V4HV	B	V4HV	15.0	3.0
B.US.1994.6101.AY612855|V5HV	B	V5HV	8.0	1.0
B.RU.2004.04RU128005.AY682547|V1HV	B	V1HV	21.0	3.0
B.RU.2004.04RU128005.AY682547|V2HV	B	V2HV	6.0	1.0
B.RU.2004.04RU128005.AY682547|V4HV	B	V4HV	13.0	4.0
B.RU.2004.04RU128005.AY682547|V5HV	B	V5HV	8.0	2.0
B.TH.1996.96TH_NP1538.AY713408|V1HV	B	V1HV	15.0	2.0
B.TH.1996.96TH_NP1538.AY713408|V2HV	B	V2HV	5.0	1.0
B.TH.1996.96TH_NP1538.AY713408|V4HV	B	V4HV	11.0	3.0
B.TH.1996.96TH_NP1538.AY713408|V5HV	B	V5HV	13.0	2.0
B.US.1994.94US_33931N.AY713410|V1HV	B	V1HV	18.0	1.0
B.US.1994.94US_33931N.AY713410|V2HV	B	V2HV	6.0	1.0
B.US.1994.94US_33931N.AY713410|V4HV	B	V4HV	12.0	2.0
B.US.1994.94US_33931N.AY713410|V5HV	B	V5HV	10.0	2.0
B.FR.1992.92FR_BX08.AY713411|V1HV	B	V1HV	14.0	1.0
B.FR.1992.92FR_BX08.AY713411|V2HV	B	V2HV	6.0	0.0
B.FR.1992.92FR_BX08.AY713411|V4HV	B	V4HV	10.0	2.0
B.FR.1992.92FR_BX08.AY713411|V5HV	B	V5HV	10.0	1.0
B.US.1990.90US_873.AY713412|V1HV	B	V1HV	20.0	2.0
B.US.1990.90US_873.AY713412|V2HV	B	V2HV	7.0	1.0
B.US.1990.90US_873.AY713412|V4HV	B	V4HV	14.0	3.0
B.US.1990.90US_873.AY713412|V5HV	B	V5HV	10.0	1.0
B.RU.2004.04RU129005.AY751406|V1HV	B	V1HV	26.0	3.0
B.RU.2004.04RU129005.AY751406|V2HV	B	V2HV	8.0	1.0
B.RU.2004.04RU129005.AY751406|V4HV	B	V4HV	14.0	2.0
B.RU.2004.04RU129005.AY751406|V5HV	B	V5HV	8.0	1.0
B.RU.2004.04RU139089.AY751407|V1HV	B	V1HV	21.0	2.0
B.RU.2004.04RU139089.AY751407|V2HV	B	V2HV	5.0	1.0
B.RU.2004.04RU139089.AY751407|V4HV	B	V4HV	12.0	3.0
B.RU.2004.04RU139089.AY751407|V5HV	B	V5HV	10.0	1.0
B.CA.1998.CANA3FULL.AY779550|V1HV	B	V1HV	27.0	4.0
B.CA.1998.CANA3FULL.AY779550|V2HV	B	V2HV	6.0	1.0
B.CA.1998.CANA3FULL.AY779550|V4HV	B	V4HV	16.0	3.0
B.CA.1998.CANA3FULL.AY779550|V5HV	B	V5HV	11.0	2.0
B.CA.1997.CANB3FULL.AY779553|V1HV	B	V1HV	21.0	3.0
B.CA.1997.CANB3FULL.AY779553|V2HV	B	V2HV	6.0	1.0
B.CA.1997.CANB3FULL.AY779553|V4HV	B	V4HV	12.0	3.0
B.CA.1997.CANB3FULL.AY779553|V5HV	B	V5HV	8.0	2.0
B.CA.1998.CANC10FULL.AY779557|V1HV	B	V1HV	25.0	2.0
B.CA.1998.CANC10FULL.AY779557|V2HV	B	V2HV	6.0	0.0
B.CA.1998.CANC10FULL.AY779557|V4HV	B	V4HV	14.0	2.0
B.CA.1998.CANC10FULL.AY779557|V5HV	B	V5HV	9.0	1.0
B.UY.2001.01UYTRA1092.AY781126|V1HV	B	V1HV	20.0	2.0
B.UY.2001.01UYTRA1092.AY781126|V2HV	B	V2HV	6.0	1.0
B.UY.2001.01UYTRA1092.AY781126|V4HV	B	V4HV	12.0	3.0
B.UY.2001.01UYTRA1092.AY781126|V5HV	B	V5HV	10.0	1.0
B.UY.2001.01UYTRA1179.AY781127|V1HV	B	V1HV	36.0	4.0
B.UY.2001.01UYTRA1179.AY781127|V2HV	B	V2HV	6.0	1.0
B.UY.2001.01UYTRA1179.AY781127|V4HV	B	V4HV	15.0	2.0
B.UY.2001.01UYTRA1179.AY781127|V5HV	B	V5HV	11.0	2.0
B.YE.2002.02YE507.AY795904|V1HV	B	V1HV	29.0	3.0
B.YE.2002.02YE507.AY795904|V2HV	B	V2HV	6.0	1.0
B.YE.2002.02YE507.AY795904|V4HV	B	V4HV	13.0	3.0
B.YE.2002.02YE507.AY795904|V5HV	B	V5HV	9.0	1.0
B.YE.2002.02YE508.AY795905|V1HV	B	V1HV	23.0	2.0
B.YE.2002.02YE508.AY795905|V2HV	B	V2HV	6.0	1.0
B.YE.2002.02YE508.AY795905|V4HV	B	V4HV	13.0	3.0
B.YE.2002.02YE508.AY795905|V5HV	B	V5HV	12.0	1.0
B.RU.2004.04RU139095.AY819715|V1HV	B	V1HV	21.0	1.0
B.RU.2004.04RU139095.AY819715|V2HV	B	V2HV	6.0	1.0
B.RU.2004.04RU139095.AY819715|V4HV	B	V4HV	12.0	2.0
B.RU.2004.04RU139095.AY819715|V5HV	B	V5HV	10.0	2.0
B.US.1995.5768_4.AY835435|V1HV	B	V1HV	21.0	2.0
B.US.1995.5768_4.AY835435|V2HV	B	V2HV	13.0	2.0
B.US.1995.5768_4.AY835435|V4HV	B	V4HV	15.0	2.0
B.US.1995.5768_4.AY835435|V5HV	B	V5HV	11.0	2.0
B.US.1995.3988_25.AY835436|V1HV	B	V1HV	17.0	2.0
B.US.1995.3988_25.AY835436|V2HV	B	V2HV	6.0	1.0
B.US.1995.3988_25.AY835436|V4HV	B	V4HV	11.0	2.0
B.US.1995.3988_25.AY835436|V5HV	B	V5HV	10.0	2.0
B.US.1994.7165_18.AY835437|V1HV	B	V1HV	21.0	3.0
B.US.1994.7165_18.AY835437|V2HV	B	V2HV	4.0	1.0
B.US.1994.7165_18.AY835437|V4HV	B	V4HV	20.0	4.0
B.US.1994.7165_18.AY835437|V5HV	B	V5HV	10.0	2.0
B.US.1995.6535_3.AY835438|V1HV	B	V1HV	23.0	3.0
B.US.1995.6535_3.AY835438|V2HV	B	V2HV	6.0	1.0
B.US.1995.6535_3.AY835438|V4HV	B	V4HV	14.0	3.0
B.US.1995.6535_3.AY835438|V5HV	B	V5HV	8.0	2.0
B.US.1997.SS1196_1.AY835442|V1HV	B	V1HV	15.0	2.0
B.US.1997.SS1196_1.AY835442|V2HV	B	V2HV	6.0	1.0
B.US.1997.SS1196_1.AY835442|V4HV	B	V4HV	14.0	3.0
B.US.1997.SS1196_1.AY835442|V5HV	B	V5HV	12.0	2.0
B.US.1996.BG1168_1.AY835443|V1HV	B	V1HV	36.0	5.0
B.US.1996.BG1168_1.AY835443|V2HV	B	V2HV	9.0	1.0
B.US.1996.BG1168_1.AY835443|V4HV	B	V4HV	14.0	4.0
B.US.1996.BG1168_1.AY835443|V5HV	B	V5HV	8.0	1.0
B.IT.1996.PVO_4.AY835444|V1HV	B	V1HV	25.0	2.0
B.IT.1996.PVO_4.AY835444|V2HV	B	V2HV	16.0	2.0
B.IT.1996.PVO_4.AY835444|V4HV	B	V4HV	14.0	2.0
B.IT.1996.PVO_4.AY835444|V5HV	B	V5HV	7.0	2.0
B.IT.1995.TRO_11.AY835445|V1HV	B	V1HV	26.0	4.0
B.IT.1995.TRO_11.AY835445|V2HV	B	V2HV	10.0	1.0
B.IT.1995.TRO_11.AY835445|V4HV	B	V4HV	11.0	1.0
B.IT.1995.TRO_11.AY835445|V5HV	B	V5HV	9.0	1.0
B.US.1998.AC10.0.29.AY835446|V1HV	B	V1HV	21.0	2.0
B.US.1998.AC10.0.29.AY835446|V2HV	B	V2HV	12.0	1.0
B.US.1998.AC10.0.29.AY835446|V4HV	B	V4HV	12.0	2.0
B.US.1998.AC10.0.29.AY835446|V5HV	B	V5HV	11.0	2.0
B.US.2000.RHPA_7.AY835447|V1HV	B	V1HV	17.0	2.0
B.US.2000.RHPA_7.AY835447|V2HV	B	V2HV	12.0	2.0
B.US.2000.RHPA_7.AY835447|V4HV	B	V4HV	15.0	4.0
B.US.2000.RHPA_7.AY835447|V5HV	B	V5HV	7.0	0.0
B.US.2000.THRO_18.AY835448|V1HV	B	V1HV	29.0	3.0
B.US.2000.THRO_18.AY835448|V2HV	B	V2HV	6.0	0.0
B.US.2000.THRO_18.AY835448|V4HV	B	V4HV	16.0	3.0
B.US.2000.THRO_18.AY835448|V5HV	B	V5HV	17.0	2.0
B.US.2001.REJO_67.AY835449|V1HV	B	V1HV	23.0	3.0
B.US.2001.REJO_67.AY835449|V2HV	B	V2HV	6.0	1.0
B.US.2001.REJO_67.AY835449|V4HV	B	V4HV	14.0	2.0
B.US.2001.REJO_67.AY835449|V5HV	B	V5HV	9.0	1.0
B.US.2001.TRJO_58.AY835450|V1HV	B	V1HV	28.0	3.0
B.US.2001.TRJO_58.AY835450|V2HV	B	V2HV	6.0	1.0
B.US.2001.TRJO_58.AY835450|V4HV	B	V4HV	9.0	2.0
B.US.2001.TRJO_58.AY835450|V5HV	B	V5HV	9.0	1.0
B.US.2000.WITO_33.AY835451|V1HV	B	V1HV	19.0	3.0
B.US.2000.WITO_33.AY835451|V2HV	B	V2HV	8.0	0.0
B.US.2000.WITO_33.AY835451|V4HV	B	V4HV	11.0	2.0
B.US.2000.WITO_33.AY835451|V5HV	B	V5HV	8.0	2.0
B.US.2004.CAAN_A2.AY835452|V1HV	B	V1HV	18.0	2.0
B.US.2004.CAAN_A2.AY835452|V2HV	B	V2HV	6.0	1.0
B.US.2004.CAAN_A2.AY835452|V4HV	B	V4HV	14.0	3.0
B.US.2004.CAAN_A2.AY835452|V5HV	B	V5HV	10.0	2.0
B.US.1996.5155_96.AY835753|V1HV	B	V1HV	30.0	2.0
B.US.1996.5155_96.AY835753|V2HV	B	V2HV	17.0	1.0
B.US.1996.5155_96.AY835753|V4HV	B	V4HV	15.0	2.0
B.US.1996.5155_96.AY835753|V5HV	B	V5HV	11.0	2.0
B.US.1983.5084_83.AY835754|V1HV	B	V1HV	20.0	2.0
B.US.1983.5084_83.AY835754|V2HV	B	V2HV	6.0	1.0
B.US.1983.5084_83.AY835754|V4HV	B	V4HV	9.0	2.0
B.US.1983.5084_83.AY835754|V5HV	B	V5HV	8.0	1.0
B.US.1985.5157_85.AY835755|V1HV	B	V1HV	21.0	2.0
B.US.1985.5157_85.AY835755|V2HV	B	V2HV	6.0	1.0
B.US.1985.5157_85.AY835755|V4HV	B	V4HV	10.0	1.0
B.US.1985.5157_85.AY835755|V5HV	B	V5HV	9.0	1.0
B.US.1986.5113_86.AY835757|V1HV	B	V1HV	30.0	4.0
B.US.1986.5113_86.AY835757|V2HV	B	V2HV	8.0	1.0
B.US.1986.5113_86.AY835757|V4HV	B	V4HV	10.0	2.0
B.US.1986.5113_86.AY835757|V5HV	B	V5HV	8.0	1.0
B.US.1982.5048_82.AY835759|V1HV	B	V1HV	20.0	2.0
B.US.1982.5048_82.AY835759|V2HV	B	V2HV	6.0	1.0
B.US.1982.5048_82.AY835759|V4HV	B	V4HV	14.0	3.0
B.US.1982.5048_82.AY835759|V5HV	B	V5HV	7.0	1.0
B.US.1984.5160_84.AY835762|V1HV	B	V1HV	20.0	2.0
B.US.1984.5160_84.AY835762|V2HV	B	V2HV	6.0	1.0
B.US.1984.5160_84.AY835762|V4HV	B	V4HV	13.0	3.0
B.US.1984.5160_84.AY835762|V5HV	B	V5HV	7.0	1.0
B.US.1989.5073_89.AY835766|V1HV	B	V1HV	19.0	2.0
B.US.1989.5073_89.AY835766|V2HV	B	V2HV	8.0	1.0
B.US.1989.5073_89.AY835766|V4HV	B	V4HV	14.0	3.0
B.US.1989.5073_89.AY835766|V5HV	B	V5HV	10.0	0.0
B.US.1985.5077_85.AY835769|V1HV	B	V1HV	20.0	2.0
B.US.1985.5077_85.AY835769|V2HV	B	V2HV	9.0	1.0
B.US.1985.5077_85.AY835769|V4HV	B	V4HV	11.0	3.0
B.US.1985.5077_85.AY835769|V5HV	B	V5HV	7.0	2.0
B.US.1983.5082_83.AY835770|V1HV	B	V1HV	20.0	2.0
B.US.1983.5082_83.AY835770|V2HV	B	V2HV	6.0	1.0
B.US.1983.5082_83.AY835770|V4HV	B	V4HV	23.0	4.0
B.US.1983.5082_83.AY835770|V5HV	B	V5HV	8.0	1.0
B.US.1986.5127_86.AY835774|V1HV	B	V1HV	20.0	2.0
B.US.1986.5127_86.AY835774|V2HV	B	V2HV	6.0	1.0
B.US.1986.5127_86.AY835774|V4HV	B	V4HV	15.0	2.0
B.US.1986.5127_86.AY835774|V5HV	B	V5HV	17.0	3.0
B.US.1983.5018_83.AY835777|V1HV	B	V1HV	21.0	2.0
B.US.1983.5018_83.AY835777|V2HV	B	V2HV	6.0	1.0
B.US.1983.5018_83.AY835777|V4HV	B	V4HV	12.0	4.0
B.US.1983.5018_83.AY835777|V5HV	B	V5HV	8.0	1.0
B.US.1984.5019_84.AY835779|V1HV	B	V1HV	20.0	2.0
B.US.1984.5019_84.AY835779|V2HV	B	V2HV	6.0	1.0
B.US.1984.5019_84.AY835779|V4HV	B	V4HV	12.0	2.0
B.US.1984.5019_84.AY835779|V5HV	B	V5HV	8.0	1.0
B.KR.2004.04LHS6.AY839827|V1HV	B	V1HV	25.0	3.0
B.KR.2004.04LHS6.AY839827|V2HV	B	V2HV	3.0	1.0
B.KR.2004.04LHS6.AY839827|V4HV	B	V4HV	13.0	3.0
B.KR.2004.04LHS6.AY839827|V5HV	B	V5HV	8.0	2.0
B.CN.2003.CHNHLJBSF03009c34.AY905493|V1HV	B	V1HV	20.0	2.0
B.CN.2003.CHNHLJBSF03009c34.AY905493|V2HV	B	V2HV	6.0	1.0
B.CN.2003.CHNHLJBSF03009c34.AY905493|V4HV	B	V4HV	11.0	2.0
B.CN.2003.CHNHLJBSF03009c34.AY905493|V5HV	B	V5HV	9.0	1.0
B.CN.2004.CHNHLJSM04028c3.AY905494|V1HV	B	V1HV	27.0	3.0
B.CN.2004.CHNHLJSM04028c3.AY905494|V2HV	B	V2HV	6.0	1.0
B.CN.2004.CHNHLJSM04028c3.AY905494|V4HV	B	V4HV	12.0	3.0
B.CN.2004.CHNHLJSM04028c3.AY905494|V5HV	B	V5HV	9.0	1.0
B.CN.2004.CHNHLJBF04029c2.AY905495|V1HV	B	V1HV	26.0	4.0
B.CN.2004.CHNHLJBF04029c2.AY905495|V2HV	B	V2HV	10.0	2.0
B.CN.2004.CHNHLJBF04029c2.AY905495|V4HV	B	V4HV	17.0	4.0
B.CN.2004.CHNHLJBF04029c2.AY905495|V5HV	B	V5HV	11.0	2.0
B.CN.2004.CHNHLJSM0417c3.AY905496|V1HV	B	V1HV	16.0	2.0
B.CN.2004.CHNHLJSM0417c3.AY905496|V2HV	B	V2HV	4.0	1.0
B.CN.2004.CHNHLJSM0417c3.AY905496|V4HV	B	V4HV	5.0	1.0
B.CN.2004.CHNHLJSM0417c3.AY905496|V5HV	B	V5HV	9.0	1.0
B.CN.2004.CHNHLJBF04016c4.AY905497|V1HV	B	V1HV	24.0	3.0
B.CN.2004.CHNHLJBF04016c4.AY905497|V2HV	B	V2HV	6.0	1.0
B.CN.2004.CHNHLJBF04016c4.AY905497|V4HV	B	V4HV	8.0	1.0
B.CN.2004.CHNHLJBF04016c4.AY905497|V5HV	B	V5HV	9.0	2.0
B.TH.2000.00TH_C3198.AY945710|V1HV	B	V1HV	19.0	3.0
B.TH.2000.00TH_C3198.AY945710|V2HV	B	V2HV	6.0	1.0
B.TH.2000.00TH_C3198.AY945710|V4HV	B	V4HV	11.0	2.0
B.TH.2000.00TH_C3198.AY945710|V5HV	B	V5HV	13.0	2.0
B.TH.1999.99TH_C1416.AY945711|V1HV	B	V1HV	14.0	2.0
B.TH.1999.99TH_C1416.AY945711|V2HV	B	V2HV	4.0	1.0
B.TH.1999.99TH_C1416.AY945711|V4HV	B	V4HV	16.0	3.0
B.TH.1999.99TH_C1416.AY945711|V5HV	B	V5HV	9.0	1.0
B.NL.1986.H434-8-A3.AY970946|V1HV	B	V1HV	21.0	3.0
B.NL.1986.H434-8-A3.AY970946|V2HV	B	V2HV	6.0	0.0
B.NL.1986.H434-8-A3.AY970946|V4HV	B	V4HV	11.0	0.0
B.NL.1986.H434-8-A3.AY970946|V5HV	B	V5HV	9.0	1.0
B.GB.1983.CAM1.D10112|V1HV	B	V1HV	23.0	2.0
B.GB.1983.CAM1.D10112|V2HV	B	V2HV	6.0	1.0
B.GB.1983.CAM1.D10112|V4HV	B	V4HV	15.0	3.0
B.GB.1983.CAM1.D10112|V5HV	B	V5HV	8.0	1.0
B.CN.2002.02HNsmx2.DQ007901|V1HV	B	V1HV	20.0	3.0
B.CN.2002.02HNsmx2.DQ007901|V2HV	B	V2HV	6.0	1.0
B.CN.2002.02HNsmx2.DQ007901|V4HV	B	V4HV	8.0	2.0
B.CN.2002.02HNsmx2.DQ007901|V5HV	B	V5HV	9.0	2.0
B.CN.2002.02HNsq4.DQ007902|V1HV	B	V1HV	17.0	2.0
B.CN.2002.02HNsq4.DQ007902|V2HV	B	V2HV	8.0	1.0
B.CN.2002.02HNsq4.DQ007902|V4HV	B	V4HV	13.0	3.0
B.CN.2002.02HNsq4.DQ007902|V5HV	B	V5HV	9.0	1.0
B.CN.2002.02HNsc11.DQ007903|V1HV	B	V1HV	19.0	2.0
B.CN.2002.02HNsc11.DQ007903|V2HV	B	V2HV	6.0	1.0
B.CN.2002.02HNsc11.DQ007903|V4HV	B	V4HV	11.0	3.0
B.CN.2002.02HNsc11.DQ007903|V5HV	B	V5HV	9.0	1.0
B.NL.1994.ACH142_E11.DQ178989|V1HV	B	V1HV	29.0	4.0
B.NL.1994.ACH142_E11.DQ178989|V2HV	B	V2HV	6.0	1.0
B.NL.1994.ACH142_E11.DQ178989|V4HV	B	V4HV	13.0	3.0
B.NL.1994.ACH142_E11.DQ178989|V5HV	B	V5HV	12.0	2.0
B.GE.2003.03GEMZ004.DQ207940|V1HV	B	V1HV	26.0	4.0
B.GE.2003.03GEMZ004.DQ207940|V2HV	B	V2HV	6.0	1.0
B.GE.2003.03GEMZ004.DQ207940|V4HV	B	V4HV	14.0	3.0
B.GE.2003.03GEMZ004.DQ207940|V5HV	B	V5HV	9.0	2.0
B.GE.2003.03GEMZ010.DQ207942|V1HV	B	V1HV	17.0	2.0
B.GE.2003.03GEMZ010.DQ207942|V2HV	B	V2HV	7.0	1.0
B.GE.2003.03GEMZ010.DQ207942|V4HV	B	V4HV	11.0	3.0
B.GE.2003.03GEMZ010.DQ207942|V5HV	B	V5HV	8.0	1.0
B.GE.1998.98GEMZ003.DQ207943|V1HV	B	V1HV	18.0	2.0
B.GE.1998.98GEMZ003.DQ207943|V2HV	B	V2HV	4.0	1.0
B.GE.1998.98GEMZ003.DQ207943|V4HV	B	V4HV	9.0	2.0
B.GE.1998.98GEMZ003.DQ207943|V5HV	B	V5HV	9.0	2.0
B.KR.2004.04LSK7.DQ295192|V1HV	B	V1HV	26.0	4.0
B.KR.2004.04LSK7.DQ295192|V2HV	B	V2HV	4.0	1.0
B.KR.2004.04LSK7.DQ295192|V4HV	B	V4HV	14.0	3.0
B.KR.2004.04LSK7.DQ295192|V5HV	B	V5HV	12.0	2.0
B.KR.2004.04KMH5.DQ295193|V1HV	B	V1HV	22.0	3.0
B.KR.2004.04KMH5.DQ295193|V2HV	B	V2HV	6.0	1.0
B.KR.2004.04KMH5.DQ295193|V4HV	B	V4HV	12.0	3.0
B.KR.2004.04KMH5.DQ295193|V5HV	B	V5HV	11.0	2.0
B.KR.2004.04KJin8_1955.DQ295195|V1HV	B	V1HV	29.0	3.0
B.KR.2004.04KJin8_1955.DQ295195|V2HV	B	V2HV	7.0	2.0
B.KR.2004.04KJin8_1955.DQ295195|V4HV	B	V4HV	12.0	3.0
B.KR.2004.04KJin8_1955.DQ295195|V5HV	B	V5HV	12.0	1.0
B.KR.2004.04KYR8.DQ295196|V1HV	B	V1HV	26.0	3.0
B.KR.2004.04KYR8.DQ295196|V2HV	B	V2HV	4.0	1.0
B.KR.2004.04KYR8.DQ295196|V4HV	B	V4HV	11.0	3.0
B.KR.2004.04KYR8.DQ295196|V5HV	B	V5HV	11.0	2.0
B.US.1994.MACS4.DQ313246|V1HV	B	V1HV	17.0	2.0
B.US.1994.MACS4.DQ313246|V2HV	B	V2HV	8.0	1.0
B.US.1994.MACS4.DQ313246|V4HV	B	V4HV	12.0	2.0
B.US.1994.MACS4.DQ313246|V5HV	B	V5HV	9.0	1.0
B.BE.1996.VI1273.DQ313252|V1HV	B	V1HV	20.0	1.0
B.BE.1996.VI1273.DQ313252|V2HV	B	V2HV	7.0	1.0
B.BE.1996.VI1273.DQ313252|V4HV	B	V4HV	13.0	2.0
B.BE.1996.VI1273.DQ313252|V5HV	B	V5HV	12.0	2.0
B.BE.1994.VI1399.DQ313253|V1HV	B	V1HV	22.0	1.0
B.BE.1994.VI1399.DQ313253|V2HV	B	V2HV	13.0	2.0
B.BE.1994.VI1399.DQ313253|V4HV	B	V4HV	12.0	2.0
B.BE.1994.VI1399.DQ313253|V5HV	B	V5HV	9.0	2.0
B.TH.1996.M041.DQ354114|V1HV	B	V1HV	16.0	2.0
B.TH.1996.M041.DQ354114|V2HV	B	V2HV	4.0	1.0
B.TH.1996.M041.DQ354114|V4HV	B	V4HV	7.0	2.0
B.TH.1996.M041.DQ354114|V5HV	B	V5HV	9.0	1.0
B.TH.1996.M081.DQ354116|V1HV	B	V1HV	20.0	2.0
B.TH.1996.M081.DQ354116|V2HV	B	V2HV	6.0	1.0
B.TH.1996.M081.DQ354116|V4HV	B	V4HV	11.0	2.0
B.TH.1996.M081.DQ354116|V5HV	B	V5HV	9.0	1.0
B.TH.1996.M145.DQ354118|V1HV	B	V1HV	22.0	3.0
B.TH.1996.M145.DQ354118|V2HV	B	V2HV	7.0	1.0
B.TH.1996.M145.DQ354118|V4HV	B	V4HV	12.0	3.0
B.TH.1996.M145.DQ354118|V5HV	B	V5HV	11.0	2.0
B.TH.1996.M149.DQ354119|V1HV	B	V1HV	27.0	4.0
B.TH.1996.M149.DQ354119|V2HV	B	V2HV	10.0	1.0
B.TH.1996.M149.DQ354119|V4HV	B	V4HV	12.0	2.0
B.TH.1996.M149.DQ354119|V5HV	B	V5HV	7.0	2.0
B.BR.2002.02BR008.DQ358808|V1HV	B	V1HV	33.0	2.0
B.BR.2002.02BR008.DQ358808|V2HV	B	V2HV	10.0	1.0
B.BR.2002.02BR008.DQ358808|V4HV	B	V4HV	17.0	3.0
B.BR.2002.02BR008.DQ358808|V5HV	B	V5HV	7.0	1.0
B.BR.2002.02BR011.DQ358809|V1HV	B	V1HV	22.0	2.0
B.BR.2002.02BR011.DQ358809|V2HV	B	V2HV	6.0	1.0
B.BR.2002.02BR011.DQ358809|V4HV	B	V4HV	20.0	2.0
B.BR.2002.02BR011.DQ358809|V5HV	B	V5HV	8.0	2.0
B.BR.2002.02BR013.DQ358810|V1HV	B	V1HV	25.0	2.0
B.BR.2002.02BR013.DQ358810|V2HV	B	V2HV	6.0	1.0
B.BR.2002.02BR013.DQ358810|V4HV	B	V4HV	18.0	4.0
B.BR.2002.02BR013.DQ358810|V5HV	B	V5HV	15.0	2.0
B.AR.2002.02AR114146.DQ383746|V1HV	B	V1HV	22.0	3.0
B.AR.2002.02AR114146.DQ383746|V2HV	B	V2HV	8.0	2.0
B.AR.2002.02AR114146.DQ383746|V4HV	B	V4HV	15.0	3.0
B.AR.2002.02AR114146.DQ383746|V5HV	B	V5HV	7.0	1.0
B.AR.2003.03AR137681.DQ383748|V1HV	B	V1HV	15.0	2.0
B.AR.2003.03AR137681.DQ383748|V2HV	B	V2HV	6.0	1.0
B.AR.2003.03AR137681.DQ383748|V4HV	B	V4HV	8.0	2.0
B.AR.2003.03AR137681.DQ383748|V5HV	B	V5HV	6.0	0.0
B.AR.2003.03AR138910.DQ383749|V1HV	B	V1HV	23.0	2.0
B.AR.2003.03AR138910.DQ383749|V2HV	B	V2HV	10.0	2.0
B.AR.2003.03AR138910.DQ383749|V4HV	B	V4HV	12.0	2.0
B.AR.2003.03AR138910.DQ383749|V5HV	B	V5HV	9.0	2.0
B.AR.2004.04AR151263.DQ383751|V1HV	B	V1HV	26.0	3.0
B.AR.2004.04AR151263.DQ383751|V2HV	B	V2HV	6.0	1.0
B.AR.2004.04AR151263.DQ383751|V4HV	B	V4HV	15.0	3.0
B.AR.2004.04AR151263.DQ383751|V5HV	B	V5HV	10.0	2.0
B.AR.2004.04AR151516.DQ383752|V1HV	B	V1HV	23.0	3.0
B.AR.2004.04AR151516.DQ383752|V2HV	B	V2HV	5.0	0.0
B.AR.2004.04AR151516.DQ383752|V4HV	B	V4HV	11.0	1.0
B.AR.2004.04AR151516.DQ383752|V5HV	B	V5HV	10.0	2.0
B.ZA.2003.03ZAPS045MB2.DQ396398|V1HV	B	V1HV	17.0	2.0
B.ZA.2003.03ZAPS045MB2.DQ396398|V2HV	B	V2HV	8.0	1.0
B.ZA.2003.03ZAPS045MB2.DQ396398|V4HV	B	V4HV	14.0	2.0
B.ZA.2003.03ZAPS045MB2.DQ396398|V5HV	B	V5HV	9.0	2.0
B.US.2004.ES3v2ed61.DQ410062|V1HV	B	V1HV	20.0	2.0
B.US.2004.ES3v2ed61.DQ410062|V2HV	B	V2HV	6.0	1.0
B.US.2004.ES3v2ed61.DQ410062|V4HV	B	V4HV	9.0	2.0
B.US.2004.ES3v2ed61.DQ410062|V5HV	B	V5HV	8.0	1.0
B.US.2004.ES5v1ed1.DQ410087|V1HV	B	V1HV	20.0	2.0
B.US.2004.ES5v1ed1.DQ410087|V2HV	B	V2HV	6.0	1.0
B.US.2004.ES5v1ed1.DQ410087|V4HV	B	V4HV	10.0	3.0
B.US.2004.ES5v1ed1.DQ410087|V5HV	B	V5HV	8.0	1.0
B.US.2005.ES7v2ed1.DQ410109|V1HV	B	V1HV	28.0	5.0
B.US.2005.ES7v2ed1.DQ410109|V2HV	B	V2HV	4.0	1.0
B.US.2005.ES7v2ed1.DQ410109|V4HV	B	V4HV	15.0	4.0
B.US.2005.ES7v2ed1.DQ410109|V5HV	B	V5HV	7.0	1.0
B.US.2004.ES10v1e2_1.DQ410217|V1HV	B	V1HV	13.0	2.0
B.US.2004.ES10v1e2_1.DQ410217|V2HV	B	V2HV	8.0	1.0
B.US.2004.ES10v1e2_1.DQ410217|V4HV	B	V4HV	9.0	1.0
B.US.2004.ES10v1e2_1.DQ410217|V5HV	B	V5HV	7.0	1.0
B.US.2004.H23v1ed9_3.DQ410284|V1HV	B	V1HV	20.0	2.0
B.US.2004.H23v1ed9_3.DQ410284|V2HV	B	V2HV	6.0	1.0
B.US.2004.H23v1ed9_3.DQ410284|V4HV	B	V4HV	16.0	3.0
B.US.2004.H23v1ed9_3.DQ410284|V5HV	B	V5HV	10.0	1.0
B.US.2005.H28v2ed12.DQ410404|V1HV	B	V1HV	38.0	6.0
B.US.2005.H28v2ed12.DQ410404|V2HV	B	V2HV	8.0	1.0
B.US.2005.H28v2ed12.DQ410404|V4HV	B	V4HV	12.0	2.0
B.US.2005.H28v2ed12.DQ410404|V5HV	B	V5HV	8.0	1.0
B.US.2004.H148v1ed11.DQ410479|V1HV	B	V1HV	18.0	2.0
B.US.2004.H148v1ed11.DQ410479|V2HV	B	V2HV	6.0	1.0
B.US.2004.H148v1ed11.DQ410479|V4HV	B	V4HV	16.0	3.0
B.US.2004.H148v1ed11.DQ410479|V5HV	B	V5HV	8.0	1.0
B.US.2004.C61v1e1.DQ410511|V1HV	B	V1HV	21.0	3.0
B.US.2004.C61v1e1.DQ410511|V2HV	B	V2HV	7.0	1.0
B.US.2004.C61v1e1.DQ410511|V4HV	B	V4HV	7.0	2.0
B.US.2004.C61v1e1.DQ410511|V5HV	B	V5HV	9.0	1.0
B.US.2004.C62v1e3_1.DQ410527|V1HV	B	V1HV	17.0	2.0
B.US.2004.C62v1e3_1.DQ410527|V2HV	B	V2HV	17.0	2.0
B.US.2004.C62v1e3_1.DQ410527|V4HV	B	V4HV	11.0	2.0
B.US.2004.C62v1e3_1.DQ410527|V5HV	B	V5HV	9.0	2.0
B.US.2005.C93v1e12.DQ410542|V1HV	B	V1HV	35.0	5.0
B.US.2005.C93v1e12.DQ410542|V2HV	B	V2HV	13.0	2.0
B.US.2005.C93v1e12.DQ410542|V4HV	B	V4HV	10.0	2.0
B.US.2005.C93v1e12.DQ410542|V5HV	B	V5HV	7.0	1.0
B.US.2005.C94v1e12.DQ410560|V1HV	B	V1HV	30.0	4.0
B.US.2005.C94v1e12.DQ410560|V2HV	B	V2HV	10.0	1.0
B.US.2005.C94v1e12.DQ410560|V4HV	B	V4HV	12.0	2.0
B.US.2005.C94v1e12.DQ410560|V5HV	B	V5HV	12.0	2.0
B.US.2005.C96v1e4.DQ410573|V1HV	B	V1HV	23.0	2.0
B.US.2005.C96v1e4.DQ410573|V2HV	B	V2HV	10.0	1.0
B.US.2005.C96v1e4.DQ410573|V4HV	B	V4HV	14.0	2.0
B.US.2005.C96v1e4.DQ410573|V5HV	B	V5HV	9.0	2.0
B.US.2005.C98v1e8.DQ410588|V1HV	B	V1HV	19.0	2.0
B.US.2005.C98v1e8.DQ410588|V2HV	B	V2HV	8.0	1.0
B.US.2005.C98v1e8.DQ410588|V4HV	B	V4HV	13.0	3.0
B.US.2005.C98v1e8.DQ410588|V5HV	B	V5HV	8.0	1.0
B.US.2005.C109v1e4.DQ410607|V1HV	B	V1HV	25.0	2.0
B.US.2005.C109v1e4.DQ410607|V2HV	B	V2HV	14.0	2.0
B.US.2005.C109v1e4.DQ410607|V4HV	B	V4HV	11.0	2.0
B.US.2005.C109v1e4.DQ410607|V5HV	B	V5HV	11.0	2.0
B.US.2004.154v38Renv_re3.DQ410619|V1HV	B	V1HV	29.0	3.0
B.US.2004.154v38Renv_re3.DQ410619|V2HV	B	V2HV	4.0	1.0
B.US.2004.154v38Renv_re3.DQ410619|V4HV	B	V4HV	22.0	4.0
B.US.2004.154v38Renv_re3.DQ410619|V5HV	B	V5HV	12.0	2.0
B.US.1993.WCM32P0793.DQ487190|V1HV	B	V1HV	29.0	4.0
B.US.1993.WCM32P0793.DQ487190|V2HV	B	V2HV	9.0	2.0
B.US.1993.WCM32P0793.DQ487190|V4HV	B	V4HV	17.0	3.0
B.US.1993.WCM32P0793.DQ487190|V5HV	B	V5HV	9.0	2.0
B.IT.2005.SG1.DQ672623|V1HV	B	V1HV	3.0	0.0
B.IT.2005.SG1.DQ672623|V2HV	B	V2HV	6.0	1.0
B.IT.2005.SG1.DQ672623|V4HV	B	V4HV	0.0	0.0
B.IT.2005.SG1.DQ672623|V5HV	B	V5HV	7.0	1.0
B.AU.2003.PS1038_Day0.DQ676870|V1HV	B	V1HV	23.0	3.0
B.AU.2003.PS1038_Day0.DQ676870|V2HV	B	V2HV	6.0	1.0
B.AU.2003.PS1038_Day0.DQ676870|V4HV	B	V4HV	12.0	2.0
B.AU.2003.PS1038_Day0.DQ676870|V5HV	B	V5HV	10.0	2.0
B.AU.2002.PS2008_Day0.DQ676874|V1HV	B	V1HV	22.0	3.0
B.AU.2002.PS2008_Day0.DQ676874|V2HV	B	V2HV	10.0	2.0
B.AU.2002.PS2008_Day0.DQ676874|V4HV	B	V4HV	24.0	4.0
B.AU.2002.PS2008_Day0.DQ676874|V5HV	B	V5HV	9.0	1.0
B.AU.2003.PS2016_Day0.DQ676877|V1HV	B	V1HV	25.0	3.0
B.AU.2003.PS2016_Day0.DQ676877|V2HV	B	V2HV	6.0	1.0
B.AU.2003.PS2016_Day0.DQ676877|V4HV	B	V4HV	11.0	3.0
B.AU.2003.PS2016_Day0.DQ676877|V5HV	B	V5HV	9.0	2.0
B.AU.2003.PS2019_Day0.DQ676880|V1HV	B	V1HV	26.0	3.0
B.AU.2003.PS2019_Day0.DQ676880|V2HV	B	V2HV	6.0	1.0
B.AU.2003.PS2019_Day0.DQ676880|V4HV	B	V4HV	12.0	1.0
B.AU.2003.PS2019_Day0.DQ676880|V5HV	B	V5HV	9.0	2.0
B.AU.2002.PS3002_Day0.DQ676883|V1HV	B	V1HV	27.0	3.0
B.AU.2002.PS3002_Day0.DQ676883|V2HV	B	V2HV	6.0	1.0
B.AU.2002.PS3002_Day0.DQ676883|V4HV	B	V4HV	17.0	3.0
B.AU.2002.PS3002_Day0.DQ676883|V5HV	B	V5HV	11.0	2.0
B.AU.2003.PS4048_Day0.DQ676886|V1HV	B	V1HV	32.0	4.0
B.AU.2003.PS4048_Day0.DQ676886|V2HV	B	V2HV	5.0	1.0
B.AU.2003.PS4048_Day0.DQ676886|V4HV	B	V4HV	18.0	2.0
B.AU.2003.PS4048_Day0.DQ676886|V5HV	B	V5HV	8.0	2.0
B.UA.2001.01UAKV167.DQ823362|V1HV	B	V1HV	31.0	4.0
B.UA.2001.01UAKV167.DQ823362|V2HV	B	V2HV	6.0	1.0
B.UA.2001.01UAKV167.DQ823362|V4HV	B	V4HV	16.0	2.0
B.UA.2001.01UAKV167.DQ823362|V5HV	B	V5HV	8.0	2.0
B.UA.2001.01UAKV252.DQ823363|V1HV	B	V1HV	31.0	4.0
B.UA.2001.01UAKV252.DQ823363|V2HV	B	V2HV	4.0	1.0
B.UA.2001.01UAKV252.DQ823363|V4HV	B	V4HV	9.0	1.0
B.UA.2001.01UAKV252.DQ823363|V5HV	B	V5HV	8.0	1.0
B.UA.2001.01UAKV259.DQ823364|V1HV	B	V1HV	22.0	3.0
B.UA.2001.01UAKV259.DQ823364|V2HV	B	V2HV	4.0	1.0
B.UA.2001.01UAKV259.DQ823364|V4HV	B	V4HV	16.0	3.0
B.UA.2001.01UAKV259.DQ823364|V5HV	B	V5HV	11.0	2.0
B.KR.2005.05CSR3.DQ837381|V1HV	B	V1HV	23.0	3.0
B.KR.2005.05CSR3.DQ837381|V2HV	B	V2HV	17.0	2.0
B.KR.2005.05CSR3.DQ837381|V4HV	B	V4HV	12.0	2.0
B.KR.2005.05CSR3.DQ837381|V5HV	B	V5HV	14.0	2.0
B.US.1998.15387_1.DQ853455|V1HV	B	V1HV	16.0	2.0
B.US.1998.15387_1.DQ853455|V2HV	B	V2HV	14.0	2.0
B.US.1998.15387_1.DQ853455|V4HV	B	V4HV	14.0	3.0
B.US.1998.15387_1.DQ853455|V5HV	B	V5HV	9.0	1.0
B.US.2001.APV_1.DQ869014|V1HV	B	V1HV	28.0	3.0
B.US.2001.APV_1.DQ869014|V2HV	B	V2HV	4.0	1.0
B.US.2001.APV_1.DQ869014|V4HV	B	V4HV	9.0	2.0
B.US.2001.APV_1.DQ869014|V5HV	B	V5HV	10.0	2.0
B.US.2004.APV_20.DQ869015|V1HV	B	V1HV	29.0	3.0
B.US.2004.APV_20.DQ869015|V2HV	B	V2HV	12.0	2.0
B.US.2004.APV_20.DQ869015|V4HV	B	V4HV	11.0	3.0
B.US.2004.APV_20.DQ869015|V5HV	B	V5HV	9.0	1.0
B.US.2003.APV_10.DQ869016|V1HV	B	V1HV	26.0	4.0
B.US.2003.APV_10.DQ869016|V2HV	B	V2HV	7.0	1.0
B.US.2003.APV_10.DQ869016|V4HV	B	V4HV	10.0	3.0
B.US.2003.APV_10.DQ869016|V5HV	B	V5HV	8.0	1.0
B.US.2001.APV_11.DQ869017|V1HV	B	V1HV	21.0	3.0
B.US.2001.APV_11.DQ869017|V2HV	B	V2HV	6.0	1.0
B.US.2001.APV_11.DQ869017|V4HV	B	V4HV	21.0	3.0
B.US.2001.APV_11.DQ869017|V5HV	B	V5HV	7.0	1.0
B.US.2001.APV_13.DQ869019|V1HV	B	V1HV	17.0	2.0
B.US.2001.APV_13.DQ869019|V2HV	B	V2HV	8.0	1.0
B.US.2001.APV_13.DQ869019|V4HV	B	V4HV	9.0	2.0
B.US.2001.APV_13.DQ869019|V5HV	B	V5HV	11.0	2.0
B.US.2002.APV_14.DQ869020|V1HV	B	V1HV	24.0	3.0
B.US.2002.APV_14.DQ869020|V2HV	B	V2HV	9.0	2.0
B.US.2002.APV_14.DQ869020|V4HV	B	V4HV	10.0	2.0
B.US.2002.APV_14.DQ869020|V5HV	B	V5HV	10.0	1.0
B.US.2002.APV_15.DQ869021|V1HV	B	V1HV	27.0	2.0
B.US.2002.APV_15.DQ869021|V2HV	B	V2HV	7.0	1.0
B.US.2002.APV_15.DQ869021|V4HV	B	V4HV	12.0	2.0
B.US.2002.APV_15.DQ869021|V5HV	B	V5HV	11.0	2.0
B.US.2002.APV_16.DQ869022|V1HV	B	V1HV	19.0	2.0
B.US.2002.APV_16.DQ869022|V2HV	B	V2HV	6.0	1.0
B.US.2002.APV_16.DQ869022|V4HV	B	V4HV	15.0	3.0
B.US.2002.APV_16.DQ869022|V5HV	B	V5HV	9.0	1.0
B.US.2002.APV_17.DQ869023|V1HV	B	V1HV	14.0	1.0
B.US.2002.APV_17.DQ869023|V2HV	B	V2HV	11.0	2.0
B.US.2002.APV_17.DQ869023|V4HV	B	V4HV	20.0	4.0
B.US.2002.APV_17.DQ869023|V5HV	B	V5HV	8.0	2.0
B.US.2003.APV_18.DQ869024|V1HV	B	V1HV	20.0	1.0
B.US.2003.APV_18.DQ869024|V2HV	B	V2HV	14.0	2.0
B.US.2003.APV_18.DQ869024|V4HV	B	V4HV	23.0	4.0
B.US.2003.APV_18.DQ869024|V5HV	B	V5HV	9.0	2.0
B.US.2003.APV_19.DQ869025|V1HV	B	V1HV	24.0	3.0
B.US.2003.APV_19.DQ869025|V2HV	B	V2HV	6.0	1.0
B.US.2003.APV_19.DQ869025|V4HV	B	V4HV	13.0	3.0
B.US.2003.APV_19.DQ869025|V5HV	B	V5HV	11.0	1.0
B.US.2000.APV_2.DQ869026|V1HV	B	V1HV	27.0	3.0
B.US.2000.APV_2.DQ869026|V2HV	B	V2HV	13.0	2.0
B.US.2000.APV_2.DQ869026|V4HV	B	V4HV	12.0	2.0
B.US.2000.APV_2.DQ869026|V5HV	B	V5HV	10.0	2.0
B.US.2001.APV_3.DQ869027|V1HV	B	V1HV	17.0	1.0
B.US.2001.APV_3.DQ869027|V2HV	B	V2HV	18.0	2.0
B.US.2001.APV_3.DQ869027|V4HV	B	V4HV	11.0	3.0
B.US.2001.APV_3.DQ869027|V5HV	B	V5HV	15.0	2.0
B.US.2001.APV_4.DQ869028|V1HV	B	V1HV	24.0	4.0
B.US.2001.APV_4.DQ869028|V2HV	B	V2HV	6.0	1.0
B.US.2001.APV_4.DQ869028|V4HV	B	V4HV	13.0	3.0
B.US.2001.APV_4.DQ869028|V5HV	B	V5HV	7.0	2.0
B.US.2003.APV_5.DQ869029|V1HV	B	V1HV	22.0	3.0
B.US.2003.APV_5.DQ869029|V2HV	B	V2HV	5.0	1.0
B.US.2003.APV_5.DQ869029|V4HV	B	V4HV	12.0	1.0
B.US.2003.APV_5.DQ869029|V5HV	B	V5HV	8.0	1.0
B.US.2003.APV_6.DQ869030|V1HV	B	V1HV	23.0	3.0
B.US.2003.APV_6.DQ869030|V2HV	B	V2HV	6.0	1.0
B.US.2003.APV_6.DQ869030|V4HV	B	V4HV	13.0	3.0
B.US.2003.APV_6.DQ869030|V5HV	B	V5HV	11.0	2.0
B.US.2003.APV_7.DQ869031|V1HV	B	V1HV	23.0	2.0
B.US.2003.APV_7.DQ869031|V2HV	B	V2HV	5.0	1.0
B.US.2003.APV_7.DQ869031|V4HV	B	V4HV	13.0	3.0
B.US.2003.APV_7.DQ869031|V5HV	B	V5HV	6.0	2.0
B.US.2003.APV_8.DQ869032|V1HV	B	V1HV	34.0	2.0
B.US.2003.APV_8.DQ869032|V2HV	B	V2HV	18.0	3.0
B.US.2003.APV_8.DQ869032|V4HV	B	V4HV	15.0	3.0
B.US.2003.APV_8.DQ869032|V5HV	B	V5HV	9.0	2.0
B.US.2004.APV_9.DQ869033|V1HV	B	V1HV	20.0	2.0
B.US.2004.APV_9.DQ869033|V2HV	B	V2HV	12.0	1.0
B.US.2004.APV_9.DQ869033|V4HV	B	V4HV	14.0	3.0
B.US.2004.APV_9.DQ869033|V5HV	B	V5HV	9.0	2.0
B.US.2005.L8249.DQ886037|V1HV	B	V1HV	30.0	3.0
B.US.2005.L8249.DQ886037|V2HV	B	V2HV	11.0	2.0
B.US.2005.L8249.DQ886037|V4HV	B	V4HV	13.0	3.0
B.US.2005.L8249.DQ886037|V5HV	B	V5HV	9.0	1.0
B.CN.2005.05CNHB_hp3.DQ990880|V1HV	B	V1HV	19.0	2.0
B.CN.2005.05CNHB_hp3.DQ990880|V2HV	B	V2HV	17.0	2.0
B.CN.2005.05CNHB_hp3.DQ990880|V4HV	B	V4HV	13.0	3.0
B.CN.2005.05CNHB_hp3.DQ990880|V5HV	B	V5HV	8.0	1.0
B.US.2001.WC3_0901.EF121405|V1HV	B	V1HV	28.0	1.0
B.US.2001.WC3_0901.EF121405|V2HV	B	V2HV	11.0	2.0
B.US.2001.WC3_0901.EF121405|V4HV	B	V4HV	17.0	4.0
B.US.2001.WC3_0901.EF121405|V5HV	B	V5HV	11.0	2.0
B.US.2003.AS1M6envc25.EF125655|V1HV	B	V1HV	24.0	3.0
B.US.2003.AS1M6envc25.EF125655|V2HV	B	V2HV	7.0	1.0
B.US.2003.AS1M6envc25.EF125655|V4HV	B	V4HV	10.0	2.0
B.US.2003.AS1M6envc25.EF125655|V5HV	B	V5HV	10.0	2.0
B.US.1982.H2.EF159970|V1HV	B	V1HV	27.0	3.0
B.US.1982.H2.EF159970|V2HV	B	V2HV	8.0	1.0
B.US.1982.H2.EF159970|V4HV	B	V4HV	14.0	3.0
B.US.1982.H2.EF159970|V5HV	B	V5HV	8.0	1.0
B.US.1982.H3.EF159971|V1HV	B	V1HV	25.0	3.0
B.US.1982.H3.EF159971|V2HV	B	V2HV	13.0	1.0
B.US.1982.H3.EF159971|V4HV	B	V4HV	13.0	2.0
B.US.1982.H3.EF159971|V5HV	B	V5HV	7.0	2.0
B.US.1982.H5.EF159972|V1HV	B	V1HV	20.0	2.0
B.US.1982.H5.EF159972|V2HV	B	V2HV	8.0	1.0
B.US.1982.H5.EF159972|V4HV	B	V4HV	11.0	2.0
B.US.1982.H5.EF159972|V5HV	B	V5HV	9.0	1.0
B.US.1983.H6.EF159973|V1HV	B	V1HV	23.0	2.0
B.US.1983.H6.EF159973|V2HV	B	V2HV	8.0	1.0
B.US.1983.H6.EF159973|V4HV	B	V4HV	18.0	3.0
B.US.1983.H6.EF159973|V5HV	B	V5HV	9.0	0.0
B.US.1983.H7.EF159974|V1HV	B	V1HV	18.0	1.0
B.US.1983.H7.EF159974|V2HV	B	V2HV	21.0	3.0
B.US.1983.H7.EF159974|V4HV	B	V4HV	11.0	3.0
B.US.1983.H7.EF159974|V5HV	B	V5HV	10.0	1.0
B.AU.2004.MS2004_37_060.EF178358|V1HV	B	V1HV	21.0	3.0
B.AU.2004.MS2004_37_060.EF178358|V2HV	B	V2HV	6.0	1.0
B.AU.2004.MS2004_37_060.EF178358|V4HV	B	V4HV	11.0	1.0
B.AU.2004.MS2004_37_060.EF178358|V5HV	B	V5HV	11.0	2.0
B.US.2000.ES1-16.EF363122|V1HV	B	V1HV	20.0	2.0
B.US.2000.ES1-16.EF363122|V2HV	B	V2HV	7.0	2.0
B.US.2000.ES1-16.EF363122|V4HV	B	V4HV	18.0	4.0
B.US.2000.ES1-16.EF363122|V5HV	B	V5HV	8.0	1.0
B.DK.2004.PMVL_027.EF514698|V1HV	B	V1HV	20.0	2.0
B.DK.2004.PMVL_027.EF514698|V2HV	B	V2HV	6.0	1.0
B.DK.2004.PMVL_027.EF514698|V4HV	B	V4HV	13.0	3.0
B.DK.2004.PMVL_027.EF514698|V5HV	B	V5HV	9.0	2.0
B.DK.2004.PMVL_012.EF514699|V1HV	B	V1HV	20.0	2.0
B.DK.2004.PMVL_012.EF514699|V2HV	B	V2HV	13.0	2.0
B.DK.2004.PMVL_012.EF514699|V4HV	B	V4HV	12.0	2.0
B.DK.2004.PMVL_012.EF514699|V5HV	B	V5HV	9.0	1.0
B.DK.2004.PMVL_013.EF514700|V1HV	B	V1HV	39.0	5.0
B.DK.2004.PMVL_013.EF514700|V2HV	B	V2HV	8.0	1.0
B.DK.2004.PMVL_013.EF514700|V4HV	B	V4HV	16.0	4.0
B.DK.2004.PMVL_013.EF514700|V5HV	B	V5HV	11.0	2.0
B.DK.2004.PMVL_049.EF514701|V1HV	B	V1HV	28.0	2.0
B.DK.2004.PMVL_049.EF514701|V2HV	B	V2HV	7.0	1.0
B.DK.2004.PMVL_049.EF514701|V4HV	B	V4HV	17.0	2.0
B.DK.2004.PMVL_049.EF514701|V5HV	B	V5HV	9.0	2.0
B.DK.2004.PMVL_025.EF514702|V1HV	B	V1HV	15.0	2.0
B.DK.2004.PMVL_025.EF514702|V2HV	B	V2HV	9.0	1.0
B.DK.2004.PMVL_025.EF514702|V4HV	B	V4HV	18.0	4.0
B.DK.2004.PMVL_025.EF514702|V5HV	B	V5HV	9.0	2.0
B.DK.2004.PMVL_039.EF514703|V1HV	B	V1HV	20.0	2.0
B.DK.2004.PMVL_039.EF514703|V2HV	B	V2HV	8.0	1.0
B.DK.2004.PMVL_039.EF514703|V4HV	B	V4HV	10.0	2.0
B.DK.2004.PMVL_039.EF514703|V5HV	B	V5HV	9.0	1.0
B.DK.2001.CTL_016.EF514704|V1HV	B	V1HV	23.0	3.0
B.DK.2001.CTL_016.EF514704|V2HV	B	V2HV	6.0	1.0
B.DK.2001.CTL_016.EF514704|V4HV	B	V4HV	14.0	2.0
B.DK.2001.CTL_016.EF514704|V5HV	B	V5HV	11.0	2.0
B.DK.2001.CTL_017.EF514705|V1HV	B	V1HV	39.0	6.0
B.DK.2001.CTL_017.EF514705|V2HV	B	V2HV	6.0	1.0
B.DK.2001.CTL_017.EF514705|V4HV	B	V4HV	21.0	3.0
B.DK.2001.CTL_017.EF514705|V5HV	B	V5HV	9.0	2.0
B.DK.2001.CTL_018.EF514706|V1HV	B	V1HV	20.0	3.0
B.DK.2001.CTL_018.EF514706|V2HV	B	V2HV	11.0	1.0
B.DK.2001.CTL_018.EF514706|V4HV	B	V4HV	9.0	2.0
B.DK.2001.CTL_018.EF514706|V5HV	B	V5HV	8.0	2.0
B.DK.2001.CTL_023.EF514707|V1HV	B	V1HV	25.0	3.0
B.DK.2001.CTL_023.EF514707|V2HV	B	V2HV	10.0	2.0
B.DK.2001.CTL_023.EF514707|V4HV	B	V4HV	13.0	3.0
B.DK.2001.CTL_023.EF514707|V5HV	B	V5HV	10.0	2.0
B.DK.2001.CTL_030.EF514708|V1HV	B	V1HV	14.0	2.0
B.DK.2001.CTL_030.EF514708|V2HV	B	V2HV	11.0	2.0
B.DK.2001.CTL_030.EF514708|V4HV	B	V4HV	8.0	1.0
B.DK.2001.CTL_030.EF514708|V5HV	B	V5HV	10.0	1.0
B.DK.2001.CTL_033.EF514709|V1HV	B	V1HV	35.0	2.0
B.DK.2001.CTL_033.EF514709|V2HV	B	V2HV	6.0	1.0
B.DK.2001.CTL_033.EF514709|V4HV	B	V4HV	11.0	3.0
B.DK.2001.CTL_033.EF514709|V5HV	B	V5HV	8.0	1.0
B.DK.2001.CTL_035.EF514710|V1HV	B	V1HV	27.0	3.0
B.DK.2001.CTL_035.EF514710|V2HV	B	V2HV	5.0	1.0
B.DK.2001.CTL_035.EF514710|V4HV	B	V4HV	9.0	3.0
B.DK.2001.CTL_035.EF514710|V5HV	B	V5HV	9.0	2.0
B.DK.2001.CTL_041.EF514711|V1HV	B	V1HV	25.0	3.0
B.DK.2001.CTL_041.EF514711|V2HV	B	V2HV	4.0	1.0
B.DK.2001.CTL_041.EF514711|V4HV	B	V4HV	11.0	2.0
B.DK.2001.CTL_041.EF514711|V5HV	B	V5HV	9.0	1.0
B.DK.2001.CTL_043.EF514712|V1HV	B	V1HV	26.0	3.0
B.DK.2001.CTL_043.EF514712|V2HV	B	V2HV	19.0	2.0
B.DK.2001.CTL_043.EF514712|V4HV	B	V4HV	20.0	5.0
B.DK.2001.CTL_043.EF514712|V5HV	B	V5HV	12.0	2.0
B.US.1997.105112_SGA_D17.EF593181|V1HV	B	V1HV	26.0	3.0
B.US.1997.105112_SGA_D17.EF593181|V2HV	B	V2HV	11.0	2.0
B.US.1997.105112_SGA_D17.EF593181|V4HV	B	V4HV	12.0	2.0
B.US.1997.105112_SGA_D17.EF593181|V5HV	B	V5HV	9.0	0.0
B.US.1997.105307_SGA_A15.EF593182|V1HV	B	V1HV	14.0	1.0
B.US.1997.105307_SGA_A15.EF593182|V2HV	B	V2HV	8.0	1.0
B.US.1997.105307_SGA_A15.EF593182|V4HV	B	V4HV	14.0	3.0
B.US.1997.105307_SGA_A15.EF593182|V5HV	B	V5HV	7.0	1.0
B.US.1998.105909_SGA_C8.EF593186|V1HV	B	V1HV	26.0	3.0
B.US.1998.105909_SGA_C8.EF593186|V2HV	B	V2HV	12.0	2.0
B.US.1998.105909_SGA_C8.EF593186|V4HV	B	V4HV	14.0	3.0
B.US.1998.105909_SGA_C8.EF593186|V5HV	B	V5HV	8.0	1.0
B.US.2004.3405_C4.EF593188|V1HV	B	V1HV	27.0	4.0
B.US.2004.3405_C4.EF593188|V2HV	B	V2HV	5.0	1.0
B.US.2004.3405_C4.EF593188|V4HV	B	V4HV	9.0	2.0
B.US.2004.3405_C4.EF593188|V5HV	B	V5HV	8.0	1.0
B.US.2005.5057_E9.EF593189|V1HV	B	V1HV	26.0	2.0
B.US.2005.5057_E9.EF593189|V2HV	B	V2HV	11.0	2.0
B.US.2005.5057_E9.EF593189|V4HV	B	V4HV	11.0	3.0
B.US.2005.5057_E9.EF593189|V5HV	B	V5HV	8.0	1.0
B.US.2004.5417_B11.EF593190|V1HV	B	V1HV	28.0	3.0
B.US.2004.5417_B11.EF593190|V2HV	B	V2HV	11.0	2.0
B.US.2004.5417_B11.EF593190|V4HV	B	V4HV	13.0	2.0
B.US.2004.5417_B11.EF593190|V5HV	B	V5HV	11.0	1.0
B.US.2005.5479_A5.EF593191|V1HV	B	V1HV	25.0	3.0
B.US.2005.5479_A5.EF593191|V2HV	B	V2HV	12.0	2.0
B.US.2005.5479_A5.EF593191|V4HV	B	V4HV	16.0	4.0
B.US.2005.5479_A5.EF593191|V5HV	B	V5HV	12.0	1.0
B.US.2004.5539_A3.EF593192|V1HV	B	V1HV	20.0	4.0
B.US.2004.5539_A3.EF593192|V2HV	B	V2HV	15.0	2.0
B.US.2004.5539_A3.EF593192|V4HV	B	V4HV	16.0	4.0
B.US.2004.5539_A3.EF593192|V5HV	B	V5HV	8.0	1.0
B.US.2004.5769_E9.EF593193|V1HV	B	V1HV	35.0	4.0
B.US.2004.5769_E9.EF593193|V2HV	B	V2HV	11.0	1.0
B.US.2004.5769_E9.EF593193|V4HV	B	V4HV	11.0	1.0
B.US.2004.5769_E9.EF593193|V5HV	B	V5HV	7.0	2.0
B.US.2005.5791_D2.EF593194|V1HV	B	V1HV	22.0	3.0
B.US.2005.5791_D2.EF593194|V2HV	B	V2HV	5.0	1.0
B.US.2005.5791_D2.EF593194|V4HV	B	V4HV	11.0	2.0
B.US.2005.5791_D2.EF593194|V5HV	B	V5HV	11.0	2.0
B.US.1996.6235714_SGA_C11.EF593196|V1HV	B	V1HV	14.0	2.0
B.US.1996.6235714_SGA_C11.EF593196|V2HV	B	V2HV	7.0	1.0
B.US.1996.6235714_SGA_C11.EF593196|V4HV	B	V4HV	13.0	2.0
B.US.1996.6235714_SGA_C11.EF593196|V5HV	B	V5HV	8.0	2.0
B.US.1995.624008_SGA_C15.EF593197|V1HV	B	V1HV	27.0	2.0
B.US.1995.624008_SGA_C15.EF593197|V2HV	B	V2HV	10.0	2.0
B.US.1995.624008_SGA_C15.EF593197|V4HV	B	V4HV	12.0	2.0
B.US.1995.624008_SGA_C15.EF593197|V5HV	B	V5HV	9.0	2.0
B.US.1996.624413_SGA_A3.EF593199|V1HV	B	V1HV	33.0	2.0
B.US.1996.624413_SGA_A3.EF593199|V2HV	B	V2HV	20.0	2.0
B.US.1996.624413_SGA_A3.EF593199|V4HV	B	V4HV	10.0	2.0
B.US.1996.624413_SGA_A3.EF593199|V5HV	B	V5HV	12.0	2.0
B.US.1997.624708_SGA_D14.EF593200|V1HV	B	V1HV	21.0	4.0
B.US.1997.624708_SGA_D14.EF593200|V2HV	B	V2HV	6.0	1.0
B.US.1997.624708_SGA_D14.EF593200|V4HV	B	V4HV	12.0	3.0
B.US.1997.624708_SGA_D14.EF593200|V5HV	B	V5HV	8.0	2.0
B.US.1997.6305404_SGA_TA3.EF593201|V1HV	B	V1HV	19.0	2.0
B.US.1997.6305404_SGA_TA3.EF593201|V2HV	B	V2HV	14.0	2.0
B.US.1997.6305404_SGA_TA3.EF593201|V4HV	B	V4HV	15.0	3.0
B.US.1997.6305404_SGA_TA3.EF593201|V5HV	B	V5HV	10.0	2.0
B.US.2004.7092_A2.EF593203|V1HV	B	V1HV	15.0	2.0
B.US.2004.7092_A2.EF593203|V2HV	B	V2HV	13.0	2.0
B.US.2004.7092_A2.EF593203|V4HV	B	V4HV	13.0	3.0
B.US.2004.7092_A2.EF593203|V5HV	B	V5HV	10.0	1.0
B.US.1997.901009_SGA_B3.EF593204|V1HV	B	V1HV	26.0	3.0
B.US.1997.901009_SGA_B3.EF593204|V2HV	B	V2HV	8.0	1.0
B.US.1997.901009_SGA_B3.EF593204|V4HV	B	V4HV	12.0	3.0
B.US.1997.901009_SGA_B3.EF593204|V5HV	B	V5HV	8.0	1.0
B.US.1997.901401_SGA_A8.EF593205|V1HV	B	V1HV	35.0	4.0
B.US.1997.901401_SGA_A8.EF593205|V2HV	B	V2HV	12.0	1.0
B.US.1997.901401_SGA_A8.EF593205|V4HV	B	V4HV	19.0	3.0
B.US.1997.901401_SGA_A8.EF593205|V5HV	B	V5HV	9.0	2.0
B.US.1997.901507_SGA_TA9.EF593206|V1HV	B	V1HV	13.0	2.0
B.US.1997.901507_SGA_TA9.EF593206|V2HV	B	V2HV	10.0	1.0
B.US.1997.901507_SGA_TA9.EF593206|V4HV	B	V4HV	14.0	3.0
B.US.1997.901507_SGA_TA9.EF593206|V5HV	B	V5HV	10.0	1.0
B.US.1998.902020_SGA_A11.EF593208|V1HV	B	V1HV	27.0	4.0
B.US.1998.902020_SGA_A11.EF593208|V2HV	B	V2HV	6.0	1.0
B.US.1998.902020_SGA_A11.EF593208|V4HV	B	V4HV	10.0	2.0
B.US.1998.902020_SGA_A11.EF593208|V5HV	B	V5HV	9.0	2.0
B.US.1998.902114_SGA_B1.EF593209|V1HV	B	V1HV	35.0	4.0
B.US.1998.902114_SGA_B1.EF593209|V2HV	B	V2HV	6.0	1.0
B.US.1998.902114_SGA_B1.EF593209|V4HV	B	V4HV	10.0	1.0
B.US.1998.902114_SGA_B1.EF593209|V5HV	B	V5HV	8.0	1.0
B.US.1998.903208_SGA_B15.EF593210|V1HV	B	V1HV	25.0	3.0
B.US.1998.903208_SGA_B15.EF593210|V2HV	B	V2HV	13.0	2.0
B.US.1998.903208_SGA_B15.EF593210|V4HV	B	V4HV	12.0	1.0
B.US.1998.903208_SGA_B15.EF593210|V5HV	B	V5HV	8.0	1.0
B.US.1999.907712_SGA_TA1.EF593212|V1HV	B	V1HV	29.0	3.0
B.US.1999.907712_SGA_TA1.EF593212|V2HV	B	V2HV	8.0	1.0
B.US.1999.907712_SGA_TA1.EF593212|V4HV	B	V4HV	10.0	1.0
B.US.1999.907712_SGA_TA1.EF593212|V5HV	B	V5HV	8.0	1.0
B.US.1999.9079_09_SGA_TA1.EF593213|V1HV	B	V1HV	25.0	3.0
B.US.1999.9079_09_SGA_TA1.EF593213|V2HV	B	V2HV	10.0	2.0
B.US.1999.9079_09_SGA_TA1.EF593213|V4HV	B	V4HV	23.0	4.0
B.US.1999.9079_09_SGA_TA1.EF593213|V5HV	B	V5HV	9.0	2.0
B.US.2006.CH16_SGA_A11.EF593216|V1HV	B	V1HV	19.0	3.0
B.US.2006.CH16_SGA_A11.EF593216|V2HV	B	V2HV	6.0	1.0
B.US.2006.CH16_SGA_A11.EF593216|V4HV	B	V4HV	14.0	2.0
B.US.2006.CH16_SGA_A11.EF593216|V5HV	B	V5HV	11.0	1.0
B.US.2006.CH19_SGA_B8.EF593217|V1HV	B	V1HV	26.0	3.0
B.US.2006.CH19_SGA_B8.EF593217|V2HV	B	V2HV	20.0	4.0
B.US.2006.CH19_SGA_B8.EF593217|V4HV	B	V4HV	15.0	3.0
B.US.2006.CH19_SGA_B8.EF593217|V5HV	B	V5HV	12.0	2.0
B.US.2006.CH40_SGA_C14.EF593218|V1HV	B	V1HV	20.0	2.0
B.US.2006.CH40_SGA_C14.EF593218|V2HV	B	V2HV	4.0	1.0
B.US.2006.CH40_SGA_C14.EF593218|V4HV	B	V4HV	11.0	2.0
B.US.2006.CH40_SGA_C14.EF593218|V5HV	B	V5HV	9.0	1.0
B.US.2006.CH58_SGA_TE6.EF593219|V1HV	B	V1HV	17.0	2.0
B.US.2006.CH58_SGA_TE6.EF593219|V2HV	B	V2HV	11.0	2.0
B.US.2006.CH58_SGA_TE6.EF593219|V4HV	B	V4HV	10.0	3.0
B.US.2006.CH58_SGA_TE6.EF593219|V5HV	B	V5HV	7.0	1.0
B.US.2006.CH77_SGA_A5.EF593220|V1HV	B	V1HV	19.0	1.0
B.US.2006.CH77_SGA_A5.EF593220|V2HV	B	V2HV	8.0	1.0
B.US.2006.CH77_SGA_A5.EF593220|V4HV	B	V4HV	9.0	1.0
B.US.2006.CH77_SGA_A5.EF593220|V5HV	B	V5HV	8.0	1.0
B.US.2001.CRPE_SGA_TA3.EF593221|V1HV	B	V1HV	22.0	3.0
B.US.2001.CRPE_SGA_TA3.EF593221|V2HV	B	V2HV	4.0	0.0
B.US.2001.CRPE_SGA_TA3.EF593221|V4HV	B	V4HV	17.0	2.0
B.US.2001.CRPE_SGA_TA3.EF593221|V5HV	B	V5HV	9.0	2.0
B.US.2003.FERI_SGA_A1.EF593222|V1HV	B	V1HV	18.0	2.0
B.US.2003.FERI_SGA_A1.EF593222|V2HV	B	V2HV	7.0	1.0
B.US.2003.FERI_SGA_A1.EF593222|V4HV	B	V4HV	13.0	3.0
B.US.2003.FERI_SGA_A1.EF593222|V5HV	B	V5HV	8.0	2.0
B.US.2002.FOJO_SGA_A11.EF593223|V1HV	B	V1HV	29.0	3.0
B.US.2002.FOJO_SGA_A11.EF593223|V2HV	B	V2HV	6.0	1.0
B.US.2002.FOJO_SGA_A11.EF593223|V4HV	B	V4HV	10.0	2.0
B.US.2002.FOJO_SGA_A11.EF593223|V5HV	B	V5HV	8.0	2.0
B.US.2002.HEMA_SGA_B15.EF593224|V1HV	B	V1HV	20.0	3.0
B.US.2002.HEMA_SGA_B15.EF593224|V2HV	B	V2HV	11.0	2.0
B.US.2002.HEMA_SGA_B15.EF593224|V4HV	B	V4HV	11.0	2.0
B.US.2002.HEMA_SGA_B15.EF593224|V5HV	B	V5HV	9.0	1.0
B.US.2004.JOTO_SGA_A6.EF593225|V1HV	B	V1HV	20.0	3.0
B.US.2004.JOTO_SGA_A6.EF593225|V2HV	B	V2HV	6.0	1.0
B.US.2004.JOTO_SGA_A6.EF593225|V4HV	B	V4HV	11.0	1.0
B.US.2004.JOTO_SGA_A6.EF593225|V5HV	B	V5HV	7.0	1.0
B.US.2004.LAHA_SGA_B5.EF593226|V1HV	B	V1HV	25.0	2.0
B.US.2004.LAHA_SGA_B5.EF593226|V2HV	B	V2HV	12.0	2.0
B.US.2004.LAHA_SGA_B5.EF593226|V4HV	B	V4HV	14.0	3.0
B.US.2004.LAHA_SGA_B5.EF593226|V5HV	B	V5HV	12.0	2.0
B.US.2006.MCRO_SGA_C2.EF593227|V1HV	B	V1HV	23.0	2.0
B.US.2006.MCRO_SGA_C2.EF593227|V2HV	B	V2HV	13.0	2.0
B.US.2006.MCRO_SGA_C2.EF593227|V4HV	B	V4HV	12.0	3.0
B.US.2006.MCRO_SGA_C2.EF593227|V5HV	B	V5HV	9.0	1.0
B.US.2003.MEMI_SGA_E14.EF593228|V1HV	B	V1HV	25.0	4.0
B.US.2003.MEMI_SGA_E14.EF593228|V2HV	B	V2HV	6.0	1.0
B.US.2003.MEMI_SGA_E14.EF593228|V4HV	B	V4HV	12.0	3.0
B.US.2003.MEMI_SGA_E14.EF593228|V5HV	B	V5HV	9.0	1.0
B.US.2002.OLLA_SGA_D12.EF593229|V1HV	B	V1HV	11.0	2.0
B.US.2002.OLLA_SGA_D12.EF593229|V2HV	B	V2HV	11.0	2.0
B.US.2002.OLLA_SGA_D12.EF593229|V4HV	B	V4HV	10.0	2.0
B.US.2002.OLLA_SGA_D12.EF593229|V5HV	B	V5HV	11.0	2.0
B.US.1995.PRB93106_SGA_TC5.EF593231|V1HV	B	V1HV	15.0	2.0
B.US.1995.PRB93106_SGA_TC5.EF593231|V2HV	B	V2HV	8.0	2.0
B.US.1995.PRB93106_SGA_TC5.EF593231|V4HV	B	V4HV	10.0	2.0
B.US.1995.PRB93106_SGA_TC5.EF593231|V5HV	B	V5HV	8.0	1.0
B.US.1997.PRB95604_SGA_A4.EF593232|V1HV	B	V1HV	19.0	2.0
B.US.1997.PRB95604_SGA_A4.EF593232|V2HV	B	V2HV	11.0	2.0
B.US.1997.PRB95604_SGA_A4.EF593232|V4HV	B	V4HV	19.0	4.0
B.US.1997.PRB95604_SGA_A4.EF593232|V5HV	B	V5HV	7.0	1.0
B.US.1999.PRB95706_SGA_B3.EF593233|V1HV	B	V1HV	30.0	5.0
B.US.1999.PRB95706_SGA_B3.EF593233|V2HV	B	V2HV	8.0	1.0
B.US.1999.PRB95706_SGA_B3.EF593233|V4HV	B	V4HV	13.0	3.0
B.US.1999.PRB95706_SGA_B3.EF593233|V5HV	B	V5HV	9.0	1.0
B.US.2000.PRB95806_SGA_TE3.EF593234|V1HV	B	V1HV	18.0	2.0
B.US.2000.PRB95806_SGA_TE3.EF593234|V2HV	B	V2HV	6.0	1.0
B.US.2000.PRB95806_SGA_TE3.EF593234|V4HV	B	V4HV	12.0	2.0
B.US.2000.PRB95806_SGA_TE3.EF593234|V5HV	B	V5HV	11.0	2.0
B.US.2004.SAMI_SGA_A23.EF593238|V1HV	B	V1HV	19.0	3.0
B.US.2004.SAMI_SGA_A23.EF593238|V2HV	B	V2HV	8.0	2.0
B.US.2004.SAMI_SGA_A23.EF593238|V4HV	B	V4HV	10.0	1.0
B.US.2004.SAMI_SGA_A23.EF593238|V5HV	B	V5HV	8.0	2.0
B.TT.2000.SC03C_240500_8C6.EF593240|V1HV	B	V1HV	25.0	1.0
B.TT.2000.SC03C_240500_8C6.EF593240|V2HV	B	V2HV	11.0	2.0
B.TT.2000.SC03C_240500_8C6.EF593240|V4HV	B	V4HV	16.0	3.0
B.TT.2000.SC03C_240500_8C6.EF593240|V5HV	B	V5HV	7.0	1.0
B.TT.1996.SC13C_QH1335_2F8.EF593243|V1HV	B	V1HV	22.0	3.0
B.TT.1996.SC13C_QH1335_2F8.EF593243|V2HV	B	V2HV	10.0	1.0
B.TT.1996.SC13C_QH1335_2F8.EF593243|V4HV	B	V4HV	12.0	3.0
B.TT.1996.SC13C_QH1335_2F8.EF593243|V5HV	B	V5HV	9.0	1.0
B.TT.1994.SC22_QH0126_3B9.EF593245|V1HV	B	V1HV	19.0	2.0
B.TT.1994.SC22_QH0126_3B9.EF593245|V2HV	B	V2HV	23.0	3.0
B.TT.1994.SC22_QH0126_3B9.EF593245|V4HV	B	V4HV	13.0	3.0
B.TT.1994.SC22_QH0126_3B9.EF593245|V5HV	B	V5HV	7.0	1.0
B.US.2002.SHKE_SGA_TB9.EF593253|V1HV	B	V1HV	24.0	3.0
B.US.2002.SHKE_SGA_TB9.EF593253|V2HV	B	V2HV	6.0	1.0
B.US.2002.SHKE_SGA_TB9.EF593253|V4HV	B	V4HV	12.0	2.0
B.US.2002.SHKE_SGA_TB9.EF593253|V5HV	B	V5HV	10.0	2.0
B.US.2001.SMRE_SGA_C2.EF593254|V1HV	B	V1HV	23.0	3.0
B.US.2001.SMRE_SGA_C2.EF593254|V2HV	B	V2HV	6.0	1.0
B.US.2001.SMRE_SGA_C2.EF593254|V4HV	B	V4HV	12.0	2.0
B.US.2001.SMRE_SGA_C2.EF593254|V5HV	B	V5HV	12.0	2.0
B.US.2003.TALA_SGA_B16.EF593256|V1HV	B	V1HV	25.0	2.0
B.US.2003.TALA_SGA_B16.EF593256|V2HV	B	V2HV	6.0	1.0
B.US.2003.TALA_SGA_B16.EF593256|V4HV	B	V4HV	11.0	1.0
B.US.2003.TALA_SGA_B16.EF593256|V5HV	B	V5HV	11.0	1.0
B.TT.2001.TT103C_IHV50107_2H8.EF593259|V1HV	B	V1HV	21.0	2.0
B.TT.2001.TT103C_IHV50107_2H8.EF593259|V2HV	B	V2HV	11.0	2.0
B.TT.2001.TT103C_IHV50107_2H8.EF593259|V4HV	B	V4HV	10.0	2.0
B.TT.2001.TT103C_IHV50107_2H8.EF593259|V5HV	B	V5HV	7.0	2.0
B.TT.2001.TT112PC_DUK50127_1H3.EF593260|V1HV	B	V1HV	20.0	2.0
B.TT.2001.TT112PC_DUK50127_1H3.EF593260|V2HV	B	V2HV	13.0	2.0
B.TT.2001.TT112PC_DUK50127_1H3.EF593260|V4HV	B	V4HV	12.0	2.0
B.TT.2001.TT112PC_DUK50127_1H3.EF593260|V5HV	B	V5HV	10.0	2.0
B.TT.2001.TT113PC_DUK50105_2B4.EF593261|V1HV	B	V1HV	21.0	2.0
B.TT.2001.TT113PC_DUK50105_2B4.EF593261|V2HV	B	V2HV	5.0	1.0
B.TT.2001.TT113PC_DUK50105_2B4.EF593261|V4HV	B	V4HV	15.0	3.0
B.TT.2001.TT113PC_DUK50105_2B4.EF593261|V5HV	B	V5HV	10.0	1.0
B.TT.2001.TT114PC_DUK50115_8F11.EF593262|V1HV	B	V1HV	26.0	2.0
B.TT.2001.TT114PC_DUK50115_8F11.EF593262|V2HV	B	V2HV	12.0	2.0
B.TT.2001.TT114PC_DUK50115_8F11.EF593262|V4HV	B	V4HV	14.0	2.0
B.TT.2001.TT114PC_DUK50115_8F11.EF593262|V5HV	B	V5HV	8.0	1.0
B.TT.1998.TT27P_IHV42010_2D6.EF593263|V1HV	B	V1HV	25.0	2.0
B.TT.1998.TT27P_IHV42010_2D6.EF593263|V2HV	B	V2HV	16.0	2.0
B.TT.1998.TT27P_IHV42010_2D6.EF593263|V4HV	B	V4HV	13.0	3.0
B.TT.1998.TT27P_IHV42010_2D6.EF593263|V5HV	B	V5HV	8.0	1.0
B.TT.1998.TT28P_IHV42011_2C7.EF593264|V1HV	B	V1HV	28.0	3.0
B.TT.1998.TT28P_IHV42011_2C7.EF593264|V2HV	B	V2HV	13.0	2.0
B.TT.1998.TT28P_IHV42011_2C7.EF593264|V4HV	B	V4HV	13.0	1.0
B.TT.1998.TT28P_IHV42011_2C7.EF593264|V5HV	B	V5HV	8.0	2.0
B.TT.1998.TT29P_CRC01910_3B8.EF593265|V1HV	B	V1HV	18.0	3.0
B.TT.1998.TT29P_CRC01910_3B8.EF593265|V2HV	B	V2HV	15.0	2.0
B.TT.1998.TT29P_CRC01910_3B8.EF593265|V4HV	B	V4HV	12.0	2.0
B.TT.1998.TT29P_CRC01910_3B8.EF593265|V5HV	B	V5HV	9.0	1.0
B.TT.1999.TT34P_CRC04276_8D1.EF593267|V1HV	B	V1HV	22.0	2.0
B.TT.1999.TT34P_CRC04276_8D1.EF593267|V2HV	B	V2HV	10.0	2.0
B.TT.1999.TT34P_CRC04276_8D1.EF593267|V4HV	B	V4HV	12.0	3.0
B.TT.1999.TT34P_CRC04276_8D1.EF593267|V5HV	B	V5HV	8.0	1.0
B.TT.1999.TT35P_CRC04429_7H12.EF593268|V1HV	B	V1HV	21.0	2.0
B.TT.1999.TT35P_CRC04429_7H12.EF593268|V2HV	B	V2HV	16.0	3.0
B.TT.1999.TT35P_CRC04429_7H12.EF593268|V4HV	B	V4HV	22.0	4.0
B.TT.1999.TT35P_CRC04429_7H12.EF593268|V5HV	B	V5HV	10.0	2.0
B.US.2004.UNC2009_1.EF593269|V1HV	B	V1HV	22.0	3.0
B.US.2004.UNC2009_1.EF593269|V2HV	B	V2HV	6.0	1.0
B.US.2004.UNC2009_1.EF593269|V4HV	B	V4HV	12.0	3.0
B.US.2004.UNC2009_1.EF593269|V5HV	B	V5HV	9.0	2.0
B.US.2004.UNC4295_10.EF593270|V1HV	B	V1HV	27.0	3.0
B.US.2004.UNC4295_10.EF593270|V2HV	B	V2HV	8.0	1.0
B.US.2004.UNC4295_10.EF593270|V4HV	B	V4HV	15.0	3.0
B.US.2004.UNC4295_10.EF593270|V5HV	B	V5HV	10.0	1.0
B.US.2004.UNC4484_13.EF593271|V1HV	B	V1HV	37.0	4.0
B.US.2004.UNC4484_13.EF593271|V2HV	B	V2HV	13.0	1.0
B.US.2004.UNC4484_13.EF593271|V4HV	B	V4HV	16.0	3.0
B.US.2004.UNC4484_13.EF593271|V5HV	B	V5HV	12.0	2.0
B.US.2004.UNC4911_20.EF593272|V1HV	B	V1HV	21.0	3.0
B.US.2004.UNC4911_20.EF593272|V2HV	B	V2HV	7.0	2.0
B.US.2004.UNC4911_20.EF593272|V4HV	B	V4HV	8.0	1.0
B.US.2004.UNC4911_20.EF593272|V5HV	B	V5HV	9.0	1.0
B.US.2004.UNC5283_17.EF593273|V1HV	B	V1HV	29.0	4.0
B.US.2004.UNC5283_17.EF593273|V2HV	B	V2HV	12.0	2.0
B.US.2004.UNC5283_17.EF593273|V4HV	B	V4HV	10.0	2.0
B.US.2004.UNC5283_17.EF593273|V5HV	B	V5HV	9.0	1.0
B.US.2004.UNC5548_11.EF593274|V1HV	B	V1HV	17.0	1.0
B.US.2004.UNC5548_11.EF593274|V2HV	B	V2HV	9.0	2.0
B.US.2004.UNC5548_11.EF593274|V4HV	B	V4HV	16.0	3.0
B.US.2004.UNC5548_11.EF593274|V5HV	B	V5HV	11.0	2.0
B.US.2004.UNC5734_10.EF593275|V1HV	B	V1HV	35.0	5.0
B.US.2004.UNC5734_10.EF593275|V2HV	B	V2HV	6.0	1.0
B.US.2004.UNC5734_10.EF593275|V4HV	B	V4HV	14.0	3.0
B.US.2004.UNC5734_10.EF593275|V5HV	B	V5HV	11.0	2.0
B.US.2004.UNC5799_16.EF593276|V1HV	B	V1HV	27.0	2.0
B.US.2004.UNC5799_16.EF593276|V2HV	B	V2HV	15.0	2.0
B.US.2004.UNC5799_16.EF593276|V4HV	B	V4HV	9.0	2.0
B.US.2004.UNC5799_16.EF593276|V5HV	B	V5HV	12.0	2.0
B.US.2004.UNC6064_24.EF593277|V1HV	B	V1HV	18.0	2.0
B.US.2004.UNC6064_24.EF593277|V2HV	B	V2HV	13.0	2.0
B.US.2004.UNC6064_24.EF593277|V4HV	B	V4HV	13.0	2.0
B.US.2004.UNC6064_24.EF593277|V5HV	B	V5HV	9.0	1.0
B.US.2005.WICU_SGA_B23.EF593279|V1HV	B	V1HV	20.0	2.0
B.US.2005.WICU_SGA_B23.EF593279|V2HV	B	V2HV	6.0	1.0
B.US.2005.WICU_SGA_B23.EF593279|V4HV	B	V4HV	13.0	3.0
B.US.2005.WICU_SGA_B23.EF593279|V5HV	B	V5HV	9.0	2.0
B.US.2006.YOMI_SGA_E6.EF593281|V1HV	B	V1HV	26.0	3.0
B.US.2006.YOMI_SGA_E6.EF593281|V2HV	B	V2HV	8.0	1.0
B.US.2006.YOMI_SGA_E6.EF593281|V4HV	B	V4HV	9.0	2.0
B.US.2006.YOMI_SGA_E6.EF593281|V5HV	B	V5HV	8.0	1.0
B.US.1998.Z02_C6.EF593282|V1HV	B	V1HV	18.0	2.0
B.US.1998.Z02_C6.EF593282|V2HV	B	V2HV	13.0	2.0
B.US.1998.Z02_C6.EF593282|V4HV	B	V4HV	15.0	3.0
B.US.1998.Z02_C6.EF593282|V5HV	B	V5HV	8.0	1.0
B.US.1998.Z03_SGA_TC2.EF593283|V1HV	B	V1HV	27.0	3.0
B.US.1998.Z03_SGA_TC2.EF593283|V2HV	B	V2HV	6.0	1.0
B.US.1998.Z03_SGA_TC2.EF593283|V4HV	B	V4HV	12.0	3.0
B.US.1998.Z03_SGA_TC2.EF593283|V5HV	B	V5HV	10.0	1.0
B.US.1998.Z05_D6.EF593284|V1HV	B	V1HV	32.0	4.0
B.US.1998.Z05_D6.EF593284|V2HV	B	V2HV	6.0	1.0
B.US.1998.Z05_D6.EF593284|V4HV	B	V4HV	12.0	2.0
B.US.1998.Z05_D6.EF593284|V5HV	B	V5HV	13.0	2.0
B.US.1999.Z10_SGA_A7.EF593285|V1HV	B	V1HV	25.0	4.0
B.US.1999.Z10_SGA_A7.EF593285|V2HV	B	V2HV	10.0	1.0
B.US.1999.Z10_SGA_A7.EF593285|V4HV	B	V4HV	11.0	3.0
B.US.1999.Z10_SGA_A7.EF593285|V5HV	B	V5HV	8.0	1.0
B.US.1999.Z13_G7.EF593286|V1HV	B	V1HV	22.0	3.0
B.US.1999.Z13_G7.EF593286|V2HV	B	V2HV	6.0	1.0
B.US.1999.Z13_G7.EF593286|V4HV	B	V4HV	6.0	2.0
B.US.1999.Z13_G7.EF593286|V5HV	B	V5HV	8.0	1.0
B.US.1999.Z16_SGA_A20.EF593287|V1HV	B	V1HV	23.0	3.0
B.US.1999.Z16_SGA_A20.EF593287|V2HV	B	V2HV	6.0	0.0
B.US.1999.Z16_SGA_A20.EF593287|V4HV	B	V4HV	14.0	3.0
B.US.1999.Z16_SGA_A20.EF593287|V5HV	B	V5HV	8.0	1.0
B.US.2000.Z18_SGA_F8.EF593288|V1HV	B	V1HV	25.0	4.0
B.US.2000.Z18_SGA_F8.EF593288|V2HV	B	V2HV	11.0	2.0
B.US.2000.Z18_SGA_F8.EF593288|V4HV	B	V4HV	15.0	3.0
B.US.2000.Z18_SGA_F8.EF593288|V5HV	B	V5HV	8.0	1.0
B.US.2000.Z20_B3.EF593289|V1HV	B	V1HV	24.0	3.0
B.US.2000.Z20_B3.EF593289|V2HV	B	V2HV	8.0	1.0
B.US.2000.Z20_B3.EF593289|V4HV	B	V4HV	13.0	3.0
B.US.2000.Z20_B3.EF593289|V5HV	B	V5HV	9.0	2.0
B.US.2001.Z23_A2.EF593290|V1HV	B	V1HV	31.0	5.0
B.US.2001.Z23_A2.EF593290|V2HV	B	V2HV	7.0	1.0
B.US.2001.Z23_A2.EF593290|V4HV	B	V4HV	11.0	2.0
B.US.2001.Z23_A2.EF593290|V5HV	B	V5HV	9.0	2.0
B.US.2001.Z27_F10.EF593291|V1HV	B	V1HV	19.0	3.0
B.US.2001.Z27_F10.EF593291|V2HV	B	V2HV	7.0	1.0
B.US.2001.Z27_F10.EF593291|V4HV	B	V4HV	12.0	2.0
B.US.2001.Z27_F10.EF593291|V5HV	B	V5HV	9.0	2.0
B.US.2001.Z29_SGA_A34.EF593292|V1HV	B	V1HV	26.0	5.0
B.US.2001.Z29_SGA_A34.EF593292|V2HV	B	V2HV	14.0	2.0
B.US.2001.Z29_SGA_A34.EF593292|V4HV	B	V4HV	14.0	3.0
B.US.2001.Z29_SGA_A34.EF593292|V5HV	B	V5HV	9.0	2.0
B.US.2001.Z30_SGA_E13.EF593293|V1HV	B	V1HV	29.0	4.0
B.US.2001.Z30_SGA_E13.EF593293|V2HV	B	V2HV	6.0	1.0
B.US.2001.Z30_SGA_E13.EF593293|V4HV	B	V4HV	11.0	2.0
B.US.2001.Z30_SGA_E13.EF593293|V5HV	B	V5HV	12.0	2.0
B.US.2002.Z32_E11.EF593295|V1HV	B	V1HV	28.0	5.0
B.US.2002.Z32_E11.EF593295|V2HV	B	V2HV	5.0	1.0
B.US.2002.Z32_E11.EF593295|V4HV	B	V4HV	22.0	4.0
B.US.2002.Z32_E11.EF593295|V5HV	B	V5HV	13.0	2.0
B.US.2002.Z33_G11.EF593296|V1HV	B	V1HV	26.0	4.0
B.US.2002.Z33_G11.EF593296|V2HV	B	V2HV	6.0	1.0
B.US.2002.Z33_G11.EF593296|V4HV	B	V4HV	9.0	1.0
B.US.2002.Z33_G11.EF593296|V5HV	B	V5HV	9.0	1.0
B.US.2002.Z34_A3.EF593297|V1HV	B	V1HV	21.0	2.0
B.US.2002.Z34_A3.EF593297|V2HV	B	V2HV	8.0	1.0
B.US.2002.Z34_A3.EF593297|V4HV	B	V4HV	11.0	2.0
B.US.2002.Z34_A3.EF593297|V5HV	B	V5HV	7.0	2.0
B.US.2003.Z35_C1.EF593298|V1HV	B	V1HV	18.0	2.0
B.US.2003.Z35_C1.EF593298|V2HV	B	V2HV	7.0	1.0
B.US.2003.Z35_C1.EF593298|V4HV	B	V4HV	12.0	3.0
B.US.2003.Z35_C1.EF593298|V5HV	B	V5HV	12.0	2.0
B.US.2003.Z36_E1.EF593299|V1HV	B	V1HV	26.0	2.0
B.US.2003.Z36_E1.EF593299|V2HV	B	V2HV	6.0	1.0
B.US.2003.Z36_E1.EF593299|V4HV	B	V4HV	13.0	3.0
B.US.2003.Z36_E1.EF593299|V5HV	B	V5HV	9.0	2.0
B.US.1999.zp12007_p27.EF593300|V1HV	B	V1HV	25.0	3.0
B.US.1999.zp12007_p27.EF593300|V2HV	B	V2HV	10.0	1.0
B.US.1999.zp12007_p27.EF593300|V4HV	B	V4HV	10.0	2.0
B.US.1999.zp12007_p27.EF593300|V5HV	B	V5HV	6.0	1.0
B.US.1996.zp61792_p68.EF593301|V1HV	B	V1HV	27.0	3.0
B.US.1996.zp61792_p68.EF593301|V2HV	B	V2HV	6.0	1.0
B.US.1996.zp61792_p68.EF593301|V4HV	B	V4HV	12.0	3.0
B.US.1996.zp61792_p68.EF593301|V5HV	B	V5HV	11.0	2.0
B.US.1997.zp6248_p4.EF593302|V1HV	B	V1HV	22.0	3.0
B.US.1997.zp6248_p4.EF593302|V2HV	B	V2HV	6.0	1.0
B.US.1997.zp6248_p4.EF593302|V4HV	B	V4HV	15.0	3.0
B.US.1997.zp6248_p4.EF593302|V5HV	B	V5HV	9.0	2.0
B.US.1996.zp62615_p31.EF593303|V1HV	B	V1HV	29.0	3.0
B.US.1996.zp62615_p31.EF593303|V2HV	B	V2HV	5.0	1.0
B.US.1996.zp62615_p31.EF593303|V4HV	B	V4HV	23.0	3.0
B.US.1996.zp62615_p31.EF593303|V5HV	B	V5HV	15.0	2.0
B.US.1997.zp62995_p2.EF593304|V1HV	B	V1HV	21.0	2.0
B.US.1997.zp62995_p2.EF593304|V2HV	B	V2HV	14.0	2.0
B.US.1997.zp62995_p2.EF593304|V4HV	B	V4HV	13.0	3.0
B.US.1997.zp62995_p2.EF593304|V5HV	B	V5HV	11.0	2.0
B.US.1997.zp63215_p16.EF593305|V1HV	B	V1HV	17.0	2.0
B.US.1997.zp63215_p16.EF593305|V2HV	B	V2HV	8.0	1.0
B.US.1997.zp63215_p16.EF593305|V4HV	B	V4HV	7.0	1.0
B.US.1997.zp63215_p16.EF593305|V5HV	B	V5HV	7.0	1.0
B.US.1997.zp63358_p18.EF593306|V1HV	B	V1HV	29.0	4.0
B.US.1997.zp63358_p18.EF593306|V2HV	B	V2HV	13.0	2.0
B.US.1997.zp63358_p18.EF593306|V4HV	B	V4HV	17.0	3.0
B.US.1997.zp63358_p18.EF593306|V5HV	B	V5HV	9.0	2.0
B.US.1997.zp9019_p17.EF593308|V1HV	B	V1HV	25.0	3.0
B.US.1997.zp9019_p17.EF593308|V2HV	B	V2HV	13.0	3.0
B.US.1997.zp9019_p17.EF593308|V4HV	B	V4HV	11.0	3.0
B.US.1997.zp9019_p17.EF593308|V5HV	B	V5HV	12.0	2.0
B.US.1997.zp9022_p19.EF593309|V1HV	B	V1HV	29.0	3.0
B.US.1997.zp9022_p19.EF593309|V2HV	B	V2HV	8.0	1.0
B.US.1997.zp9022_p19.EF593309|V4HV	B	V4HV	12.0	2.0
B.US.1997.zp9022_p19.EF593309|V5HV	B	V5HV	10.0	1.0
B.US.1998.zp9023_p5.EF593310|V1HV	B	V1HV	24.0	3.0
B.US.1998.zp9023_p5.EF593310|V2HV	B	V2HV	8.0	1.0
B.US.1998.zp9023_p5.EF593310|V4HV	B	V4HV	13.0	3.0
B.US.1998.zp9023_p5.EF593310|V5HV	B	V5HV	7.0	0.0
B.US.1997.zp9024_p17.EF593311|V1HV	B	V1HV	17.0	1.0
B.US.1997.zp9024_p17.EF593311|V2HV	B	V2HV	6.0	1.0
B.US.1997.zp9024_p17.EF593311|V4HV	B	V4HV	14.0	3.0
B.US.1997.zp9024_p17.EF593311|V5HV	B	V5HV	11.0	2.0
B.US.1998.zp9025_p9.EF593312|V1HV	B	V1HV	21.0	3.0
B.US.1998.zp9025_p9.EF593312|V2HV	B	V2HV	6.0	1.0
B.US.1998.zp9025_p9.EF593312|V4HV	B	V4HV	13.0	2.0
B.US.1998.zp9025_p9.EF593312|V5HV	B	V5HV	10.0	2.0
B.US.1998.zp9026_p5.EF593313|V1HV	B	V1HV	21.0	2.0
B.US.1998.zp9026_p5.EF593313|V2HV	B	V2HV	10.0	2.0
B.US.1998.zp9026_p5.EF593313|V4HV	B	V4HV	15.0	3.0
B.US.1998.zp9026_p5.EF593313|V5HV	B	V5HV	10.0	1.0
B.US.1998.zp9028_p5.EF593314|V1HV	B	V1HV	20.0	1.0
B.US.1998.zp9028_p5.EF593314|V2HV	B	V2HV	6.0	1.0
B.US.1998.zp9028_p5.EF593314|V4HV	B	V4HV	9.0	2.0
B.US.1998.zp9028_p5.EF593314|V5HV	B	V5HV	9.0	1.0
B.US.1998.zp9029_p14.EF593315|V1HV	B	V1HV	17.0	2.0
B.US.1998.zp9029_p14.EF593315|V2HV	B	V2HV	8.0	1.0
B.US.1998.zp9029_p14.EF593315|V4HV	B	V4HV	10.0	1.0
B.US.1998.zp9029_p14.EF593315|V5HV	B	V5HV	8.0	1.0
B.US.1998.zp9030_p19.EF593316|V1HV	B	V1HV	22.0	2.0
B.US.1998.zp9030_p19.EF593316|V2HV	B	V2HV	10.0	2.0
B.US.1998.zp9030_p19.EF593316|V4HV	B	V4HV	12.0	3.0
B.US.1998.zp9030_p19.EF593316|V5HV	B	V5HV	8.0	1.0
B.US.1998.zp9031_p5.EF593317|V1HV	B	V1HV	44.0	6.0
B.US.1998.zp9031_p5.EF593317|V2HV	B	V2HV	13.0	1.0
B.US.1998.zp9031_p5.EF593317|V4HV	B	V4HV	17.0	3.0
B.US.1998.zp9031_p5.EF593317|V5HV	B	V5HV	9.0	2.0
B.US.1998.zp9033_p5.EF593318|V1HV	B	V1HV	17.0	2.0
B.US.1998.zp9033_p5.EF593318|V2HV	B	V2HV	10.0	2.0
B.US.1998.zp9033_p5.EF593318|V4HV	B	V4HV	17.0	2.0
B.US.1998.zp9033_p5.EF593318|V5HV	B	V5HV	7.0	2.0
B.BR.2003.BREPM2012.EF637046|V1HV	B	V1HV	26.0	3.0
B.BR.2003.BREPM2012.EF637046|V2HV	B	V2HV	10.0	1.0
B.BR.2003.BREPM2012.EF637046|V4HV	B	V4HV	11.0	2.0
B.BR.2003.BREPM2012.EF637046|V5HV	B	V5HV	8.0	2.0
B.BR.2003.BREPM1040.EF637047|V1HV	B	V1HV	17.0	2.0
B.BR.2003.BREPM1040.EF637047|V2HV	B	V2HV	8.0	0.0
B.BR.2003.BREPM1040.EF637047|V4HV	B	V4HV	16.0	3.0
B.BR.2003.BREPM1040.EF637047|V5HV	B	V5HV	8.0	2.0
B.BR.2003.BREPM1038.EF637048|V1HV	B	V1HV	31.0	3.0
B.BR.2003.BREPM1038.EF637048|V2HV	B	V2HV	6.0	1.0
B.BR.2003.BREPM1038.EF637048|V4HV	B	V4HV	12.0	2.0
B.BR.2003.BREPM1038.EF637048|V5HV	B	V5HV	8.0	1.0
B.BR.2003.BREPM1035.EF637049|V1HV	B	V1HV	40.0	6.0
B.BR.2003.BREPM1035.EF637049|V2HV	B	V2HV	12.0	2.0
B.BR.2003.BREPM1035.EF637049|V4HV	B	V4HV	10.0	1.0
B.BR.2003.BREPM1035.EF637049|V5HV	B	V5HV	13.0	2.0
B.BR.2003.BREPM1032.EF637051|V1HV	B	V1HV	20.0	2.0
B.BR.2003.BREPM1032.EF637051|V2HV	B	V2HV	6.0	1.0
B.BR.2003.BREPM1032.EF637051|V4HV	B	V4HV	15.0	3.0
B.BR.2003.BREPM1032.EF637051|V5HV	B	V5HV	9.0	1.0
B.BR.2003.BREPM1028.EF637053|V1HV	B	V1HV	21.0	3.0
B.BR.2003.BREPM1028.EF637053|V2HV	B	V2HV	7.0	1.0
B.BR.2003.BREPM1028.EF637053|V4HV	B	V4HV	27.0	4.0
B.BR.2003.BREPM1028.EF637053|V5HV	B	V5HV	9.0	1.0
B.BR.2003.BREPM1027.EF637054|V1HV	B	V1HV	23.0	2.0
B.BR.2003.BREPM1027.EF637054|V2HV	B	V2HV	12.0	2.0
B.BR.2003.BREPM1027.EF637054|V4HV	B	V4HV	13.0	3.0
B.BR.2003.BREPM1027.EF637054|V5HV	B	V5HV	7.0	2.0
B.BR.2003.BREPM1024.EF637056|V1HV	B	V1HV	24.0	2.0
B.BR.2003.BREPM1024.EF637056|V2HV	B	V2HV	8.0	1.0
B.BR.2003.BREPM1024.EF637056|V4HV	B	V4HV	11.0	2.0
B.BR.2003.BREPM1024.EF637056|V5HV	B	V5HV	8.0	1.0
B.BR.2003.BREPM1023.EF637057|V1HV	B	V1HV	30.0	4.0
B.BR.2003.BREPM1023.EF637057|V2HV	B	V2HV	8.0	1.0
B.BR.2003.BREPM1023.EF637057|V4HV	B	V4HV	13.0	2.0
B.BR.2003.BREPM1023.EF637057|V5HV	B	V5HV	8.0	1.0
B.CH.2001.NAB01_pre_cl_30_4.EF643652|V1HV	B	V1HV	21.0	2.0
B.CH.2001.NAB01_pre_cl_30_4.EF643652|V2HV	B	V2HV	6.0	0.0
B.CH.2001.NAB01_pre_cl_30_4.EF643652|V4HV	B	V4HV	11.0	3.0
B.CH.2001.NAB01_pre_cl_30_4.EF643652|V5HV	B	V5HV	10.0	2.0
B.CH.2003.NAB02_pre_cl_3_3.EF643656|V1HV	B	V1HV	16.0	3.0
B.CH.2003.NAB02_pre_cl_3_3.EF643656|V2HV	B	V2HV	6.0	1.0
B.CH.2003.NAB02_pre_cl_3_3.EF643656|V4HV	B	V4HV	12.0	3.0
B.CH.2003.NAB02_pre_cl_3_3.EF643656|V5HV	B	V5HV	9.0	1.0
B.CH.2003.NAB03_pre_cl_43_1.EF643659|V1HV	B	V1HV	21.0	2.0
B.CH.2003.NAB03_pre_cl_43_1.EF643659|V2HV	B	V2HV	12.0	1.0
B.CH.2003.NAB03_pre_cl_43_1.EF643659|V4HV	B	V4HV	11.0	3.0
B.CH.2003.NAB03_pre_cl_43_1.EF643659|V5HV	B	V5HV	12.0	2.0
B.CH.2003.NAb4pre_cl_1.EU023922|V1HV	B	V1HV	25.0	2.0
B.CH.2003.NAb4pre_cl_1.EU023922|V2HV	B	V2HV	6.0	1.0
B.CH.2003.NAb4pre_cl_1.EU023922|V4HV	B	V4HV	10.0	2.0
B.CH.2003.NAb4pre_cl_1.EU023922|V5HV	B	V5HV	9.0	2.0
B.CN.2004.CNHLJBM04038.EU131787|V1HV	B	V1HV	19.0	3.0
B.CN.2004.CNHLJBM04038.EU131787|V2HV	B	V2HV	6.0	1.0
B.CN.2004.CNHLJBM04038.EU131787|V4HV	B	V4HV	13.0	3.0
B.CN.2004.CNHLJBM04038.EU131787|V5HV	B	V5HV	9.0	1.0
B.CN.2004.CNHLJBF04026.EU131788|V1HV	B	V1HV	19.0	2.0
B.CN.2004.CNHLJBF04026.EU131788|V2HV	B	V2HV	6.0	0.0
B.CN.2004.CNHLJBF04026.EU131788|V4HV	B	V4HV	11.0	3.0
B.CN.2004.CNHLJBF04026.EU131788|V5HV	B	V5HV	9.0	1.0
B.CN.2004.CNHLJBM04020.EU131789|V1HV	B	V1HV	30.0	4.0
B.CN.2004.CNHLJBM04020.EU131789|V2HV	B	V2HV	8.0	1.0
B.CN.2004.CNHLJBM04020.EU131789|V4HV	B	V4HV	14.0	3.0
B.CN.2004.CNHLJBM04020.EU131789|V5HV	B	V5HV	13.0	2.0
B.CN.2004.CNHLJBF04025.EU131790|V1HV	B	V1HV	17.0	2.0
B.CN.2004.CNHLJBF04025.EU131790|V2HV	B	V2HV	8.0	1.0
B.CN.2004.CNHLJBF04025.EU131790|V4HV	B	V4HV	11.0	2.0
B.CN.2004.CNHLJBF04025.EU131790|V5HV	B	V5HV	8.0	1.0
B.CN.2004.CNHLJBF04024.EU131791|V1HV	B	V1HV	26.0	3.0
B.CN.2004.CNHLJBF04024.EU131791|V2HV	B	V2HV	5.0	1.0
B.CN.2004.CNHLJBF04024.EU131791|V4HV	B	V4HV	12.0	2.0
B.CN.2004.CNHLJBF04024.EU131791|V5HV	B	V5HV	10.0	2.0
B.CN.2004.CNHLJBF04019.EU131792|V1HV	B	V1HV	20.0	3.0
B.CN.2004.CNHLJBF04019.EU131792|V2HV	B	V2HV	6.0	1.0
B.CN.2004.CNHLJBF04019.EU131792|V4HV	B	V4HV	6.0	1.0
B.CN.2004.CNHLJBF04019.EU131792|V5HV	B	V5HV	9.0	2.0
B.CN.2003.CNHLJBM03010.EU131793|V1HV	B	V1HV	20.0	2.0
B.CN.2003.CNHLJBM03010.EU131793|V2HV	B	V2HV	6.0	1.0
B.CN.2003.CNHLJBM03010.EU131793|V4HV	B	V4HV	11.0	3.0
B.CN.2003.CNHLJBM03010.EU131793|V5HV	B	V5HV	8.0	1.0
B.CN.2006.CNHLJSM06048.EU131794|V1HV	B	V1HV	24.0	3.0
B.CN.2006.CNHLJSM06048.EU131794|V2HV	B	V2HV	6.0	1.0
B.CN.2006.CNHLJSM06048.EU131794|V4HV	B	V4HV	11.0	2.0
B.CN.2006.CNHLJSM06048.EU131794|V5HV	B	V5HV	10.0	1.0
B.CN.2004.CNHLJBM04018.EU131796|V1HV	B	V1HV	19.0	3.0
B.CN.2004.CNHLJBM04018.EU131796|V2HV	B	V2HV	8.0	1.0
B.CN.2004.CNHLJBM04018.EU131796|V4HV	B	V4HV	17.0	3.0
B.CN.2004.CNHLJBM04018.EU131796|V5HV	B	V5HV	9.0	1.0
B.CN.2004.CNHLJBF04023.EU131797|V1HV	B	V1HV	20.0	3.0
B.CN.2004.CNHLJBF04023.EU131797|V2HV	B	V2HV	5.0	1.0
B.CN.2004.CNHLJBF04023.EU131797|V4HV	B	V4HV	11.0	3.0
B.CN.2004.CNHLJBF04023.EU131797|V5HV	B	V5HV	9.0	2.0
B.CN.2006.CNHLJBM06050.EU131798|V1HV	B	V1HV	20.0	2.0
B.CN.2006.CNHLJBM06050.EU131798|V2HV	B	V2HV	6.0	1.0
B.CN.2006.CNHLJBM06050.EU131798|V4HV	B	V4HV	11.0	2.0
B.CN.2006.CNHLJBM06050.EU131798|V5HV	B	V5HV	12.0	1.0
B.CN.2004.CNHLJBF04021.EU131801|V1HV	B	V1HV	20.0	2.0
B.CN.2004.CNHLJBF04021.EU131801|V2HV	B	V2HV	6.0	1.0
B.CN.2004.CNHLJBF04021.EU131801|V4HV	B	V4HV	12.0	3.0
B.CN.2004.CNHLJBF04021.EU131801|V5HV	B	V5HV	6.0	1.0
B.CN.2006.CNHLJBF06051.EU131802|V1HV	B	V1HV	20.0	2.0
B.CN.2006.CNHLJBF06051.EU131802|V2HV	B	V2HV	6.0	1.0
B.CN.2006.CNHLJBF06051.EU131802|V4HV	B	V4HV	10.0	1.0
B.CN.2006.CNHLJBF06051.EU131802|V5HV	B	V5HV	9.0	1.0
B.CN.2005.CNHLJBM05036.EU131803|V1HV	B	V1HV	20.0	3.0
B.CN.2005.CNHLJBM05036.EU131803|V2HV	B	V2HV	6.0	1.0
B.CN.2005.CNHLJBM05036.EU131803|V4HV	B	V4HV	12.0	3.0
B.CN.2005.CNHLJBM05036.EU131803|V5HV	B	V5HV	14.0	2.0
B.CN.2006.CNHLJSF06056.EU131804|V1HV	B	V1HV	24.0	3.0
B.CN.2006.CNHLJSF06056.EU131804|V2HV	B	V2HV	7.0	1.0
B.CN.2006.CNHLJSF06056.EU131804|V4HV	B	V4HV	11.0	2.0
B.CN.2006.CNHLJSF06056.EU131804|V5HV	B	V5HV	9.0	2.0
B.CN.2006.CNHLJBF06044.EU131805|V1HV	B	V1HV	26.0	3.0
B.CN.2006.CNHLJBF06044.EU131805|V2HV	B	V2HV	6.0	1.0
B.CN.2006.CNHLJBF06044.EU131805|V4HV	B	V4HV	13.0	2.0
B.CN.2006.CNHLJBF06044.EU131805|V5HV	B	V5HV	8.0	2.0
B.CN.2004.CNHLJBF04032.EU131806|V1HV	B	V1HV	20.0	2.0
B.CN.2004.CNHLJBF04032.EU131806|V2HV	B	V2HV	6.0	1.0
B.CN.2004.CNHLJBF04032.EU131806|V4HV	B	V4HV	11.0	1.0
B.CN.2004.CNHLJBF04032.EU131806|V5HV	B	V5HV	9.0	1.0
B.CN.2006.CNHLJ_M06053.EU131807|V1HV	B	V1HV	20.0	3.0
B.CN.2006.CNHLJ_M06053.EU131807|V2HV	B	V2HV	7.0	1.0
B.CN.2006.CNHLJ_M06053.EU131807|V4HV	B	V4HV	12.0	3.0
B.CN.2006.CNHLJ_M06053.EU131807|V5HV	B	V5HV	9.0	0.0
B.CN.2004.CNHLJBF04030.EU131808|V1HV	B	V1HV	27.0	3.0
B.CN.2004.CNHLJBF04030.EU131808|V2HV	B	V2HV	6.0	1.0
B.CN.2004.CNHLJBF04030.EU131808|V4HV	B	V4HV	17.0	3.0
B.CN.2004.CNHLJBF04030.EU131808|V5HV	B	V5HV	9.0	2.0
B.CN.2006.CNHLJSF06060.EU131810|V1HV	B	V1HV	20.0	3.0
B.CN.2006.CNHLJSF06060.EU131810|V2HV	B	V2HV	6.0	1.0
B.CN.2006.CNHLJSF06060.EU131810|V4HV	B	V4HV	11.0	2.0
B.CN.2006.CNHLJSF06060.EU131810|V5HV	B	V5HV	9.0	1.0
B.US.1997.1054_TC4_1499.EU289185|V1HV	B	V1HV	25.0	2.0
B.US.1997.1054_TC4_1499.EU289185|V2HV	B	V2HV	8.0	1.0
B.US.1997.1054_TC4_1499.EU289185|V4HV	B	V4HV	11.0	3.0
B.US.1997.1054_TC4_1499.EU289185|V5HV	B	V5HV	9.0	1.0
B.US.1998.1056_TA11_1826.EU289186|V1HV	B	V1HV	21.0	2.0
B.US.1998.1056_TA11_1826.EU289186|V2HV	B	V2HV	13.0	2.0
B.US.1998.1056_TA11_1826.EU289186|V4HV	B	V4HV	16.0	2.0
B.US.1998.1056_TA11_1826.EU289186|V5HV	B	V5HV	10.0	2.0
B.US.1994.PRB926_04_A9_4237.EU289197|V1HV	B	V1HV	27.0	2.0
B.US.1994.PRB926_04_A9_4237.EU289197|V2HV	B	V2HV	4.0	1.0
B.US.1994.PRB926_04_A9_4237.EU289197|V4HV	B	V4HV	12.0	3.0
B.US.1994.PRB926_04_A9_4237.EU289197|V5HV	B	V5HV	9.0	1.0
B.CN.2003.B02.EU363826|V1HV	B	V1HV	20.0	3.0
B.CN.2003.B02.EU363826|V2HV	B	V2HV	6.0	1.0
B.CN.2003.B02.EU363826|V4HV	B	V4HV	11.0	2.0
B.CN.2003.B02.EU363826|V5HV	B	V5HV	9.0	1.0
B.CN.2003.B03.EU363827|V1HV	B	V1HV	19.0	2.0
B.CN.2003.B03.EU363827|V2HV	B	V2HV	11.0	2.0
B.CN.2003.B03.EU363827|V4HV	B	V4HV	11.0	3.0
B.CN.2003.B03.EU363827|V5HV	B	V5HV	10.0	2.0
B.CN.2006.B04.EU363828|V1HV	B	V1HV	17.0	3.0
B.CN.2006.B04.EU363828|V2HV	B	V2HV	6.0	1.0
B.CN.2006.B04.EU363828|V4HV	B	V4HV	11.0	3.0
B.CN.2006.B04.EU363828|V5HV	B	V5HV	11.0	2.0
B.CN.2006.B05.EU363829|V1HV	B	V1HV	16.0	2.0
B.CN.2006.B05.EU363829|V2HV	B	V2HV	6.0	1.0
B.CN.2006.B05.EU363829|V4HV	B	V4HV	11.0	2.0
B.CN.2006.B05.EU363829|V5HV	B	V5HV	8.0	1.0
B.NL.1986.H1_7_1A7.EU743973|V1HV	B	V1HV	18.0	2.0
B.NL.1986.H1_7_1A7.EU743973|V2HV	B	V2HV	6.0	1.0
B.NL.1986.H1_7_1A7.EU743973|V4HV	B	V4HV	12.0	3.0
B.NL.1986.H1_7_1A7.EU743973|V5HV	B	V5HV	12.0	2.0
B.NL.1985.H2_5_12B1.EU744014|V1HV	B	V1HV	20.0	2.0
B.NL.1985.H2_5_12B1.EU744014|V2HV	B	V2HV	9.0	2.0
B.NL.1985.H2_5_12B1.EU744014|V4HV	B	V4HV	16.0	3.0
B.NL.1985.H2_5_12B1.EU744014|V5HV	B	V5HV	10.0	2.0
B.NL.1987.H3_12_6C4.EU744055|V1HV	B	V1HV	15.0	1.0
B.NL.1987.H3_12_6C4.EU744055|V2HV	B	V2HV	6.0	1.0
B.NL.1987.H3_12_6C4.EU744055|V4HV	B	V4HV	5.0	1.0
B.NL.1987.H3_12_6C4.EU744055|V5HV	B	V5HV	8.0	2.0
B.NL.1986.H4_007_1B2.EU744097|V1HV	B	V1HV	20.0	2.0
B.NL.1986.H4_007_1B2.EU744097|V2HV	B	V2HV	6.0	1.0
B.NL.1986.H4_007_1B2.EU744097|V4HV	B	V4HV	12.0	2.0
B.NL.1986.H4_007_1B2.EU744097|V5HV	B	V5HV	7.0	1.0
B.NL.1985.H5_4_bulk.EU744146|V1HV	B	V1HV	20.0	2.0
B.NL.1985.H5_4_bulk.EU744146|V2HV	B	V2HV	6.0	1.0
B.NL.1985.H5_4_bulk.EU744146|V4HV	B	V4HV	10.0	2.0
B.NL.1985.H5_4_bulk.EU744146|V5HV	B	V5HV	9.0	1.0
B.ES.2005.X1890.EU786672|V1HV	B	V1HV	18.0	2.0
B.ES.2005.X1890.EU786672|V2HV	B	V2HV	6.0	1.0
B.ES.2005.X1890.EU786672|V4HV	B	V4HV	11.0	2.0
B.ES.2005.X1890.EU786672|V5HV	B	V5HV	9.0	1.0
B.ES.2006.X1958.EU786674|V1HV	B	V1HV	29.0	3.0
B.ES.2006.X1958.EU786674|V2HV	B	V2HV	8.0	1.0
B.ES.2006.X1958.EU786674|V4HV	B	V4HV	12.0	3.0
B.ES.2006.X1958.EU786674|V5HV	B	V5HV	10.0	1.0
B.ES.2006.X1959.EU786675|V1HV	B	V1HV	18.0	2.0
B.ES.2006.X1959.EU786675|V2HV	B	V2HV	7.0	1.0
B.ES.2006.X1959.EU786675|V4HV	B	V4HV	11.0	3.0
B.ES.2006.X1959.EU786675|V5HV	B	V5HV	8.0	1.0
B.ES.2006.X1998.EU786676|V1HV	B	V1HV	17.0	2.0
B.ES.2006.X1998.EU786676|V2HV	B	V2HV	7.0	1.0
B.ES.2006.X1998.EU786676|V4HV	B	V4HV	10.0	2.0
B.ES.2006.X1998.EU786676|V5HV	B	V5HV	9.0	1.0
B.ES.2006.X2102.EU786677|V1HV	B	V1HV	20.0	2.0
B.ES.2006.X2102.EU786677|V2HV	B	V2HV	6.0	1.0
B.ES.2006.X2102.EU786677|V4HV	B	V4HV	11.0	3.0
B.ES.2006.X2102.EU786677|V5HV	B	V5HV	11.0	2.0
B.ES.2007.X2149.EU786678|V1HV	B	V1HV	24.0	2.0
B.ES.2007.X2149.EU786678|V2HV	B	V2HV	6.0	1.0
B.ES.2007.X2149.EU786678|V4HV	B	V4HV	12.0	2.0
B.ES.2007.X2149.EU786678|V5HV	B	V5HV	11.0	2.0
B.ES.2007.X2210_3.EU786679|V1HV	B	V1HV	14.0	3.0
B.ES.2007.X2210_3.EU786679|V2HV	B	V2HV	5.0	1.0
B.ES.2007.X2210_3.EU786679|V4HV	B	V4HV	11.0	2.0
B.ES.2007.X2210_3.EU786679|V5HV	B	V5HV	11.0	2.0
B.ES.2007.X2231.EU786680|V1HV	B	V1HV	15.0	2.0
B.ES.2007.X2231.EU786680|V2HV	B	V2HV	9.0	1.0
B.ES.2007.X2231.EU786680|V4HV	B	V4HV	15.0	3.0
B.ES.2007.X2231.EU786680|V5HV	B	V5HV	9.0	2.0
B.DO.2005.05DO_162387.EU839596|V1HV	B	V1HV	20.0	2.0
B.DO.2005.05DO_162387.EU839596|V2HV	B	V2HV	13.0	2.0
B.DO.2005.05DO_162387.EU839596|V4HV	B	V4HV	14.0	3.0
B.DO.2005.05DO_162387.EU839596|V5HV	B	V5HV	7.0	1.0
B.DO.2005.05DO_160884.EU839597|V1HV	B	V1HV	13.0	2.0
B.DO.2005.05DO_160884.EU839597|V2HV	B	V2HV	10.0	1.0
B.DO.2005.05DO_160884.EU839597|V4HV	B	V4HV	10.0	2.0
B.DO.2005.05DO_160884.EU839597|V5HV	B	V5HV	8.0	2.0
B.DO.2005.05DO_163007.EU839598|V1HV	B	V1HV	27.0	3.0
B.DO.2005.05DO_163007.EU839598|V2HV	B	V2HV	11.0	2.0
B.DO.2005.05DO_163007.EU839598|V4HV	B	V4HV	10.0	0.0
B.DO.2005.05DO_163007.EU839598|V5HV	B	V5HV	9.0	1.0
B.HT.2005.05HT_129517.EU839600|V1HV	B	V1HV	18.0	3.0
B.HT.2005.05HT_129517.EU839600|V2HV	B	V2HV	15.0	1.0
B.HT.2005.05HT_129517.EU839600|V4HV	B	V4HV	8.0	2.0
B.HT.2005.05HT_129517.EU839600|V5HV	B	V5HV	14.0	2.0
B.HT.2005.05HT_129696.EU839601|V1HV	B	V1HV	15.0	0.0
B.HT.2005.05HT_129696.EU839601|V2HV	B	V2HV	9.0	1.0
B.HT.2005.05HT_129696.EU839601|V4HV	B	V4HV	15.0	1.0
B.HT.2005.05HT_129696.EU839601|V5HV	B	V5HV	7.0	1.0
B.HT.2005.05HT_129389.EU839602|V1HV	B	V1HV	33.0	4.0
B.HT.2005.05HT_129389.EU839602|V2HV	B	V2HV	6.0	1.0
B.HT.2005.05HT_129389.EU839602|V4HV	B	V4HV	11.0	2.0
B.HT.2005.05HT_129389.EU839602|V5HV	B	V5HV	11.0	2.0
B.HT.2005.05HT_129473.EU839603|V1HV	B	V1HV	28.0	3.0
B.HT.2005.05HT_129473.EU839603|V2HV	B	V2HV	8.0	1.0
B.HT.2005.05HT_129473.EU839603|V4HV	B	V4HV	12.0	2.0
B.HT.2005.05HT_129473.EU839603|V5HV	B	V5HV	7.0	1.0
B.HT.2005.05HT_129805.EU839604|V1HV	B	V1HV	35.0	3.0
B.HT.2005.05HT_129805.EU839604|V2HV	B	V2HV	12.0	1.0
B.HT.2005.05HT_129805.EU839604|V4HV	B	V4HV	10.0	2.0
B.HT.2005.05HT_129805.EU839604|V5HV	B	V5HV	8.0	2.0
B.JM.2005.05JM_KJ108.EU839605|V1HV	B	V1HV	28.0	3.0
B.JM.2005.05JM_KJ108.EU839605|V2HV	B	V2HV	6.0	1.0
B.JM.2005.05JM_KJ108.EU839605|V4HV	B	V4HV	9.0	2.0
B.JM.2005.05JM_KJ108.EU839605|V5HV	B	V5HV	8.0	2.0
B.TT.2000.00TT_CRC08767.EU839606|V1HV	B	V1HV	17.0	1.0
B.TT.2000.00TT_CRC08767.EU839606|V2HV	B	V2HV	13.0	2.0
B.TT.2000.00TT_CRC08767.EU839606|V4HV	B	V4HV	17.0	3.0
B.TT.2000.00TT_CRC08767.EU839606|V5HV	B	V5HV	8.0	1.0
B.TT.2000.00TT_CRC50018.EU839607|V1HV	B	V1HV	25.0	3.0
B.TT.2000.00TT_CRC50018.EU839607|V2HV	B	V2HV	13.0	2.0
B.TT.2000.00TT_CRC50018.EU839607|V4HV	B	V4HV	13.0	2.0
B.TT.2000.00TT_CRC50018.EU839607|V5HV	B	V5HV	11.0	2.0
B.TT.2001.01TT_CRC50069.EU839608|V1HV	B	V1HV	18.0	2.0
B.TT.2001.01TT_CRC50069.EU839608|V2HV	B	V2HV	11.0	2.0
B.TT.2001.01TT_CRC50069.EU839608|V4HV	B	V4HV	18.0	4.0
B.TT.2001.01TT_CRC50069.EU839608|V5HV	B	V5HV	10.0	1.0
B.TT.2000.00TT_CRC50060.EU839609|V1HV	B	V1HV	26.0	2.0
B.TT.2000.00TT_CRC50060.EU839609|V2HV	B	V2HV	12.0	2.0
B.TT.2000.00TT_CRC50060.EU839609|V4HV	B	V4HV	13.0	1.0
B.TT.2000.00TT_CRC50060.EU839609|V5HV	B	V5HV	9.0	1.0
B.TT.2001.01TT_CRC50077.EU839610|V1HV	B	V1HV	22.0	1.0
B.TT.2001.01TT_CRC50077.EU839610|V2HV	B	V2HV	12.0	2.0
B.TT.2001.01TT_CRC50077.EU839610|V4HV	B	V4HV	16.0	2.0
B.TT.2001.01TT_CRC50077.EU839610|V5HV	B	V5HV	8.0	1.0
B.US.2006.2857_p1.FJ152546|V1HV	B	V1HV	33.0	4.0
B.US.2006.2857_p1.FJ152546|V2HV	B	V2HV	8.0	1.0
B.US.2006.2857_p1.FJ152546|V4HV	B	V4HV	11.0	2.0
B.US.2006.2857_p1.FJ152546|V5HV	B	V5HV	12.0	2.0
B.BR.2004.BREPM1070.FJ195086|V1HV	B	V1HV	18.0	2.0
B.BR.2004.BREPM1070.FJ195086|V2HV	B	V2HV	12.0	2.0
B.BR.2004.BREPM1070.FJ195086|V4HV	B	V4HV	14.0	0.0
B.BR.2004.BREPM1070.FJ195086|V5HV	B	V5HV	9.0	2.0
B.BR.2005.BREPM1084.FJ195088|V1HV	B	V1HV	19.0	2.0
B.BR.2005.BREPM1084.FJ195088|V2HV	B	V2HV	6.0	1.0
B.BR.2005.BREPM1084.FJ195088|V4HV	B	V4HV	11.0	2.0
B.BR.2005.BREPM1084.FJ195088|V5HV	B	V5HV	10.0	2.0
B.BR.2005.BREPM1093.FJ195089|V1HV	B	V1HV	20.0	3.0
B.BR.2005.BREPM1093.FJ195089|V2HV	B	V2HV	7.0	1.0
B.BR.2005.BREPM1093.FJ195089|V4HV	B	V4HV	14.0	3.0
[truncated: 17,389 more rows]
