# Supplementary material for: Contemporary HIV-1 consensus Env with AI-assisted redesigned hypervariable loops promote antibody binding
Source: Nat Commun. 2024 May 9;15:3924. doi: 10.1038/s41467-024-48139-x (PMC11082178; doi:10.1038/s41467-024-48139-x)
Supplement: Supplementary file 3 — Source Data [file 41467_2024_48139_MOESM3_ESM.zip › SourceData/figs3b.VRC26.25.HVlooplen.csv]

	seqname	subtype	IC50	len_V2HV	len_V5HV
0	C.IN.2000.0013095_2_11.EF117267	C	0.062789	16	10
1	C.IN.2000.001428_2_42.EF117266	C	0.39835	13	7
2	C.TZ.2004.0041_V3_C18.HM215253	C	0.008	8	8
3	C.TZ.2003.0077_V1_C16.HM215254	C	0.0017454	12	24
4	C.IN.2000.00836_2_5.EF117265	C	100.0	6	10
5	A1.TZ.2005.0260_V5_C36.HM215256	other	7.70736	9	9
6	A1.TZ.2005.0330_V4_C3.HM215257	other	0.0070533	13	11
7	A1.TZ.2005.0439_V5_C1.HM215258	other	100.0	12	7
8	A1D.TZ.2004.0815_V3_C3.HM215260	other	100.0	14	8
9	C.TZ.2004.0921_V2_C14.HM215262	C	0.00021325	11	10
10	C.TZ.2005.0933_V4_C4.HM215352	C	0.0003	13	6
11	C.TZ.2004.0984_V2_C2.HM215263	C	100.0	8	10
12	C.ZA.2008.1107356_07.JQ352794	C	0.163	7	9
13	C.ZA.2008.1143465_14.JQ352799	C	100.0	7	10
14	C.ZA.2008.1170887_08.JQ352801	C	0.017	10	7
15	C.ZA.2008.1245045.HQ595742	C	0.0003	6	10
16	C.MW.2004.1394_C9G1.FJ444527	C	0.0003	7	8
17	C.IN.1999.16055_2_3.EF117268	C	0.00062996	10	8
18	C.IN.1999.16845_2_22.EF117269	C	100.0	14	10
19	C.IN.1999.16936_2_21.EF117270	C	0.0022894	10	7
20	C.BW.2004.1811_B3_23.KC154012	C	100.0	9	10
21	C.ZA.2005.18814602_H8_F3.HQ615948	C	0.0003	8	10
22	D.UG.2005.190049.JX236668	other	0.001	5	8
23	A1.UG.2007.191084_B7_19.HM215266	other	0.0003	7	8
24	C.ZA.2005.19157834_V1.HQ595743	C	0.005	7	8
25	D.UG.2007.191647.JX236670	other	100.0	7	9
26	D.UG.2007.191727_F6.HM215269	other	0.001	4	8
27	D.UG.2006.191821_E6_1.HM215270	other	0.0044814	9	10
28	A1.UG.2007.191845_B11.HM215271	other	100.0	6	17
29	D.UG.2008.191859.JX236672	other	100.0	12	9
30	D.UG.2007.191882.JX236673	other	100.0	16	7
31	A1.UG.2007.191955_A11.HM215272	other	0.0003	6	8
32	C.ZA.2005.19252094_A5_G2.HQ615953	C	0.0003	11	10
33	C.ZA.2005.19314479_A2_5.HQ615958	C	0.0003	12	11
34	C.ZA.2006.19707346_E8_C6.HQ615951	C	0.0003	7	7
35	C.ZA.2007.19715820_A10_H2.HQ615950	C	0.0003	4	11
36	C.ZA.2007.20104663_E11_D2.HQ615945	C	0.0003	9	9
37	C.ZA.2007.20198102_E9_G1.HQ615944	C	0.0003	12	8
38	C.ZA.2007.20258279_V2.HQ595763	C	100.0	13	8
39	C.ZA.2009.20286961_C1_H8.HQ615960	C	0.0003	4	20
40	C.ZA.2008.20355851_20.JQ352789	C	6.84	26	9
41	C.ZA.2008.20358510_01.JQ352790	C	0.0003	12	15
42	C.ZA.2007.20417927_07.JQ352785	C	0.001	12	8
43	C.ZA.2008.20721190.HQ595747	C	100.0	9	10
44	C.ZA.2008.20803520.HQ595748	C	100.0	16	24
45	C.ZA.2008.20883229_C9_H6.HQ615943	C	100.0	12	11
46	C.ZA.2008.20915593.HQ595749	C	0.0003	10	4
47	C.ZA.2008.20927783.HQ595750	C	0.005	17	16
48	C.ZA.2009.20965238.HQ595751	C	0.517	15	8
49	A1.KE.2007.21020_13.HM215275	other	0.257	10	9
50	C.ZA.2009.21197826_V1.HQ595753	C	100.0	8	12
51	C.ZA.2008.21203310_G7_C3.HQ615946	C	0.0003	6	13
52	C.ZA.2009.21261106_C12_H2.HQ615956	C	0.0003	9	9
53	C.ZA.2009.21283649.HQ595756	C	100.0	13	7
54	C.ZA.2009.21369737_G11_F2.HQ615941	C	0.002	11	13
55	C.ZA.2009.21399975_E2_B3.HQ615957	C	0.0003	6	8
56	C.ZA.2009.21492713_B11_E3.HQ615947	C	100.0	8	9
57	C.ZA.2009.21502011_F12_E2.HQ615949	C	100.0	6	13
58	C.ZA.2009.21561324_D3_B5.HQ615961	C	0.013	8	7
59	D.UG.2001.231965_C1.JQ361079	other	10.7454	6	9
60	D.UG.2001.231966_C2.JX512899	other	0.0003	8	9
61	C.TZ.2001.234_F1_16_57.HM215278	C	0.0003	7	13
62	C.ZM.2007.235080_3G7_REV.JN977604	C	0.0003	8	10
63	02_AG.CM.2004.235_47.EU513195	other	0.083355	7	9
64	02A1.CM.2004.242_14.EU513188	other	0.00027144	8	11
65	A1C.TZ..246_F3_C10_2.HM215279	other	0.0155	10	8
66	DU.CM..247_23.EU683891	other	0.0001931	6	9
67	C.IN.1999.25710_2_43.EF117271	C	0.00014736	11	10
68	C.IN.1999.25711_2_4.EF117272	C	20.0167	7	11
69	C.IN.1999.25925_2_22.EF117273	C	0.00014736	11	9
70	C.IN.2000.26191_2_48.EF117274	C	0.00027144	8	8
71	02_AG.CM.2004.263_8.EU513182	other	0.012039	18	8
72	02A1.CM.2004.269_12.EU513194	other	0.0098305	9	9
73	C.ZA.2006.2759058_F10_B6.HQ615959	C	0.0003	11	12
74	C.ZA.2006.2768732_C5_16.HQ615952	C	0.02	5	11
75	C.ZA.2006.2833264.HQ595757	C	0.0003	8	9
76	C.BW.2005.2865_A11_12.KC154013	C	0.123	6	10
77	C.ZA.2007.2869751_A4_D3.HQ615954	C	0.0003	10	8
78	C.ET..286_36.JQ362420	C	0.00089628	9	7
79	C.ET.2002.288_38.JQ362421	C	100.0	8	9
80	C.ZA.2007.2891391_A2_E1.HQ615955	C	100.0	8	10
81	C.ZA.2007.2969249.HQ595766	C	100.0	10	10
82	D.TZ.2005.3016_V5_C45.HM215283	other	0.00035566	7	8
83	C.TZ.2001.304_F2_1_11.HM215286	C	0.0003	7	10
84	C.TZ.2005.3168_V4_C10.HM215289	C	1.22957	8	8
85	C.IN.2014.329_14_B1.MK076593	C	1.01	7	12
86	C.IN.2014.329_14_B4.MK076596	C	2.06	7	12
87	C.IN.2015.329_15_A1.MK076610	C	6.23	15	11
88	C.IN.2015.329_15_B1.MK076614	C	5.98	15	11
89	C.IN.2016.329_16_C1.MK076647	C	8.42	12	8
90	C.IN.2016.329_16_D5.MK076655	C	7.24	12	8
91	C.TZ.2003.3301_V1_C24.HM215294	C	0.0025198	12	9
92	C.IN.2014.330_14_A12.MK076674	C	0.98	9	13
93	C.IN.2014.330_14_A20.MK076682	C	1.12	9	13
94	C.IN.2015.330_15_C36.MK076700	C	6.66	20	13
95	C.IN.2015.330_15_D36.MK076705	C	5.69	20	13
96	C.IN.2015.330_15_E36.MK076706	C	4.49	20	13
97	C.IN.2016.330_16_A2.MK076707	C	100.0	25	13
98	C.IN.2016.330_16_D4.MK076712	C	100.0	23	10
99	C.IN.2016.330_16_E6.MK076720	C	0.02	9	9
100	C.IN.2016.330_16_H2.MK076724	C	6.78	25	13
101	C.BW.2005.3312_D6_2.KC154014	C	0.0003	8	12
102	CD.TZ.2005.3326_V4_C3.HM215296	other	0.00011696	10	5
103	CD.TZ.2004.3337_V2_C6.HM215297	other	0.00012599	6	6
104	A1.TZ.2004.3365_V2_C20.HM215298	other	0.2327	8	9
105	A1.TZ.2003.3415_V1_C1.HM215299	other	7.39041	13	7
106	C.TZ.2005.3426_V5_C17.HM215300	C	0.02	7	12
107	A1D.TZ.2003.3468_V1_C12.HM215301	other	100.0	8	8
108	C.TZ.2001.346_F4_D2_12.HM215302	C	0.052	7	10
109	C.ZA.2007.3514597.HQ595759	C	0.0003	7	9
110	C.ZA.2007.3545883_G1_E1.HQ615942	C	0.004	7	12
111	A1C.TZ.2003.3589_V1_C4.HM215304	other	100.0	8	9
112	C.BW.2006.3603_C11_13.KC154015	C	100.0	15	9
113	C.TZ.2005.3637_V5_C3.HM215305	C	100.0	15	11
114	A1.TZ.2004.3718_3_11.HM215306	other	0.024692	4	6
115	C.TZ.2004.3728_V2_C6.HM215307	C	0.0003	6	8
116	C.TZ.2004.377_V4_C09.HM215308	C	0.002	6	8
117	CD.TZ.2004.3817_V2_C59.HM215310	other	55.9344	18	8
118	C.TZ.2003.3873_V1_C24.HM215311	C	0.0015924	6	12
119	B.US.1995.3988_25.AY835436	B	0.015258	6	10
120	A1.TZ..398_F1_F6_20.HM215312	other	100.0	7	9
121	01_AE.TH.2010.40100_V01_MN01.MF622080	01_AE	100.0	13	9
122	B.US.2001.45_01DG5.JQ609687	B	0.010285	8	9
123	C.TZ.2000.541_F1_A7_2.HQ698049	C	0.0003	6	8
124	C.TZ.2001.556_F2_3_25.HM215317	C	100.0	15	13
125	C.TZ.2001.569_F1_37_10.HM215318	C	100.0	13	7
126	D.UG.1998.57128_VRC15.AY736829	other	0.067631	11	10
127	B.US.1995.5768_4.AY835435	B	100.0	13	11
128	C.TZ.2006.6022_V7_C24.HM215319	C	0.0003	6	10
129	C.TZ.2005.6040_V4_C15.HM215320	C	0.0003	4	8
130	A1D.TZ.2003.6095_V1_C10.HM215323	other	0.00064633	8	9
131	B.US.1994.6101_1.AY835434	B	100.0	4	8
132	C.TZ.2006.6146_V7_C23.HM215324	C	0.0003	9	7
133	01_AE.TH.2005.620345_C1.JX512900	01_AE	0.0068753	5	9
134	C.TZ.2005.6322_V4_C1.HM215326	C	0.00074558	8	8
135	D.TZ.2004.6405_V4_C34.HM215327	other	100.0	6	9
136	C.TZ.2003.6471_V1_C16.HM215328	C	100.0	3	10
137	B.US.1995.6535_3.AY835438	B	100.0	6	8
138	A1C.TZ.2004.6540_V4_C1.HM215330	other	0.0054514	6	8
139	A1C.TZ.2005.6545_V4_C1.HM215332	other	0.0086535	6	8
140	A1.TZ.2006.6592_V7_C25.HM215334	other	100.0	9	10
141	C.TZ.2004.6631_V3_C10.HM215335	C	100.0	13	7
142	C.TZ.2004.6644_V2_C33.HM215336	C	100.0	9	13
143	C.TZ.2005.6785_V5_C14.HM215338	C	0.00047547	8	11
144	C.TZ.2003.6838_V1_C35.HM215341	C	0.00066729	5	8
145	C.TZ.2003.6980_V0_C31.HM215344	C	0.0003	6	7
146	C.MW.2006.703010010_C4.KC894105	C	0.0003	12	11
147	C.MW.2007.703010054_2A2.FJ443808	C	0.033	11	7
148	C.MW.2007.703010131_1E2.KC894107	C	0.005	12	10
149	C.MW.2007.703010200_1E5.FJ443999	C	100.0	9	7
150	C.MW.2007.703010217_B6.KC894109	C	0.001292	14	8
151	C.MW.2007.703010228_1C4.FJ444031	C	0.0003	12	7
152	C.ZA.2007.704010042_2E5.KC894113	C	0.0003	13	10
153	C.ZA.2007.704010069_C6.KC894114	C	0.0003	8	12
154	C.ZA.2007.704010083_B8.FJ443671	C	0.016	6	10
155	C.ZA.2007.704809221_1B3.FJ444103	C	0.541	11	11
156	C.ZA.2007.704810053_2B7.KC894119	C	0.0003	8	6
157	C.ZA.2007.705010067_TF.KC156125	C	0.0003	6	8
158	C.ZA.2007.705010185_TF.KC156129	C	0.211	8	11
159	C.ZA.2007.705010198_TF.KC156130	C	100.0	9	7
160	C.ZA.2007.706010164_1A7.FJ444076	C	0.0003	11	8
161	C.ZA.2007.706010164_1A7_REV.FJ444076	C	0.0003	11	8
162	B.US.1994.7165_18.AY835437	B	100.0	4	10
163	C.ZA.2007.722_G4_16.JN967798	C	100.0	4	11
164	A1.TZ.2002.783_V0_C51.HM215347	other	0.0004	8	8
165	A1.KE.2005.851891_4_15.KT022376	other	0.888	15	8
166	B.US.1989.89_6.U39362	B	79.3171	7	9
167	A1.UG.2007.9004SS_A3_4.HM215350	other	0.0003	6	9
168	D.UG.2007.9009SA_A4_2.HM215351	other	0.136	12	9
169	02_AG.CI.1999.928_28.EU513199	other	0.0028845	12	9
170	C.BR.1992.92BR025_9.U15121	C	5.56119	10	8
171	A1.RW.1992.92RW020_2.EU855131	other	100.0	8	7
172	D.UG.1993.93UG065.HM215353	other	100.0	11	9
173	C.ZM.1996.96ZM651_02.AF286224	C	0.58939	14	12
174	C.TZ.2000.98_F4_H5_13.HQ659642	C	100.0	17	8
175	D.UG.1999.A03349M1_VRC4A.HM215356	other	0.016586	9	9
176	D.UG.1999.A07412M1_VRC12.HM215357	other	0.0027356	13	8
177	D.UG.1999.A08483M1_VRC9.HM215358	other	0.0004	6	9
178	B.US.1998.AC10_29.AY835446	B	0.030985	12	11
179	B.US.1986.ADA.AY426119	B	100.0	6	8
180	C.BW.2006.B005018_8_F6_3.KF114881	C	0.0003	5	10
181	C.BW.2007.B005582_7_G7_8.KF114882	C	100.0	9	10
182	B.US.1985.BAL_01.DQ318210	B	100.0	6	8
183	B.US.1985.BAL_26.DQ318211	B	100.0	6	8
184	A1.KE..BB201_B42.DQ187171	other	9.6549e-05	9	8
185	A1.KE..BB539_2B13.DQ187240	other	0.0044721	14	10
186	C.MW.2002.BF1266_431A.HM215360	C	0.0003	7	8
187	B.US.1996.BG1168_1.AY835443	B	100.0	9	8
188	A1.KE.1993.BG505_W6M_C2.DQ208458	other	0.00068399	14	8
189	A1.KE.1993.BG505_W6M_C2_T332N.	other	0.0004	14	8
190	A1.KE..BI369_9A.DQ187019	other	0.000342	11	8
191	07_BC.CN.2007.BJOX002000_03_2.HM215364	other	0.00044721	7	7
192	01_AE.CN.2007.BJOX009000_02_4.HM215372	01_AE	22.377	6	8
193	01_AE.CN.2007.BJOX010000_06_2.HM215373	01_AE	100.0	6	8
194	01_AE.CN.2007.BJOX025000_01_1.HM215386	01_AE	100.0	12	8
195	01_AE.CN.2007.BJOX028000_10_3.HM215389	01_AE	100.0	4	7
196	B.US..BL01.AY124970	B	100.0	12	9
197	B.US..BR07.AY124979	B	100.0	6	8
198	A1D.KE..BS208_B1.KX364401	other	0.00011696	10	7
199	B.FR..BX08_16.GQ855765	B	0.0012164	6	10
200	01_AE.TH.1999.C1080_C3.JN944660	01_AE	0.0047622	5	10
201	01_AE.TH.1999.C2101_C1.JN944661	01_AE	100.0	8	7
202	01_AE.TH.1999.C3347_C11.JX512902	01_AE	100.0	9	8
203	01_AE.TH.2000.C4118_9.JQ352782	01_AE	0.00014736	9	10
204	C.ZA.2009.CA146_H3_3.JN681219	C	0.053	8	9
205	C.ZA.2008.CA240_A5_5.KC154016	C	100.0	10	8
206	C.ZA.2008.CA327_D2_2.JN681220	C	100.0	8	7
207	C.ZA.2007.CA392_H2_6.JN681221	C	0.112	5	8
208	C.ZA.2008.CA457_H1_1.JN681222	C	100.0	3	11
209	B.US.2004.CAAN5342.AY835452	B	100.0	6	10
210	C.ZA.2006.CAP129_1_15_B2_13.JN681223	C	0.0003	7	9
211	C.ZA.2006.CAP136_1_16_E6_1.JN967790	C	100.0	6	9
212	C.ZA.2005.CAP174_1_06_F3_1B.JN967791	C	100.0	6	7
213	C.ZA.2006.CAP177_1A3.KC894133	C	0.0003	6	10
214	C.ZA..CAP188_1_D1_14_REV.KC894134	C	100.0	5	9
215	C.ZA.2005.CAP200_B8A.KC894135	C	0.002	9	9
216	C.ZA.2005.CAP206_1_B5_Y681D.KJ700457	C	0.0004	7	10
217	C.ZA.2005.CAP210_E8.DQ435683	C	0.00043089	11	11
218	C.ZA.2005.CAP210_TA5.KC894136	C	0.0003	11	11
219	C.ZA.2007.CAP220_2_00_A8_5B.JN967792	C	100.0	11	8
220	C.ZA.2006.CAP221_B14.KC894137	C	0.328	9	7
221	C.ZA.2006.CAP224_1_18_C7_3.JN967793	C	0.0003	8	16
222	C.ZA.2005.CAP225_1_06_A2_18.JN681225	C	100.0	8	10
223	C.ZA.2007.CAP237_1_22_B2_2_39.JN681226	C	0.0003	6	7
224	C.ZA.2005.CAP244_D3.DQ435684	C	100.0	6	10
225	C.ZA.2005.CAP256_SU.KF241776	C	0.00043089	9	8
226	C.ZA..CAP256_SU_K169I.	C	0.006	9	8
227	C.ZA..CAP256_SU_K169Q.	C	0.009	9	8
228	C.ZA..CAP256_SU_K169R.	C	0.002	9	8
229	C.ZA..CAP256_SU_K169T.	C	0.02	9	8
230	C.ZA..CAP256_SU_R166K.	C	0.007	9	8
231	C.ZA.2005.CAP258_2_00_X_23.JN681227	C	0.084	11	10
232	C.ZA.2006.CAP260_2_00_TA1_1B.JN681228	C	0.0003	7	10
233	C.ZA.2006.CAP266_2_00_E9_H6.JN681229	C	0.001	8	8
234	C.ZA.2006.CAP269_2_00_F11_1.JN967794	C	100.0	9	8
235	C.ZA.2008.CAP290_2_00_23_6.JN681253	C	0.007	8	7
236	C.ZA.2008.CAP291_2_00_H2_15.KF114884	C	100.0	6	8
237	C.ZA.2008.CAP292_2_00_12_4.JN681254	C	100.0	10	8
238	C.ZA.2008.CAP301_2_00_C3_20.KC154017	C	0.0003	14	8
239	C.ZA.2008.CAP304_2_00_F6_6.KC154018	C	0.0003	8	9
240	C.ZA.2008.CAP306_2_00_F9_1.KC154019	C	0.0003	7	7
241	C.ZA.2008.CAP307_2_00_24_1.JN681255	C	0.0003	8	10
242	C.ZA.2008.CAP308_2_00_E11_35.KC154020	C	0.0003	11	8
243	C.ZA.2008.CAP310_2_00_20_2.JN681256	C	0.02	5	9
244	C.ZA.2008.CAP317_2_00_D4_10.KC154022	C	0.0003	6	11
245	C.ZA.2008.CAP323_2_00_B6_45.KC154023	C	0.0003	7	9
246	C.ZA.2008.CAP326_2_00_D9_2.KC154024	C	100.0	14	10
247	C.ZA.2008.CAP327_2_00_C6_37.KF114885	C	100.0	10	9
248	C.ZA.2008.CAP330_2_00_F2_41.KC154025	C	0.0003	8	11
249	C.ZA.2009.CAP331_2_00_D7_39.KF114886	C	0.002	9	8
250	C.ZA.2009.CAP332_2_00_C10_1.KF114887	C	0.062	7	13
251	C.ZA.2009.CAP340_2_00_B3_16.KC154026	C	0.003	6	9
252	C.ZA.2009.CAP341_2_00_C10_18.KC154027	C	0.0003	5	8
253	C.ZA.2009.CAP343_2_00_21_2.JN681257	C	100.0	6	10
254	C.ZA.2009.CAP347_2_00_B1_1.JN681258	C	0.0003	9	9
255	C.ZA.2009.CAP363_2_00_10_3.KJ598853	C	1.228	6	8
256	C.ZA.2010.CAP378_2_00_D2_5.KF114888	C	0.001	6	7
257	C.ZA.2006.CAP37_1_18_D2_19.JN681230	C	0.0003	8	10
258	C.ZA.2010.CAP382_2_00_D7_19.KC154028	C	0.0003	7	13
259	C.ZA.2006.CAP40_2_01_A3_5.JN681231	C	100.0	7	7
260	C.ZA.2005.CAP45_G3.DQ435682	C	0.00017048	11	9
261	C.ZA.2006.CAP69_1_12_TA7_1.JX131327	C	0.0003	9	10
262	C.MW.2003.CE0089_G2.KC894073	C	100.0	7	9
263	C.MW.2003.CE0393_C3.FJ444215	C	0.004	9	8
264	C.MW.2003.CE0626_E6.FJ444284	C	0.0003	5	8
265	C.MW.2003.CE0665_F2.KC894076	C	100.0	6	10
266	C.MW.2003.CE0682_E4.FJ444325	C	0.0003	8	6
267	C.MW.2004.CE0985_H7.FJ444391	C	0.119	7	12
268	C.MW.2004.CE1086_B2.FJ444395	C	0.0004	9	10
269	C.MW.2004.CE1172_H1.FJ444434	C	3.188	12	7
270	C.MW.2004.CE1176_A3.FJ444437	C	0.063271	6	8
271	C.MW.2005.CE2010_F5.FJ444561	C	100.0	15	9
272	C.MW.2006.CE2052_G10.KC894084	C	0.0003	6	10
273	C.MW.2005.CE2060_G9.FJ444607	C	0.0003	8	9
274	C.MW.2005.CE2103_E8.KC894086	C	0.0003	7	8
275	A1.TZ.2008.CH0219_E4.HM204621	other	100.0	16	7
276	07_BC.CN.2004.CH038_12.EF042692	other	0.0014422	6	10
277	C.MW.2008.CH0694.KJ700458	C	0.003	9	7
278	07_BC.CN.2004.CH070_1.EF117255	other	0.0080415	9	8
279	07_BC.CN.2004.CH117_4.EF117262	other	3.42e-05	13	8
280	07_BC.CN.2004.CH119_10.EF117261	other	0.017436	12	13
281	07_BC.CN.2004.CH181_12.EF117259	other	5.848e-05	12	10
282	C.MW.2008.CH505_W4_3.KC247557	C	100.0	6	6
283	01_AE.TH.1990.CM244_EC1.JQ715397	01_AE	0.044175	8	9
284	B.CN.2004.CNE10.HM215397	B	100.0	6	10
285	B.CN.2004.CNE12.HM215399	B	100.0	4	9
286	B.CN.2004.CNE14.HM215400	B	100.0	6	9
287	BC.CN.2007.CNE15.HM215401	other	1.24268	8	9
288	07_BC.CN.2007.CNE19.HM215405	other	0.00011696	8	8
289	07_BC.CN.2007.CNE20.HM215406	other	0.0010772	8	8
290	07_BC.CN.2007.CNE21.HM215407	other	0.00021544	11	10
291	01_AE.CN.2006.CNE3.HM215410	01_AE	100.0	11	8
292	C.CN.2007.CNE30.HM215411	C	100.0	20	10
293	C.CN.2007.CNE31.HM215412	C	100.0	13	8
294	B.CN.2006.CNE4.HM215413	B	100.0	8	11
295	BC.CN.2007.CNE40.HM215414	other	0.028455	11	8
296	01_AE.CN.2006.CNE5.HM215415	01_AE	0.00056462	9	9
297	08_BC.CN.2007.CNE53.HM215417	other	100.0	8	8
298	01_AE.CN.2007.CNE55.HM215418	01_AE	0.00043089	8	8
299	01_AE.CN.2007.CNE56.HM215419	01_AE	100.0	8	8
300	B.CN.2005.CNE57.HM215420	B	100.0	7	9
301	C.CN.2006.CNE58.HM215421	C	0.00011696	6	8
302	01_AE.CN.2006.CNE59.HM215422	01_AE	100.0	9	7
303	BC.CN.2006.CNE7.HM215426	other	0.0035569	15	9
304	01_AE.CN.2006.CNE8.HM215427	01_AE	0.0061091	5	7
305	C.ZA.2007.CT072_56_7.JN681232	C	0.002	7	8
306	C.ZA.2007.CT140_140_B6.JN681233	C	0.012	8	7
307	C.ZA.2007.CT184_D3_15.KF114889	C	0.002	9	8
308	C.ZA.2007.CT349_39_16.JQ061131	C	0.0003	9	8
309	C.ZA.2007.CT431_G6_6.JN681234	C	100.0	11	18
310	A1.ZA.2004.CT533_T23B_36.JN681235	other	100.0	9	9
311	C.ZA.2009.CT565_C7_48.KF114890	C	0.0003	6	10
312	C.ZA.2007.CT810_G4_7.KF114891	C	0.066	8	9
313	C.ZA.2007.CT823_B6_1.JN681236	C	100.0	12	8
314	C.ZA.2008.CT885_H3_2.JN967797	C	100.0	7	9
315	C.ZA.2008.CT966_E1_7.JN681238	C	0.0003	6	9
316	C.ZA.2008.CT977_69_12.JN681239	C	0.0003	7	11
317	02_AG.FR.1991.DJ263_8.EU855130	other	0.0018171	7	8
318	C.ZA.1998.DU123_06.DQ411850	C	0.015528	6	9
319	C.ZA.1998.DU151_02.DQ411851	C	0.00043843	11	7
320	C.ZA.1999.DU156_12.DQ411852	C	0.0010757	8	11
321	C.ZA.1998.DU172_17.DQ411853	C	100.0	12	8
322	C.ZA.1998.DU422_1.DQ411854	C	0.0062504	10	7
323	D.UG.2000.E08364M4_EC3.AY736832	other	0.0004	7	8
324	B.PE..H086_8.EF210732	B	100.0	4	8
325	B.HT.1992.HT593_1.U08444	B	100.0	10	10
326	B.FR.1983.HXB2.K03455	B	100.0	6	8
327	B.US.1986.JRCSF.AY669726	B	100.0	7	8
328	B.US.1986.JRFL.AY669728	B	100.0	6	8
329	A1.KE.2000.KER2008_12.AY736809	other	0.0082426	9	7
330	A1.KE.2000.KER2018_11.AY736810	other	0.00018566	6	11
331	A1.KE.2000.KNH1209_18.AY736813	other	0.096418	11	8
332	C.ZA.2008.KO224_T87_2_4.JN681240	C	0.023	11	9
333	C.ZA.2009.KO243_H6_3.KF114892	C	0.0003	16	9
334	C.ZA.2008.KO426_T78_10.JN681241	C	100.0	11	8
335	C.ZA.2008.KO459_T68_4.JN681242	C	0.0003	8	8
336	C.ZA.2008.KO756_38_TB12.JN681243	C	0.0003	6	6
337	C.ZA.2008.KO870_C2_10.JN681244	C	0.0003	8	8
338	01_AE.TH.1996.M02138.AY713424	01_AE	49.6991	9	8
339	A1.KE..MB201_A1.DQ187026	other	100.0	9	8
340	A1.KE..MB539_2B7.DQ187082	other	0.36955	14	10
341	C.ZA.2008.ME067_A10_15.JN681245	C	0.0003	11	10
342	C.ZA.2008.ME178_G6_16.KF114893	C	0.643	11	9
343	A1.KE..MI369_A5.DQ187018	other	0.0032711	11	8
344	B.US..MN_3.HM215430	B	100.0	6	10
345	A1D.KE..MS208_A1.DQ187010	other	0.0022134	10	7
346	C.MW.1993.MW965_26.U08455	C	0.0411	9	7
347	D.KE.2001.NKU3006_EC1.JQ715411	other	100.0	6	8
348	G.ES.2002.P0402_C2_11.EU885759	other	0.0012599	12	9
349	D.ES.2007.P1741_A2.HM068556	other	100.0	11	10
350	G.ES.2008.P1981_C5_3.FJ817369	other	0.0022894	9	7
351	D.CG.2007.P940_2_C3.HM068555	other	0.0004	13	16
352	B.IT.1996.PVO_4.AY835444	B	0.01841	16	7
353	A1D.KE.1995.Q168_A2.AF407148	other	0.0013444	4	8
354	A1.KE.1994.Q23_17.AF004885	other	0.0014565	7	8
355	A1.KE.1994.Q259_17.AF407152	other	0.00043559	7	8
356	A1.KE.1995.Q461_E2.AF407156	other	0.0057642	13	7
357	A1.KE.1996.Q769_D22.AF407158	other	100.0	12	8
358	A1.KE.1996.Q769_H5.AF407159	other	100.0	12	10
359	A1.KE.1994.Q842_D12.AF407160	other	0.0032532	11	8
360	B.TT.1994.QH0515_1.AY835440	B	100.0	14	9
361	B.TT.1994.QH0692_42.AY835439	B	100.0	16	7
362	A1.KE.2005.QH209_14M_A2.FJ866118	other	100.0	11	8
363	01_AE.TH.1998.R1166_C1.JQ352783	01_AE	100.0	7	8
364	A1.RW.2007.R18553.HM215434	other	0.0004	9	9
365	01_AE.TH.2001.R2184_C4.JN944665	01_AE	0.0095828	10	9
366	01_AE.TH.1999.R3265_C6.JX512903	01_AE	100.0	6	8
367	A1.RW.2007.R880F_ENV.JX236678	other	0.0004	13	9
368	B.US.2001.REJO4541_67.AY835449	B	100.0	6	9
369	B.US.2000.RHPA4259_7.AY835447	B	100.0	12	7
370	C.MW..S018_18.	C	0.00028845	6	7
371	B.TT.1995.SC422_8.AY835441	B	100.0	13	8
372	B.US..SF162.EU123924	B	68.7534	6	9
373	C.ZA.2008.SO032_A2_8_1.KF114894	C	0.0003	6	9
374	C.ZA.2008.SO186_H6_5.JN681247	C	0.0003	12	11
375	C.ZA.2007.SO225_H11_12.JN681252	C	100.0	6	10
376	C.ZA.2008.SO405_T24_5.JN681248	C	100.0	7	11
377	C.ZA.2007.SO431_C1_1.JN681246	C	100.0	12	9
378	C.ZA.2008.SO607_B6_9.KF114895	C	100.0	19	13
379	C.ZA.2008.SO706_T10B_3.JN681249	C	0.108	9	7
380	B.US.1997.SS1196_1.AY835442	B	100.0	6	12
381	02_AG.CM.2004.T250_4.EU513189	other	0.0002	6	7
382	02_AG.CM.2004.T251_18.EU513196	other	100.0	15	9
383	02_AG.CM.2004.T253_11.EU513191	other	0.010183	7	8
384	02_AG.CM.2004.T255_34.EU513184	other	100.0	7	8
385	02A1.CM.2004.T257_31.EU513185	other	0.00043089	8	10
386	02_AG.CM.2005.T278_50.EU513198	other	5.44213	16	8
387	02A1.CM.2005.T280_5.EU513183	other	0.013374	10	8
388	01_AE.TH.1992.TH023_6.KU562843	01_AE	100.0	8	7
389	01_AE.TH.1993.TH966_8.U08456	01_AE	0.0066039	7	8
390	01_AE.TH.1993.TH976_17.U08458	01_AE	0.013299	4	8
391	B.US.2000.THRO4156.AY835448	B	31.5245	6	17
392	B.US.2001.TRJO4551_58.AY835450	B	100.0	6	9
393	B.IT.1995.TRO_11.AY835445	B	100.0	10	9
394	C.ZA.1998.TV1_29.EU855132	C	0.46251	6	9
395	C.TZ.2001.TZA125_17.JQ362423	C	0.0028845	11	8
396	C.TZ.2001.TZBD_02.JQ362424	C	0.0043267	6	8
397	D.UG.1992.UG021_16.U27399	other	100.0	9	9
398	D.UG.1992.UG024_2.U43386	other	0.13076	8	7
399	A1.UG.1992.UG037_8.U09127	other	100.0	9	8
400	B.US.2016.VA40774.MK499378	B	100.0	11	8
401	B.US.2000.WITO4160_33.AY835451	B	100.0	8	8
402	G.ES.2002.X1193_C1.EU885761	other	0.010183	8	10
403	G.ES.2003.X1254_C3.EU885762	other	100.0	10	8
404	G.ES.2004.X1632_S2_B10.FJ817370	other	0.00078297	9	10
405	G.ES.2006.X2088_C9.EU885764	other	100.0	15	10
406	G.ES.2005.X2131_C1_B5.FJ817368	other	0.0055934	9	8
407	B.ES.2007.X2278_C2_B6.FJ817366	B	0.003873	6	8
408	B.US.1986.YU2.M93258	B	100.0	4	8
409	C.ZA.1997.ZA012_29.EU855133	C	28.2311	11	8
410	C.ZM.1998.ZM106_9.AY424163	C	0.0041123	8	9
411	C.ZM.2000.ZM109_4.AY424138	C	0.0013719	11	9
412	C.ZM.1998.ZM135_10A.AY424079	C	100.0	15	10
413	C.ZM..ZM176_66.	C	0.00013572	8	8
414	C.ZM.2002.ZM197_7.DQ388515	C	0.0017826	15	8
415	C.ZM.2003.ZM214_15.DQ388516	C	0.0064616	9	10
416	C.ZM.2002.ZM215_8.DQ422948	C	20.1235	4	7
417	C.ZM.2002.ZM233_6.DQ388517	C	0.00027663	8	9
418	C.ZM.2003.ZM246F.FJ496194	C	0.0003	9	7
419	C.ZM.2003.ZM247_V1.FJ496204	C	0.0003	11	9
420	C.ZM.2003.ZM249_1.DQ388514	C	0.00077961	8	8
421	C.ZM.2000.ZM53_12.AY423984	C	0.00024496	8	8
422	C.ZM.1998.ZM55_28A.AY423971	C	0.0052063	11	10
