# Supplementary material for: Contemporary HIV-1 consensus Env with AI-assisted redesigned hypervariable loops promote antibody binding
Source: Nat Commun. 2024 May 9;15:3924. doi: 10.1038/s41467-024-48139-x (PMC11082178; doi:10.1038/s41467-024-48139-x)
Supplement: Supplementary file 3 — Source Data [file 41467_2024_48139_MOESM3_ESM.zip › SourceData/figs6a.B_V2HV.seqlogo.txt]

#Logostack for B, V2HV
180 D:0.9964,V:0.0008,E:0.0008,N:0.0008,X:0.0008,Y:0.0004
181 V:0.5573,I:0.3405,L:0.0938,M:0.0032,X:0.0020,T:0.0016,N:0.0004,K:0.0004,G:0.0004
182 V:0.7588,I:0.0801,E:0.0485,T:0.0365,M:0.0325,A:0.0236,K:0.0060,L:0.0032,X:0.0032,Q:0.0024,G:0.0020,R:0.0012,D:0.0008,S:0.0008,O:0.0004
183 P:0.6627,Q:0.1847,S:0.0689,K:0.0333,A:0.0156,L:0.0116,R:0.0084,E:0.0048,H:0.0024,T:0.0024,X:0.0020,N:0.0012,G:0.0012,I:0.0004,Y:0.0004
184 I:0.8297,L:0.0477,M:0.0433,X:0.0248,T:0.0232,V:0.0212,D:0.0024,S:0.0024,A:0.0012,E:0.0008,K:0.0004,Y:0.0004,O:0.0004,R:0.0004,N:0.0004,Q:0.0004,G:0.0004
185 D:0.5669,E:0.1270,N:0.0801,G:0.0717,K:0.0457,O:0.0260,S:0.0180,A:0.0108,T:0.0096,X:0.0044,R:0.0036,H:0.0032,V:0.0028,I:0.0028,Q:0.0020,Y:0.0008,M:0.0004
186 N:0.3029,D:0.2103,O:0.1779,E:0.0653,K:0.0621,G:0.0609,S:0.0385,T:0.0164,R:0.0076,A:0.0064,X:0.0048,Q:0.0040,P:0.0040,I:0.0032,H:0.0020,V:0.0016,Y:0.0012,M:0.0008
187 D:0.3329,N:0.1274,S:0.1058,O:0.0697,E:0.0557,K:0.0401,G:0.0385,T:0.0381,A:0.0116,R:0.0092,V:0.0060,X:0.0056,I:0.0044,M:0.0012,H:0.0008,P:0.0008,Q:0.0008,Y:0.0004,F:0.0004
- N:0.1214,O:0.0946,S:0.0441,K:0.0441,D:0.0437,T:0.0349,G:0.0180,E:0.0168,R:0.0084,A:0.0068,Q:0.0048,V:0.0028,I:0.0028,X:0.0028,H:0.0020,Y:0.0020,P:0.0012,L:0.0008,M:0.0008,F:0.0004
- N:0.0657,O:0.0621,T:0.0353,S:0.0308,K:0.0204,D:0.0184,A:0.0084,G:0.0076,I:0.0072,E:0.0040,R:0.0032,V:0.0032,Y:0.0024,H:0.0016,P:0.0012,X:0.0012,M:0.0008,Q:0.0008
- S:0.0393,O:0.0345,N:0.0300,T:0.0220,K:0.0108,D:0.0092,G:0.0048,R:0.0044,A:0.0040,I:0.0036,E:0.0036,V:0.0024,Q:0.0020,P:0.0012,M:0.0008,H:0.0008,X:0.0008,Y:0.0004
- S:0.0168,N:0.0152,O:0.0136,T:0.0112,K:0.0048,D:0.0028,G:0.0024,R:0.0024,I:0.0024,Y:0.0016,E:0.0012,A:0.0008,V:0.0008,P:0.0008,F:0.0004,C:0.0004,Q:0.0004,X:0.0004
- O:0.0072,S:0.0068,N:0.0064,T:0.0048,D:0.0028,K:0.0024,E:0.0020,Y:0.0016,I:0.0016,A:0.0012,G:0.0012,V:0.0008,Q:0.0004,R:0.0004,C:0.0004
- S:0.0052,O:0.0040,N:0.0040,T:0.0020,D:0.0020,G:0.0012,K:0.0008,V:0.0004,P:0.0004,R:0.0004,Q:0.0004,A:0.0004
- S:0.0072,O:0.0064,T:0.0048,N:0.0020,G:0.0016,K:0.0012,A:0.0012,Y:0.0008,D:0.0008,Q:0.0004,L:0.0004,V:0.0004,R:0.0004,I:0.0004
- S:0.0108,T:0.0104,N:0.0100,O:0.0100,D:0.0024,H:0.0020,I:0.0020,K:0.0012,A:0.0008,E:0.0008,Y:0.0008,R:0.0004,G:0.0004,C:0.0004,V:0.0004
- S:0.0341,T:0.0220,O:0.0196,N:0.0132,K:0.0068,D:0.0060,G:0.0060,V:0.0020,R:0.0020,I:0.0020,E:0.0016,Y:0.0012,A:0.0012,Q:0.0008,P:0.0004,X:0.0004,F:0.0004
- S:0.0513,N:0.0449,O:0.0441,T:0.0337,K:0.0092,D:0.0088,G:0.0052,A:0.0048,Y:0.0044,I:0.0040,R:0.0032,Q:0.0028,H:0.0020,V:0.0020,X:0.0016,E:0.0012,F:0.0008,P:0.0004,M:0.0004
- S:0.0737,T:0.0689,N:0.0493,O:0.0353,K:0.0176,D:0.0132,G:0.0108,A:0.0104,E:0.0076,R:0.0076,Y:0.0076,H:0.0068,I:0.0052,Q:0.0024,V:0.0020,P:0.0012,X:0.0012,F:0.0004,L:0.0004
187T O:0.1731,D:0.1098,S:0.0845,N:0.0721,T:0.0597,G:0.0152,K:0.0088,A:0.0056,E:0.0048,R:0.0044,Y:0.0044,X:0.0024,I:0.0020,P:0.0012,V:0.0008,F:0.0004,H:0.0004,L:0.0004,C:0.0004
188 O:0.4279,S:0.1526,Y:0.0954,T:0.0785,N:0.0509,D:0.0260,K:0.0136,G:0.0096,I:0.0080,F:0.0068,A:0.0044,E:0.0044,R:0.0040,H:0.0036,X:0.0036,V:0.0020,P:0.0012,W:0.0008,Q:0.0008,M:0.0004
189 T:0.6062,S:0.1234,N:0.0785,A:0.0333,D:0.0228,R:0.0228,K:0.0180,I:0.0156,G:0.0136,E:0.0112,X:0.0068,Y:0.0052,V:0.0044,H:0.0036,Q:0.0028,O:0.0008,L:0.0008,P:0.0008,M:0.0004
190 S:0.6723,N:0.0893,T:0.0641,R:0.0429,K:0.0284,E:0.0156,D:0.0120,I:0.0116,Y:0.0080,G:0.0064,O:0.0064,Q:0.0040,L:0.0036,H:0.0028,M:0.0028,X:0.0024,F:0.0012,A:0.0012,P:0.0004,W:0.0004,V:0.0004
191 Y:0.9663,F:0.0240,H:0.0044,S:0.0028,W:0.0008,K:0.0004,R:0.0004,X:0.0004,G:0.0004
192 R:0.7372,T:0.1066,M:0.0921,I:0.0361,K:0.0120,A:0.0056,V:0.0036,X:0.0012,S:0.0012,Y:0.0012,W:0.0012,G:0.0008,L:0.0008,Q:0.0004
193 L:0.9515,M:0.0224,I:0.0164,V:0.0072,F:0.0008,K:0.0008,X:0.0004,S:0.0004
194 I:0.7632,T:0.0805,R:0.0681,V:0.0429,K:0.0136,L:0.0136,M:0.0112,A:0.0024,X:0.0012,E:0.0008,S:0.0008,N:0.0004,G:0.0004
195 S:0.5946,N:0.2909,H:0.0677,K:0.0172,G:0.0076,T:0.0068,R:0.0056,Q:0.0040,D:0.0016,X:0.0008,A:0.0008,E:0.0008,O:0.0004,M:0.0004
