# Supplementary material for: Contemporary HIV-1 consensus Env with AI-assisted redesigned hypervariable loops promote antibody binding
Source: Nat Commun. 2024 May 9;15:3924. doi: 10.1038/s41467-024-48139-x (PMC11082178; doi:10.1038/s41467-024-48139-x)
Supplement: Supplementary file 3 — Source Data [file 41467_2024_48139_MOESM3_ESM.zip › SourceData/figs3c.10-1074-IC50.hvs-short-long.th15.csv]

	seqname	subtype	HV	IC50	Length	catagory	X	IC50_out
0	C.ZM.1998.ZM55_28A.AY423971	C	V1HV	-2.1740029883520555	7	short	-0.1516253239411363	-2.1740029883520555
1	CD.TZ.2006.6811_V7_C18.HM215340	other	V1HV	-2.690454996704564	7	short	-0.35903841104264445	-2.690454996704564
2	C.ZA.2008.CAP304_2_00_F6_6.KC154018	C	V1HV	-0.16877030613293661	7	short	-0.17840642734378379	-0.16877030613293661
3	C.TZ.2004.0921_V2_C14.HM215262	C	V1HV	2.0	7	short	-0.38438968513391353	2.0
4	C.ZM.2003.ZM246F.FJ496194	C	V1HV	-1.5022826976558539	8	short	-0.31667300172274016	-1.5022826976558539
5	C.ZA.2009.21561324_D3_B5.HQ615961	C	V1HV	-2.3979400086720375	8	short	-0.09707585562703598	-2.3979400086720375
6	C.ZA.2007.20417927_07.JQ352785	C	V1HV	2.0	9	short	-0.3777731308828527	2.0
7	A1D.KE..BS208_B1.KX364401	other	V1HV	1.3158150626672247	9	short	-0.16636923793039454	1.3158150626672247
8	G.ES.2006.X2088_C9.EU885764	other	V1HV	-2.627935329281867	9	short	-0.371447647029719	-2.627935329281867
9	D.UG.2007.191647.JX236670	other	V1HV	-1.6020599913279623	9	short	-0.2456743487808898	-1.6020599913279623
10	A1.RW.1992.92RW020_2.EU855131	other	V1HV	-2.8206780550862227	9	short	-0.16467799033682023	-2.8206780550862227
11	A1.TZ.2005.0330_V4_C3.HM215257	other	V1HV	-1.762833417314527	9	short	-0.10761110883735227	-1.762833417314527
12	C.ZM.2000.ZM53_12.AY423984	C	V1HV	2.0	9	short	-0.36734798277500913	2.0
13	C.IN.1999.25710_2_43.EF117271	C	V1HV	-1.5386065329646408	10	short	-0.13573148225647025	-1.5386065329646408
14	CD.TZ..89_F1_2_25.HM215349	other	V1HV	2.0	10	short	-0.3513937207607871	2.0
15	C.ZA.2009.CAP341_2_00_C10_18.KC154027	C	V1HV	-2.5228787452803374	10	short	-0.16440967015425703	-2.5228787452803374
16	B.US.2019.2990_BL_F1_1.MZ397061	B	V1HV	-3.0	11	short	-0.295960305590002	-3.0
17	D.UG.2006.191821_E6_1.HM215270	other	V1HV	2.0	11	short	-0.3280349563324472	2.0
18	B.US.2019.2990_BL_E2_8.MZ397051	B	V1HV	-3.0	11	short	-0.12403969440999796	-3.0
19	C.ZA.2006.CAP260_2_00_TA1_1B.JN681228	C	V1HV	2.0	11	short	-0.295960305590002	2.0
20	B.US.2019.2990_BL_E5_2.MZ397063	B	V1HV	-3.0	11	short	-0.2555903298457429	-3.0
21	C.ZA.2005.CAP45_G3.DQ435682	C	V1HV	2.0	11	short	-0.2555903298457429	2.0
22	C.ZA.2005.19252094_A5_G2.HQ615953	C	V1HV	-1.4814860601221125	11	short	-0.34311297201089896	-1.4814860601221125
23	C.MW.2007.703010054_2A2.FJ443808	C	V1HV	2.0	11	short	-0.21	2.0
24	07_BC.CN.2007.CNE20.HM215406	other	V1HV	-2.9820489311692575	11	short	-0.04228353849393793	-2.9820489311692575
25	B.US.2019.2990_BL_G1_2.MZ397062	B	V1HV	-3.0	11	short	-0.16440967015425703	-3.0
26	C.MW.2007.703010217_B6.KC894109	C	V1HV	-2.214257425441702	11	short	-0.1945227175326111	-2.214257425441702
27	C.ZM.2002.ZM233_6.DQ388517	C	V1HV	-1.633838632195809	11	short	-0.16855386901555655	-1.633838632195809
28	C.ZM.2002.ZM215_8.DQ422948	C	V1HV	-2.064452430293127	11	short	-0.18426775717063262	-2.064452430293127
29	C.ZA.2008.SO032_A2_8_1.KF114894	C	V1HV	-2.3010299956639813	11	short	-0.04588973390743234	-2.3010299956639813
30	02A1.CM.2005.T280_5.EU513183	other	V1HV	-2.639141622695036	11	short	-0.05941532556647053	-2.639141622695036
31	C.MW..S018_18.	C	V1HV	-2.955538639189335	11	short	-0.3774161913090714	-2.955538639189335
32	C.ZM.2000.ZM109_4.AY424138	C	V1HV	2.0	11	short	-0.16440967015425703	2.0
33	A1.RW.2007.R18553.HM215434	other	V1HV	-2.3979400086720375	11	short	-0.3637810387179584	-2.3979400086720375
34	C.IN.2000.26191_2_48.EF117274	C	V1HV	-1.8285368349161564	11	short	-0.24289646948619187	-1.8285368349161564
35	C.MW.2003.CE0665_F2.KC894076	C	V1HV	-0.9430951486635274	12	short	-0.21	-0.9430951486635274
36	C.ZA.2006.CAP129_1_15_B2_13.JN681223	C	V1HV	2.0	12	short	-0.12403969440999796	2.0
37	C.ZA.2008.CAP301_2_00_C3_20.KC154017	C	V1HV	-2.3010299956639813	12	short	-0.3815579993820444	-2.3010299956639813
38	CD.TZ.2004.3337_V2_C6.HM215297	other	V1HV	-1.9547944139649436	12	short	-0.21670894551061096	-1.9547944139649436
39	C.ZA.2007.SO225_H11_12.JN681252	C	V1HV	-2.6989700043360187	12	short	-0.10358169501629962	-2.6989700043360187
40	C.ZA.2006.CAP177_1A3.KC894133	C	V1HV	2.0	12	short	-0.09196504366755277	2.0
41	C.ZA.1998.DU151_02.DQ411851	C	V1HV	-2.189928859779202	12	short	-0.1020380947277865	-2.189928859779202
42	C.MW.2004.CE1086_B2.FJ444395	C	V1HV	2.0	12	short	-0.06860627923921286	2.0
43	C.MW.2008.CH505_W4_3.KC247557	C	V1HV	2.0	12	short	-0.05265201722499088	2.0
44	C.ZA.2006.2759058_F10_B6.HQ615959	C	V1HV	2.0	12	short	-0.04222686911714729	2.0
45	C.TZ.2005.3637_V5_C3.HM215305	C	V1HV	2.0	12	short	-0.03561031486608651	2.0
46	D.UG.2000.E08364M4_EC3.AY736832	other	V1HV	-3.0	12	short	-0.3513937207607871	-3.0
47	O.CM.1996.YBF39.AJ236421	other	V1HV	2.0	12	short	-0.3814651383091693	2.153679653679654
48	C.ZA.2005.CAP210_E8.DQ435683	C	V1HV	2.0	13	short	-0.373135797901331	2.153679653679654
49	C.TZ.2006.6146_V7_C23.HM215324	C	V1HV	-2.6989700043360187	13	short	-0.22996433732650276	-2.6989700043360187
50	CD.TZ.2005.3326_V4_C3.HM215296	other	V1HV	2.0	13	short	-0.3601812731371002	2.153679653679654
51	A1.KE.2005.851891_4_15.KT022376	other	V1HV	-1.494850021680094	13	short	-0.10219617608273544	-1.494850021680094
52	A1.KE..BB201_B42.DQ187171	other	V1HV	-2.333322932073734	13	short	-0.16503211039887156	-2.333322932073734
53	A1.KE.1993.BG505_W6M_C2.DQ208458	other	V1HV	2.0	13	short	-0.34074734042818405	2.153679653679654
54	C.ZA.2005.19314479_A2_5.HQ615958	C	V1HV	2.0	13	short	-0.31311631568002796	2.153679653679654
55	C.IN.1999.25925_2_22.EF117273	C	V1HV	-2.094949263335495	13	short	-0.046530799020715	-2.094949263335495
56	C.ZA.2008.CA240_A5_5.KC154016	C	V1HV	-2.3979400086720375	13	short	-0.07221208512458796	-2.3979400086720375
57	C.ZA.2005.CAP210_TA5.KC894136	C	V1HV	2.0	13	short	-0.2766858823393456	2.153679653679654
58	C.ZA.2006.CAP37_1_18_D2_19.JN681230	C	V1HV	-2.3010299956639813	13	short	-0.12537943629692935	-2.3010299956639813
59	A1.KE.1994.Q842_D12.AF407160	other	V1HV	1.9313551331453922	13	short	-0.21	1.9313551331453922
60	A1.KE.1994.Q23_17.AF004885	other	V1HV	-2.399440915189632	13	short	-0.2861154832346169	-2.399440915189632
61	A1.KE..MB201_A1.DQ187026	other	V1HV	2.0	13	short	-0.23315217703565372	2.153679653679654
62	C.ZA.2007.CT184_D3_15.KF114889	C	V1HV	-2.6989700043360187	13	short	-0.33910971822652697	-2.6989700043360187
63	C.ZA.2007.CT349_39_16.JQ061131	C	V1HV	-2.6989700043360187	13	short	-0.31086688540215	-2.6989700043360187
64	A1.KE.1993.BG505_W6M_C2_T332N.	other	V1HV	-2.154901959985743	13	short	-0.3448715744874934	-2.154901959985743
65	D.UG.2007.191882.JX236673	other	V1HV	-0.6216020990518624	14	short	-0.21	-0.6216020990518624
66	B.US.1997.62357_14_D3_4589.EU289189	B	V1HV	2.0	14	short	-0.18684782296434632	2.153679653679654
67	A1D.TZ.2003.6095_V1_C10.HM215323	other	V1HV	2.0	14	short	-0.14331411766065438	2.153679653679654
68	C.ZA.2008.CA327_D2_2.JN681220	C	V1HV	-3.0	14	short	-0.05265201722499088	-3.0
69	C.ZA.2007.706010164_1A7.FJ444076	C	V1HV	-1.4814860601221125	14	short	-0.36178864003028066	-1.4814860601221125
70	B.CN.2005.CNE57.HM215420	B	V1HV	-2.046834911133231	14	short	-0.26844834361575115	-2.046834911133231
71	C.ZA.2007.704010069_C6.KC894114	C	V1HV	2.0	14	short	-0.10688368431997201	2.153679653679654
72	C.ZA.2009.CAP331_2_00_D7_39.KF114886	C	V1HV	-2.3010299956639813	14	short	-0.25232829692764136	-2.3010299956639813
73	B.FR..BX08_16.GQ855765	B	V1HV	-2.6672990227786197	14	short	-0.18465359715215518	-2.6672990227786197
74	C.ZA.2007.CT823_B6_1.JN681236	C	V1HV	-1.585026652029182	14	short	-0.28734157019476897	-1.585026652029182
75	D.UG.1999.A03349M1_VRC4A.HM215356	other	V1HV	-1.695380237146879	14	short	-0.34134423381135937	-1.695380237146879
76	O.FR.1990.BCF03.AJ133055	other	V1HV	2.0	14	short	-0.07925265957181599	2.153679653679654
77	C.ZA.2008.SO186_H6_5.JN681247	C	V1HV	2.0	14	short	-0.059818726862899796	2.153679653679654
78	C.ZA.2007.706010164_1A7_REV.FJ444076	C	V1HV	-1.4814860601221125	14	short	-0.07595134692381403	-1.4814860601221125
79	08_BC.CN.2007.CNE53.HM215417	other	V1HV	-2.095565782596455	14	short	-0.3618179908277306	-2.095565782596455
80	C.ZA.2007.2891391_A2_E1.HQ615955	C	V1HV	1.111531343430511	15	short	-0.21	1.111531343430511
81	B.US.2019.2990_BL_F4_2.MZ397060	B	V1HV	-2.6989700043360187	15	short	-0.13912496739128233	-2.6989700043360187
82	DU.CM..247_23.EU683891	other	V1HV	2.0	15	short	-0.046864202098668956	2.153679653679654
83	B.US.2019.2990_V7_B6_2.MZ397052	B	V1HV	-1.2924298239020637	15	short	-0.19950423790384147	-1.2924298239020637
84	B.US.2019.2990_V7_B5_2.MZ397054	B	V1HV	-2.5228787452803374	15	short	-0.21	-2.5228787452803374
85	B.US.2019.2990_V7_C1_4.MZ397055	B	V1HV	-3.0	15	short	-0.21	-3.0
86	B.US.2019.2990_V7_C2_3.MZ397050	B	V1HV	-3.0	15	short	-0.09196504366755277	-3.0
87	B.US.2019.2990_V7_C10_3.MZ397057	B	V1HV	-2.6989700043360187	15	short	-0.2738564663037595	-2.6989700043360187
88	B.US.2019.2936_BL_E10_2.MZ397047	B	V1HV	-2.3979400086720375	15	short	-0.3460629548248655	-2.3979400086720375
89	B.US.2019.2936_BL_C1_3.MZ397049	B	V1HV	-2.221848749616356	15	short	-0.3218293930525621	-2.221848749616356
90	B.US.2019.2990_V7_C9_1.MZ397056	B	V1HV	-3.0	15	short	-0.3280349563324472	-3.0
91	B.US.2019.2936_V9_F2_3.MZ397046	B	V1HV	2.0	15	short	-0.03853486169083076	2.153679653679654
92	B.US.2019.2936_V9_E3_3.MZ397045	B	V1HV	2.0	15	short	-0.21	2.3073593073593073
93	B.US.2019.2936_V9_D3_3.MZ397044	B	V1HV	2.0	15	short	-0.2555903298457429	2.3073593073593073
94	B.US.2019.2936_V9_C5_2.MZ397043	B	V1HV	2.0	15	short	-0.16440967015425703	2.3073593073593073
95	B.US.2019.2936_V9_A3_3.MZ397042	B	V1HV	2.0	15	short	-0.295960305590002	2.3073593073593073
96	B.US.2019.2936_V9_B3_2.MZ397039	B	V1HV	2.0	15	short	-0.12403969440999796	2.3073593073593073
97	B.US.2019.2936_V9_C3_2.MZ397040	B	V1HV	2.0	15	short	-0.3280349563324472	2.3073593073593073
98	B.US.2019.2936_V9_B4_3.MZ397041	B	V1HV	2.0	15	short	-0.09196504366755277	2.3073593073593073
99	B.US.2019.2936_BL_B10_3.MZ397048	B	V1HV	-2.3979400086720375	15	short	-0.37547426901358405	-2.3979400086720375
100	B.US.2019.2990_V7_D4_4.MZ397058	B	V1HV	-3.0	15	short	-0.06860627923921286	-3.0
101	C.ZA.2007.705010067_TF.KC156125	C	V1HV	2.0	15	short	-0.3513937207607871	2.3073593073593073
102	B.US.2019.2990_V7_F7_2.MZ397053	B	V1HV	2.0	15	short	-0.06860627923921286	2.3073593073593073
103	C.ZA.1997.ZA012_29.EU855133	C	V1HV	-2.27963393892201	15	short	-0.03797908992654861	-2.27963393892201
104	O.CM.1995.YBF26.AJ133068	other	V1HV	2.0	15	short	-0.36734798277500913	2.3073593073593073
105	D.UG.1992.UG021_16.U27399	other	V1HV	-1.2157822423372562	15	short	-0.23958252377142805	-1.2157822423372562
106	B.US.1997.SS1196_1.AY835442	B	V1HV	-2.501455128284397	15	short	-0.2551631549814026	-2.501455128284397
107	A1.KE.1994.Q259_17.AF407152	other	V1HV	1.2703829959989488	15	short	-0.21	1.2703829959989488
108	G.ES.2008.P1981_C5_3.FJ817369	other	V1HV	-2.5820469468905536	15	short	-0.04734558347754536	-2.5820469468905536
109	C.ZA.2008.KO756_38_TB12.JN681243	C	V1HV	-1.7695510786217261	15	short	-0.2821924009231144	-1.7695510786217261
110	B.CN.2004.CNE10.HM215397	B	V1HV	-2.471829178912832	15	short	-0.12612596014273592	-2.471829178912832
111	07_BC.CN.2004.CH119_10.EF117261	other	V1HV	-1.7788988800384946	15	short	-0.1440085436102448	-1.7788988800384946
112	C.ZA.2010.CAP382_2_00_D7_19.KC154028	C	V1HV	0.7697464671794535	15	short	-0.21	0.7697464671794535
113	C.TZ.2000.98_F4_H5_13.HQ659642	C	V1HV	-0.016824927962187056	15	short	-0.21	-0.016824927962187056
114	D.UG.2007.9009SA_A4_2.HM215351	other	V1HV	-0.28066871301627333	15	short	-0.21	-0.28066871301627333
115	A1.TZ.2006.6592_V7_C25.HM215334	other	V1HV	-2.154901959985743	15	short	-0.23722373313906106	-2.154901959985743
116	CD.TZ.2004.6480_V4_C25.HM215329	other	V1HV	-2.1672484611048817	15	short	-0.07599593509802716	-2.1672484611048817
117	B.US.2019.6113_V14_G11_1.MZ397033	B	V1HV	-2.0	15	short	-0.10301228235979043	-2.0
118	B.US.2019.6113_V14_E1_2.MZ397032	B	V1HV	-2.0969100130080562	15	short	-0.05930597458010592	-2.0969100130080562
119	B.US.2019.6113_V14_C7_3.MZ397029	B	V1HV	-2.221848749616356	15	short	-0.28783356738670546	-2.221848749616356
120	B.US.2019.6113_V14_B5_2.MZ397030	B	V1HV	-2.3979400086720375	15	short	-0.32050041811427177	-2.3979400086720375
121	B.US.2019.6113_V14_A11_1.MZ397028	B	V1HV	-1.3979400086720375	15	short	-0.23321406746315754	-1.3979400086720375
122	B.US.2019.6113_V14_A10_1.MZ397027	B	V1HV	-1.5228787452803376	15	short	-0.20623296333458746	-1.5228787452803376
123	B.US.2019.6113_BL_D6_4.MZ397037	B	V1HV	-2.0	15	short	-0.30490200641435183	-2.0
124	B.US.2019.6113_BL_C10_4.MZ397035	B	V1HV	-1.6989700043360187	15	short	-0.21	-1.6989700043360187
125	B.US.2019.6113_BL_B4_3.MZ397038	B	V1HV	-1.6575773191777938	15	short	-0.062273530588986936	-1.6575773191777938
126	B.US.2019.6113_BL_A5_4.MZ397034	B	V1HV	-2.3979400086720375	15	short	-0.05506006473624517	-2.3979400086720375
127	B.US.2019.6113_BL_A3_4.MZ397036	B	V1HV	-2.6989700043360187	15	short	-0.07686432666578297	-2.6989700043360187
128	A1.TZ..398_F1_F6_20.HM215312	other	V1HV	-2.3591510093214327	15	short	-0.21	-2.3591510093214327
129	C.IN.2015.330_15_E36.MK076706	C	V1HV	-1.6989700043360187	15	short	-0.31394785506284584	-1.6989700043360187
130	C.IN.2015.330_15_D36.MK076705	C	V1HV	-1.6989700043360187	15	short	-0.08193942671355181	-1.6989700043360187
131	C.TZ.2003.3301_V1_C24.HM215294	C	V1HV	-2.029657773628652	15	short	-0.13765564007483144	-2.029657773628652
132	B.US.2019.2990_V7_F2_3.MZ397059	B	V1HV	-3.0	15	short	-0.36734798277500913	-3.0
133	C.ZA.2009.20286961_C1_H8.HQ615960	C	V1HV	2.0	15	short	-0.05265201722499088	2.3073593073593073
134	B.US.2019.6113_V14_D8_2.MZ397031	B	V1HV	-1.853871964321762	15	short	-0.18182843866817947	-1.853871964321762
135	C.IN.1999.16936_2_21.EF117270	C	V1HV	-2.837674610809323	15	short	-0.21	-2.837674610809323
136	B.US.2019.1536_V16_B6_1.MZ397077	B	V1HV	-0.9871627752948278	28	long	0.21	-0.9871627752948278
137	C.ZA.2008.ME178_G6_16.KF114893	C	V1HV	-1.744727494896694	28	long	0.25501571805455	-1.744727494896694
138	C.ZA.2006.CAP269_2_00_F11_1.JN967794	C	V1HV	2.0	28	long	0.03561031486608646	2.0
139	C.MW.2004.1394_C9G1.FJ444527	C	V1HV	-1.4668255392576093	28	long	0.12921614857654068	-1.4668255392576093
140	B.US.2019.1536_V16_B1_3.MZ397075	B	V1HV	2.0	28	long	0.04222686911714729	2.0
141	B.US.2019.1536_BL_E6_1.MZ397071	B	V1HV	-0.6777807052660807	28	long	0.14575185394802093	-0.6777807052660807
142	B.US.2019.1536_BL_E11_4.MZ397072	B	V1HV	-1.2839966563652008	28	long	0.2971969830241687	-1.2839966563652008
143	B.US.2019.1536_V15_D11_4.MZ397069	B	V1HV	-1.0087739243075051	28	long	0.13618358741548967	-1.0087739243075051
144	C.ZA.2005.CAP225_1_06_A2_18.JN681225	C	V1HV	-0.6020599913279624	28	long	0.33857351416602977	-0.6020599913279624
145	B.US.2019.1536_V15_C7_1.MZ397064	B	V1HV	2.0	28	long	0.05265201722499088	2.0
146	B.US.2019.1536_V15_C11_2.MZ397067	B	V1HV	2.0	28	long	0.06860627923921286	2.0
147	C.TZ.2004.0041_V3_C18.HM215253	C	V1HV	2.0	28	long	0.09196504366755277	2.0
148	C.TZ.2004.0984_V2_C2.HM215263	C	V1HV	-0.020451625295904902	28	long	0.13420780444539762	-0.020451625295904902
149	C.MW.2005.CE2060_G9.FJ444607	C	V1HV	2.0	28	long	0.12403969440999796	2.0
150	B.US.2019.1536_V15_A12_4.MZ397066	B	V1HV	2.0	28	long	0.16440967015425706	2.0
151	B.US.2019.1536_V16_A9_2.MZ397076	B	V1HV	2.0	28	long	0.21	2.0
152	B.US.2001.TRJO4551_58.AY835450	B	V1HV	-0.8475893363704221	28	long	0.2876780769197984	-0.8475893363704221
153	B.US.2015.1HD2_PREINF_051916_D8_S66.KY324511	B	V1HV	2.0	28	long	0.255590329845743	2.0
154	01_AE.TH.1993.TH976_17.U08458	01_AE	V1HV	2.0	28	long	0.295960305590002	2.0
155	B.US.2015.1HD2_PREINF_051916_A12_S61.KY324505	B	V1HV	2.0	28	long	0.3280349563324472	2.0
156	B.US.2019.1536_BL_G9_4.MZ397073	B	V1HV	-1.5228787452803376	28	long	0.2536018414278793	-1.5228787452803376
157	B.US.2019.1536_BL_E5_3.MZ397070	B	V1HV	-0.623423042943488	28	long	0.11094854326084781	-0.623423042943488
158	C.MW.2003.CE0393_C3.FJ444215	C	V1HV	2.0	28	long	0.3513937207607871	2.0
159	D.UG.1999.A08483M1_VRC9.HM215358	other	V1HV	1.2907689500665591	28	long	0.23679223233625876	1.2907689500665591
160	01_AE.CN.2015.15JS79_E332N_N334S.	01_AE	V1HV	0.037824750588341866	28	long	0.21	0.037824750588341866
161	01_AE.CN.2007.BJOX010000_06_2.HM215373	01_AE	V1HV	2.0	28	long	0.36734798277500913	2.0
162	01_AE.TH.1990.CM244_EC1.JQ715397	01_AE	V1HV	2.0	28	long	0.3777731308828527	2.0
163	O.CM.1995.YBF37.AJ133067	other	V1HV	2.0	28	long	0.3843896851339135	2.0
164	01_AE.CN.2015.15JS79.MG655216	01_AE	V1HV	2.0	28	long	0.03853486169083073	2.153679653679654
165	C.TZ.2004.6644_V2_C33.HM215336	C	V1HV	-2.2138663965049106	28	long	0.21	-2.2138663965049106
166	C.ZA.2006.CAP224_1_18_C7_3.JN967793	C	V1HV	-1.3098039199714864	28	long	0.2524893831641585	-1.3098039199714864
167	01_AE.CN.2015.15JS75.MG655214	01_AE	V1HV	2.0	28	long	0.04686420209866898	2.153679653679654
168	C.ZA.2008.20927783.HQ595750	C	V1HV	0.6182573448404014	28	long	0.21	0.6182573448404014
169	B.US.2019.1536_V15_D12_1.MZ397065	B	V1HV	2.0	28	long	0.059818726862899796	2.153679653679654
170	A1.TZ.2005.0260_V5_C36.HM215256	other	V1HV	-0.8301492981385015	28	long	0.21	-0.8301492981385015
171	B.US.2019.1536_V15_D6_1.MZ397068	B	V1HV	-0.9100948885606021	28	long	0.24964782137412939	-0.9100948885606021
172	02_AG.CM.2004.211_9.EU513187	other	V1HV	-0.9639302993022979	28	long	0.3172224459385701	-0.9639302993022979
173	B.US.2019.1536_V16_B7_3.MZ397074	B	V1HV	2.0	28	long	0.07925265957181593	2.153679653679654
174	01_AE.CN.2009.09GX300.MG655199	01_AE	V1HV	2.0	29	long	0.10688368431997201	2.153679653679654
175	B.US.2015.1HC3_W4_012616_F1_S85.KY324252	B	V1HV	2.0	29	long	0.14331411766065438	2.153679653679654
176	B.US.2000.THRO4156.AY835448	B	V1HV	2.0	29	long	0.18684782296434627	2.153679653679654
177	B.US.2015.1HC3_D0_012016_F7_S31.KY324177	B	V1HV	-0.8239087409443188	29	long	0.06535287319049826	-0.8239087409443188
178	B.US.2015.1HC3_W4_012616_G4_S89.KY324255	B	V1HV	2.0	29	long	0.23315217703565366	2.153679653679654
179	A1.UG.2007.191845_B11.HM215271	other	V1HV	-1.9208187539523751	29	long	0.1765689171703753	-1.9208187539523751
180	B.US.2019.4236_BL_C1_1.MZ397095	B	V1HV	-1.494850021680094	29	long	0.1698182507042853	-1.494850021680094
181	D.UG.2007.191727_F6.HM215269	other	V1HV	1.165541076722373	29	long	0.21	1.165541076722373
182	C.ZA.2008.CAP306_2_00_F9_1.KC154019	C	V1HV	-1.0969100130080565	29	long	0.24965664512917968	-1.0969100130080565
183	B.DE.2016.1HD5K_D0_061616_F6_S42.KY324615	B	V1HV	-1.337242168318426	29	long	0.16521197990317427	-1.337242168318426
184	B.DE.2016.1HD5K_D0_061416PL2_D12_S28.KY324604	B	V1HV	-1.2676062401770316	29	long	0.07007757564902772	-1.2676062401770316
185	C.ZA.2008.CAP291_2_00_H2_15.KF114884	C	V1HV	-1.080921907623926	29	long	0.17343100762230057	-1.080921907623926
186	B.DE.2016.1HD5K_W4_061416_A6_S32E.KY324621	B	V1HV	2.0	29	long	0.2766858823393456	2.153679653679654
187	B.DE.2016.1HD5K_W4_061616_A12_S44.KY324625	B	V1HV	2.0	29	long	0.31311631568002796	2.153679653679654
188	A1.KE..MI369_A5.DQ187018	other	V1HV	-2.4540005441998214	29	long	0.2554574050179587	-2.4540005441998214
189	C.TZ.2001.346_F4_D2_12.HM215302	C	V1HV	-1.2924298239020637	29	long	0.1263110986197795	-1.2924298239020637
190	B.DE.2016.1HD5K_D0_061416PL2_D11_S27.KY324603	B	V1HV	-1.431798275933005	29	long	0.28696265727530573	-1.431798275933005
191	B.DE.2016.1HD5K_D0_061416PL1_F1_S17.KY324599	B	V1HV	-1.2676062401770316	29	long	0.32881288161565964	-1.2676062401770316
192	B.DE.2016.1HD5K_D0_061016_C5_S3.KY324594	B	V1HV	-1.2676062401770316	29	long	0.09405772363415703	-1.2676062401770316
193	B.US.2015.1HC3_D0_012216_E10_S49.KY324187	B	V1HV	-0.6925039620867871	29	long	0.18938444840351623	-0.6925039620867871
194	B.DE.2016.1HD5K_W4_061616_C11_S49.KY324628	B	V1HV	2.0	29	long	0.340747340428184	2.153679653679654
195	B.DE.2016.1HD5K_W4_062316_D10_S59.KY324633	B	V1HV	2.0	29	long	0.3601812731371002	2.153679653679654
196	B.US.2015.1HC3_D0_012216_G3_S52.KY324191	B	V1HV	-0.5466816599529624	29	long	0.21	-0.5466816599529624
197	B.US.2015.1HC3_D0_012216_B1_S40.KY324182	B	V1HV	-0.8297382846050426	29	long	0.08728276529051812	-0.8297382846050426
198	B.DE.2016.1HD5K_W4_062916_A6_S61.KY324635	B	V1HV	2.0	29	long	0.373135797901331	2.153679653679654
199	A1.KE..BI369_9A.DQ187019	other	V1HV	-2.465973893943865	29	long	0.21	-2.465973893943865
200	B.US.2015.1HC3_W4_012016_G1_S19.KY324239	B	V1HV	2.0	29	long	0.3814651383091692	2.153679653679654
201	B.US.2015.1HC3_D0_012016_G2_S34.KY324179	B	V1HV	-0.6143937264016879	29	long	0.08226032789799395	-0.6143937264016879
202	B.DE.2016.1HD5K_W4_061616_C12_S50.KY324629	B	V1HV	2.0	29	long	0.03561031486608646	2.3073593073593073
203	B.US.2015.1HC3_W4_012616_C7_S77.KY324246	B	V1HV	2.0	29	long	0.04222686911714729	2.3073593073593073
204	C.ZA.2007.704809221_1B3.FJ444103	C	V1HV	-1.0049706079134995	30	long	0.2833317807184545	-1.0049706079134995
205	C.ZA.2008.SO706_T10B_3.JN681249	C	V1HV	-0.1284270644541213	30	long	0.21	-0.1284270644541213
206	C.BW.2006.3603_C11_13.KC154015	C	V1HV	-1.5686362358410126	30	long	0.21	-1.5686362358410126
207	C.MW.2003.CE0626_E6.FJ444284	C	V1HV	-1.1739251972991736	30	long	0.21	-1.1739251972991736
208	C.ZA.2008.CAP292_2_00_12_4.JN681254	C	V1HV	-0.9100948885606021	30	long	0.1703521786258706	-0.9100948885606021
209	D.UG.2001.231965_C1.JQ361079	other	V1HV	1.6153849962397884	30	long	0.21	1.6153849962397884
210	C.ZA.2008.1245045.HQ595742	C	V1HV	2.0	30	long	0.05265201722499088	2.3073593073593073
211	B.CN.2006.CNE4.HM215413	B	V1HV	-0.9578972319626974	30	long	0.10301597211919655	-0.9578972319626974
212	02_AG.FR.1991.DJ263_8.EU855130	other	V1HV	-1.9258420803026841	30	long	0.24476243416837518	-1.9258420803026841
213	01_AE.CN.2006.CNE3.HM215410	01_AE	V1HV	2.0	31	long	0.06860627923921286	2.3073593073593073
214	C.ZA.2007.704010083_B8.FJ443671	C	V1HV	-0.623423042943488	31	long	0.27315730755630085	-0.623423042943488
215	B.US.2015.1HC1_W4_071216_F7_S69.KY324072	B	V1HV	2.0	31	long	0.09196504366755277	2.3073593073593073
216	B.US.2015.1HC1_W4_071216_D3_S66.KY324070	B	V1HV	-0.35066514128785814	31	long	0.21	-0.35066514128785814
217	B.US.2015.1HC1_W4_070516PL3_A3_S14.KY324059	B	V1HV	2.0	31	long	0.12403969440999796	2.3073593073593073
218	B.US.2015.1HC1_W4_070516PL2_G5_S11.KY324056	B	V1HV	-0.25414480482627105	31	long	0.24576636679934938	-0.25414480482627105
219	B.US.2015.1HC1_W4_070116_B8_S30.KY324042	B	V1HV	2.0	31	long	0.16440967015425706	2.3073593073593073
220	B.US.2015.1HC1_D0_070516_F10_S90.KY324006	B	V1HV	-0.6161846340195687	31	long	0.3102721540769853	-0.6161846340195687
221	B.US.2015.1HC1_D0_061616_G4_S15.KY324000	B	V1HV	-0.47237009912866135	31	long	0.25009836921897977	-0.47237009912866135
222	B.US.2015.1HC1_W4_070516PL2_B4_S96.KY324049	B	V1HV	2.0	31	long	0.21	2.3073593073593073
223	B.US.2019.9372_BL_F5_4.MZ397006	B	V1HV	2.0	31	long	0.255590329845743	2.3073593073593073
224	B.US.2019.9372_BL_C5_2.MZ397005	B	V1HV	2.0	31	long	0.295960305590002	2.3073593073593073
225	B.US.2015.1HC1_D0_061516_A1_S68.KY323997	B	V1HV	-0.5157001606532142	31	long	0.16530848057431474	-0.5157001606532142
226	B.US.2019.9372_BL_F7_1.MZ397007	B	V1HV	2.0	31	long	0.3280349563324472	2.3073593073593073
227	B.US.2019.9372_V7_F1_2.MZ397012	B	V1HV	2.0	31	long	0.3513937207607871	2.3073593073593073
228	B.US.2015.1HC1_D0_061516_C4_S70.KY323999	B	V1HV	-0.543633966870957	31	long	0.06379407155429209	-0.543633966870957
229	B.US.2019.9372_BL_E7_1.MZ397009	B	V1HV	2.0	31	long	0.36734798277500913	2.3073593073593073
230	B.US.2019.9372_V7_G4_2.MZ397013	B	V1HV	2.0	31	long	0.3777731308828527	2.3073593073593073
231	C.IN.2016.329_16_C1.MK076647	C	V1HV	-1.6989700043360187	32	long	0.16932635783691172	-1.6989700043360187
232	C.ZA.2008.KO459_T68_4.JN681242	C	V1HV	-1.3665315444204136	32	long	0.21	-1.3665315444204136
233	C.IN.2016.329_16_D5.MK076655	C	V1HV	-1.6989700043360187	32	long	0.12816963145906973	-1.6989700043360187
234	O.FR.2008.RBF189.GU936016	other	V1HV	2.0	32	long	0.3843896851339135	2.3073593073593073
235	A1.TZ.2005.0439_V5_C1.HM215258	other	V1HV	2.0	32	long	0.03853486169083073	2.461038961038961
236	01_AE.CN.2009.09GX311.MG655201	01_AE	V1HV	2.0	32	long	0.04686420209866898	2.461038961038961
237	C.CN.2006.CNE58.HM215421	C	V1HV	-0.8646446905912251	33	long	0.33822231414295345	-0.8646446905912251
238	C.ZM.2002.ZM197_7.DQ388515	C	V1HV	2.0	33	long	0.059818726862899796	2.461038961038961
239	C.ZA.2009.KO243_H6_3.KF114892	C	V1HV	-0.06198090252378971	33	long	0.25126691374933285	-0.06198090252378971
240	C.ZA.1998.TV1_29.EU855132	C	V1HV	-0.34534224535047536	33	long	0.16443590477840395	-0.34534224535047536
241	C.TZ.2004.6631_V3_C10.HM215335	C	V1HV	-0.702370781635852	33	long	0.23569439912256432	-0.702370781635852
242	C.TZ.2003.6471_V1_C16.HM215328	C	V1HV	0.0025720776920629355	33	long	0.2888430279883393	0.0025720776920629355
243	B.US.2019.9372_V7_G2_2.MZ397010	B	V1HV	2.0	33	long	0.07925265957181593	2.461038961038961
244	B.CN.2007.BJOX020000_03_3.HM215382	B	V1HV	-1.7695510786217261	33	long	0.21	-1.7695510786217261
245	B.US.1996.6244_13_B5_4567.EU289191	B	V1HV	-0.8572352253612753	33	long	0.12978411179081745	-0.8572352253612753
246	B.US.2019.9372_BL_E11_1.MZ397003	B	V1HV	2.0	34	long	0.10688368431997201	2.461038961038961
247	07_BC.CN.2004.CH070_1.EF117255	other	V1HV	-2.0264749947989436	34	long	0.21	-2.0264749947989436
248	B.US.2019.9372_V7_E10_3.MZ397011	B	V1HV	2.0	34	long	0.14331411766065438	2.461038961038961
249	B.US.2019.9372_BL_E2_1.MZ397000	B	V1HV	2.0	34	long	0.18684782296434627	2.461038961038961
250	D.KE.2001.NKU3006_EC1.JQ715411	other	V1HV	2.0	35	long	0.23315217703565366	2.461038961038961
251	01_AE.TH.1998.R1166_C1.JQ352783	01_AE	V1HV	2.0	35	long	0.2766858823393456	2.461038961038961
252	B.US.2019.9372_BL_A10_1.MZ397004	B	V1HV	2.0	36	long	0.31311631568002796	2.461038961038961
253	B.US.1996.BG1168_1.AY835443	B	V1HV	2.0	36	long	0.340747340428184	2.461038961038961
254	C.ZA.2005.CAP244_D3.DQ435684	C	V1HV	1.7586507832654033	36	long	0.22679712317178713	1.7586507832654033
255	B.US.2019.9372_BL_C3_3.MZ397001	B	V1HV	2.0	37	long	0.3601812731371002	2.461038961038961
256	B.US.2019.9372_BL_H4_1.MZ397002	B	V1HV	2.0	37	long	0.373135797901331	2.461038961038961
257	B.US.2019.9372_BL_E6_1.MZ397008	B	V1HV	2.0	39	long	0.3814651383091692	2.461038961038961
258	C.CN.2007.CNE17.HM215403	C	V1HV	0.2823637701658482	40	long	0.21	0.2823637701658482
259	B.HT.1992.HT593_1.U08444	B	V1HV	-0.12548919164721326	42	long	0.16441766008495506	-0.12548919164721326
260	B.US.2016.VA40774.MK499378	B	V1HV	-0.24641694110709345	44	long	0.13286136554877973	-0.24641694110709345
261	C.ZA.2008.20915593.HQ595749	C	V5HV	-0.23657200643706275	4	short	0.745676984251787	-0.23657200643706275
262	CD.TZ.2005.3326_V4_C3.HM215296	other	V5HV	2.0	5	short	0.6156103148660865	2.0
263	N.FR.2011.N1_FR_2011.JN572926	other	V5HV	2.0	5	short	0.6222268691171473	2.0
264	CD.TZ.2004.3337_V2_C6.HM215297	other	V5HV	-1.9547944139649436	6	short	0.79	-1.9547944139649436
265	C.ZA.2007.704810053_2B7.KC894119	C	V5HV	2.0	6	short	0.632652017224991	2.0
266	O.CM.1996.YBF32.AJ236417	other	V5HV	2.0	6	short	0.6486062792392129	2.0
267	B.US.2015.1HC2_W4_012216_E4_S9.KY324157	B	V5HV	2.0	6	short	0.6719650436675528	2.0
268	C.MW.2008.CH505_W4_3.KC247557	C	V5HV	2.0	6	short	0.704039694409998	2.0
269	C.TZ.2005.0933_V4_C4.HM215352	C	V5HV	2.0	6	short	0.7444096701542571	2.0
270	A1.TZ.2004.3718_3_11.HM215306	other	V5HV	2.0	6	short	0.79	2.0
271	C.MW.2003.CE0682_E4.FJ444325	C	V5HV	2.0	6	short	0.835590329845743	2.0
272	A1C.TZ.2004.6041_V3_C23.HM215321	other	V5HV	1.8894765058751588	6	short	0.79	1.8894765058751588
273	C.ZA.2008.KO756_38_TB12.JN681243	C	V5HV	-1.7695510786217261	6	short	0.7214378597494523	-1.7695510786217261
274	C.MW.2007.703010228_1C4.FJ444031	C	V5HV	2.0	7	short	0.875960305590002	2.0
275	C.ZA.2008.CAP290_2_00_23_6.JN681253	C	V5HV	0.9027641439240861	7	short	0.79	0.9027641439240861
276	C.ZA.2008.CAP306_2_00_F9_1.KC154019	C	V5HV	-1.0969100130080565	7	short	0.7861662452722473	-1.0969100130080565
277	C.MW.2007.703010200_1E5.FJ443999	C	V5HV	-2.0977033245547028	7	short	0.9003179399582012	-2.0977033245547028
278	C.ZA.2007.705010198_TF.KC156130	C	V5HV	-1.3187587626244128	7	short	0.9444475000841621	-1.3187587626244128
279	C.MW.2007.703010054_2A2.FJ443808	C	V5HV	2.0	7	short	0.9080349563324472	2.0
280	C.TZ.2003.6980_V0_C31.HM215344	C	V5HV	2.0	7	short	0.9313937207607872	2.0
281	C.ZA.2006.19707346_E8_C6.HQ615951	C	V5HV	2.0	7	short	0.9473479827750091	2.0
282	01_AE.TH.1992.TH023_6.KU562843	01_AE	V5HV	2.0	7	short	0.9577731308828528	2.0
283	01_AE.CN.2006.CNE59.HM215422	01_AE	V5HV	2.0	7	short	0.9643896851339135	2.0
284	C.ET..286_36.JQ362420	C	V5HV	-2.6718243385616773	7	short	0.6396739304352351	-2.6718243385616773
285	A1.TZ.2008.CH0219_E4.HM204621	other	V5HV	2.0	7	short	0.6185348616908308	2.153679653679654
286	A1.KE.2000.KER2008_12.AY736809	other	V5HV	-0.8829276634140222	7	short	0.8927631306348867	-0.8829276634140222
287	N.CM.1995.YBF30.AJ006022	other	V5HV	2.0	7	short	0.626864202098669	2.153679653679654
288	C.IN.1999.16936_2_21.EF117270	C	V5HV	-2.837674610809323	7	short	0.8336465737862333	-2.837674610809323
289	C.ZA.2007.CT140_140_B6.JN681233	C	V5HV	-1.1611509092627446	7	short	0.6507610925154115	-1.1611509092627446
290	A1D.KE..BS208_B1.KX364401	other	V5HV	1.3158150626672247	7	short	0.7795773447345393	1.3158150626672247
291	01_AE.CN.2015.15JS79_E332N_N334S.	01_AE	V5HV	0.037824750588341866	7	short	0.79	0.037824750588341866
292	01_AE.CN.2015.15JS79.MG655216	01_AE	V5HV	2.0	7	short	0.6398187268628999	2.153679653679654
293	C.ZA.2007.CAP237_1_22_B2_2_39.JN681226	C	V5HV	2.0	7	short	0.659252659571816	2.153679653679654
294	D.UG.2007.191882.JX236673	other	V5HV	-0.6216020990518624	7	short	0.9439565958581565	-0.6216020990518624
295	D.UG.1992.UG024_2.U43386	other	V5HV	-0.7879989424877101	7	short	0.9381693993034272	-0.7879989424877101
296	C.MW.1993.MW965_26.U08455	C	V5HV	-2.2209304644722865	7	short	0.6598986516013755	-2.2209304644722865
297	C.ZA.2006.CAP40_2_01_A3_5.JN681231	C	V5HV	-1.2839966563652008	7	short	0.8649598424501177	-1.2839966563652008
298	C.MW.2004.CE1172_H1.FJ444434	C	V5HV	-1.6242815312532088	7	short	0.7087507950899993	-1.6242815312532088
299	C.TZ.2001.569_F1_37_10.HM215318	C	V5HV	-0.060980223551333534	7	short	0.845608477472282	-0.060980223551333534
300	B.US.2000.RHPA4259_7.AY835447	B	V5HV	-1.7621045453603963	7	short	0.6854378015793967	-1.7621045453603963
301	C.MW..S018_18.	C	V5HV	-2.955538639189335	7	short	0.6345435909160809	-2.955538639189335
302	B.US.2015.1HC3_D0_012016_G2_S34.KY324179	B	V5HV	-0.6143937264016879	7	short	0.623880418630712	-0.6143937264016879
303	B.US.2015.1HC2_W4_012216_G5_S14.KY324163	B	V5HV	2.0	7	short	0.686883684319972	2.153679653679654
304	A1.TZ.2003.3415_V1_C1.HM215299	other	V5HV	2.0	7	short	0.7233141176606545	2.153679653679654
305	B.TT.1994.QH0692_42.AY835439	B	V5HV	-0.7897617638382731	7	short	0.7580386879464563	-0.7897617638382731
306	B.US.2015.1HC2_W4_012016_H12_S93.KY324144	B	V5HV	2.0	7	short	0.7668478229643463	2.153679653679654
307	B.US.2015.1HC2_D0_012216_F9_S75.KY324109	B	V5HV	-1.537602002101044	7	short	0.652821170521094	-1.537602002101044
308	B.US.2015.1HC2_D0_012216_D1_S67.KY324102	B	V5HV	-1.431798275933005	7	short	0.7070195180688323	-1.431798275933005
309	A1.KE.1995.Q461_E2.AF407156	other	V5HV	2.0	7	short	0.8131521770356537	2.153679653679654
310	C.ZA.2008.SO706_T10B_3.JN681249	C	V5HV	-0.1284270644541213	7	short	0.8055179418211198	-0.1284270644541213
311	02_AG.CM.2004.T250_4.EU513189	other	V5HV	-3.0669026386025924	7	short	0.79	-3.0669026386025924
312	B.IT.1996.PVO_4.AY835444	B	V5HV	-1.1467460419381676	7	short	0.9411176331098681	-1.1467460419381676
313	B.US.2015.1HC1_D0_070516_F11_S91.KY324007	B	V5HV	-0.05650548409389743	7	short	0.8917457496645199	-0.05650548409389743
314	C.TZ.2006.6146_V7_C23.HM215324	C	V5HV	-2.6989700043360187	7	short	0.7223094228889536	-2.6989700043360187
315	G.ES.2008.P1981_C5_3.FJ817369	other	V5HV	-2.5820469468905536	7	short	0.7600576401938256	-2.5820469468905536
316	B.US.2015.1HC1_D0_061516_B5_S69.KY323998	B	V5HV	2.0	7	short	0.8566858823393456	2.153679653679654
317	B.US.2019.6292_BL_B2_1.MZ396981	B	V5HV	-1.8860566476931633	7	short	0.8309437519264712	-1.8860566476931633
318	C.ZA.2006.CAP221_B14.KC894137	C	V5HV	2.0	7	short	0.893116315680028	2.153679653679654
319	A1D.KE..MS208_A1.DQ187010	other	V5HV	1.9737340565519164	7	short	0.7516360105713186	1.9737340565519164
320	C.TZ.2004.6631_V3_C10.HM215335	C	V5HV	-0.702370781635852	7	short	0.6492727725390242	-0.702370781635852
321	C.ZA.2010.CAP378_2_00_D2_5.KF114888	C	V5HV	2.0	7	short	0.9207473404281841	2.153679653679654
322	01_AE.CN.2015.15JS65_E332N_N334S.	01_AE	V5HV	-0.8728952016351923	7	short	0.6485080886042177	-0.8728952016351923
323	01_AE.CN.2006.CNE8.HM215427	01_AE	V5HV	2.0	7	short	0.9401812731371002	2.153679653679654
324	01_AE.CN.2015.15JS62.MG655212	01_AE	V5HV	2.0	7	short	0.9531357979013311	2.153679653679654
325	B.US.2019.9372_BL_F7_1.MZ397007	B	V5HV	2.0	7	short	0.9614651383091692	2.153679653679654
326	B.US.2019.1536_V15_C11_2.MZ397067	B	V5HV	2.0	7	short	0.6156103148660865	2.3073593073593073
327	B.US.2019.9372_BL_H4_1.MZ397002	B	V5HV	2.0	7	short	0.6222268691171473	2.3073593073593073
328	C.ZA.2005.CAP174_1_06_F3_1B.JN967791	C	V5HV	-2.0457574905606752	7	short	0.6369120760389495	-2.0457574905606752
329	B.US.2019.9372_V7_G2_2.MZ397010	B	V5HV	2.0	7	short	0.632652017224991	2.3073593073593073
330	01_AE.CN.2015.15JS65.MG655213	01_AE	V5HV	2.0	7	short	0.6486062792392129	2.3073593073593073
331	C.ZA.2008.1170887_08.JQ352801	C	V5HV	2.0	7	short	0.6719650436675528	2.3073593073593073
332	C.ZA.2008.CA327_D2_2.JN681220	C	V5HV	-3.0	7	short	0.7077219733198334	-3.0
333	C.ZA.1998.DU422_1.DQ411854	C	V5HV	-1.3593595827104592	7	short	0.7516512933674022	-1.3593595827104592
334	01_AE.CN.2009.09GX332_E332N_N334S.	01_AE	V5HV	-0.7520267336381934	7	short	0.8744461858138909	-0.7520267336381934
335	01_AE.CN.2009.09GX332.MG655204	01_AE	V5HV	2.0	7	short	0.704039694409998	2.3073593073593073
336	B.US.2019.9372_BL_F5_4.MZ397006	B	V5HV	2.0	7	short	0.7444096701542571	2.3073593073593073
337	01_AE.CN.2009.09GX319_F330H_E332N_N334S.	01_AE	V5HV	-0.5734887386354247	7	short	0.7561951896335122	-0.5734887386354247
338	01_AE.CN.2009.09GX319.MG655202	01_AE	V5HV	2.0	7	short	0.79	2.3073593073593073
339	C.ZA.2009.21283649.HQ595756	C	V5HV	2.0	7	short	0.835590329845743	2.3073593073593073
340	C.ZA.1998.DU151_02.DQ411851	C	V5HV	-2.189928859779202	7	short	0.6272940605957907	-2.189928859779202
341	07_BC.CN.2007.BJOX002000_03_2.HM215364	other	V5HV	-1.9132487687579434	7	short	0.6546050997112645	-1.9132487687579434
342	C.ZA.2009.21561324_D3_B5.HQ615961	C	V5HV	-2.3979400086720375	7	short	0.6193396172159396	-2.3979400086720375
343	C.ZM.2002.ZM215_8.DQ422948	C	V5HV	-2.064452430293127	7	short	0.8331044456329065	-2.064452430293127
344	01_AE.TH.1999.C2101_C1.JN944661	01_AE	V5HV	2.0	7	short	0.875960305590002	2.3073593073593073
345	A1.TZ.2005.0439_V5_C1.HM215258	other	V5HV	2.0	7	short	0.9080349563324472	2.3073593073593073
346	C.ZM.2003.ZM246F.FJ496194	C	V5HV	-1.5022826976558539	7	short	0.6358475081464392	-1.5022826976558539
347	01_AE.CN.2007.BJOX028000_10_3.HM215389	01_AE	V5HV	2.0	7	short	0.9313937207607872	2.3073593073593073
348	C.IN.2000.001428_2_42.EF117266	C	V5HV	-1.5990305207743445	7	short	0.7991181388905789	-1.5990305207743445
349	01_AE.CN.2009.09GX319_E332N_N334S.	01_AE	V5HV	2.0	7	short	0.9473479827750091	2.3073593073593073
350	B.US.2019.9372_BL_E6_1.MZ397008	B	V5HV	2.0	7	short	0.9577731308828528	2.3073593073593073
351	C.MW.2008.CH0694.KJ700458	C	V5HV	-0.6090648928966209	7	short	0.9630025551655651	-0.6090648928966209
352	01_AE.CN.2015.15JS06.MG655206	01_AE	V5HV	2.0	7	short	0.9643896851339135	2.3073593073593073
353	B.US.2019.9372_BL_A10_1.MZ397004	B	V5HV	2.0	7	short	0.6185348616908308	2.461038961038961
354	01_AE.CN.2015.15JS47_E332N_N334S.	01_AE	V5HV	-0.619788758288394	7	short	0.6352119111719894	-0.619788758288394
355	CD.TZ..89_F1_2_25.HM215349	other	V5HV	2.0	7	short	0.626864202098669	2.461038961038961
356	01_AE.CN.2015.15JS111.MG655209	01_AE	V5HV	2.0	7	short	0.6398187268628999	2.461038961038961
357	01_AE.CN.2015.15JS102.MG655208	01_AE	V5HV	2.0	7	short	0.659252659571816	2.461038961038961
358	B.US.2019.9372_BL_C3_3.MZ397001	B	V5HV	2.0	7	short	0.686883684319972	2.461038961038961
359	01_AE.CN.2015.15JS01.MG655205	01_AE	V5HV	2.0	7	short	0.7233141176606545	2.461038961038961
360	B.US.2019.9372_BL_C5_2.MZ397005	B	V5HV	2.0	7	short	0.7668478229643463	2.461038961038961
361	01_AE.CN.2015.15JS47.MG655210	01_AE	V5HV	2.0	7	short	0.8131521770356537	2.461038961038961
362	B.US.2019.9372_BL_E11_1.MZ397003	B	V5HV	2.0	7	short	0.8566858823393456	2.461038961038961
363	B.US.2019.9372_BL_E2_1.MZ397000	B	V5HV	2.0	7	short	0.893116315680028	2.461038961038961
364	A1.RW.1992.92RW020_2.EU855131	other	V5HV	-2.8206780550862227	7	short	0.748176487448866	-2.8206780550862227
365	01_AE.CN.2015.15JS01_E332N_N334S.	01_AE	V5HV	-1.207608310501746	7	short	0.7446773558481733	-1.207608310501746
366	B.US.2019.2319_BL_B2_4.MZ397139	B	V5HV	-0.9956786262173574	8	short	0.6615351710512279	-0.9956786262173574
367	07_BC.CN.2007.CNE19.HM215405	other	V5HV	-0.6628203745901656	8	short	0.9015401329415316	-0.6628203745901656
368	B.US.2019.2319_BL_B1_2.MZ397138	B	V5HV	-2.0	8	short	0.6110168399708426	-2.0
369	07_BC.CN.2007.CNE20.HM215406	other	V5HV	-2.9820489311692575	8	short	0.9459440722737761	-2.9820489311692575
370	B.US.2019.2319_BL_A3_2.MZ397137	B	V5HV	-1.6382721639824072	8	short	0.6101595591147081	-1.6382721639824072
371	B.US.2019.2305_V7_H5_1.MZ397085	B	V5HV	2.0	8	short	0.9207473404281841	2.461038961038961
372	01_AE.CN.2006.CNE3.HM215410	01_AE	V5HV	2.0	8	short	0.9401812731371002	2.461038961038961
373	B.US.2019.2319_V7_B1_3.MZ397142	B	V5HV	-1.0757207139381184	8	short	0.7230227747380841	-1.0757207139381184
374	B.US.2019.2936_V9_A3_3.MZ397042	B	V5HV	2.0	8	short	0.9531357979013311	2.461038961038961
375	C.IN.2000.26191_2_48.EF117274	C	V5HV	-1.8285368349161564	8	short	0.869318931481107	-1.8285368349161564
376	B.US.2019.2305_V7_H11_2.MZ397086	B	V5HV	2.0	8	short	0.9614651383091692	2.461038961038961
377	A1C.TZ..246_F3_C10_2.HM215279	other	V5HV	2.0	8	short	0.6156103148660865	2.6147186147186146
378	C.TZ.2004.3728_V2_C6.HM215307	C	V5HV	2.0	8	short	0.6222268691171473	2.6147186147186146
379	B.US.2019.2305_V7_G9_2.MZ397084	B	V5HV	2.0	8	short	0.632652017224991	2.6147186147186146
380	C.ZA.2007.CT823_B6_1.JN681236	C	V5HV	-1.585026652029182	8	short	0.8997032496120386	-1.585026652029182
381	B.US.2019.2305_V7_G7_1.MZ397083	B	V5HV	2.0	8	short	0.6486062792392129	2.6147186147186146
382	B.US.2019.2305_V7_G6_1.MZ397081	B	V5HV	2.0	8	short	0.6719650436675528	2.6147186147186146
383	C.TZ.2004.377_V4_C09.HM215308	C	V5HV	-0.4509967379742122	8	short	0.8355840897778194	-0.4509967379742122
384	C.ZA.2007.CT349_39_16.JQ061131	C	V5HV	-2.6989700043360187	8	short	0.79	-2.6989700043360187
385	CD.TZ.2004.3817_V2_C59.HM215310	other	V5HV	-0.183884696835452	8	short	0.8721965373821122	-0.183884696835452
386	07_BC.CN.2004.CH117_4.EF117262	other	V5HV	2.0	8	short	0.704039694409998	2.6147186147186146
387	C.ZM.2003.249M_B10.EU166862	C	V5HV	2.0	8	short	0.7444096701542571	2.6147186147186146
388	A1D.TZ.2003.3468_V1_C12.HM215301	other	V5HV	-2.482698511365843	8	short	0.7953043622895324	-2.482698511365843
389	02_AG.CM.2004.263_8.EU513182	other	V5HV	-0.6187765849075388	8	short	0.9555862734427111	-0.6187765849075388
390	C.IN.2016.329_16_D5.MK076655	C	V5HV	-1.6989700043360187	8	short	0.9419576256583404	-1.6989700043360187
391	B.US.2019.2936_V9_B3_2.MZ397039	B	V5HV	2.0	8	short	0.79	2.6147186147186146
392	B.US.2019.2936_BL_C1_3.MZ397049	B	V5HV	-2.221848749616356	8	short	0.8313562207033564	-2.221848749616356
393	B.US.2019.2936_V9_B4_3.MZ397041	B	V5HV	2.0	8	short	0.835590329845743	2.6147186147186146
394	B.US.2019.2936_V9_C3_2.MZ397040	B	V5HV	2.0	8	short	0.875960305590002	2.6147186147186146
395	B.US.2019.2936_V9_C5_2.MZ397043	B	V5HV	2.0	8	short	0.9080349563324472	2.6147186147186146
396	B.US.2019.2936_BL_B10_3.MZ397048	B	V5HV	-2.3979400086720375	8	short	0.6620906713732482	-2.3979400086720375
397	B.US.2019.2936_V9_D3_3.MZ397044	B	V5HV	2.0	8	short	0.9313937207607872	2.6147186147186146
398	B.US.2019.2936_V9_E3_3.MZ397045	B	V5HV	2.0	8	short	0.9473479827750091	2.6147186147186146
399	B.US.2019.2936_V9_F2_3.MZ397046	B	V5HV	2.0	8	short	0.9577731308828528	2.6147186147186146
400	C.CN.2006.CNE58.HM215421	C	V5HV	-0.8646446905912251	8	short	0.7983577262498003	-0.8646446905912251
401	D.TZ.2005.3016_V5_C45.HM215283	other	V5HV	2.0	8	short	0.9643896851339135	2.6147186147186146
402	01_AE.CN.2007.CNE56.HM215419	01_AE	V5HV	2.0	8	short	0.6185348616908308	2.7683982683982684
403	C.TZ.2005.3168_V4_C10.HM215289	C	V5HV	-0.39172006503081214	8	short	0.7481287102788029	-0.39172006503081214
404	01_AE.CN.2007.CNE55.HM215418	01_AE	V5HV	2.0	8	short	0.626864202098669	2.7683982683982684
405	B.US.2019.2319_BL_H4_4.MZ397134	B	V5HV	-3.0	8	short	0.9052381769883	-3.0
406	B.US.2019.2319_BL_H1_1.MZ397132	B	V5HV	-1.585026652029182	8	short	0.6765057350462906	-1.585026652029182
407	C.ZA.2007.2869751_A4_D3.HQ615954	C	V5HV	-0.769551078621726	8	short	0.8340672076286733	-0.769551078621726
408	B.US.2019.2319_BL_F1_1.MZ397131	B	V5HV	-1.744727494896694	8	short	0.8981323128315752	-1.744727494896694
409	B.US.2019.2319_BL_E3_1.MZ397136	B	V5HV	-2.0969100130080562	8	short	0.951930938051382	-2.0969100130080562
410	08_BC.CN.2007.CNE53.HM215417	other	V5HV	-2.095565782596455	8	short	0.9607001613615083	-2.095565782596455
411	B.US.2019.2319_BL_E12_2.MZ397133	B	V5HV	-3.0	8	short	0.7487963569493681	-3.0
412	BC.CN.2007.CNE40.HM215414	other	V5HV	-0.08287275915782129	8	short	0.7613310099585918	-0.08287275915782129
413	C.IN.2016.329_16_C1.MK076647	C	V5HV	-1.6989700043360187	8	short	0.9233624133359701	-1.6989700043360187
414	02_AG.FR.1991.DJ263_8.EU855130	other	V5HV	-1.9258420803026841	8	short	0.9001682165970007	-1.9258420803026841
415	C.ZA.2007.CT072_56_7.JN681232	C	V5HV	-2.6989700043360187	8	short	0.9251041060986378	-2.6989700043360187
416	B.US.2019.2936_BL_E10_2.MZ397047	B	V5HV	-2.3979400086720375	8	short	0.9524215507367996	-2.3979400086720375
417	B.US.2019.2319_BL_B3_2.MZ397140	B	V5HV	-0.8181564120552275	8	short	0.9182756828516282	-0.8181564120552275
418	C.CN.2007.CNE31.HM215412	C	V5HV	-0.4535930747576679	8	short	0.79	-0.4535930747576679
419	B.US.2019.2319_BL_H7_1.MZ397130	B	V5HV	-1.537602002101044	8	short	0.9244307664613138	-1.537602002101044
420	B.US.2019.6113_V14_D8_2.MZ397031	B	V5HV	-1.853871964321762	8	short	0.9418972054962405	-1.853871964321762
421	C.MW.2005.CE2103_E8.KC894086	C	V5HV	2.0	8	short	0.6398187268628999	2.7683982683982684
422	C.TZ.2000.98_F4_H5_13.HQ659642	C	V5HV	-0.016824927962187056	8	short	0.9189437656180534	-0.016824927962187056
423	C.BR.1992.92BR025_9.U15121	C	V5HV	-2.882927663414022	8	short	0.79	-2.882927663414022
424	A1.KE.2005.851891_4_15.KT022376	other	V5HV	-1.494850021680094	8	short	0.6242962556795364	-1.494850021680094
425	C.ZA.2007.CAP220_2_00_A8_5B.JN967792	C	V5HV	2.0	8	short	0.659252659571816	2.7683982683982684
426	C.ZA.2005.CAP256_SU.KF241776	C	V5HV	-1.532036909464865	8	short	0.9426705739741438	-1.532036909464865
427	C.ZA.2006.CAP266_2_00_E9_H6.JN681229	C	V5HV	2.0	8	short	0.686883684319972	2.7683982683982684
428	A1.TZ.2002.783_V0_C51.HM215347	other	V5HV	-2.6989700043360187	8	short	0.6586759438650138	-2.6989700043360187
429	D.UG.1999.A07412M1_VRC12.HM215357	other	V5HV	-2.4785611538045678	8	short	0.6859445844387417	-2.4785611538045678
430	C.ZA.2006.CAP269_2_00_F11_1.JN967794	C	V5HV	2.0	8	short	0.7233141176606545	2.7683982683982684
431	B.US.2019.7190_V7_F3_5.MZ397109	B	V5HV	2.0	8	short	0.7668478229643463	2.7683982683982684
432	B.US.2019.7190_V7_B11_4.MZ397112	B	V5HV	2.0	8	short	0.8131521770356537	2.7683982683982684
433	B.US.2019.7190_V7_A9_8.MZ397108	B	V5HV	2.0	8	short	0.8566858823393456	2.7683982683982684
434	B.US.2019.7190_V7_A3_5.MZ397111	B	V5HV	2.0	8	short	0.893116315680028	2.7683982683982684
435	B.US.2019.7190_BL_D10_4.MZ397117	B	V5HV	-1.6382721639824072	8	short	0.8674782871850006	-1.6382721639824072
436	B.US.2019.7190_BL_C12_2.MZ397113	B	V5HV	-1.6382721639824072	8	short	0.9619356822439756	-1.6382721639824072
437	B.US.2019.7190_BL_B1_1.MZ397114	B	V5HV	-1.6382721639824072	8	short	0.6134570273711707	-1.6382721639824072
438	B.US.2019.7190_V7_G1_8.MZ397110	B	V5HV	2.0	8	short	0.9207473404281841	2.7683982683982684
439	B.US.2019.7190_BL_A9_3.MZ397115	B	V5HV	-1.6382721639824072	8	short	0.9669897719971077	-1.6382721639824072
440	C.ZA.2007.CA392_H2_6.JN681221	C	V5HV	-1.0655015487564323	8	short	0.8945454874131739	-1.0655015487564323
441	C.ZA.2008.CA240_A5_5.KC154016	C	V5HV	-2.3979400086720375	8	short	0.8333158310271513	-2.3979400086720375
442	B.US..BR07.AY124979	B	V5HV	-1.6635802951373417	8	short	0.7572316426313593	-1.6635802951373417
443	07_BC.CN.2007.BJOX029000_03_1.HM215392	other	V5HV	-1.3400837999301498	8	short	0.6521300994416721	-1.3400837999301498
444	01_AE.CN.2007.BJOX025000_01_1.HM215386	01_AE	V5HV	2.0	8	short	0.9401812731371002	2.7683982683982684
445	01_AE.TH.1999.C3347_C11.JX512902	01_AE	V5HV	2.0	8	short	0.9531357979013311	2.7683982683982684
446	01_AE.CN.2007.BJOX015000_11_5.HM215377	01_AE	V5HV	2.0	8	short	0.9614651383091692	2.7683982683982684
447	01_AE.CN.2007.BJOX010000_06_2.HM215373	01_AE	V5HV	2.0	8	short	0.6156103148660865	2.9220779220779223
448	01_AE.CN.2007.BJOX009000_02_4.HM215372	01_AE	V5HV	2.0	8	short	0.6222268691171473	2.9220779220779223
449	B.US.1986.ADA.AY426119	B	V5HV	-2.295746500632294	8	short	0.6837539658711045	-2.295746500632294
450	01_AE.CN.2007.BJOX005000_09_2.HM215367	01_AE	V5HV	2.0	8	short	0.632652017224991	2.9220779220779223
451	A1.KE.1993.BG505_W6M_C2_T332N.	other	V5HV	-2.154901959985743	8	short	0.716362939365141	-2.154901959985743
452	A1.KE.1993.BG505_W6M_C2.DQ208458	other	V5HV	2.0	8	short	0.6486062792392129	2.9220779220779223
453	B.US.1996.BG1168_1.AY835443	B	V5HV	2.0	8	short	0.6719650436675528	2.9220779220779223
454	C.MW.2002.BF1266_431A.HM215360	C	V5HV	2.0	8	short	0.704039694409998	2.9220779220779223
455	A1.KE..BB201_B42.DQ187171	other	V5HV	-2.333322932073734	8	short	0.7181412995216163	-2.333322932073734
456	B.US.1985.BAL_26.DQ318211	B	V5HV	-2.051034736043224	8	short	0.7484578854342319	-2.051034736043224
457	B.US.1985.BAL_01.DQ318210	B	V5HV	-2.317277452277855	8	short	0.8684663668425575	-2.317277452277855
458	A1.KE..BI369_9A.DQ187019	other	V5HV	-2.465973893943865	8	short	0.8932442633966179	-2.465973893943865
459	B.US.2019.7190_BL_A3_2.MZ397116	B	V5HV	-1.6382721639824072	8	short	0.6081366478252423	-1.6382721639824072
460	C.ZA.2007.706010164_1A7_REV.FJ444076	C	V5HV	-1.4814860601221125	8	short	0.6123080593643138	-1.4814860601221125
461	C.ZA.2007.706010164_1A7.FJ444076	C	V5HV	-1.4814860601221125	8	short	0.9672083225133159	-1.4814860601221125
462	B.US.2019.6113_V14_E1_2.MZ397032	B	V5HV	-2.0969100130080562	8	short	0.9259324071092522	-2.0969100130080562
463	C.ZM.2000.ZM53_12.AY423984	C	V5HV	2.0	8	short	0.7444096701542571	2.9220779220779223
464	B.US.2019.6113_V14_C7_3.MZ397029	B	V5HV	-2.221848749616356	8	short	0.7544053690970448	-2.221848749616356
465	B.US.2019.6113_V14_B5_2.MZ397030	B	V5HV	-2.3979400086720375	8	short	0.6417584808185262	-2.3979400086720375
466	B.US.2019.6113_V14_A11_1.MZ397028	B	V5HV	-1.3979400086720375	8	short	0.904935539989876	-1.3979400086720375
467	B.US.2019.6113_V14_A10_1.MZ397027	B	V5HV	-1.5228787452803376	8	short	0.7394760024614451	-1.5228787452803376
468	B.US.2019.6113_BL_D6_4.MZ397037	B	V5HV	-2.0	8	short	0.8704336243036399	-2.0
469	B.US.2019.6113_V14_G11_1.MZ397033	B	V5HV	-2.0	8	short	0.7095653232290585	-2.0
470	B.US.2019.6113_BL_C10_4.MZ397035	B	V5HV	-1.6989700043360187	8	short	0.6267867098696758	-1.6989700043360187
471	B.US.2019.6113_BL_A5_4.MZ397034	B	V5HV	-2.3979400086720375	8	short	0.939087489962872	-2.3979400086720375
472	B.US.2019.6113_BL_A3_4.MZ397036	B	V5HV	-2.6989700043360187	8	short	0.6860886782177	-2.6989700043360187
473	B.US.1994.6101_1.AY835434	B	V5HV	-2.305464995746058	8	short	0.7930110677850105	-2.305464995746058
474	C.TZ.2005.6040_V4_C15.HM215320	C	V5HV	2.0	8	short	0.79	2.9220779220779223
475	C.MW.2003.CE0626_E6.FJ444284	C	V5HV	-1.1739251972991736	8	short	0.9224823595713365	-1.1739251972991736
476	C.TZ.2000.541_F1_A7_2.HQ698049	C	V5HV	2.0	8	short	0.835590329845743	2.9220779220779223
477	C.MW.2004.CE1176_A3.FJ444437	C	V5HV	-1.622129387219258	8	short	0.9720231652835647	-1.622129387219258
478	B.US.2019.6113_BL_B4_3.MZ397038	B	V5HV	-1.6575773191777938	8	short	0.618729497414283	-1.6575773191777938
479	B.US.1997.62357_14_D3_4589.EU289189	B	V5HV	2.0	8	short	0.875960305590002	2.9220779220779223
480	C.MW.2003.CE0393_C3.FJ444215	C	V5HV	2.0	8	short	0.9080349563324472	2.9220779220779223
481	B.US.2019.2305_V7_G5_4.MZ397082	B	V5HV	2.0	8	short	0.9313937207607872	2.9220779220779223
482	C.ZA.2008.CAP291_2_00_H2_15.KF114884	C	V5HV	-1.080921907623926	8	short	0.8586964078933376	-1.080921907623926
483	C.ZA.2007.705010067_TF.KC156125	C	V5HV	2.0	8	short	0.9473479827750091	2.9220779220779223
484	C.ZA.2008.CAP292_2_00_12_4.JN681254	C	V5HV	-0.9100948885606021	8	short	0.7224953841986778	-0.9100948885606021
485	C.ZA.2008.CAP301_2_00_C3_20.KC154017	C	V5HV	-2.3010299956639813	8	short	0.902152105881875	-2.3010299956639813
486	C.MW.2007.703010217_B6.KC894109	C	V5HV	-2.214257425441702	8	short	0.6402743005306929	-2.214257425441702
487	C.ZA.2008.CAP308_2_00_E11_35.KC154020	C	V5HV	-0.2732727909734277	8	short	0.79	-0.2732727909734277
488	41_CD.TZ.2003.6952_V1_C20.HM215343	other	V5HV	-1.7269987279362624	8	short	0.8337058175311802	-1.7269987279362624
489	C.TZ.2003.6838_V1_C35.HM215341	C	V5HV	0.29654234212569	8	short	0.8298086420711663	0.29654234212569
490	C.ZA.2009.CAP331_2_00_D7_39.KF114886	C	V5HV	-2.3010299956639813	8	short	0.9594141334924599	-2.3010299956639813
491	B.US.2019.6775_V7_D2_4.MZ397015	B	V5HV	2.0	8	short	0.9577731308828528	2.9220779220779223
492	C.ZA.2009.CAP341_2_00_C10_18.KC154027	C	V5HV	-2.5228787452803374	8	short	0.7204224746800133	-2.5228787452803374
493	C.ZA.2009.CAP363_2_00_10_3.KJ598853	C	V5HV	-1.4436974992327127	8	short	0.79	-1.4436974992327127
494	B.US.2019.6775_BL_E5_2.MZ397025	B	V5HV	-3.0	8	short	0.6505742042383656	-3.0
495	A1C.TZ.2005.6545_V4_C1.HM215332	other	V5HV	2.0	8	short	0.9643896851339135	2.9220779220779223
496	A1C.TZ.2004.6540_V4_C1.HM215330	other	V5HV	2.0	8	short	0.6185348616908308	3.0757575757575757
497	B.US.1995.6535_3.AY835438	B	V5HV	-2.1031432272627955	8	short	0.6832210749198088	-2.1031432272627955
498	C.TZ.2005.6322_V4_C1.HM215326	C	V5HV	2.0	8	short	0.626864202098669	3.0757575757575757
499	07_BC.CN.2004.CH070_1.EF117255	other	V5HV	-2.0264749947989436	8	short	0.96574802044999	-2.0264749947989436
500	B.US.2019.2305_V7_G2_2.MZ397080	B	V5HV	2.0	8	short	0.6398187268628999	3.0757575757575757
501	C.ZA.2007.CT184_D3_15.KF114889	C	V5HV	-2.6989700043360187	8	short	0.8991590217788759	-2.6989700043360187
502	B.US.2019.2305_V7_E5_2.MZ397078	B	V5HV	2.0	8	short	0.659252659571816	3.0757575757575757
503	B.US.2019.2305_V7_F1_4.MZ397079	B	V5HV	2.0	8	short	0.686883684319972	3.0757575757575757
504	02_AG.CM.2005.T278_50.EU513198	other	V5HV	-0.14182386201765568	8	short	0.7131027104313501	-0.14182386201765568
505	02A1.CM.2005.T280_5.EU513183	other	V5HV	-2.639141622695036	8	short	0.832124578653879	-2.639141622695036
506	01_AE.TH.1993.TH966_8.U08456	01_AE	V5HV	2.0	8	short	0.7233141176606545	3.0757575757575757
507	01_AE.TH.1993.TH976_17.U08458	01_AE	V5HV	2.0	8	short	0.7668478229643463	3.0757575757575757
508	B.US.1997.1006_11_C3_1601.EU289183	B	V5HV	-2.7406211716170357	8	short	0.8658398584400222	-2.7406211716170357
509	C.TZ.2001.TZA125_17.JQ362423	C	V5HV	0.22044283666971495	8	short	0.79	0.22044283666971495
510	C.TZ.2001.TZBD_02.JQ362424	C	V5HV	-2.0714454134424933	8	short	0.654660327417295	-2.0714454134424933
511	B.US.2015.1HB2_W4_103015_F2_S88.KY323880	B	V5HV	2.0	8	short	0.8131521770356537	3.0757575757575757
512	B.US.2015.1HB2_W4_103015_F1_S87.KY323879	B	V5HV	2.0	8	short	0.8566858823393456	3.0757575757575757
513	B.US.2015.1HB2_W4_103015_D7_S84.KY323878	B	V5HV	2.0	8	short	0.893116315680028	3.0757575757575757
514	B.US.2015.1HB2_W4_103015_D11_S85.KY323876	B	V5HV	2.0	8	short	0.9207473404281841	3.0757575757575757
515	B.US.2015.1HB2_W4_103015_C9_S80.KY323875	B	V5HV	2.0	8	short	0.9401812731371002	3.0757575757575757
516	B.US.2015.1HB2_W4_103015_A11_S74.KY323867	B	V5HV	2.0	8	short	0.9531357979013311	3.0757575757575757
517	B.US.2015.1HB2_D0_102615_E9_S22.KY323834	B	V5HV	-1.8860566476931633	8	short	0.7490562480735289	-1.8860566476931633
518	B.US.2015.1HB2_D0_102615_C8_S18.KY323831	B	V5HV	-1.9208187539523751	8	short	0.6803979291315552	-1.9208187539523751
519	B.US.2015.1HB2_D0_102615_B11_S13.KY323827	B	V5HV	-2.154901959985743	8	short	0.8686389485135555	-2.154901959985743
520	02_AG.CM.2004.T255_34.EU513184	other	V5HV	0.9915764719905403	8	short	0.827463231376533	0.9915764719905403
521	B.US.2015.1HB2_D0_102315_C7_S2.KY323820	B	V5HV	-2.0457574905606752	8	short	0.6146309823344576	-2.0457574905606752
522	02_AG.CM.2004.T253_11.EU513191	other	V5HV	0.42343921485226804	8	short	0.8028489732290957	0.42343921485226804
523	B.US.2015.1HC2_D0_012216_C11_S66.KY324098	B	V5HV	-1.6382721639824072	8	short	0.9701153829806259	-1.6382721639824072
524	C.ZM.2002.ZM197_7.DQ388515	C	V5HV	2.0	8	short	0.9614651383091692	3.0757575757575757
525	01_AE.CN.2009.09GX285.MG655197	01_AE	V5HV	2.0	8	short	0.6156103148660865	3.229437229437229
526	A1.KE.1994.Q842_D12.AF407160	other	V5HV	1.9313551331453922	8	short	0.8339318073029317	1.9313551331453922
527	A1.KE.2005.QH209_14M_A2.FJ866118	other	V5HV	2.0	8	short	0.6222268691171473	3.229437229437229
528	B.US.2015.1HD2_PREINF_051916_H4_S73.KY324516	B	V5HV	2.0	8	short	0.632652017224991	3.229437229437229
529	01_AE.CN.2009.09GX285_E332N_N334S.	01_AE	V5HV	-0.5406075122407692	8	short	0.7149243016098337	-0.5406075122407692
530	B.US.2015.1HD2_PREINF_051916_D8_S66.KY324511	B	V5HV	2.0	8	short	0.6486062792392129	3.229437229437229
531	B.US.2015.1HD2_PREINF_051916_B4_S62.KY324507	B	V5HV	2.0	8	short	0.6719650436675528	3.229437229437229
532	B.US.2015.1HD2_PREINF_051916_A12_S61.KY324505	B	V5HV	2.0	8	short	0.704039694409998	3.229437229437229
533	B.US.2015.1HD1_W4_012616_F9_S11.KY324500	B	V5HV	2.0	8	short	0.7444096701542571	3.229437229437229
534	01_AE.TH.1998.R1166_C1.JQ352783	01_AE	V5HV	2.0	8	short	0.79	3.229437229437229
535	B.US.2015.1HD1_W4_012616_A6_S94.KY324491	B	V5HV	2.0	8	short	0.835590329845743	3.229437229437229
536	01_AE.CN.2009.09GX286.MG655198	01_AE	V5HV	2.0	8	short	0.875960305590002	3.229437229437229
537	01_AE.TH.1999.R3265_C6.JX512903	01_AE	V5HV	2.0	8	short	0.9080349563324472	3.229437229437229
538	C.ZM..ZM176_66.	C	V5HV	-0.6524943505240974	8	short	0.9267564136664473	-0.6524943505240974
539	B.US.2015.1HC2_W4_012016_F6_S83.KY324140	B	V5HV	2.0	8	short	0.9313937207607872	3.229437229437229
540	B.US.2015.1HC2_D0_012216_H10_S82.KY324110	B	V5HV	-1.494850021680094	8	short	0.6169117221832804	-1.494850021680094
541	B.US.2015.1HC2_D0_012016_F5_S52.KY324092	B	V5HV	-1.0	8	short	0.8219683429171455	-1.0
542	A1.KE.1996.Q769_D22.AF407158	other	V5HV	2.0	8	short	0.9473479827750091	3.229437229437229
543	B.US.2015.1HB2_D0_102315_C3_S1.KY323819	B	V5HV	-1.853871964321762	8	short	0.9232732103787615	-1.853871964321762
544	A1.UG.1992.UG037_8.U09127	other	V5HV	-1.3949968017957124	8	short	0.6750541192269311	-1.3949968017957124
545	01_AE.CN.2015.15JS48_Y330H_E332N_N334S.	01_AE	V5HV	0.345177616542704	8	short	0.7630034413125631	0.345177616542704
546	01_AE.CN.2015.15JS48_E332N_N334S.	01_AE	V5HV	2.0	8	short	0.9577731308828528	3.229437229437229
547	01_AE.CN.2015.15JS48.MG655211	01_AE	V5HV	2.0	8	short	0.9643896851339135	3.229437229437229
548	01_AE.CN.2015.15JS07_E332N_N334S.	01_AE	V5HV	-1.4814860601221125	8	short	0.9622872854529982	-1.4814860601221125
549	01_AE.CN.2015.15JS07.MG655207	01_AE	V5HV	2.0	8	short	0.6185348616908308	3.383116883116883
550	B.US.2019.1536_V16_B7_3.MZ397074	B	V5HV	2.0	8	short	0.626864202098669	3.383116883116883
551	B.US.2019.1536_V16_B6_1.MZ397077	B	V5HV	-0.9871627752948278	8	short	0.9184998630910799	-0.9871627752948278
552	B.US.2019.1536_V16_B1_3.MZ397075	B	V5HV	2.0	8	short	0.6398187268628999	3.383116883116883
553	B.US.2019.1536_V16_A9_2.MZ397076	B	V5HV	2.0	8	short	0.659252659571816	3.383116883116883
554	B.US.2019.1536_V15_D6_1.MZ397068	B	V5HV	-0.9100948885606021	8	short	0.8568785418295661	-0.9100948885606021
555	B.US.2019.1536_V15_D12_1.MZ397065	B	V5HV	2.0	8	short	0.686883684319972	3.383116883116883
556	B.US.2019.1536_BL_E11_4.MZ397072	B	V5HV	-1.2839966563652008	8	short	0.697154717024608	-1.2839966563652008
557	B.US.2019.1536_V15_D11_4.MZ397069	B	V5HV	-1.0087739243075051	8	short	0.6898958909842459	-1.0087739243075051
558	B.US.2019.1536_V15_C7_1.MZ397064	B	V5HV	2.0	8	short	0.7233141176606545	3.383116883116883
559	B.US.2019.1536_V15_A12_4.MZ397066	B	V5HV	2.0	8	short	0.7668478229643463	3.383116883116883
560	B.US.2019.1536_BL_G9_4.MZ397073	B	V5HV	-1.5228787452803376	8	short	0.8384049130652365	-1.5228787452803376
561	B.US.2019.1536_BL_E6_1.MZ397071	B	V5HV	-0.6777807052660807	8	short	0.79	-0.6777807052660807
562	01_AE.CN.2015.15JS75.MG655214	01_AE	V5HV	2.0	8	short	0.8131521770356537	3.383116883116883
563	B.US.2015.1HB1_W4_020416_H6_S65.KY323812	B	V5HV	2.0	8	short	0.8566858823393456	3.383116883116883
564	C.MW.2004.1394_C9G1.FJ444527	C	V5HV	-1.4668255392576093	8	short	0.875805040959725	-1.4668255392576093
565	01_AE.CN.2015.15JS76_E332N_N334S.	01_AE	V5HV	-0.4377071355435253	8	short	0.8758183057784162	-0.4377071355435253
566	B.US.2016.VA40774.MK499378	B	V5HV	-0.24641694110709345	8	short	0.8349169239605281	-0.24641694110709345
567	B.US.2000.WITO4160_33.AY835451	B	V5HV	-0.7183304368922816	8	short	0.7201380193375884	-0.7183304368922816
568	B.US.2015.1HB1_D0_012216_G6_S32.KY323747	B	V5HV	-2.3979400086720375	8	short	0.628132065427476	-2.3979400086720375
569	B.US.2015.1HB1_D0_012216_B2_S21.KY323738	B	V5HV	-2.0969100130080562	8	short	0.6202386279941017	-2.0969100130080562
570	G.ES.2003.X1254_C3.EU885762	other	V5HV	-1.174508970120569	8	short	0.6749184215175698	-1.174508970120569
571	B.US.2015.1HB1_D0_012016_B4_S3.KY323728	B	V5HV	-2.3010299956639813	8	short	0.6148264455584389	-2.3010299956639813
572	C.ZA.1997.ZA012_29.EU855133	C	V5HV	-2.27963393892201	8	short	0.927035277185956	-2.27963393892201
573	G.ES.2005.X2131_C1_B5.FJ817368	other	V5HV	-1.771573974532891	8	short	0.79	-1.771573974532891
574	A1.UG.2007.191955_A11.HM215272	other	V5HV	2.0	8	short	0.893116315680028	3.383116883116883
575	B.ES.2007.X2278_C2_B6.FJ817366	B	V5HV	-1.7268829315132583	8	short	0.6588176853643413	-1.7268829315132583
576	D.UG.2007.191727_F6.HM215269	other	V5HV	1.165541076722373	8	short	0.79	1.165541076722373
577	C.ZA.2005.19157834_V1.HQ595743	C	V5HV	-1.7212463990471711	8	short	0.6395331292483543	-1.7212463990471711
578	A1.UG.2007.191084_B7_19.HM215266	other	V5HV	-1.4953388780055064	8	short	0.9544744568114312	-1.4953388780055064
579	D.UG.2005.190049.JX236668	other	V5HV	2.0	8	short	0.9207473404281841	3.383116883116883
580	O.CM.1996.YBF35.AJ236418	other	V5HV	2.0	8	short	0.9401812731371002	3.383116883116883
581	C.IN.1999.16055_2_3.EF117268	C	V5HV	2.0	8	short	0.9531357979013311	3.383116883116883
582	B.US.1986.YU2.M93258	B	V5HV	-0.8326826652518239	8	short	0.6906623334607875	-0.8326826652518239
583	01_AE.CN.2015.15JS76.MG655215	01_AE	V5HV	2.0	8	short	0.9614651383091692	3.383116883116883
584	A1.KE.1994.Q259_17.AF407152	other	V5HV	1.2703829959989488	8	short	0.8236552853844689	1.2703829959989488
585	B.TT.1995.SC422_8.AY835441	B	V5HV	-1.177184885490088	8	short	0.825416466341352	-1.177184885490088
586	A1.KE.1994.Q23_17.AF004885	other	V5HV	-2.399440915189632	8	short	0.7565521426732885	-2.399440915189632
587	01_AE.TH.1996.M02138.AY713424	01_AE	V5HV	2.0	8	short	0.79	3.536796536796537
588	C.ZA.2008.KO870_C2_10.JN681244	C	V5HV	2.0	8	short	0.7444096701542571	3.536796536796537
589	C.ZA.2008.KO459_T68_4.JN681242	C	V5HV	-1.3665315444204136	8	short	0.829631380260781	-1.3665315444204136
590	C.ZA.2008.KO426_T78_10.JN681241	C	V5HV	-1.2309921290562262	8	short	0.8977351342317199	-1.2309921290562262
591	A1.KE.2000.KNH1209_18.AY736813	other	V5HV	-2.1154481810240067	8	short	0.79	-2.1154481810240067
592	C.ZA.2007.20198102_E9_G1.HQ615944	C	V5HV	-0.707743928643524	8	short	0.6728972144210121	-0.707743928643524
593	C.ZA.2007.20258279_V2.HQ595763	C	V5HV	-1.275724130399211	8	short	0.7901388502949941	-1.275724130399211
594	B.US.1986.JRFL.AY669728	B	V5HV	-2.196590686689394	8	short	0.9421215058180915	-2.196590686689394
595	B.US.1986.JRCSF.AY669726	B	V5HV	-2.0081141208902036	8	short	0.9409383101680465	-2.0081141208902036
596	C.ZA.2007.20417927_07.JQ352785	C	V5HV	2.0	8	short	0.835590329845743	3.536796536796537
597	A1.KE..MB201_A1.DQ187026	other	V5HV	2.0	8	short	0.704039694409998	3.536796536796537
598	B.FR.1983.HXB2.K03455	B	V5HV	0.43856608007662257	8	short	0.8472515787681828	0.43856608007662257
599	B.PE..H086_8.EF210732	B	V5HV	2.0	8	short	0.875960305590002	3.536796536796537
600	D.UG.2000.E08364M4_EC3.AY736832	other	V5HV	-3.0	8	short	0.831203643050632	-3.0
601	C.ZA.2009.20965238.HQ595751	C	V5HV	2.0	8	short	0.6719650436675528	3.536796536796537
602	02_AG.CM.2004.211_9.EU513187	other	V5HV	-0.9639302993022979	8	short	0.7630270872947316	-0.9639302993022979
603	C.ZA.1998.DU172_17.DQ411853	C	V5HV	-1.3880219240061362	8	short	0.9292633087186308	-1.3880219240061362
604	C.ZA.2009.21399975_E2_B3.HQ615957	C	V5HV	-0.03385826726096737	8	short	0.687848905509383	-0.03385826726096737
605	B.US.2019.2305_BL_G1_1.MZ397088	B	V5HV	-3.0	8	short	0.8722780266801666	-3.0
606	B.US.2019.2305_BL_G2_1.MZ397089	B	V5HV	-2.5228787452803374	8	short	0.8597053309270354	-2.5228787452803374
607	B.US.2019.2305_BL_H1_3.MZ397090	B	V5HV	-3.0	8	short	0.6747618230117001	-3.0
608	B.US.2019.2305_BL_H4_3.MZ397087	B	V5HV	-3.0	8	short	0.9294257957616344	-3.0
609	C.TZ.2004.0041_V3_C18.HM215253	C	V5HV	2.0	8	short	0.9080349563324472	3.536796536796537
610	C.ZM.2003.ZM249_1.DQ388514	C	V5HV	2.0	8	short	0.6486062792392129	3.536796536796537
611	B.US.2019.1536_BL_E5_3.MZ397070	B	V5HV	-0.623423042943488	8	short	0.8473875253280374	-0.623423042943488
612	A1.KE..MI369_A5.DQ187018	other	V5HV	-2.4540005441998214	8	short	0.9207694721322848	-2.4540005441998214
613	A1D.KE.1995.Q168_A2.AF407148	other	V5HV	2.0	8	short	0.9313937207607872	3.536796536796537
614	A1D.TZ.2004.0815_V3_C3.HM215260	other	V5HV	-1.6756763812994138	8	short	0.9541781232758201	-1.6756763812994138
615	D.KE.2001.NKU3006_EC1.JQ715411	other	V5HV	2.0	8	short	0.632652017224991	3.536796536796537
616	C.MW.2006.703010010_C4.KC894105	C	V5HV	-1.5086383061657274	11	long	1.2295148003707814	-1.5086383061657274
617	B.US.2019.4236_BL_A9_1.MZ397094	B	V5HV	-2.5228787452803374	11	long	1.21	-2.5228787452803374
618	B.DE.2016.1HD4K_D0_061616PL2_C2_S57.KY324539	B	V5HV	-2.0457574905606752	11	long	1.1669113786479983	-2.0457574905606752
619	B.DE.2016.1HD4K_D0_061616PL1_D4_S83.KY324529	B	V5HV	-2.221848749616356	11	long	1.1707128778692908	-2.221848749616356
620	C.ZA.2008.CAP317_2_00_D4_10.KC154022	C	V5HV	2.0	11	long	1.0356103148660865	2.0
621	C.ZA.2007.704809221_1B3.FJ444103	C	V5HV	-1.0049706079134995	11	long	1.13059314285346	-1.0049706079134995
622	C.TZ.2005.6785_V5_C14.HM215338	C	V5HV	-2.075503620965888	11	long	1.2626114792559366	-2.075503620965888
623	B.DE.2016.1HD4K_W4_062316PL4_A3_S44.KY324584	B	V5HV	2.0	11	long	1.0422268691171472	2.0
624	B.US.2019.4236_BL_C1_1.MZ397095	B	V5HV	-1.494850021680094	11	long	1.1834123686299065	-1.494850021680094
625	C.ZA.2007.722_G4_16.JN967798	C	V5HV	-2.221848749616356	11	long	1.2492871221307091	-2.221848749616356
626	A1.TZ.2005.0330_V4_C3.HM215257	other	V5HV	-1.762833417314527	11	long	1.2778137171088586	-1.762833417314527
627	B.US.1998.AC10_29.AY835446	B	V5HV	-1.6360685269981634	11	long	1.0403011219585865	-1.6360685269981634
628	C.ZA.2008.CA457_H1_1.JN681222	C	V5HV	-1.7695510786217261	11	long	1.1455242887970387	-1.7695510786217261
629	O.CM.1996.YBF39.AJ236421	other	V5HV	2.0	11	long	1.052652017224991	2.0
630	O.CM.1995.YBF26.AJ133068	other	V5HV	2.0	11	long	1.0686062792392128	2.0
631	C.ZA.2005.19314479_A2_5.HQ615958	C	V5HV	2.0	11	long	1.0919650436675528	2.0
632	C.ZA.2007.19715820_A10_H2.HQ615950	C	V5HV	-1.0222763947111522	11	long	1.1718997661079487	-1.0222763947111522
633	C.ZA.2005.CAP210_E8.DQ435683	C	V5HV	2.0	11	long	1.124039694409998	2.0
634	C.ZA.2005.CAP210_TA5.KC894136	C	V5HV	2.0	11	long	1.164409670154257	2.0
635	C.ZA.2007.705010185_TF.KC156129	C	V5HV	2.0	11	long	1.21	2.0
636	B.US.2015.1HC1_D0_061516_A1_S68.KY323997	B	V5HV	-0.5157001606532142	11	long	1.2101284025524708	-0.5157001606532142
637	B.US.2015.1HC1_D0_061616_G4_S15.KY324000	B	V5HV	-0.47237009912866135	11	long	1.1030892684463436	-0.47237009912866135
638	B.US.2015.1HC1_D0_070516_F10_S90.KY324006	B	V5HV	-0.6161846340195687	11	long	1.2497723783497563	-0.6161846340195687
639	B.US.2015.1HC1_W4_070516PL2_B4_S96.KY324049	B	V5HV	2.0	11	long	1.255590329845743	2.0
640	B.US.2015.1HC1_W4_070516PL2_G5_S11.KY324056	B	V5HV	-0.25414480482627105	11	long	1.2728398436087969	-0.25414480482627105
641	B.US.2015.1HC1_W4_070516PL3_A3_S14.KY324059	B	V5HV	2.0	11	long	1.295960305590002	2.0
642	B.US.2015.1HC1_W4_071216_D3_S66.KY324070	B	V5HV	-0.35066514128785814	11	long	1.2389763513889476	-0.35066514128785814
643	B.US.2015.1HC1_W4_071216_F7_S69.KY324072	B	V5HV	2.0	11	long	1.3280349563324472	2.0
644	C.ZA.2008.SO405_T24_5.JN681248	C	V5HV	-3.0	11	long	1.21	-3.0
645	C.ZA.2008.SO186_H6_5.JN681247	C	V5HV	2.0	11	long	1.3513937207607871	2.0
646	B.US.2015.1HC1_D0_061516_C4_S70.KY323999	B	V5HV	-0.543633966870957	11	long	1.2865552520623578	-0.543633966870957
647	B.US.2015.1HC1_W4_070116_B8_S30.KY324042	B	V5HV	2.0	11	long	1.367347982775009	2.0
648	B.DE.2016.1HD4K_W4_062316PL3_B1_S27.KY324572	B	V5HV	2.0	11	long	1.3777731308828527	2.0
649	B.US.2019.5257_V7_C1_1.MZ397103	B	V5HV	2.0	11	long	1.3843896851339135	2.0
650	B.US.1995.5768_4.AY835435	B	V5HV	-0.37261365830163384	11	long	1.1931921280543614	-0.37261365830163384
651	C.ZA.2008.CT977_69_12.JN681239	C	V5HV	-0.9913998282380825	11	long	1.2897489736804766	-0.9913998282380825
652	C.ZA.1999.DU156_12.DQ411852	C	V5HV	-1.9322969559599346	11	long	1.21	-1.9322969559599346
653	C.IN.2015.329_15_A1.MK076610	C	V5HV	-1.6989700043360187	11	long	1.11233420639939	-1.6989700043360187
654	C.IN.2015.329_15_B1.MK076614	C	V5HV	-1.6989700043360187	11	long	1.311092787549532	-1.6989700043360187
655	B.CN.2006.CNE4.HM215413	B	V5HV	-0.9578972319626974	11	long	1.3226007087620817	-0.9578972319626974
656	C.ZA.2008.CAP330_2_00_F2_41.KC154025	C	V5HV	2.0	11	long	1.0385348616908308	2.153679653679654
657	02A1.CM.2004.242_14.EU513188	other	V5HV	2.0	11	long	1.046864202098669	2.153679653679654
658	C.IN.1999.25711_2_4.EF117272	C	V5HV	-2.1755682492551456	11	long	1.097351369686591	-2.1755682492551456
659	C.ZA.2008.20883229_C9_H6.HQ615943	C	V5HV	-2.221848749616356	11	long	1.2906564219036591	-2.221848749616356
660	B.US.2019.4236_V11_D8_4.MZ397091	B	V5HV	2.0	11	long	1.0598187268628998	2.153679653679654
661	B.US.2019.4236_V9_G10_3.MZ397092	B	V5HV	2.0	11	long	1.079252659571816	2.153679653679654
662	B.DE.2016.1HD8K_D0_061616_B4_S93.KY324738	B	V5HV	-3.0	11	long	1.164409670154257	-3.0
663	C.ZA.2006.2768732_C5_16.HQ615952	C	V5HV	2.0	11	long	1.106883684319972	2.153679653679654
664	C.TZ.2005.3637_V5_C3.HM215305	C	V5HV	2.0	11	long	1.1433141176606543	2.153679653679654
665	B.US.2019.4236_BL_C5_3.MZ397093	B	V5HV	-1.031517051446065	11	long	1.2497609633161668	-1.031517051446065
666	A1.KE.2000.KER2018_11.AY736810	other	V5HV	2.0	11	long	1.1868478229643462	2.153679653679654
667	B.DE.2016.1HD9K_D0_070816_C3_S35.KY324810	B	V5HV	2.0	12	long	1.2331521770356537	2.153679653679654
668	B.US.2019.6775_BL_E3_3.MZ397026	B	V5HV	-3.0	12	long	1.255590329845743	-3.0
669	B.US.1997.SS1196_1.AY835442	B	V5HV	-2.501455128284397	12	long	1.2551631549814024	-2.501455128284397
670	B.US.2015.1HB1_D0_012016_F10_S11.KY323732	B	V5HV	-2.0969100130080562	12	long	1.21	-2.0969100130080562
671	C.IN.2014.329_14_B4.MK076596	C	V5HV	-1.6989700043360187	12	long	1.3591762099227886	-1.6989700043360187
672	C.IN.2014.329_14_B1.MK076593	C	V5HV	-1.6989700043360187	12	long	1.0486474817521958	-1.6989700043360187
673	C.TZ.2003.3873_V1_C24.HM215311	C	V5HV	-1.4842320946915546	12	long	1.272933767038705	-1.4842320946915546
674	B.US.1996.6244_13_B5_4567.EU289191	B	V5HV	-0.8572352253612753	12	long	1.21	-0.8572352253612753
675	B.US.2015.1HC3_D0_012216_B1_S40.KY324182	B	V5HV	-0.8297382846050426	12	long	1.165115909479429	-0.8297382846050426
676	C.ZA.2007.3545883_G1_E1.HQ615942	C	V5HV	2.0	12	long	1.2766858823393457	2.153679653679654
677	B.US.2015.1HB1_W4_020416_B2_S54.KY323805	B	V5HV	2.0	12	long	1.3131163156800278	2.153679653679654
678	01_AE.CN.2009.09GX300.MG655199	01_AE	V5HV	2.0	12	long	1.340747340428184	2.153679653679654
679	DO.FR.2008.RBF208.GQ351296	other	V5HV	0.456366033129043	12	long	1.21	0.456366033129043
680	C.ZA.2009.21197826_V1.HQ595753	C	V5HV	-0.2588484011482149	12	long	1.1629094918526799	-0.2588484011482149
681	C.MW.2004.CE0985_H7.FJ444391	C	V5HV	-0.6038006529042637	12	long	1.1725143656660142	-0.6038006529042637
682	B.US.2015.1HD1_D0_012016_H4_S83.KY324412	B	V5HV	-2.0969100130080562	12	long	1.0572167179067953	-2.0969100130080562
683	B.DE.2016.1HD9K_D0_070816_B3_S30.KY324807	B	V5HV	2.0	12	long	1.3601812731371001	2.153679653679654
684	C.BW.2005.3312_D6_2.KC154014	C	V5HV	-1.3665315444204136	12	long	1.21	-1.3665315444204136
685	C.ZM.1996.96ZM651_02.AF286224	C	V5HV	-2.496059586039111	12	long	1.1650812211992732	-2.496059586039111
686	C.ZA.2007.704010069_C6.KC894114	C	V5HV	2.0	12	long	1.373135797901331	2.153679653679654
687	B.US.1997.1012_11_TC21_3257.EU289184	B	V5HV	-1.9658530228939544	12	long	1.1316153643513038	-1.9658530228939544
688	C.ZA.2006.2759058_F10_B6.HQ615959	C	V5HV	2.0	12	long	1.3814651383091692	2.153679653679654
689	C.TZ.2005.3426_V5_C17.HM215300	C	V5HV	-2.0969100130080562	12	long	1.0754167997933983	-2.0969100130080562
690	B.US.2015.1HB1_W4_012016_D10_S47.KY323786	B	V5HV	2.0	12	long	1.0356103148660865	2.3073593073593073
691	A1CD.TZ.2004.3103_V3_C10.HM215288	other	V5HV	-1.6480491674006157	13	long	1.21	-1.6480491674006157
692	C.ZA.2009.CAP332_2_00_C10_1.KF114887	C	V5HV	-0.8538719643217619	13	long	1.2555798582699382	-0.8538719643217619
693	C.IN.2014.330_14_A12.MK076674	C	V5HV	-1.3979400086720375	13	long	1.149416990442785	-1.3979400086720375
694	C.IN.2014.330_14_A20.MK076682	C	V5HV	-1.6989700043360187	13	long	1.3724795501244418	-1.6989700043360187
695	B.US.2019.5257_V7_B12_3.MZ397104	B	V5HV	2.0	13	long	1.0422268691171472	2.3073593073593073
696	C.IN.2015.330_15_D36.MK076705	C	V5HV	-1.6989700043360187	13	long	1.062544650493889	-1.6989700043360187
697	C.IN.2015.330_15_E36.MK076706	C	V5HV	-1.6989700043360187	13	long	1.083235701567303	-1.6989700043360187
698	C.IN.2016.330_16_A2.MK076707	C	V5HV	0.00860017176191757	13	long	1.255434429654011	0.00860017176191757
699	C.IN.2016.330_16_H2.MK076724	C	V5HV	-0.004364805402450088	13	long	1.21	-0.004364805402450088
700	07_BC.CN.2004.CH119_10.EF117261	other	V5HV	-1.7788988800384946	13	long	1.234680800056948	-1.7788988800384946
701	08_BC.CN.2007.CNE52.HM215416	other	V5HV	0.244628373684107	13	long	1.21	0.244628373684107
702	C.IN.2015.330_15_C36.MK076700	C	V5HV	-1.6989700043360187	13	long	1.3392745693921793	-1.6989700043360187
703	B.US.2019.5257_V7_E2_1.MZ397099	B	V5HV	2.0	13	long	1.052652017224991	2.3073593073593073
704	C.ZA.2008.21203310_G7_C3.HQ615946	C	V5HV	-1.3665315444204136	13	long	1.2978139077189528	-1.3665315444204136
705	B.US.2019.5257_V7_D7_1.MZ397107	B	V5HV	2.0	13	long	1.0686062792392128	2.3073593073593073
706	C.ZA.2010.CAP382_2_00_D7_19.KC154028	C	V5HV	0.7697464671794535	13	long	1.2178266109574014	0.7697464671794535
707	C.TZ.2001.234_F1_16_57.HM215278	C	V5HV	2.0	13	long	1.0919650436675528	2.3073593073593073
708	C.TZ.2001.556_F2_3_25.HM215317	C	V5HV	-1.1079053973095196	13	long	1.21	-1.1079053973095196
709	C.ZA.2009.21502011_F12_E2.HQ615949	C	V5HV	-1.7958800173440752	13	long	1.1886608627275417	-1.7958800173440752
710	C.ZA.2008.SO607_B6_9.KF114895	C	V5HV	2.0	13	long	1.124039694409998	2.3073593073593073
711	C.ZA.2009.21369737_G11_F2.HQ615941	C	V5HV	2.0	13	long	1.164409670154257	2.3073593073593073
712	C.TZ.2004.6644_V2_C33.HM215336	C	V5HV	-2.2138663965049106	13	long	1.32395968815203	-2.2138663965049106
713	B.DE.2016.1HD4K_D0_061516_E3_S53.KY324517	B	V5HV	-2.221848749616356	13	long	1.1293435780963408	-2.221848749616356
714	B.US.2019.5257_V7_D6_1.MZ397106	B	V5HV	2.0	13	long	1.21	2.3073593073593073
715	C.ZA.2008.20358510_01.JQ352790	C	V5HV	0.9312035254507525	15	long	1.21	0.9312035254507525
716	B.US.2015.1HC3_W4_012616_G4_S89.KY324255	B	V5HV	2.0	15	long	1.255590329845743	2.3073593073593073
717	D.CG.2007.P940_2_C3.HM068555	other	V5HV	-1.337242168318426	16	long	1.2547880200968258	-1.337242168318426
718	C.ZA.2008.20927783.HQ595750	C	V5HV	0.6182573448404014	16	long	1.21	0.6182573448404014
719	B.US.2015.1HC3_W4_012616_F1_S85.KY324252	B	V5HV	2.0	16	long	1.295960305590002	2.3073593073593073
720	C.ZA.2006.CAP224_1_18_C7_3.JN967793	C	V5HV	-1.3098039199714864	16	long	1.1179427958528256	-1.3098039199714864
721	B.US.2015.1HC3_W4_012016_H5_S21.KY324241	B	V5HV	2.0	16	long	1.3280349563324472	2.3073593073593073
722	B.US.2015.1HC3_W4_012016_G1_S19.KY324239	B	V5HV	2.0	16	long	1.3513937207607871	2.3073593073593073
723	B.US.2015.1HC3_D0_012216_G3_S52.KY324191	B	V5HV	-0.5466816599529624	16	long	1.1336205165527782	-0.5466816599529624
724	B.US.2015.1HC3_D0_012216_E10_S49.KY324187	B	V5HV	-0.6925039620867871	16	long	1.21	-0.6925039620867871
725	B.US.2015.1HC3_D0_012016_F7_S31.KY324177	B	V5HV	-0.8239087409443188	16	long	1.2952495037955853	-0.8239087409443188
726	B.US.2015.1HC3_W4_012616_C7_S77.KY324246	B	V5HV	2.0	16	long	1.367347982775009	2.3073593073593073
727	B.US.2000.THRO4156.AY835448	B	V5HV	2.0	17	long	1.3777731308828527	2.3073593073593073
728	A1.UG.2007.191845_B11.HM215271	other	V5HV	-1.9208187539523751	17	long	1.2554681886260293	-1.9208187539523751
729	CD.TZ.2004.6480_V4_C25.HM215329	other	V5HV	-2.1672484611048817	17	long	1.3475497452989234	-2.1672484611048817
730	C.ZA.2007.CT431_G6_6.JN681234	C	V5HV	-0.8068754016455384	18	long	1.1250380022435817	-0.8068754016455384
731	O.CM.1995.YBF37.AJ133067	other	V5HV	2.0	19	long	1.3843896851339135	2.3073593073593073
732	C.ZA.2009.20286961_C1_H8.HQ615960	C	V5HV	2.0	20	long	1.1868478229643462	2.461038961038961
733	B.DE.2016.1HD4K_W4_062316PL4_A11_S47.KY324583	B	V5HV	2.0	21	long	1.2331521770356537	2.461038961038961
734	B.DE.2016.1HD4K_D0_061616PL2_A4_S53.KY324536	B	V5HV	-2.3010299956639813	21	long	1.21	-2.3010299956639813
735	B.DE.2016.1HD4K_W4_062316PL3_B9_S29.KY324574	B	V5HV	2.0	21	long	1.1433141176606543	2.461038961038961
736	B.DE.2016.1HD4K_W4_062316PL3_A3_S25.KY324569	B	V5HV	2.0	21	long	1.2766858823393457	2.461038961038961
737	C.ZA.2008.20803520.HQ595748	C	V5HV	-0.9665762445130504	24	long	1.0978892678248637	-0.9665762445130504
738	C.TZ.2003.0077_V1_C16.HM215254	C	V5HV	2.0	24	long	1.106883684319972	2.461038961038961
