# Supplementary material for: Contemporary HIV-1 consensus Env with AI-assisted redesigned hypervariable loops promote antibody binding
Source: Nat Commun. 2024 May 9;15:3924. doi: 10.1038/s41467-024-48139-x (PMC11082178; doi:10.1038/s41467-024-48139-x)
Supplement: Supplementary file 3 — Source Data [file 41467_2024_48139_MOESM3_ESM.zip › SourceData/figs16.01_AE.2.depth_4bnabs.compare.csv]

	ep_depth	group	antibody
AE_unmodified.kic_loops.153.depth_asa.10-1074	6.359375	cons_10y	10-1074
AE_unmodified.kic_loops.292.depth_asa.10-1074	6.38625	cons_10y	10-1074
AE_unmodified.kic_loops.427.depth_asa.10-1074	6.358750000000001	cons_10y	10-1074
AE_unmodified.kic_loops.154.depth_asa.10-1074	5.9087499999999995	cons_10y	10-1074
AE_unmodified.kic_loops.394.depth_asa.10-1074	5.51875	cons_10y	10-1074
AE_unmodified.kic_loops.281.depth_asa.10-1074	5.95125	cons_10y	10-1074
AE_unmodified.kic_loops.081.depth_asa.10-1074	5.75625	cons_10y	10-1074
AE_unmodified.kic_loops.249.depth_asa.10-1074	6.314375	cons_10y	10-1074
AE_unmodified.kic_loops.197.depth_asa.10-1074	6.164375	cons_10y	10-1074
AE_unmodified.kic_loops.231.depth_asa.10-1074	6.474375	cons_10y	10-1074
AE_unmodified.kic_loops.090.depth_asa.10-1074	6.548125000000001	cons_10y	10-1074
AE_unmodified.kic_loops.298.depth_asa.10-1074	5.882499999999999	cons_10y	10-1074
AE_unmodified.kic_loops.191.depth_asa.10-1074	6.156874999999999	cons_10y	10-1074
AE_unmodified.kic_loops.282.depth_asa.10-1074	5.96375	cons_10y	10-1074
AE_unmodified.kic_loops.111.depth_asa.10-1074	6.264374999999999	cons_10y	10-1074
AE_unmodified.kic_loops.202.depth_asa.10-1074	6.48125	cons_10y	10-1074
AE_unmodified.kic_loops.406.depth_asa.10-1074	6.590625	cons_10y	10-1074
AE_unmodified.kic_loops.492.depth_asa.10-1074	6.13625	cons_10y	10-1074
AE_unmodified.kic_loops.099.depth_asa.10-1074	5.571875	cons_10y	10-1074
AE_unmodified.kic_loops.346.depth_asa.10-1074	5.925625	cons_10y	10-1074
AE_unmodified.kic_loops.432.depth_asa.10-1074	6.46875	cons_10y	10-1074
AE_unmodified.kic_loops.025.depth_asa.10-1074	6.044375	cons_10y	10-1074
AE_unmodified.kic_loops.247.depth_asa.10-1074	6.0443750000000005	cons_10y	10-1074
AE_unmodified.kic_loops.248.depth_asa.10-1074	6.1875	cons_10y	10-1074
AE_unmodified.kic_loops.013.depth_asa.10-1074	6.738125	cons_10y	10-1074
AE_unmodified.kic_loops.307.depth_asa.10-1074	6.577500000000001	cons_10y	10-1074
AE_unmodified.kic_loops.416.depth_asa.10-1074	6.039375000000001	cons_10y	10-1074
AE_unmodified.kic_loops.463.depth_asa.10-1074	6.270625	cons_10y	10-1074
AE_unmodified.kic_loops.462.depth_asa.10-1074	6.02875	cons_10y	10-1074
AE_unmodified.kic_loops.499.depth_asa.10-1074	6.104375	cons_10y	10-1074
AE_unmodified.kic_loops.295.depth_asa.10-1074	6.280625	cons_10y	10-1074
AE_unmodified.kic_loops.043.depth_asa.10-1074	5.8575	cons_10y	10-1074
AE_unmodified.kic_loops.296.depth_asa.10-1074	5.878125	cons_10y	10-1074
AE_unmodified.kic_loops.150.depth_asa.10-1074	5.885625	cons_10y	10-1074
AE_unmodified.kic_loops.405.depth_asa.10-1074	6.07125	cons_10y	10-1074
AE_unmodified.kic_loops.051.depth_asa.10-1074	6.33	cons_10y	10-1074
AE_unmodified.kic_loops.336.depth_asa.10-1074	5.605625	cons_10y	10-1074
AE_unmodified.kic_loops.056.depth_asa.10-1074	6.58625	cons_10y	10-1074
AE_unmodified.kic_loops.006.depth_asa.10-1074	6.595000000000001	cons_10y	10-1074
AE_unmodified.kic_loops.069.depth_asa.10-1074	6.360625000000001	cons_10y	10-1074
AE_unmodified.kic_loops.391.depth_asa.10-1074	5.795	cons_10y	10-1074
AE_unmodified.kic_loops.474.depth_asa.10-1074	6.069375	cons_10y	10-1074
AE_unmodified.kic_loops.040.depth_asa.10-1074	6.63875	cons_10y	10-1074
AE_unmodified.kic_loops.066.depth_asa.10-1074	6.490625	cons_10y	10-1074
AE_unmodified.kic_loops.496.depth_asa.10-1074	6.521875	cons_10y	10-1074
AE_unmodified.kic_loops.057.depth_asa.10-1074	6.282500000000001	cons_10y	10-1074
AE_unmodified.kic_loops.257.depth_asa.10-1074	6.776875	cons_10y	10-1074
AE_unmodified.kic_loops.449.depth_asa.10-1074	6.185625	cons_10y	10-1074
AE_unmodified.kic_loops.374.depth_asa.10-1074	6.5962499999999995	cons_10y	10-1074
AE_unmodified.kic_loops.250.depth_asa.10-1074	5.8475	cons_10y	10-1074
AE_unmodified.kic_loops.155.depth_asa.10-1074	6.698125	cons_10y	10-1074
AE_unmodified.kic_loops.465.depth_asa.10-1074	6.9425	cons_10y	10-1074
AE_unmodified.kic_loops.237.depth_asa.10-1074	5.97125	cons_10y	10-1074
AE_unmodified.kic_loops.148.depth_asa.10-1074	6.665	cons_10y	10-1074
AE_unmodified.kic_loops.460.depth_asa.10-1074	6.41	cons_10y	10-1074
AE_unmodified.kic_loops.415.depth_asa.10-1074	6.605625	cons_10y	10-1074
AE_unmodified.kic_loops.493.depth_asa.10-1074	6.299375	cons_10y	10-1074
AE_unmodified.kic_loops.269.depth_asa.10-1074	6.204375	cons_10y	10-1074
AE_unmodified.kic_loops.160.depth_asa.10-1074	6.44875	cons_10y	10-1074
AE_unmodified.kic_loops.062.depth_asa.10-1074	6.465624999999999	cons_10y	10-1074
AE_unmodified.kic_loops.133.depth_asa.10-1074	5.695625	cons_10y	10-1074
AE_unmodified.kic_loops.321.depth_asa.10-1074	6.429375	cons_10y	10-1074
AE_unmodified.kic_loops.106.depth_asa.10-1074	5.8100000000000005	cons_10y	10-1074
AE_unmodified.kic_loops.213.depth_asa.10-1074	5.772500000000001	cons_10y	10-1074
AE_unmodified.kic_loops.014.depth_asa.10-1074	6.241875	cons_10y	10-1074
AE_unmodified.kic_loops.491.depth_asa.10-1074	5.95875	cons_10y	10-1074
AE_unmodified.kic_loops.216.depth_asa.10-1074	6.5175	cons_10y	10-1074
AE_unmodified.kic_loops.208.depth_asa.10-1074	6.344375	cons_10y	10-1074
AE_unmodified.kic_loops.102.depth_asa.10-1074	6.45	cons_10y	10-1074
AE_unmodified.kic_loops.046.depth_asa.10-1074	6.5675	cons_10y	10-1074
AE_unmodified.kic_loops.488.depth_asa.10-1074	6.4675	cons_10y	10-1074
AE_unmodified.kic_loops.209.depth_asa.10-1074	6.72375	cons_10y	10-1074
AE_unmodified.kic_loops.217.depth_asa.10-1074	6.070625	cons_10y	10-1074
AE_unmodified.kic_loops.478.depth_asa.10-1074	6.3306249999999995	cons_10y	10-1074
AE_unmodified.kic_loops.373.depth_asa.10-1074	6.4625	cons_10y	10-1074
AE_unmodified.kic_loops.086.depth_asa.10-1074	6.634375	cons_10y	10-1074
AE_unmodified.kic_loops.369.depth_asa.10-1074	6.495	cons_10y	10-1074
AE_unmodified.kic_loops.352.depth_asa.10-1074	5.77375	cons_10y	10-1074
AE_unmodified.kic_loops.211.depth_asa.10-1074	6.3168750000000005	cons_10y	10-1074
AE_unmodified.kic_loops.047.depth_asa.10-1074	6.936249999999999	cons_10y	10-1074
AE_unmodified.kic_loops.039.depth_asa.10-1074	6.469374999999999	cons_10y	10-1074
AE_unmodified.kic_loops.272.depth_asa.10-1074	6.606249999999999	cons_10y	10-1074
AE_unmodified.kic_loops.198.depth_asa.10-1074	6.60375	cons_10y	10-1074
AE_unmodified.kic_loops.031.depth_asa.10-1074	5.711250000000001	cons_10y	10-1074
AE_unmodified.kic_loops.260.depth_asa.10-1074	6.0975	cons_10y	10-1074
AE_unmodified.kic_loops.297.depth_asa.10-1074	6.233124999999999	cons_10y	10-1074
AE_unmodified.kic_loops.341.depth_asa.10-1074	5.954375000000001	cons_10y	10-1074
AE_unmodified.kic_loops.407.depth_asa.10-1074	5.815625000000001	cons_10y	10-1074
AE_unmodified.kic_loops.199.depth_asa.10-1074	6.070625	cons_10y	10-1074
AE_unmodified.kic_loops.411.depth_asa.10-1074	6.202500000000001	cons_10y	10-1074
AE_unmodified.kic_loops.429.depth_asa.10-1074	6.095	cons_10y	10-1074
AE_unmodified.kic_loops.451.depth_asa.10-1074	5.455625	cons_10y	10-1074
AE_unmodified.kic_loops.419.depth_asa.10-1074	6.505	cons_10y	10-1074
AE_unmodified.kic_loops.120.depth_asa.10-1074	6.4781249999999995	cons_10y	10-1074
AE_unmodified.kic_loops.288.depth_asa.10-1074	6.762499999999999	cons_10y	10-1074
AE_unmodified.kic_loops.458.depth_asa.10-1074	6.12125	cons_10y	10-1074
AE_unmodified.kic_loops.477.depth_asa.10-1074	6.4556249999999995	cons_10y	10-1074
AE_unmodified.kic_loops.489.depth_asa.10-1074	6.219374999999999	cons_10y	10-1074
AE_unmodified.kic_loops.011.depth_asa.10-1074	6.0737499999999995	cons_10y	10-1074
AE_unmodified.kic_loops.404.depth_asa.10-1074	6.098750000000001	cons_10y	10-1074
AE_redesigned.2.kic_loops.334.depth_asa.10-1074	5.539375	HV_redesgin	10-1074
AE_redesigned.2.kic_loops.439.depth_asa.10-1074	5.455	HV_redesgin	10-1074
AE_redesigned.2.kic_loops.041.depth_asa.10-1074	5.648750000000001	HV_redesgin	10-1074
AE_redesigned.2.kic_loops.327.depth_asa.10-1074	5.690625000000001	HV_redesgin	10-1074
AE_redesigned.2.kic_loops.448.depth_asa.10-1074	5.391875	HV_redesgin	10-1074
AE_redesigned.2.kic_loops.145.depth_asa.10-1074	5.613125	HV_redesgin	10-1074
AE_redesigned.2.kic_loops.401.depth_asa.10-1074	5.585625	HV_redesgin	10-1074
AE_redesigned.2.kic_loops.142.depth_asa.10-1074	5.5275	HV_redesgin	10-1074
AE_redesigned.2.kic_loops.282.depth_asa.10-1074	5.51375	HV_redesgin	10-1074
AE_redesigned.2.kic_loops.247.depth_asa.10-1074	5.699375	HV_redesgin	10-1074
AE_redesigned.2.kic_loops.279.depth_asa.10-1074	5.43625	HV_redesgin	10-1074
AE_redesigned.2.kic_loops.340.depth_asa.10-1074	5.408125	HV_redesgin	10-1074
AE_redesigned.2.kic_loops.162.depth_asa.10-1074	5.466875	HV_redesgin	10-1074
AE_redesigned.2.kic_loops.069.depth_asa.10-1074	5.628125	HV_redesgin	10-1074
AE_redesigned.2.kic_loops.154.depth_asa.10-1074	5.415	HV_redesgin	10-1074
AE_redesigned.2.kic_loops.382.depth_asa.10-1074	5.5625	HV_redesgin	10-1074
AE_redesigned.2.kic_loops.110.depth_asa.10-1074	5.331875	HV_redesgin	10-1074
AE_redesigned.2.kic_loops.366.depth_asa.10-1074	5.371874999999999	HV_redesgin	10-1074
AE_redesigned.2.kic_loops.172.depth_asa.10-1074	5.473125	HV_redesgin	10-1074
AE_redesigned.2.kic_loops.009.depth_asa.10-1074	5.175	HV_redesgin	10-1074
AE_redesigned.2.kic_loops.229.depth_asa.10-1074	5.626875	HV_redesgin	10-1074
AE_redesigned.2.kic_loops.164.depth_asa.10-1074	5.6025	HV_redesgin	10-1074
AE_redesigned.2.kic_loops.220.depth_asa.10-1074	5.563124999999999	HV_redesgin	10-1074
AE_redesigned.2.kic_loops.173.depth_asa.10-1074	5.225	HV_redesgin	10-1074
AE_redesigned.2.kic_loops.207.depth_asa.10-1074	5.60125	HV_redesgin	10-1074
AE_redesigned.2.kic_loops.105.depth_asa.10-1074	5.54125	HV_redesgin	10-1074
AE_redesigned.2.kic_loops.341.depth_asa.10-1074	5.159375	HV_redesgin	10-1074
AE_redesigned.2.kic_loops.473.depth_asa.10-1074	5.488125	HV_redesgin	10-1074
AE_redesigned.2.kic_loops.211.depth_asa.10-1074	5.172499999999999	HV_redesgin	10-1074
AE_redesigned.2.kic_loops.293.depth_asa.10-1074	5.6831249999999995	HV_redesgin	10-1074
AE_redesigned.2.kic_loops.353.depth_asa.10-1074	5.381875	HV_redesgin	10-1074
AE_redesigned.2.kic_loops.464.depth_asa.10-1074	5.535625	HV_redesgin	10-1074
AE_redesigned.2.kic_loops.442.depth_asa.10-1074	5.961875	HV_redesgin	10-1074
AE_redesigned.2.kic_loops.095.depth_asa.10-1074	5.69125	HV_redesgin	10-1074
AE_redesigned.2.kic_loops.444.depth_asa.10-1074	5.84875	HV_redesgin	10-1074
AE_redesigned.2.kic_loops.082.depth_asa.10-1074	5.739375	HV_redesgin	10-1074
AE_redesigned.2.kic_loops.303.depth_asa.10-1074	5.745000000000001	HV_redesgin	10-1074
AE_redesigned.2.kic_loops.488.depth_asa.10-1074	5.615625	HV_redesgin	10-1074
AE_redesigned.2.kic_loops.457.depth_asa.10-1074	5.794375	HV_redesgin	10-1074
AE_redesigned.2.kic_loops.360.depth_asa.10-1074	5.6537500000000005	HV_redesgin	10-1074
AE_redesigned.2.kic_loops.235.depth_asa.10-1074	5.7524999999999995	HV_redesgin	10-1074
AE_redesigned.2.kic_loops.176.depth_asa.10-1074	5.904375	HV_redesgin	10-1074
AE_redesigned.2.kic_loops.313.depth_asa.10-1074	5.57	HV_redesgin	10-1074
AE_redesigned.2.kic_loops.307.depth_asa.10-1074	5.561874999999999	HV_redesgin	10-1074
AE_redesigned.2.kic_loops.014.depth_asa.10-1074	5.338125	HV_redesgin	10-1074
AE_redesigned.2.kic_loops.272.depth_asa.10-1074	5.58625	HV_redesgin	10-1074
AE_redesigned.2.kic_loops.006.depth_asa.10-1074	5.61	HV_redesgin	10-1074
AE_redesigned.2.kic_loops.165.depth_asa.10-1074	5.82625	HV_redesgin	10-1074
AE_redesigned.2.kic_loops.333.depth_asa.10-1074	5.681875	HV_redesgin	10-1074
AE_redesigned.2.kic_loops.273.depth_asa.10-1074	5.275	HV_redesgin	10-1074
AE_redesigned.2.kic_loops.021.depth_asa.10-1074	5.839375	HV_redesgin	10-1074
AE_redesigned.2.kic_loops.057.depth_asa.10-1074	5.604375	HV_redesgin	10-1074
AE_redesigned.2.kic_loops.355.depth_asa.10-1074	5.67	HV_redesgin	10-1074
AE_redesigned.2.kic_loops.480.depth_asa.10-1074	5.689375	HV_redesgin	10-1074
AE_redesigned.2.kic_loops.482.depth_asa.10-1074	5.6	HV_redesgin	10-1074
AE_redesigned.2.kic_loops.224.depth_asa.10-1074	5.506875	HV_redesgin	10-1074
AE_redesigned.2.kic_loops.076.depth_asa.10-1074	5.43375	HV_redesgin	10-1074
AE_redesigned.2.kic_loops.184.depth_asa.10-1074	5.463749999999999	HV_redesgin	10-1074
AE_redesigned.2.kic_loops.275.depth_asa.10-1074	5.7787500000000005	HV_redesgin	10-1074
AE_redesigned.2.kic_loops.421.depth_asa.10-1074	5.449375	HV_redesgin	10-1074
AE_redesigned.2.kic_loops.287.depth_asa.10-1074	5.67625	HV_redesgin	10-1074
AE_redesigned.2.kic_loops.354.depth_asa.10-1074	5.656875	HV_redesgin	10-1074
AE_redesigned.2.kic_loops.177.depth_asa.10-1074	5.260625	HV_redesgin	10-1074
AE_redesigned.2.kic_loops.203.depth_asa.10-1074	5.703125	HV_redesgin	10-1074
AE_redesigned.2.kic_loops.297.depth_asa.10-1074	5.61125	HV_redesgin	10-1074
AE_redesigned.2.kic_loops.070.depth_asa.10-1074	5.699375	HV_redesgin	10-1074
AE_redesigned.2.kic_loops.238.depth_asa.10-1074	5.230625	HV_redesgin	10-1074
AE_redesigned.2.kic_loops.320.depth_asa.10-1074	5.43	HV_redesgin	10-1074
AE_redesigned.2.kic_loops.047.depth_asa.10-1074	5.5	HV_redesgin	10-1074
AE_redesigned.2.kic_loops.308.depth_asa.10-1074	5.29625	HV_redesgin	10-1074
AE_redesigned.2.kic_loops.151.depth_asa.10-1074	5.618125	HV_redesgin	10-1074
AE_redesigned.2.kic_loops.463.depth_asa.10-1074	5.4399999999999995	HV_redesgin	10-1074
AE_redesigned.2.kic_loops.004.depth_asa.10-1074	5.560625	HV_redesgin	10-1074
AE_redesigned.2.kic_loops.289.depth_asa.10-1074	5.2368749999999995	HV_redesgin	10-1074
AE_redesigned.2.kic_loops.298.depth_asa.10-1074	5.308125	HV_redesgin	10-1074
AE_redesigned.2.kic_loops.433.depth_asa.10-1074	5.7925	HV_redesgin	10-1074
AE_redesigned.2.kic_loops.089.depth_asa.10-1074	5.38875	HV_redesgin	10-1074
AE_redesigned.2.kic_loops.466.depth_asa.10-1074	5.8149999999999995	HV_redesgin	10-1074
AE_redesigned.2.kic_loops.116.depth_asa.10-1074	5.66	HV_redesgin	10-1074
AE_redesigned.2.kic_loops.291.depth_asa.10-1074	5.654375	HV_redesgin	10-1074
AE_redesigned.2.kic_loops.343.depth_asa.10-1074	5.854374999999999	HV_redesgin	10-1074
AE_redesigned.2.kic_loops.304.depth_asa.10-1074	5.375624999999999	HV_redesgin	10-1074
AE_redesigned.2.kic_loops.267.depth_asa.10-1074	5.374375	HV_redesgin	10-1074
AE_redesigned.2.kic_loops.383.depth_asa.10-1074	5.4325	HV_redesgin	10-1074
AE_redesigned.2.kic_loops.451.depth_asa.10-1074	5.621875	HV_redesgin	10-1074
AE_redesigned.2.kic_loops.092.depth_asa.10-1074	5.526875	HV_redesgin	10-1074
AE_redesigned.2.kic_loops.462.depth_asa.10-1074	5.656874999999999	HV_redesgin	10-1074
AE_redesigned.2.kic_loops.472.depth_asa.10-1074	5.398125	HV_redesgin	10-1074
AE_redesigned.2.kic_loops.137.depth_asa.10-1074	5.645625000000001	HV_redesgin	10-1074
AE_redesigned.2.kic_loops.369.depth_asa.10-1074	5.43	HV_redesgin	10-1074
AE_redesigned.2.kic_loops.495.depth_asa.10-1074	5.78875	HV_redesgin	10-1074
AE_redesigned.2.kic_loops.016.depth_asa.10-1074	5.31875	HV_redesgin	10-1074
AE_redesigned.2.kic_loops.486.depth_asa.10-1074	5.6875	HV_redesgin	10-1074
AE_redesigned.2.kic_loops.430.depth_asa.10-1074	5.83625	HV_redesgin	10-1074
AE_redesigned.2.kic_loops.003.depth_asa.10-1074	5.478125	HV_redesgin	10-1074
AE_redesigned.2.kic_loops.450.depth_asa.10-1074	5.641875000000001	HV_redesgin	10-1074
AE_redesigned.2.kic_loops.160.depth_asa.10-1074	5.737500000000001	HV_redesgin	10-1074
AE_redesigned.2.kic_loops.471.depth_asa.10-1074	5.831250000000001	HV_redesgin	10-1074
AE_redesigned.2.kic_loops.351.depth_asa.10-1074	5.836875000000001	HV_redesgin	10-1074
AE_redesigned.2.kic_loops.034.depth_asa.10-1074	5.451875	HV_redesgin	10-1074
AE_unmodified.kic_loops.153.depth_asa.PGT135	8.0325	cons_10y	PGT135
AE_unmodified.kic_loops.292.depth_asa.PGT135	7.78125	cons_10y	PGT135
AE_unmodified.kic_loops.427.depth_asa.PGT135	7.541250000000001	cons_10y	PGT135
AE_unmodified.kic_loops.154.depth_asa.PGT135	6.834583333333334	cons_10y	PGT135
AE_unmodified.kic_loops.394.depth_asa.PGT135	7.116666666666667	cons_10y	PGT135
AE_unmodified.kic_loops.281.depth_asa.PGT135	7.5325	cons_10y	PGT135
AE_unmodified.kic_loops.081.depth_asa.PGT135	7.77375	cons_10y	PGT135
AE_unmodified.kic_loops.249.depth_asa.PGT135	7.23125	cons_10y	PGT135
AE_unmodified.kic_loops.197.depth_asa.PGT135	7.037916666666665	cons_10y	PGT135
AE_unmodified.kic_loops.231.depth_asa.PGT135	7.733333333333334	cons_10y	PGT135
AE_unmodified.kic_loops.090.depth_asa.PGT135	8.269583333333333	cons_10y	PGT135
AE_unmodified.kic_loops.298.depth_asa.PGT135	7.821666666666666	cons_10y	PGT135
AE_unmodified.kic_loops.191.depth_asa.PGT135	7.109999999999999	cons_10y	PGT135
AE_unmodified.kic_loops.282.depth_asa.PGT135	7.101666666666667	cons_10y	PGT135
AE_unmodified.kic_loops.111.depth_asa.PGT135	7.345416666666668	cons_10y	PGT135
AE_unmodified.kic_loops.202.depth_asa.PGT135	6.83875	cons_10y	PGT135
AE_unmodified.kic_loops.406.depth_asa.PGT135	8.120416666666666	cons_10y	PGT135
AE_unmodified.kic_loops.492.depth_asa.PGT135	7.069583333333333	cons_10y	PGT135
AE_unmodified.kic_loops.099.depth_asa.PGT135	7.034166666666668	cons_10y	PGT135
AE_unmodified.kic_loops.346.depth_asa.PGT135	7.041250000000001	cons_10y	PGT135
AE_unmodified.kic_loops.432.depth_asa.PGT135	7.379583333333334	cons_10y	PGT135
AE_unmodified.kic_loops.025.depth_asa.PGT135	7.781666666666666	cons_10y	PGT135
AE_unmodified.kic_loops.247.depth_asa.PGT135	7.979583333333333	cons_10y	PGT135
AE_unmodified.kic_loops.248.depth_asa.PGT135	7.1745833333333335	cons_10y	PGT135
AE_unmodified.kic_loops.013.depth_asa.PGT135	7.637083333333333	cons_10y	PGT135
AE_unmodified.kic_loops.307.depth_asa.PGT135	7.314583333333334	cons_10y	PGT135
AE_unmodified.kic_loops.416.depth_asa.PGT135	7.941249999999999	cons_10y	PGT135
AE_unmodified.kic_loops.463.depth_asa.PGT135	7.53375	cons_10y	PGT135
AE_unmodified.kic_loops.462.depth_asa.PGT135	7.526666666666667	cons_10y	PGT135
AE_unmodified.kic_loops.499.depth_asa.PGT135	7.236666666666667	cons_10y	PGT135
AE_unmodified.kic_loops.295.depth_asa.PGT135	7.234583333333333	cons_10y	PGT135
AE_unmodified.kic_loops.043.depth_asa.PGT135	7.6275	cons_10y	PGT135
AE_unmodified.kic_loops.296.depth_asa.PGT135	7.142500000000001	cons_10y	PGT135
AE_unmodified.kic_loops.150.depth_asa.PGT135	7.798749999999999	cons_10y	PGT135
AE_unmodified.kic_loops.405.depth_asa.PGT135	7.193749999999999	cons_10y	PGT135
AE_unmodified.kic_loops.051.depth_asa.PGT135	7.8525	cons_10y	PGT135
AE_unmodified.kic_loops.336.depth_asa.PGT135	6.705000000000001	cons_10y	PGT135
AE_unmodified.kic_loops.056.depth_asa.PGT135	7.222083333333334	cons_10y	PGT135
AE_unmodified.kic_loops.006.depth_asa.PGT135	7.618750000000001	cons_10y	PGT135
AE_unmodified.kic_loops.069.depth_asa.PGT135	8.124166666666666	cons_10y	PGT135
AE_unmodified.kic_loops.391.depth_asa.PGT135	7.112916666666666	cons_10y	PGT135
AE_unmodified.kic_loops.474.depth_asa.PGT135	7.053333333333334	cons_10y	PGT135
AE_unmodified.kic_loops.040.depth_asa.PGT135	8.085833333333333	cons_10y	PGT135
AE_unmodified.kic_loops.066.depth_asa.PGT135	7.756666666666667	cons_10y	PGT135
AE_unmodified.kic_loops.496.depth_asa.PGT135	7.790833333333333	cons_10y	PGT135
AE_unmodified.kic_loops.057.depth_asa.PGT135	7.592083333333332	cons_10y	PGT135
AE_unmodified.kic_loops.257.depth_asa.PGT135	8.99375	cons_10y	PGT135
AE_unmodified.kic_loops.449.depth_asa.PGT135	7.199166666666667	cons_10y	PGT135
AE_unmodified.kic_loops.374.depth_asa.PGT135	8.289583333333333	cons_10y	PGT135
AE_unmodified.kic_loops.250.depth_asa.PGT135	7.179583333333333	cons_10y	PGT135
AE_unmodified.kic_loops.155.depth_asa.PGT135	8.467500000000001	cons_10y	PGT135
AE_unmodified.kic_loops.465.depth_asa.PGT135	8.209999999999999	cons_10y	PGT135
AE_unmodified.kic_loops.237.depth_asa.PGT135	6.780416666666667	cons_10y	PGT135
AE_unmodified.kic_loops.148.depth_asa.PGT135	7.7375	cons_10y	PGT135
AE_unmodified.kic_loops.460.depth_asa.PGT135	8.68375	cons_10y	PGT135
AE_unmodified.kic_loops.415.depth_asa.PGT135	8.408333333333333	cons_10y	PGT135
AE_unmodified.kic_loops.493.depth_asa.PGT135	7.235	cons_10y	PGT135
AE_unmodified.kic_loops.269.depth_asa.PGT135	7.103333333333334	cons_10y	PGT135
AE_unmodified.kic_loops.160.depth_asa.PGT135	8.55375	cons_10y	PGT135
AE_unmodified.kic_loops.062.depth_asa.PGT135	8.320833333333333	cons_10y	PGT135
AE_unmodified.kic_loops.133.depth_asa.PGT135	7.233333333333333	cons_10y	PGT135
AE_unmodified.kic_loops.321.depth_asa.PGT135	7.7441666666666675	cons_10y	PGT135
AE_unmodified.kic_loops.106.depth_asa.PGT135	8.05875	cons_10y	PGT135
AE_unmodified.kic_loops.213.depth_asa.PGT135	6.689166666666668	cons_10y	PGT135
AE_unmodified.kic_loops.014.depth_asa.PGT135	7.37625	cons_10y	PGT135
AE_unmodified.kic_loops.491.depth_asa.PGT135	7.165416666666666	cons_10y	PGT135
AE_unmodified.kic_loops.216.depth_asa.PGT135	7.880416666666666	cons_10y	PGT135
AE_unmodified.kic_loops.208.depth_asa.PGT135	7.392499999999999	cons_10y	PGT135
AE_unmodified.kic_loops.102.depth_asa.PGT135	7.070833333333333	cons_10y	PGT135
AE_unmodified.kic_loops.046.depth_asa.PGT135	7.385000000000001	cons_10y	PGT135
AE_unmodified.kic_loops.488.depth_asa.PGT135	7.352083333333333	cons_10y	PGT135
AE_unmodified.kic_loops.209.depth_asa.PGT135	8.542916666666668	cons_10y	PGT135
AE_unmodified.kic_loops.217.depth_asa.PGT135	7.634166666666666	cons_10y	PGT135
AE_unmodified.kic_loops.478.depth_asa.PGT135	7.945833333333333	cons_10y	PGT135
AE_unmodified.kic_loops.373.depth_asa.PGT135	7.591666666666666	cons_10y	PGT135
AE_unmodified.kic_loops.086.depth_asa.PGT135	8.700833333333334	cons_10y	PGT135
AE_unmodified.kic_loops.369.depth_asa.PGT135	8.176666666666668	cons_10y	PGT135
AE_unmodified.kic_loops.352.depth_asa.PGT135	7.089166666666666	cons_10y	PGT135
AE_unmodified.kic_loops.211.depth_asa.PGT135	7.634583333333334	cons_10y	PGT135
AE_unmodified.kic_loops.047.depth_asa.PGT135	8.766666666666666	cons_10y	PGT135
AE_unmodified.kic_loops.039.depth_asa.PGT135	7.757083333333334	cons_10y	PGT135
AE_unmodified.kic_loops.272.depth_asa.PGT135	9.217500000000001	cons_10y	PGT135
AE_unmodified.kic_loops.198.depth_asa.PGT135	7.923333333333333	cons_10y	PGT135
AE_unmodified.kic_loops.031.depth_asa.PGT135	7.550000000000001	cons_10y	PGT135
AE_unmodified.kic_loops.260.depth_asa.PGT135	7.299166666666667	cons_10y	PGT135
AE_unmodified.kic_loops.297.depth_asa.PGT135	7.6745833333333335	cons_10y	PGT135
AE_unmodified.kic_loops.341.depth_asa.PGT135	6.9816666666666665	cons_10y	PGT135
AE_unmodified.kic_loops.407.depth_asa.PGT135	7.679166666666667	cons_10y	PGT135
AE_unmodified.kic_loops.199.depth_asa.PGT135	8.401666666666666	cons_10y	PGT135
AE_unmodified.kic_loops.411.depth_asa.PGT135	7.498333333333334	cons_10y	PGT135
AE_unmodified.kic_loops.429.depth_asa.PGT135	7.87125	cons_10y	PGT135
AE_unmodified.kic_loops.451.depth_asa.PGT135	8.511249999999999	cons_10y	PGT135
AE_unmodified.kic_loops.419.depth_asa.PGT135	8.105	cons_10y	PGT135
AE_unmodified.kic_loops.120.depth_asa.PGT135	7.39125	cons_10y	PGT135
AE_unmodified.kic_loops.288.depth_asa.PGT135	8.61625	cons_10y	PGT135
AE_unmodified.kic_loops.458.depth_asa.PGT135	7.3325000000000005	cons_10y	PGT135
AE_unmodified.kic_loops.477.depth_asa.PGT135	7.01875	cons_10y	PGT135
AE_unmodified.kic_loops.489.depth_asa.PGT135	7.469583333333333	cons_10y	PGT135
AE_unmodified.kic_loops.011.depth_asa.PGT135	7.209583333333332	cons_10y	PGT135
AE_unmodified.kic_loops.404.depth_asa.PGT135	7.471666666666667	cons_10y	PGT135
AE_redesigned.2.kic_loops.334.depth_asa.PGT135	6.538333333333334	HV_redesgin	PGT135
AE_redesigned.2.kic_loops.439.depth_asa.PGT135	6.4695833333333335	HV_redesgin	PGT135
AE_redesigned.2.kic_loops.041.depth_asa.PGT135	6.48125	HV_redesgin	PGT135
AE_redesigned.2.kic_loops.327.depth_asa.PGT135	6.4120833333333325	HV_redesgin	PGT135
AE_redesigned.2.kic_loops.448.depth_asa.PGT135	6.4575	HV_redesgin	PGT135
AE_redesigned.2.kic_loops.145.depth_asa.PGT135	6.8125	HV_redesgin	PGT135
AE_redesigned.2.kic_loops.401.depth_asa.PGT135	6.550416666666666	HV_redesgin	PGT135
AE_redesigned.2.kic_loops.142.depth_asa.PGT135	7.011666666666667	HV_redesgin	PGT135
AE_redesigned.2.kic_loops.282.depth_asa.PGT135	6.850416666666667	HV_redesgin	PGT135
AE_redesigned.2.kic_loops.247.depth_asa.PGT135	6.640833333333333	HV_redesgin	PGT135
AE_redesigned.2.kic_loops.279.depth_asa.PGT135	6.910416666666666	HV_redesgin	PGT135
AE_redesigned.2.kic_loops.340.depth_asa.PGT135	6.542083333333333	HV_redesgin	PGT135
AE_redesigned.2.kic_loops.162.depth_asa.PGT135	6.501666666666668	HV_redesgin	PGT135
AE_redesigned.2.kic_loops.069.depth_asa.PGT135	6.80125	HV_redesgin	PGT135
AE_redesigned.2.kic_loops.154.depth_asa.PGT135	6.432083333333334	HV_redesgin	PGT135
AE_redesigned.2.kic_loops.382.depth_asa.PGT135	6.727916666666668	HV_redesgin	PGT135
AE_redesigned.2.kic_loops.110.depth_asa.PGT135	6.312083333333334	HV_redesgin	PGT135
AE_redesigned.2.kic_loops.366.depth_asa.PGT135	6.904166666666666	HV_redesgin	PGT135
AE_redesigned.2.kic_loops.172.depth_asa.PGT135	6.696666666666666	HV_redesgin	PGT135
AE_redesigned.2.kic_loops.009.depth_asa.PGT135	6.255833333333334	HV_redesgin	PGT135
AE_redesigned.2.kic_loops.229.depth_asa.PGT135	6.83625	HV_redesgin	PGT135
AE_redesigned.2.kic_loops.164.depth_asa.PGT135	6.919999999999999	HV_redesgin	PGT135
AE_redesigned.2.kic_loops.220.depth_asa.PGT135	6.646249999999999	HV_redesgin	PGT135
AE_redesigned.2.kic_loops.173.depth_asa.PGT135	6.557083333333334	HV_redesgin	PGT135
AE_redesigned.2.kic_loops.207.depth_asa.PGT135	6.599999999999999	HV_redesgin	PGT135
AE_redesigned.2.kic_loops.105.depth_asa.PGT135	6.715833333333333	HV_redesgin	PGT135
AE_redesigned.2.kic_loops.341.depth_asa.PGT135	6.382083333333334	HV_redesgin	PGT135
AE_redesigned.2.kic_loops.473.depth_asa.PGT135	6.536666666666666	HV_redesgin	PGT135
AE_redesigned.2.kic_loops.211.depth_asa.PGT135	6.317083333333334	HV_redesgin	PGT135
AE_redesigned.2.kic_loops.293.depth_asa.PGT135	6.647083333333334	HV_redesgin	PGT135
AE_redesigned.2.kic_loops.353.depth_asa.PGT135	6.568333333333334	HV_redesgin	PGT135
AE_redesigned.2.kic_loops.464.depth_asa.PGT135	6.84125	HV_redesgin	PGT135
AE_redesigned.2.kic_loops.442.depth_asa.PGT135	6.914166666666667	HV_redesgin	PGT135
AE_redesigned.2.kic_loops.095.depth_asa.PGT135	7.0754166666666665	HV_redesgin	PGT135
AE_redesigned.2.kic_loops.444.depth_asa.PGT135	6.81	HV_redesgin	PGT135
AE_redesigned.2.kic_loops.082.depth_asa.PGT135	6.770416666666667	HV_redesgin	PGT135
AE_redesigned.2.kic_loops.303.depth_asa.PGT135	6.928750000000001	HV_redesgin	PGT135
AE_redesigned.2.kic_loops.488.depth_asa.PGT135	6.295833333333333	HV_redesgin	PGT135
AE_redesigned.2.kic_loops.457.depth_asa.PGT135	6.586666666666666	HV_redesgin	PGT135
AE_redesigned.2.kic_loops.360.depth_asa.PGT135	6.669583333333333	HV_redesgin	PGT135
AE_redesigned.2.kic_loops.235.depth_asa.PGT135	6.70625	HV_redesgin	PGT135
AE_redesigned.2.kic_loops.176.depth_asa.PGT135	6.504166666666666	HV_redesgin	PGT135
AE_redesigned.2.kic_loops.313.depth_asa.PGT135	6.499583333333333	HV_redesgin	PGT135
AE_redesigned.2.kic_loops.307.depth_asa.PGT135	6.633333333333333	HV_redesgin	PGT135
AE_redesigned.2.kic_loops.014.depth_asa.PGT135	6.652916666666667	HV_redesgin	PGT135
AE_redesigned.2.kic_loops.272.depth_asa.PGT135	6.791666666666667	HV_redesgin	PGT135
AE_redesigned.2.kic_loops.006.depth_asa.PGT135	6.765000000000001	HV_redesgin	PGT135
AE_redesigned.2.kic_loops.165.depth_asa.PGT135	6.672916666666667	HV_redesgin	PGT135
AE_redesigned.2.kic_loops.333.depth_asa.PGT135	6.760416666666667	HV_redesgin	PGT135
AE_redesigned.2.kic_loops.273.depth_asa.PGT135	6.484583333333333	HV_redesgin	PGT135
AE_redesigned.2.kic_loops.021.depth_asa.PGT135	6.764166666666665	HV_redesgin	PGT135
AE_redesigned.2.kic_loops.057.depth_asa.PGT135	6.6049999999999995	HV_redesgin	PGT135
AE_redesigned.2.kic_loops.355.depth_asa.PGT135	6.59125	HV_redesgin	PGT135
AE_redesigned.2.kic_loops.480.depth_asa.PGT135	6.46375	HV_redesgin	PGT135
AE_redesigned.2.kic_loops.482.depth_asa.PGT135	6.515833333333333	HV_redesgin	PGT135
AE_redesigned.2.kic_loops.224.depth_asa.PGT135	6.538333333333334	HV_redesgin	PGT135
AE_redesigned.2.kic_loops.076.depth_asa.PGT135	6.769166666666666	HV_redesgin	PGT135
AE_redesigned.2.kic_loops.184.depth_asa.PGT135	6.516666666666667	HV_redesgin	PGT135
AE_redesigned.2.kic_loops.275.depth_asa.PGT135	6.709166666666666	HV_redesgin	PGT135
AE_redesigned.2.kic_loops.421.depth_asa.PGT135	6.967083333333332	HV_redesgin	PGT135
AE_redesigned.2.kic_loops.287.depth_asa.PGT135	6.464166666666666	HV_redesgin	PGT135
AE_redesigned.2.kic_loops.354.depth_asa.PGT135	6.766666666666666	HV_redesgin	PGT135
AE_redesigned.2.kic_loops.177.depth_asa.PGT135	6.396250000000001	HV_redesgin	PGT135
AE_redesigned.2.kic_loops.203.depth_asa.PGT135	6.9925	HV_redesgin	PGT135
AE_redesigned.2.kic_loops.297.depth_asa.PGT135	6.607083333333333	HV_redesgin	PGT135
AE_redesigned.2.kic_loops.070.depth_asa.PGT135	6.8875	HV_redesgin	PGT135
AE_redesigned.2.kic_loops.238.depth_asa.PGT135	6.432916666666666	HV_redesgin	PGT135
AE_redesigned.2.kic_loops.320.depth_asa.PGT135	6.759999999999999	HV_redesgin	PGT135
AE_redesigned.2.kic_loops.047.depth_asa.PGT135	6.458333333333333	HV_redesgin	PGT135
AE_redesigned.2.kic_loops.308.depth_asa.PGT135	6.372916666666666	HV_redesgin	PGT135
AE_redesigned.2.kic_loops.151.depth_asa.PGT135	6.350833333333334	HV_redesgin	PGT135
AE_redesigned.2.kic_loops.463.depth_asa.PGT135	6.651666666666666	HV_redesgin	PGT135
AE_redesigned.2.kic_loops.004.depth_asa.PGT135	6.367083333333333	HV_redesgin	PGT135
AE_redesigned.2.kic_loops.289.depth_asa.PGT135	6.364583333333333	HV_redesgin	PGT135
AE_redesigned.2.kic_loops.298.depth_asa.PGT135	6.603333333333334	HV_redesgin	PGT135
AE_redesigned.2.kic_loops.433.depth_asa.PGT135	6.8475	HV_redesgin	PGT135
AE_redesigned.2.kic_loops.089.depth_asa.PGT135	6.222499999999999	HV_redesgin	PGT135
AE_redesigned.2.kic_loops.466.depth_asa.PGT135	6.744583333333334	HV_redesgin	PGT135
AE_redesigned.2.kic_loops.116.depth_asa.PGT135	6.209583333333334	HV_redesgin	PGT135
AE_redesigned.2.kic_loops.291.depth_asa.PGT135	6.534166666666667	HV_redesgin	PGT135
AE_redesigned.2.kic_loops.343.depth_asa.PGT135	6.7370833333333335	HV_redesgin	PGT135
AE_redesigned.2.kic_loops.304.depth_asa.PGT135	6.427499999999999	HV_redesgin	PGT135
AE_redesigned.2.kic_loops.267.depth_asa.PGT135	6.59375	HV_redesgin	PGT135
AE_redesigned.2.kic_loops.383.depth_asa.PGT135	6.502916666666667	HV_redesgin	PGT135
AE_redesigned.2.kic_loops.451.depth_asa.PGT135	6.483333333333333	HV_redesgin	PGT135
AE_redesigned.2.kic_loops.092.depth_asa.PGT135	6.554166666666667	HV_redesgin	PGT135
AE_redesigned.2.kic_loops.462.depth_asa.PGT135	6.687916666666666	HV_redesgin	PGT135
AE_redesigned.2.kic_loops.472.depth_asa.PGT135	6.675	HV_redesgin	PGT135
AE_redesigned.2.kic_loops.137.depth_asa.PGT135	6.745416666666666	HV_redesgin	PGT135
AE_redesigned.2.kic_loops.369.depth_asa.PGT135	6.985833333333333	HV_redesgin	PGT135
AE_redesigned.2.kic_loops.495.depth_asa.PGT135	6.3933333333333335	HV_redesgin	PGT135
AE_redesigned.2.kic_loops.016.depth_asa.PGT135	6.460416666666667	HV_redesgin	PGT135
AE_redesigned.2.kic_loops.486.depth_asa.PGT135	6.647083333333334	HV_redesgin	PGT135
AE_redesigned.2.kic_loops.430.depth_asa.PGT135	6.6925	HV_redesgin	PGT135
AE_redesigned.2.kic_loops.003.depth_asa.PGT135	7.048333333333333	HV_redesgin	PGT135
AE_redesigned.2.kic_loops.450.depth_asa.PGT135	6.854583333333333	HV_redesgin	PGT135
AE_redesigned.2.kic_loops.160.depth_asa.PGT135	6.832916666666667	HV_redesgin	PGT135
AE_redesigned.2.kic_loops.471.depth_asa.PGT135	6.490833333333334	HV_redesgin	PGT135
AE_redesigned.2.kic_loops.351.depth_asa.PGT135	6.581666666666667	HV_redesgin	PGT135
AE_redesigned.2.kic_loops.034.depth_asa.PGT135	6.385000000000001	HV_redesgin	PGT135
AE_unmodified.kic_loops.153.depth_asa.VRC01	5.396571428571429	cons_10y	VRC01
AE_unmodified.kic_loops.292.depth_asa.VRC01	5.526	cons_10y	VRC01
AE_unmodified.kic_loops.427.depth_asa.VRC01	5.3357142857142845	cons_10y	VRC01
AE_unmodified.kic_loops.154.depth_asa.VRC01	6.033714285714286	cons_10y	VRC01
AE_unmodified.kic_loops.394.depth_asa.VRC01	5.441142857142856	cons_10y	VRC01
AE_unmodified.kic_loops.281.depth_asa.VRC01	5.653714285714286	cons_10y	VRC01
AE_unmodified.kic_loops.081.depth_asa.VRC01	5.746285714285715	cons_10y	VRC01
AE_unmodified.kic_loops.249.depth_asa.VRC01	5.468571428571429	cons_10y	VRC01
AE_unmodified.kic_loops.197.depth_asa.VRC01	5.513428571428571	cons_10y	VRC01
AE_unmodified.kic_loops.231.depth_asa.VRC01	5.910285714285714	cons_10y	VRC01
AE_unmodified.kic_loops.090.depth_asa.VRC01	5.855999999999999	cons_10y	VRC01
AE_unmodified.kic_loops.298.depth_asa.VRC01	5.876571428571428	cons_10y	VRC01
AE_unmodified.kic_loops.191.depth_asa.VRC01	5.374	cons_10y	VRC01
AE_unmodified.kic_loops.282.depth_asa.VRC01	5.737428571428571	cons_10y	VRC01
AE_unmodified.kic_loops.111.depth_asa.VRC01	5.498285714285714	cons_10y	VRC01
AE_unmodified.kic_loops.202.depth_asa.VRC01	5.461714285714286	cons_10y	VRC01
AE_unmodified.kic_loops.406.depth_asa.VRC01	5.408571428571428	cons_10y	VRC01
AE_unmodified.kic_loops.492.depth_asa.VRC01	5.467428571428571	cons_10y	VRC01
AE_unmodified.kic_loops.099.depth_asa.VRC01	5.574571428571428	cons_10y	VRC01
AE_unmodified.kic_loops.346.depth_asa.VRC01	5.882285714285715	cons_10y	VRC01
AE_unmodified.kic_loops.432.depth_asa.VRC01	5.371428571428571	cons_10y	VRC01
AE_unmodified.kic_loops.025.depth_asa.VRC01	5.607714285714286	cons_10y	VRC01
AE_unmodified.kic_loops.247.depth_asa.VRC01	5.542285714285714	cons_10y	VRC01
AE_unmodified.kic_loops.248.depth_asa.VRC01	5.328857142857143	cons_10y	VRC01
AE_unmodified.kic_loops.013.depth_asa.VRC01	5.871714285714286	cons_10y	VRC01
AE_unmodified.kic_loops.307.depth_asa.VRC01	6.084857142857142	cons_10y	VRC01
AE_unmodified.kic_loops.416.depth_asa.VRC01	5.746285714285714	cons_10y	VRC01
AE_unmodified.kic_loops.463.depth_asa.VRC01	5.917428571428571	cons_10y	VRC01
AE_unmodified.kic_loops.462.depth_asa.VRC01	5.826285714285714	cons_10y	VRC01
AE_unmodified.kic_loops.499.depth_asa.VRC01	5.384571428571429	cons_10y	VRC01
AE_unmodified.kic_loops.295.depth_asa.VRC01	5.913714285714286	cons_10y	VRC01
AE_unmodified.kic_loops.043.depth_asa.VRC01	5.509142857142857	cons_10y	VRC01
AE_unmodified.kic_loops.296.depth_asa.VRC01	5.505999999999999	cons_10y	VRC01
AE_unmodified.kic_loops.150.depth_asa.VRC01	5.764	cons_10y	VRC01
AE_unmodified.kic_loops.405.depth_asa.VRC01	5.688571428571429	cons_10y	VRC01
AE_unmodified.kic_loops.051.depth_asa.VRC01	5.497999999999999	cons_10y	VRC01
AE_unmodified.kic_loops.336.depth_asa.VRC01	5.596857142857143	cons_10y	VRC01
AE_unmodified.kic_loops.056.depth_asa.VRC01	5.396571428571428	cons_10y	VRC01
AE_unmodified.kic_loops.006.depth_asa.VRC01	5.639428571428572	cons_10y	VRC01
AE_unmodified.kic_loops.069.depth_asa.VRC01	5.6811428571428575	cons_10y	VRC01
AE_unmodified.kic_loops.391.depth_asa.VRC01	5.382571428571429	cons_10y	VRC01
AE_unmodified.kic_loops.474.depth_asa.VRC01	5.487428571428571	cons_10y	VRC01
AE_unmodified.kic_loops.040.depth_asa.VRC01	5.728285714285714	cons_10y	VRC01
AE_unmodified.kic_loops.066.depth_asa.VRC01	6.0122857142857145	cons_10y	VRC01
AE_unmodified.kic_loops.496.depth_asa.VRC01	5.724285714285714	cons_10y	VRC01
AE_unmodified.kic_loops.057.depth_asa.VRC01	5.7219999999999995	cons_10y	VRC01
AE_unmodified.kic_loops.257.depth_asa.VRC01	5.600571428571428	cons_10y	VRC01
AE_unmodified.kic_loops.449.depth_asa.VRC01	5.731428571428571	cons_10y	VRC01
AE_unmodified.kic_loops.374.depth_asa.VRC01	5.577142857142857	cons_10y	VRC01
AE_unmodified.kic_loops.250.depth_asa.VRC01	5.409142857142856	cons_10y	VRC01
AE_unmodified.kic_loops.155.depth_asa.VRC01	5.8991428571428575	cons_10y	VRC01
AE_unmodified.kic_loops.465.depth_asa.VRC01	5.572857142857142	cons_10y	VRC01
AE_unmodified.kic_loops.237.depth_asa.VRC01	5.563142857142857	cons_10y	VRC01
AE_unmodified.kic_loops.148.depth_asa.VRC01	5.484	cons_10y	VRC01
AE_unmodified.kic_loops.460.depth_asa.VRC01	5.580571428571428	cons_10y	VRC01
AE_unmodified.kic_loops.415.depth_asa.VRC01	5.511428571428571	cons_10y	VRC01
AE_unmodified.kic_loops.493.depth_asa.VRC01	5.364285714285714	cons_10y	VRC01
AE_unmodified.kic_loops.269.depth_asa.VRC01	5.676	cons_10y	VRC01
AE_unmodified.kic_loops.160.depth_asa.VRC01	5.379142857142857	cons_10y	VRC01
AE_unmodified.kic_loops.062.depth_asa.VRC01	5.992	cons_10y	VRC01
AE_unmodified.kic_loops.133.depth_asa.VRC01	5.733714285714285	cons_10y	VRC01
AE_unmodified.kic_loops.321.depth_asa.VRC01	5.7131428571428575	cons_10y	VRC01
AE_unmodified.kic_loops.106.depth_asa.VRC01	5.445428571428572	cons_10y	VRC01
AE_unmodified.kic_loops.213.depth_asa.VRC01	5.605714285714285	cons_10y	VRC01
AE_unmodified.kic_loops.014.depth_asa.VRC01	6.187142857142857	cons_10y	VRC01
AE_unmodified.kic_loops.491.depth_asa.VRC01	6.0362857142857145	cons_10y	VRC01
AE_unmodified.kic_loops.216.depth_asa.VRC01	5.5051428571428564	cons_10y	VRC01
AE_unmodified.kic_loops.208.depth_asa.VRC01	5.269428571428572	cons_10y	VRC01
AE_unmodified.kic_loops.102.depth_asa.VRC01	5.290000000000001	cons_10y	VRC01
AE_unmodified.kic_loops.046.depth_asa.VRC01	5.363142857142857	cons_10y	VRC01
AE_unmodified.kic_loops.488.depth_asa.VRC01	5.620857142857143	cons_10y	VRC01
AE_unmodified.kic_loops.209.depth_asa.VRC01	5.491142857142857	cons_10y	VRC01
AE_unmodified.kic_loops.217.depth_asa.VRC01	5.737714285714285	cons_10y	VRC01
AE_unmodified.kic_loops.478.depth_asa.VRC01	5.8342857142857145	cons_10y	VRC01
AE_unmodified.kic_loops.373.depth_asa.VRC01	5.3271428571428565	cons_10y	VRC01
AE_unmodified.kic_loops.086.depth_asa.VRC01	5.7545714285714284	cons_10y	VRC01
AE_unmodified.kic_loops.369.depth_asa.VRC01	5.474857142857143	cons_10y	VRC01
AE_unmodified.kic_loops.352.depth_asa.VRC01	5.453428571428572	cons_10y	VRC01
AE_unmodified.kic_loops.211.depth_asa.VRC01	5.433428571428572	cons_10y	VRC01
AE_unmodified.kic_loops.047.depth_asa.VRC01	5.701142857142857	cons_10y	VRC01
AE_unmodified.kic_loops.039.depth_asa.VRC01	5.588857142857142	cons_10y	VRC01
AE_unmodified.kic_loops.272.depth_asa.VRC01	5.725428571428571	cons_10y	VRC01
AE_unmodified.kic_loops.198.depth_asa.VRC01	5.7625714285714285	cons_10y	VRC01
AE_unmodified.kic_loops.031.depth_asa.VRC01	5.422000000000001	cons_10y	VRC01
AE_unmodified.kic_loops.260.depth_asa.VRC01	5.8025714285714285	cons_10y	VRC01
AE_unmodified.kic_loops.297.depth_asa.VRC01	5.518857142857143	cons_10y	VRC01
AE_unmodified.kic_loops.341.depth_asa.VRC01	5.450571428571429	cons_10y	VRC01
AE_unmodified.kic_loops.407.depth_asa.VRC01	5.582571428571429	cons_10y	VRC01
AE_unmodified.kic_loops.199.depth_asa.VRC01	5.779999999999999	cons_10y	VRC01
AE_unmodified.kic_loops.411.depth_asa.VRC01	5.431714285714286	cons_10y	VRC01
AE_unmodified.kic_loops.429.depth_asa.VRC01	5.555714285714286	cons_10y	VRC01
AE_unmodified.kic_loops.451.depth_asa.VRC01	5.9391428571428575	cons_10y	VRC01
AE_unmodified.kic_loops.419.depth_asa.VRC01	5.538285714285714	cons_10y	VRC01
AE_unmodified.kic_loops.120.depth_asa.VRC01	5.469714285714286	cons_10y	VRC01
AE_unmodified.kic_loops.288.depth_asa.VRC01	5.912285714285714	cons_10y	VRC01
AE_unmodified.kic_loops.458.depth_asa.VRC01	5.704571428571429	cons_10y	VRC01
AE_unmodified.kic_loops.477.depth_asa.VRC01	5.387714285714286	cons_10y	VRC01
AE_unmodified.kic_loops.489.depth_asa.VRC01	5.5451428571428565	cons_10y	VRC01
AE_unmodified.kic_loops.011.depth_asa.VRC01	5.451142857142857	cons_10y	VRC01
AE_unmodified.kic_loops.404.depth_asa.VRC01	5.531142857142856	cons_10y	VRC01
AE_redesigned.2.kic_loops.334.depth_asa.VRC01	5.247999999999998	HV_redesgin	VRC01
AE_redesigned.2.kic_loops.439.depth_asa.VRC01	5.227142857142857	HV_redesgin	VRC01
AE_redesigned.2.kic_loops.041.depth_asa.VRC01	5.283714285714285	HV_redesgin	VRC01
AE_redesigned.2.kic_loops.327.depth_asa.VRC01	5.2128571428571435	HV_redesgin	VRC01
AE_redesigned.2.kic_loops.448.depth_asa.VRC01	5.34542857142857	HV_redesgin	VRC01
AE_redesigned.2.kic_loops.145.depth_asa.VRC01	5.214285714285714	HV_redesgin	VRC01
AE_redesigned.2.kic_loops.401.depth_asa.VRC01	5.220571428571429	HV_redesgin	VRC01
AE_redesigned.2.kic_loops.142.depth_asa.VRC01	5.246857142857143	HV_redesgin	VRC01
AE_redesigned.2.kic_loops.282.depth_asa.VRC01	5.264857142857142	HV_redesgin	VRC01
AE_redesigned.2.kic_loops.247.depth_asa.VRC01	5.26	HV_redesgin	VRC01
AE_redesigned.2.kic_loops.279.depth_asa.VRC01	5.274571428571429	HV_redesgin	VRC01
AE_redesigned.2.kic_loops.340.depth_asa.VRC01	5.351428571428571	HV_redesgin	VRC01
AE_redesigned.2.kic_loops.162.depth_asa.VRC01	5.389142857142858	HV_redesgin	VRC01
AE_redesigned.2.kic_loops.069.depth_asa.VRC01	5.260571428571429	HV_redesgin	VRC01
AE_redesigned.2.kic_loops.154.depth_asa.VRC01	5.561999999999999	HV_redesgin	VRC01
AE_redesigned.2.kic_loops.382.depth_asa.VRC01	5.1574285714285715	HV_redesgin	VRC01
AE_redesigned.2.kic_loops.110.depth_asa.VRC01	5.3202857142857125	HV_redesgin	VRC01
AE_redesigned.2.kic_loops.366.depth_asa.VRC01	5.418857142857143	HV_redesgin	VRC01
AE_redesigned.2.kic_loops.172.depth_asa.VRC01	5.225999999999999	HV_redesgin	VRC01
AE_redesigned.2.kic_loops.009.depth_asa.VRC01	5.199142857142858	HV_redesgin	VRC01
AE_redesigned.2.kic_loops.229.depth_asa.VRC01	5.243714285714286	HV_redesgin	VRC01
AE_redesigned.2.kic_loops.164.depth_asa.VRC01	5.257714285714285	HV_redesgin	VRC01
AE_redesigned.2.kic_loops.220.depth_asa.VRC01	5.267714285714286	HV_redesgin	VRC01
AE_redesigned.2.kic_loops.173.depth_asa.VRC01	5.281142857142857	HV_redesgin	VRC01
AE_redesigned.2.kic_loops.207.depth_asa.VRC01	5.232571428571428	HV_redesgin	VRC01
AE_redesigned.2.kic_loops.105.depth_asa.VRC01	5.501428571428571	HV_redesgin	VRC01
AE_redesigned.2.kic_loops.341.depth_asa.VRC01	5.249142857142858	HV_redesgin	VRC01
AE_redesigned.2.kic_loops.473.depth_asa.VRC01	5.341428571428572	HV_redesgin	VRC01
AE_redesigned.2.kic_loops.211.depth_asa.VRC01	5.247999999999999	HV_redesgin	VRC01
AE_redesigned.2.kic_loops.293.depth_asa.VRC01	5.235714285714286	HV_redesgin	VRC01
AE_redesigned.2.kic_loops.353.depth_asa.VRC01	5.369714285714286	HV_redesgin	VRC01
AE_redesigned.2.kic_loops.464.depth_asa.VRC01	5.1971428571428575	HV_redesgin	VRC01
AE_redesigned.2.kic_loops.442.depth_asa.VRC01	5.183142857142857	HV_redesgin	VRC01
AE_redesigned.2.kic_loops.095.depth_asa.VRC01	5.308571428571429	HV_redesgin	VRC01
AE_redesigned.2.kic_loops.444.depth_asa.VRC01	5.689714285714286	HV_redesgin	VRC01
AE_redesigned.2.kic_loops.082.depth_asa.VRC01	5.225714285714286	HV_redesgin	VRC01
AE_redesigned.2.kic_loops.303.depth_asa.VRC01	5.260285714285714	HV_redesgin	VRC01
AE_redesigned.2.kic_loops.488.depth_asa.VRC01	5.383142857142857	HV_redesgin	VRC01
AE_redesigned.2.kic_loops.457.depth_asa.VRC01	5.427714285714286	HV_redesgin	VRC01
AE_redesigned.2.kic_loops.360.depth_asa.VRC01	5.423714285714286	HV_redesgin	VRC01
AE_redesigned.2.kic_loops.235.depth_asa.VRC01	5.444285714285714	HV_redesgin	VRC01
AE_redesigned.2.kic_loops.176.depth_asa.VRC01	5.2459999999999996	HV_redesgin	VRC01
AE_redesigned.2.kic_loops.313.depth_asa.VRC01	5.155714285714286	HV_redesgin	VRC01
AE_redesigned.2.kic_loops.307.depth_asa.VRC01	5.6168571428571425	HV_redesgin	VRC01
AE_redesigned.2.kic_loops.014.depth_asa.VRC01	5.2205714285714295	HV_redesgin	VRC01
AE_redesigned.2.kic_loops.272.depth_asa.VRC01	5.507142857142856	HV_redesgin	VRC01
AE_redesigned.2.kic_loops.006.depth_asa.VRC01	5.257142857142857	HV_redesgin	VRC01
AE_redesigned.2.kic_loops.165.depth_asa.VRC01	5.190857142857143	HV_redesgin	VRC01
AE_redesigned.2.kic_loops.333.depth_asa.VRC01	5.334	HV_redesgin	VRC01
AE_redesigned.2.kic_loops.273.depth_asa.VRC01	5.360285714285713	HV_redesgin	VRC01
AE_redesigned.2.kic_loops.021.depth_asa.VRC01	5.218571428571428	HV_redesgin	VRC01
AE_redesigned.2.kic_loops.057.depth_asa.VRC01	5.388285714285714	HV_redesgin	VRC01
AE_redesigned.2.kic_loops.355.depth_asa.VRC01	5.252571428571429	HV_redesgin	VRC01
AE_redesigned.2.kic_loops.480.depth_asa.VRC01	5.3268571428571425	HV_redesgin	VRC01
AE_redesigned.2.kic_loops.482.depth_asa.VRC01	5.222	HV_redesgin	VRC01
AE_redesigned.2.kic_loops.224.depth_asa.VRC01	5.247714285714286	HV_redesgin	VRC01
AE_redesigned.2.kic_loops.076.depth_asa.VRC01	5.288857142857143	HV_redesgin	VRC01
AE_redesigned.2.kic_loops.184.depth_asa.VRC01	5.224285714285714	HV_redesgin	VRC01
AE_redesigned.2.kic_loops.275.depth_asa.VRC01	5.316857142857142	HV_redesgin	VRC01
AE_redesigned.2.kic_loops.421.depth_asa.VRC01	5.264285714285715	HV_redesgin	VRC01
AE_redesigned.2.kic_loops.287.depth_asa.VRC01	5.542000000000001	HV_redesgin	VRC01
AE_redesigned.2.kic_loops.354.depth_asa.VRC01	5.339428571428571	HV_redesgin	VRC01
AE_redesigned.2.kic_loops.177.depth_asa.VRC01	5.740571428571429	HV_redesgin	VRC01
AE_redesigned.2.kic_loops.203.depth_asa.VRC01	5.493714285714285	HV_redesgin	VRC01
AE_redesigned.2.kic_loops.297.depth_asa.VRC01	5.438571428571429	HV_redesgin	VRC01
AE_redesigned.2.kic_loops.070.depth_asa.VRC01	5.183428571428571	HV_redesgin	VRC01
AE_redesigned.2.kic_loops.238.depth_asa.VRC01	5.307142857142857	HV_redesgin	VRC01
AE_redesigned.2.kic_loops.320.depth_asa.VRC01	5.331428571428571	HV_redesgin	VRC01
AE_redesigned.2.kic_loops.047.depth_asa.VRC01	5.344857142857142	HV_redesgin	VRC01
AE_redesigned.2.kic_loops.308.depth_asa.VRC01	5.452857142857143	HV_redesgin	VRC01
AE_redesigned.2.kic_loops.151.depth_asa.VRC01	5.297714285714285	HV_redesgin	VRC01
AE_redesigned.2.kic_loops.463.depth_asa.VRC01	5.1825714285714275	HV_redesgin	VRC01
AE_redesigned.2.kic_loops.004.depth_asa.VRC01	5.402000000000001	HV_redesgin	VRC01
AE_redesigned.2.kic_loops.289.depth_asa.VRC01	5.458857142857144	HV_redesgin	VRC01
AE_redesigned.2.kic_loops.298.depth_asa.VRC01	5.387142857142858	HV_redesgin	VRC01
AE_redesigned.2.kic_loops.433.depth_asa.VRC01	5.2297142857142855	HV_redesgin	VRC01
AE_redesigned.2.kic_loops.089.depth_asa.VRC01	5.393428571428572	HV_redesgin	VRC01
AE_redesigned.2.kic_loops.466.depth_asa.VRC01	5.4951428571428576	HV_redesgin	VRC01
AE_redesigned.2.kic_loops.116.depth_asa.VRC01	5.37	HV_redesgin	VRC01
AE_redesigned.2.kic_loops.291.depth_asa.VRC01	5.373142857142857	HV_redesgin	VRC01
AE_redesigned.2.kic_loops.343.depth_asa.VRC01	5.386285714285714	HV_redesgin	VRC01
AE_redesigned.2.kic_loops.304.depth_asa.VRC01	5.285428571428572	HV_redesgin	VRC01
AE_redesigned.2.kic_loops.267.depth_asa.VRC01	5.436000000000002	HV_redesgin	VRC01
AE_redesigned.2.kic_loops.383.depth_asa.VRC01	5.319428571428571	HV_redesgin	VRC01
AE_redesigned.2.kic_loops.451.depth_asa.VRC01	5.316285714285713	HV_redesgin	VRC01
AE_redesigned.2.kic_loops.092.depth_asa.VRC01	5.515428571428571	HV_redesgin	VRC01
AE_redesigned.2.kic_loops.462.depth_asa.VRC01	5.170857142857142	HV_redesgin	VRC01
AE_redesigned.2.kic_loops.472.depth_asa.VRC01	5.440571428571429	HV_redesgin	VRC01
AE_redesigned.2.kic_loops.137.depth_asa.VRC01	5.558285714285715	HV_redesgin	VRC01
AE_redesigned.2.kic_loops.369.depth_asa.VRC01	5.271142857142857	HV_redesgin	VRC01
AE_redesigned.2.kic_loops.495.depth_asa.VRC01	5.495714285714286	HV_redesgin	VRC01
AE_redesigned.2.kic_loops.016.depth_asa.VRC01	5.339428571428571	HV_redesgin	VRC01
AE_redesigned.2.kic_loops.486.depth_asa.VRC01	5.176	HV_redesgin	VRC01
AE_redesigned.2.kic_loops.430.depth_asa.VRC01	5.240857142857142	HV_redesgin	VRC01
AE_redesigned.2.kic_loops.003.depth_asa.VRC01	5.664857142857143	HV_redesgin	VRC01
AE_redesigned.2.kic_loops.450.depth_asa.VRC01	5.256285714285714	HV_redesgin	VRC01
AE_redesigned.2.kic_loops.160.depth_asa.VRC01	5.2782857142857145	HV_redesgin	VRC01
AE_redesigned.2.kic_loops.471.depth_asa.VRC01	5.398000000000001	HV_redesgin	VRC01
AE_redesigned.2.kic_loops.351.depth_asa.VRC01	5.429714285714286	HV_redesgin	VRC01
AE_redesigned.2.kic_loops.034.depth_asa.VRC01	5.322857142857142	HV_redesgin	VRC01
AE_unmodified.kic_loops.153.depth_asa.3BNC117	5.274705882352941	cons_10y	3BNC117
AE_unmodified.kic_loops.292.depth_asa.3BNC117	5.41235294117647	cons_10y	3BNC117
AE_unmodified.kic_loops.427.depth_asa.3BNC117	5.205882352941177	cons_10y	3BNC117
AE_unmodified.kic_loops.154.depth_asa.3BNC117	5.91794117647059	cons_10y	3BNC117
AE_unmodified.kic_loops.394.depth_asa.3BNC117	5.2976470588235305	cons_10y	3BNC117
AE_unmodified.kic_loops.281.depth_asa.3BNC117	5.535	cons_10y	3BNC117
AE_unmodified.kic_loops.081.depth_asa.3BNC117	5.624117647058823	cons_10y	3BNC117
AE_unmodified.kic_loops.249.depth_asa.3BNC117	5.3438235294117655	cons_10y	3BNC117
AE_unmodified.kic_loops.197.depth_asa.3BNC117	5.3882352941176475	cons_10y	3BNC117
AE_unmodified.kic_loops.231.depth_asa.3BNC117	5.796470588235292	cons_10y	3BNC117
AE_unmodified.kic_loops.090.depth_asa.3BNC117	5.719411764705883	cons_10y	3BNC117
AE_unmodified.kic_loops.298.depth_asa.3BNC117	5.757941176470587	cons_10y	3BNC117
AE_unmodified.kic_loops.191.depth_asa.3BNC117	5.2541176470588224	cons_10y	3BNC117
AE_unmodified.kic_loops.282.depth_asa.3BNC117	5.6141176470588245	cons_10y	3BNC117
AE_unmodified.kic_loops.111.depth_asa.3BNC117	5.37764705882353	cons_10y	3BNC117
AE_unmodified.kic_loops.202.depth_asa.3BNC117	5.344411764705883	cons_10y	3BNC117
AE_unmodified.kic_loops.406.depth_asa.3BNC117	5.2891176470588235	cons_10y	3BNC117
AE_unmodified.kic_loops.492.depth_asa.3BNC117	5.336764705882352	cons_10y	3BNC117
AE_unmodified.kic_loops.099.depth_asa.3BNC117	5.449411764705883	cons_10y	3BNC117
AE_unmodified.kic_loops.346.depth_asa.3BNC117	5.7632352941176475	cons_10y	3BNC117
AE_unmodified.kic_loops.432.depth_asa.3BNC117	5.252647058823529	cons_10y	3BNC117
AE_unmodified.kic_loops.025.depth_asa.3BNC117	5.4879411764705885	cons_10y	3BNC117
AE_unmodified.kic_loops.247.depth_asa.3BNC117	5.405588235294118	cons_10y	3BNC117
AE_unmodified.kic_loops.248.depth_asa.3BNC117	5.200588235294119	cons_10y	3BNC117
AE_unmodified.kic_loops.013.depth_asa.3BNC117	5.729117647058823	cons_10y	3BNC117
AE_unmodified.kic_loops.307.depth_asa.3BNC117	5.967941176470589	cons_10y	3BNC117
AE_unmodified.kic_loops.416.depth_asa.3BNC117	5.597058823529412	cons_10y	3BNC117
AE_unmodified.kic_loops.463.depth_asa.3BNC117	5.793235294117648	cons_10y	3BNC117
AE_unmodified.kic_loops.462.depth_asa.3BNC117	5.715588235294118	cons_10y	3BNC117
AE_unmodified.kic_loops.499.depth_asa.3BNC117	5.274117647058824	cons_10y	3BNC117
AE_unmodified.kic_loops.295.depth_asa.3BNC117	5.683529411764705	cons_10y	3BNC117
AE_unmodified.kic_loops.043.depth_asa.3BNC117	5.384705882352941	cons_10y	3BNC117
AE_unmodified.kic_loops.296.depth_asa.3BNC117	5.386176470588234	cons_10y	3BNC117
AE_unmodified.kic_loops.150.depth_asa.3BNC117	5.612058823529411	cons_10y	3BNC117
AE_unmodified.kic_loops.405.depth_asa.3BNC117	5.572647058823529	cons_10y	3BNC117
AE_unmodified.kic_loops.051.depth_asa.3BNC117	5.367058823529413	cons_10y	3BNC117
AE_unmodified.kic_loops.336.depth_asa.3BNC117	5.473235294117646	cons_10y	3BNC117
AE_unmodified.kic_loops.056.depth_asa.3BNC117	5.269705882352942	cons_10y	3BNC117
AE_unmodified.kic_loops.006.depth_asa.3BNC117	5.516764705882352	cons_10y	3BNC117
AE_unmodified.kic_loops.069.depth_asa.3BNC117	5.5588235294117645	cons_10y	3BNC117
AE_unmodified.kic_loops.391.depth_asa.3BNC117	5.2626470588235295	cons_10y	3BNC117
AE_unmodified.kic_loops.474.depth_asa.3BNC117	5.356176470588236	cons_10y	3BNC117
AE_unmodified.kic_loops.040.depth_asa.3BNC117	5.606470588235293	cons_10y	3BNC117
AE_unmodified.kic_loops.066.depth_asa.3BNC117	5.909411764705885	cons_10y	3BNC117
AE_unmodified.kic_loops.496.depth_asa.3BNC117	5.607647058823529	cons_10y	3BNC117
AE_unmodified.kic_loops.057.depth_asa.3BNC117	5.59264705882353	cons_10y	3BNC117
AE_unmodified.kic_loops.257.depth_asa.3BNC117	5.466764705882354	cons_10y	3BNC117
AE_unmodified.kic_loops.449.depth_asa.3BNC117	5.5847058823529405	cons_10y	3BNC117
AE_unmodified.kic_loops.374.depth_asa.3BNC117	5.439705882352943	cons_10y	3BNC117
AE_unmodified.kic_loops.250.depth_asa.3BNC117	5.292941176470587	cons_10y	3BNC117
AE_unmodified.kic_loops.155.depth_asa.3BNC117	5.710588235294118	cons_10y	3BNC117
AE_unmodified.kic_loops.465.depth_asa.3BNC117	5.4461764705882345	cons_10y	3BNC117
AE_unmodified.kic_loops.237.depth_asa.3BNC117	5.436470588235294	cons_10y	3BNC117
AE_unmodified.kic_loops.148.depth_asa.3BNC117	5.358823529411765	cons_10y	3BNC117
AE_unmodified.kic_loops.460.depth_asa.3BNC117	5.44705882352941	cons_10y	3BNC117
AE_unmodified.kic_loops.415.depth_asa.3BNC117	5.37735294117647	cons_10y	3BNC117
AE_unmodified.kic_loops.493.depth_asa.3BNC117	5.234999999999999	cons_10y	3BNC117
AE_unmodified.kic_loops.269.depth_asa.3BNC117	5.558823529411764	cons_10y	3BNC117
AE_unmodified.kic_loops.160.depth_asa.3BNC117	5.255000000000001	cons_10y	3BNC117
AE_unmodified.kic_loops.062.depth_asa.3BNC117	5.872058823529411	cons_10y	3BNC117
AE_unmodified.kic_loops.133.depth_asa.3BNC117	5.579411764705882	cons_10y	3BNC117
AE_unmodified.kic_loops.321.depth_asa.3BNC117	5.585000000000001	cons_10y	3BNC117
AE_unmodified.kic_loops.106.depth_asa.3BNC117	5.291764705882353	cons_10y	3BNC117
AE_unmodified.kic_loops.213.depth_asa.3BNC117	5.482352941176471	cons_10y	3BNC117
AE_unmodified.kic_loops.014.depth_asa.3BNC117	6.078529411764707	cons_10y	3BNC117
AE_unmodified.kic_loops.491.depth_asa.3BNC117	5.926470588235295	cons_10y	3BNC117
AE_unmodified.kic_loops.216.depth_asa.3BNC117	5.383529411764705	cons_10y	3BNC117
AE_unmodified.kic_loops.208.depth_asa.3BNC117	5.128235294117647	cons_10y	3BNC117
AE_unmodified.kic_loops.102.depth_asa.3BNC117	5.1597058823529425	cons_10y	3BNC117
AE_unmodified.kic_loops.046.depth_asa.3BNC117	5.2435294117647056	cons_10y	3BNC117
AE_unmodified.kic_loops.488.depth_asa.3BNC117	5.502058823529413	cons_10y	3BNC117
AE_unmodified.kic_loops.209.depth_asa.3BNC117	5.371470588235295	cons_10y	3BNC117
AE_unmodified.kic_loops.217.depth_asa.3BNC117	5.603529411764706	cons_10y	3BNC117
AE_unmodified.kic_loops.478.depth_asa.3BNC117	5.719411764705883	cons_10y	3BNC117
AE_unmodified.kic_loops.373.depth_asa.3BNC117	5.209117647058825	cons_10y	3BNC117
AE_unmodified.kic_loops.086.depth_asa.3BNC117	5.634411764705884	cons_10y	3BNC117
AE_unmodified.kic_loops.369.depth_asa.3BNC117	5.335	cons_10y	3BNC117
AE_unmodified.kic_loops.352.depth_asa.3BNC117	5.329411764705882	cons_10y	3BNC117
AE_unmodified.kic_loops.211.depth_asa.3BNC117	5.305882352941176	cons_10y	3BNC117
AE_unmodified.kic_loops.047.depth_asa.3BNC117	5.58441176470588	cons_10y	3BNC117
AE_unmodified.kic_loops.039.depth_asa.3BNC117	5.449999999999998	cons_10y	3BNC117
AE_unmodified.kic_loops.272.depth_asa.3BNC117	5.607058823529411	cons_10y	3BNC117
AE_unmodified.kic_loops.198.depth_asa.3BNC117	5.641470588235294	cons_10y	3BNC117
AE_unmodified.kic_loops.031.depth_asa.3BNC117	5.294411764705883	cons_10y	3BNC117
AE_unmodified.kic_loops.260.depth_asa.3BNC117	5.654999999999999	cons_10y	3BNC117
AE_unmodified.kic_loops.297.depth_asa.3BNC117	5.379999999999999	cons_10y	3BNC117
AE_unmodified.kic_loops.341.depth_asa.3BNC117	5.32735294117647	cons_10y	3BNC117
AE_unmodified.kic_loops.407.depth_asa.3BNC117	5.452058823529411	cons_10y	3BNC117
AE_unmodified.kic_loops.199.depth_asa.3BNC117	5.646470588235294	cons_10y	3BNC117
AE_unmodified.kic_loops.411.depth_asa.3BNC117	5.315882352941176	cons_10y	3BNC117
AE_unmodified.kic_loops.429.depth_asa.3BNC117	5.439117647058823	cons_10y	3BNC117
AE_unmodified.kic_loops.451.depth_asa.3BNC117	5.855882352941177	cons_10y	3BNC117
AE_unmodified.kic_loops.419.depth_asa.3BNC117	5.417352941176469	cons_10y	3BNC117
AE_unmodified.kic_loops.120.depth_asa.3BNC117	5.3364705882352945	cons_10y	3BNC117
AE_unmodified.kic_loops.288.depth_asa.3BNC117	5.775294117647058	cons_10y	3BNC117
AE_unmodified.kic_loops.458.depth_asa.3BNC117	5.563235294117646	cons_10y	3BNC117
AE_unmodified.kic_loops.477.depth_asa.3BNC117	5.258529411764705	cons_10y	3BNC117
AE_unmodified.kic_loops.489.depth_asa.3BNC117	5.416470588235294	cons_10y	3BNC117
AE_unmodified.kic_loops.011.depth_asa.3BNC117	5.32470588235294	cons_10y	3BNC117
AE_unmodified.kic_loops.404.depth_asa.3BNC117	5.397058823529412	cons_10y	3BNC117
AE_redesigned.2.kic_loops.334.depth_asa.3BNC117	5.088235294117647	HV_redesgin	3BNC117
AE_redesigned.2.kic_loops.439.depth_asa.3BNC117	5.066764705882352	HV_redesgin	3BNC117
AE_redesigned.2.kic_loops.041.depth_asa.3BNC117	5.138529411764705	HV_redesgin	3BNC117
AE_redesigned.2.kic_loops.327.depth_asa.3BNC117	5.077647058823529	HV_redesgin	3BNC117
AE_redesigned.2.kic_loops.448.depth_asa.3BNC117	5.219705882352942	HV_redesgin	3BNC117
AE_redesigned.2.kic_loops.145.depth_asa.3BNC117	5.072352941176469	HV_redesgin	3BNC117
AE_redesigned.2.kic_loops.401.depth_asa.3BNC117	5.082647058823529	HV_redesgin	3BNC117
AE_redesigned.2.kic_loops.142.depth_asa.3BNC117	5.124411764705881	HV_redesgin	3BNC117
AE_redesigned.2.kic_loops.282.depth_asa.3BNC117	5.123823529411765	HV_redesgin	3BNC117
AE_redesigned.2.kic_loops.247.depth_asa.3BNC117	5.102941176470588	HV_redesgin	3BNC117
AE_redesigned.2.kic_loops.279.depth_asa.3BNC117	5.155882352941177	HV_redesgin	3BNC117
AE_redesigned.2.kic_loops.340.depth_asa.3BNC117	5.19	HV_redesgin	3BNC117
AE_redesigned.2.kic_loops.162.depth_asa.3BNC117	5.240882352941177	HV_redesgin	3BNC117
AE_redesigned.2.kic_loops.069.depth_asa.3BNC117	5.125588235294116	HV_redesgin	3BNC117
AE_redesigned.2.kic_loops.154.depth_asa.3BNC117	5.417352941176469	HV_redesgin	3BNC117
AE_redesigned.2.kic_loops.382.depth_asa.3BNC117	5.018529411764706	HV_redesgin	3BNC117
AE_redesigned.2.kic_loops.110.depth_asa.3BNC117	5.171764705882353	HV_redesgin	3BNC117
AE_redesigned.2.kic_loops.366.depth_asa.3BNC117	5.283823529411765	HV_redesgin	3BNC117
AE_redesigned.2.kic_loops.172.depth_asa.3BNC117	5.0908823529411755	HV_redesgin	3BNC117
AE_redesigned.2.kic_loops.009.depth_asa.3BNC117	5.079411764705883	HV_redesgin	3BNC117
AE_redesigned.2.kic_loops.229.depth_asa.3BNC117	5.110588235294119	HV_redesgin	3BNC117
AE_redesigned.2.kic_loops.164.depth_asa.3BNC117	5.1223529411764686	HV_redesgin	3BNC117
AE_redesigned.2.kic_loops.220.depth_asa.3BNC117	5.122058823529412	HV_redesgin	3BNC117
AE_redesigned.2.kic_loops.173.depth_asa.3BNC117	5.117647058823529	HV_redesgin	3BNC117
AE_redesigned.2.kic_loops.207.depth_asa.3BNC117	5.097647058823529	HV_redesgin	3BNC117
AE_redesigned.2.kic_loops.105.depth_asa.3BNC117	5.363235294117646	HV_redesgin	3BNC117
AE_redesigned.2.kic_loops.341.depth_asa.3BNC117	5.104117647058822	HV_redesgin	3BNC117
AE_redesigned.2.kic_loops.473.depth_asa.3BNC117	5.215294117647059	HV_redesgin	3BNC117
AE_redesigned.2.kic_loops.211.depth_asa.3BNC117	5.124411764705882	HV_redesgin	3BNC117
AE_redesigned.2.kic_loops.293.depth_asa.3BNC117	5.100294117647058	HV_redesgin	3BNC117
AE_redesigned.2.kic_loops.353.depth_asa.3BNC117	5.243823529411766	HV_redesgin	3BNC117
AE_redesigned.2.kic_loops.464.depth_asa.3BNC117	5.071764705882353	HV_redesgin	3BNC117
AE_redesigned.2.kic_loops.442.depth_asa.3BNC117	5.077941176470589	HV_redesgin	3BNC117
AE_redesigned.2.kic_loops.095.depth_asa.3BNC117	5.177352941176471	HV_redesgin	3BNC117
AE_redesigned.2.kic_loops.444.depth_asa.3BNC117	5.534411764705884	HV_redesgin	3BNC117
AE_redesigned.2.kic_loops.082.depth_asa.3BNC117	5.0964705882352925	HV_redesgin	3BNC117
AE_redesigned.2.kic_loops.303.depth_asa.3BNC117	5.1291176470588224	HV_redesgin	3BNC117
AE_redesigned.2.kic_loops.488.depth_asa.3BNC117	5.23470588235294	HV_redesgin	3BNC117
AE_redesigned.2.kic_loops.457.depth_asa.3BNC117	5.281764705882353	HV_redesgin	3BNC117
AE_redesigned.2.kic_loops.360.depth_asa.3BNC117	5.270588235294117	HV_redesgin	3BNC117
AE_redesigned.2.kic_loops.235.depth_asa.3BNC117	5.312352941176471	HV_redesgin	3BNC117
AE_redesigned.2.kic_loops.176.depth_asa.3BNC117	5.111470588235293	HV_redesgin	3BNC117
AE_redesigned.2.kic_loops.313.depth_asa.3BNC117	5.018823529411763	HV_redesgin	3BNC117
AE_redesigned.2.kic_loops.307.depth_asa.3BNC117	5.485882352941175	HV_redesgin	3BNC117
AE_redesigned.2.kic_loops.014.depth_asa.3BNC117	5.087058823529412	HV_redesgin	3BNC117
AE_redesigned.2.kic_loops.272.depth_asa.3BNC117	5.371470588235295	HV_redesgin	3BNC117
AE_redesigned.2.kic_loops.006.depth_asa.3BNC117	5.127941176470587	HV_redesgin	3BNC117
AE_redesigned.2.kic_loops.165.depth_asa.3BNC117	5.051176470588235	HV_redesgin	3BNC117
AE_redesigned.2.kic_loops.333.depth_asa.3BNC117	5.20235294117647	HV_redesgin	3BNC117
AE_redesigned.2.kic_loops.273.depth_asa.3BNC117	5.233529411764705	HV_redesgin	3BNC117
AE_redesigned.2.kic_loops.021.depth_asa.3BNC117	5.098529411764705	HV_redesgin	3BNC117
AE_redesigned.2.kic_loops.057.depth_asa.3BNC117	5.249999999999998	HV_redesgin	3BNC117
AE_redesigned.2.kic_loops.355.depth_asa.3BNC117	5.121764705882351	HV_redesgin	3BNC117
AE_redesigned.2.kic_loops.480.depth_asa.3BNC117	5.192058823529411	HV_redesgin	3BNC117
AE_redesigned.2.kic_loops.482.depth_asa.3BNC117	5.087058823529411	HV_redesgin	3BNC117
AE_redesigned.2.kic_loops.224.depth_asa.3BNC117	5.123823529411762	HV_redesgin	3BNC117
AE_redesigned.2.kic_loops.076.depth_asa.3BNC117	5.152941176470588	HV_redesgin	3BNC117
AE_redesigned.2.kic_loops.184.depth_asa.3BNC117	5.066470588235293	HV_redesgin	3BNC117
AE_redesigned.2.kic_loops.275.depth_asa.3BNC117	5.185588235294118	HV_redesgin	3BNC117
AE_redesigned.2.kic_loops.421.depth_asa.3BNC117	5.119999999999999	HV_redesgin	3BNC117
AE_redesigned.2.kic_loops.287.depth_asa.3BNC117	5.409411764705883	HV_redesgin	3BNC117
AE_redesigned.2.kic_loops.354.depth_asa.3BNC117	5.184705882352941	HV_redesgin	3BNC117
AE_redesigned.2.kic_loops.177.depth_asa.3BNC117	5.592352941176471	HV_redesgin	3BNC117
AE_redesigned.2.kic_loops.203.depth_asa.3BNC117	5.333529411764705	HV_redesgin	3BNC117
AE_redesigned.2.kic_loops.297.depth_asa.3BNC117	5.2879411764705875	HV_redesgin	3BNC117
AE_redesigned.2.kic_loops.070.depth_asa.3BNC117	5.061764705882353	HV_redesgin	3BNC117
AE_redesigned.2.kic_loops.238.depth_asa.3BNC117	5.148823529411764	HV_redesgin	3BNC117
AE_redesigned.2.kic_loops.320.depth_asa.3BNC117	5.173529411764706	HV_redesgin	3BNC117
AE_redesigned.2.kic_loops.047.depth_asa.3BNC117	5.22529411764706	HV_redesgin	3BNC117
AE_redesigned.2.kic_loops.308.depth_asa.3BNC117	5.325588235294116	HV_redesgin	3BNC117
AE_redesigned.2.kic_loops.151.depth_asa.3BNC117	5.114411764705882	HV_redesgin	3BNC117
AE_redesigned.2.kic_loops.463.depth_asa.3BNC117	5.027058823529409	HV_redesgin	3BNC117
AE_redesigned.2.kic_loops.004.depth_asa.3BNC117	5.26764705882353	HV_redesgin	3BNC117
AE_redesigned.2.kic_loops.289.depth_asa.3BNC117	5.332941176470588	HV_redesgin	3BNC117
AE_redesigned.2.kic_loops.298.depth_asa.3BNC117	5.253529411764705	HV_redesgin	3BNC117
AE_redesigned.2.kic_loops.433.depth_asa.3BNC117	5.096176470588236	HV_redesgin	3BNC117
AE_redesigned.2.kic_loops.089.depth_asa.3BNC117	5.264117647058824	HV_redesgin	3BNC117
AE_redesigned.2.kic_loops.466.depth_asa.3BNC117	5.344411764705883	HV_redesgin	3BNC117
AE_redesigned.2.kic_loops.116.depth_asa.3BNC117	5.2435294117647056	HV_redesgin	3BNC117
AE_redesigned.2.kic_loops.291.depth_asa.3BNC117	5.239117647058824	HV_redesgin	3BNC117
AE_redesigned.2.kic_loops.343.depth_asa.3BNC117	5.244411764705882	HV_redesgin	3BNC117
AE_redesigned.2.kic_loops.304.depth_asa.3BNC117	5.157058823529412	HV_redesgin	3BNC117
AE_redesigned.2.kic_loops.267.depth_asa.3BNC117	5.275294117647058	HV_redesgin	3BNC117
AE_redesigned.2.kic_loops.383.depth_asa.3BNC117	5.185294117647058	HV_redesgin	3BNC117
AE_redesigned.2.kic_loops.451.depth_asa.3BNC117	5.195294117647059	HV_redesgin	3BNC117
AE_redesigned.2.kic_loops.092.depth_asa.3BNC117	5.377058823529412	HV_redesgin	3BNC117
AE_redesigned.2.kic_loops.462.depth_asa.3BNC117	5.022647058823529	HV_redesgin	3BNC117
AE_redesigned.2.kic_loops.472.depth_asa.3BNC117	5.305588235294117	HV_redesgin	3BNC117
AE_redesigned.2.kic_loops.137.depth_asa.3BNC117	5.428235294117647	HV_redesgin	3BNC117
AE_redesigned.2.kic_loops.369.depth_asa.3BNC117	5.136470588235293	HV_redesgin	3BNC117
AE_redesigned.2.kic_loops.495.depth_asa.3BNC117	5.364411764705883	HV_redesgin	3BNC117
AE_redesigned.2.kic_loops.016.depth_asa.3BNC117	5.2120588235294125	HV_redesgin	3BNC117
AE_redesigned.2.kic_loops.486.depth_asa.3BNC117	5.034999999999998	HV_redesgin	3BNC117
AE_redesigned.2.kic_loops.430.depth_asa.3BNC117	5.109705882352941	HV_redesgin	3BNC117
AE_redesigned.2.kic_loops.003.depth_asa.3BNC117	5.51235294117647	HV_redesgin	3BNC117
AE_redesigned.2.kic_loops.450.depth_asa.3BNC117	5.127058823529412	HV_redesgin	3BNC117
AE_redesigned.2.kic_loops.160.depth_asa.3BNC117	5.13	HV_redesgin	3BNC117
AE_redesigned.2.kic_loops.471.depth_asa.3BNC117	5.254411764705883	HV_redesgin	3BNC117
AE_redesigned.2.kic_loops.351.depth_asa.3BNC117	5.292647058823529	HV_redesgin	3BNC117
AE_redesigned.2.kic_loops.034.depth_asa.3BNC117	5.192647058823529	HV_redesgin	3BNC117
