# Supplementary material for: Contemporary HIV-1 consensus Env with AI-assisted redesigned hypervariable loops promote antibody binding
Source: Nat Commun. 2024 May 9;15:3924. doi: 10.1038/s41467-024-48139-x (PMC11082178; doi:10.1038/s41467-024-48139-x)
Supplement: Supplementary file 3 — Source Data [file 41467_2024_48139_MOESM3_ESM.zip › SourceData/figs2c.10-1074-IC50.other.V1HV-short-long.csv]

	seqname	subtype	HV	IC50	Length	catagory	X	IC50_out
0	CD.TZ.2006.6811_V7_C18.HM215340	other	V1HV	-2.690454996704564	7	short	-0.17679524456463633	-2.690454996704564
1	A1D.KE..BS208_B1.KX364401	other	V1HV	1.3158150626672247	9	short	-0.21	1.3158150626672247
2	A1.TZ.2005.0330_V4_C3.HM215257	other	V1HV	-1.762833417314527	9	short	-0.21	-1.762833417314527
3	G.ES.2006.X2088_C9.EU885764	other	V1HV	-2.627935329281867	9	short	-0.233986558350303	-2.627935329281867
4	D.UG.2007.191647.JX236670	other	V1HV	-1.6020599913279623	9	short	-0.21	-1.6020599913279623
5	A1.RW.1992.92RW020_2.EU855131	other	V1HV	-2.8206780550862227	9	short	-0.21	-2.8206780550862227
6	CD.TZ..89_F1_2_25.HM215349	other	V1HV	2.0	10	short	-0.21	2.0
7	A1.KE..MI369_A5.DQ187018	other	V1HV	-2.4540005441998214	29	long	0.27142892569994426	-2.4540005441998214
8	D.UG.2007.191727_F6.HM215269	other	V1HV	1.165541076722373	29	long	0.21	1.165541076722373
9	A1.KE..BI369_9A.DQ187019	other	V1HV	-2.465973893943865	29	long	0.21	-2.465973893943865
10	A1.UG.2007.191845_B11.HM215271	other	V1HV	-1.9208187539523751	29	long	0.16482286104104768	-1.9208187539523751
11	02_AG.FR.1991.DJ263_8.EU855130	other	V1HV	-1.9258420803026841	30	long	0.2569762623896962	-1.9258420803026841
12	D.UG.2001.231965_C1.JQ361079	other	V1HV	1.6153849962397884	30	long	0.21	1.6153849962397884
13	A1.TZ.2005.0439_V5_C1.HM215258	other	V1HV	2.0	32	long	0.21	2.0
14	O.FR.2008.RBF189.GU936016	other	V1HV	2.0	32	long	0.14839144615440142	2.0
15	07_BC.CN.2004.CH070_1.EF117255	other	V1HV	-2.0264749947989436	34	long	0.21	-2.0264749947989436
16	D.KE.2001.NKU3006_EC1.JQ715411	other	V1HV	2.0	35	long	0.27160855384559857	2.0
17	N.FR.2011.N1_FR_2011.JN572926	other	V5HV	2.0	5	short	0.6304933022534498	2.0
18	CD.TZ.2005.3326_V4_C3.HM215296	other	V5HV	2.0	5	short	0.6738374248783756	2.0
19	CD.TZ.2004.3337_V2_C6.HM215297	other	V5HV	-1.9547944139649436	6	short	0.79	-1.9547944139649436
20	O.CM.1996.YBF32.AJ236417	other	V5HV	2.0	6	short	0.7283914461544014	2.0
21	A1.TZ.2004.3718_3_11.HM215306	other	V5HV	2.0	6	short	0.79	2.0
22	A1C.TZ.2004.6041_V3_C23.HM215321	other	V5HV	1.8894765058751588	6	short	0.79	1.8894765058751588
23	A1D.KE..MS208_A1.DQ187010	other	V5HV	1.9737340565519164	7	short	0.8418432289576777	1.9737340565519164
24	A1.TZ.2003.3415_V1_C1.HM215299	other	V5HV	2.0	7	short	0.8516085538455986	2.0
25	02_AG.CM.2004.T250_4.EU513189	other	V5HV	-3.0669026386025924	7	short	0.79	-3.0669026386025924
26	07_BC.CN.2007.BJOX002000_03_2.HM215364	other	V5HV	-1.9132487687579434	7	short	0.8494035746024096	-1.9132487687579434
27	G.ES.2008.P1981_C5_3.FJ817369	other	V5HV	-2.5820469468905536	7	short	0.79	-2.5820469468905536
28	D.UG.1992.UG024_2.U43386	other	V5HV	-0.7879989424877101	7	short	0.8388320620126295	-0.7879989424877101
29	A1.TZ.2008.CH0219_E4.HM204621	other	V5HV	2.0	7	short	0.9061625751216245	2.0
30	A1D.KE..BS208_B1.KX364401	other	V5HV	1.3158150626672247	7	short	0.79	1.3158150626672247
31	A1.KE.2000.KER2008_12.AY736809	other	V5HV	-0.8829276634140222	7	short	0.79	-0.8829276634140222
32	N.CM.1995.YBF30.AJ006022	other	V5HV	2.0	7	short	0.9495066977465503	2.0
33	A1.RW.1992.92RW020_2.EU855131	other	V5HV	-2.8206780550862227	7	short	0.79	-2.8206780550862227
34	A1.KE.1995.Q461_E2.AF407156	other	V5HV	2.0	7	short	0.7587132742761437	2.153679653679654
35	A1.TZ.2005.0439_V5_C1.HM215258	other	V5HV	2.0	7	short	0.8212867257238563	2.153679653679654
36	CD.TZ..89_F1_2_25.HM215349	other	V5HV	2.0	7	short	0.6998839427846681	2.153679653679654
37	D.UG.2007.191882.JX236673	other	V5HV	-0.6216020990518624	7	short	0.79	-0.6216020990518624
38	DO.FR.2008.RBF208.GQ351296	other	V5HV	0.456366033129043	12	long	1.21	0.456366033129043
39	08_BC.CN.2007.CNE52.HM215416	other	V5HV	0.244628373684107	13	long	1.21	0.244628373684107
40	07_BC.CN.2004.CH119_10.EF117261	other	V5HV	-1.7788988800384946	13	long	1.234058135790192	-1.7788988800384946
41	A1CD.TZ.2004.3103_V3_C10.HM215288	other	V5HV	-1.6480491674006157	13	long	1.2011472658427007	-1.6480491674006157
42	D.CG.2007.P940_2_C3.HM068555	other	V5HV	-1.337242168318426	16	long	1.21	-1.337242168318426
43	CD.TZ.2004.6480_V4_C25.HM215329	other	V5HV	-2.1672484611048817	17	long	1.21	-2.1672484611048817
44	A1.UG.2007.191845_B11.HM215271	other	V5HV	-1.9208187539523751	17	long	1.21	-1.9208187539523751
45	O.CM.1995.YBF37.AJ133067	other	V5HV	2.0	19	long	1.21	2.0
