# Supplementary material for: Contemporary HIV-1 consensus Env with AI-assisted redesigned hypervariable loops promote antibody binding
Source: Nat Commun. 2024 May 9;15:3924. doi: 10.1038/s41467-024-48139-x (PMC11082178; doi:10.1038/s41467-024-48139-x)
Supplement: Supplementary file 3 — Source Data [file 41467_2024_48139_MOESM3_ESM.zip › SourceData/figs2f.3BNC117-IC50.other.V5HV-short-long.csv]

	seqname	subtype	HV	IC50	Length	catagory	X	IC50_out
0	N.FR.2011.N1_FR_2011.JN572926	other	V5HV	2.0	5	short	-0.3695066977465503	2.0
1	CD.TZ.2005.3326_V4_C3.HM215296	other	V5HV	1.772960940085832	5	short	-0.21	1.772960940085832
2	CD.TZ.2004.3337_V2_C6.HM215297	other	V5HV	-1.9929353436216684	6	short	-0.2557978322743719	-1.9929353436216684
3	O.CM.1996.YBF32.AJ236417	other	V5HV	2.0	6	short	-0.3261625751216244	2.0
4	A1.TZ.2004.3718_3_11.HM215306	other	V5HV	2.0	6	short	-0.27160855384559857	2.0
5	A1C.TZ.2004.6041_V3_C23.HM215321	other	V5HV	-2.079688798470838	6	short	-0.14876372417433972	-2.079688798470838
6	A1D.KE..MS208_A1.DQ187010	other	V5HV	-1.6608666940301209	7	short	-0.21	-1.6608666940301209
7	A1.TZ.2003.3415_V1_C1.HM215299	other	V5HV	-1.0029020759251217	7	short	-0.21	-1.0029020759251217
8	02_AG.CM.2004.T250_4.EU513189	other	V5HV	2.0	7	short	-0.21	2.0
9	07_BC.CN.2007.BJOX002000_03_2.HM215364	other	V5HV	2.0	7	short	-0.1483914461544014	2.0
10	G.ES.2008.P1981_C5_3.FJ817369	other	V5HV	-0.2966312297608845	7	short	-0.21	-0.2966312297608845
11	D.UG.1992.UG024_2.U43386	other	V5HV	-1.23923835647997	7	short	-0.21	-1.23923835647997
12	A1.TZ.2008.CH0219_E4.HM204621	other	V5HV	2.0	7	short	-0.09383742487837562	2.0
13	A1D.KE..BS208_B1.KX364401	other	V5HV	-2.542057578636002	7	short	-0.21	-2.542057578636002
14	A1.KE.2000.KER2008_12.AY736809	other	V5HV	-0.6046386550589226	7	short	-0.21	-0.6046386550589226
15	N.CM.1995.YBF30.AJ006022	other	V5HV	2.0	7	short	-0.050493302253449696	2.0
16	A1.RW.1992.92RW020_2.EU855131	other	V5HV	-1.5979106494279034	7	short	-0.15360413867613784	-1.5979106494279034
17	A1.KE.1995.Q461_E2.AF407156	other	V5HV	-1.2019988651414657	7	short	-0.1501555484603375	-1.2019988651414657
18	A1.TZ.2005.0439_V5_C1.HM215258	other	V5HV	-0.780048914244683	7	short	-0.21	-0.780048914244683
19	CD.TZ..89_F1_2_25.HM215349	other	V5HV	2.0	7	short	-0.24128672572385637	2.153679653679654
20	D.UG.2007.191882.JX236673	other	V5HV	-2.0969100130080562	7	short	-0.21	-2.0969100130080562
21	DO.FR.2008.RBF208.GQ351296	other	V5HV	-0.2006594505464183	12	long	0.21	-0.2006594505464183
22	08_BC.CN.2007.CNE52.HM215416	other	V5HV	-1.599479279121621	13	long	0.21	-1.599479279121621
23	07_BC.CN.2004.CH119_10.EF117261	other	V5HV	0.6752218317851854	13	long	0.21	0.6752218317851854
24	A1CD.TZ.2004.3103_V3_C10.HM215288	other	V5HV	-0.5905233791930292	13	long	0.21	-0.5905233791930292
25	D.CG.2007.P940_2_C3.HM068555	other	V5HV	2.0	16	long	0.21	2.0
26	CD.TZ.2004.6480_V4_C25.HM215329	other	V5HV	-2.0	17	long	0.21	-2.0
27	A1.UG.2007.191845_B11.HM215271	other	V5HV	2.0	17	long	0.14839144615440142	2.0
28	O.CM.1995.YBF37.AJ133067	other	V5HV	2.0	19	long	0.27160855384559857	2.0
29	A1.TZ.2004.3718_3_11.HM215306	other	V2HV	2.0	4	short	0.6304933022534498	2.0
30	CD.TZ.2004.6480_V4_C25.HM215329	other	V2HV	-2.0	4	short	0.79	-2.0
31	D.UG.2007.191727_F6.HM215269	other	V2HV	-1.8239087409443189	4	short	0.79	-1.8239087409443189
32	A1D.KE.1995.Q168_A2.AF407148	other	V2HV	-1.3084853140251318	4	short	0.8735820887802421	-1.3084853140251318
33	O.FR.1990.BCF03.AJ133055	other	V2HV	2.0	5	short	0.6738374248783756	2.0
34	D.UG.2005.190049.JX236668	other	V2HV	-0.585026652029182	5	short	0.8515707474509238	-0.585026652029182
35	02_AG.CM.2004.T250_4.EU513189	other	V2HV	2.0	6	short	0.7283914461544014	2.0
36	D.TZ.2004.6405_V4_C34.HM215327	other	V2HV	-0.7775957089175444	6	short	0.7914642671919514	-0.7775957089175444
37	A1C.TZ.2004.6540_V4_C1.HM215330	other	V2HV	2.0	6	short	0.79	2.0
38	A1C.TZ.2004.6545_V3_C13.HM215331	other	V2HV	2.0	6	short	0.8516085538455986	2.0
39	A1C.TZ.2005.6545_V4_C1.HM215332	other	V2HV	2.0	6	short	0.9061625751216245	2.0
40	CD.TZ.2006.6811_V7_C18.HM215340	other	V2HV	-1.445825923765045	6	short	0.8476431303949356	-1.445825923765045
41	A1.UG.2007.9004SS_A3_4.HM215350	other	V2HV	-1.179063293619281	6	short	0.79	-1.179063293619281
42	CD.TZ.2004.3337_V2_C6.HM215297	other	V2HV	-1.9929353436216684	6	short	0.851546088250994	-1.9929353436216684
43	D.KE.2001.NKU3006_EC1.JQ715411	other	V2HV	-1.0178554546605079	6	short	0.79	-1.0178554546605079
44	A1.KE.2000.KER2018_11.AY736810	other	V2HV	-0.4285124469442032	6	short	0.79	-0.4285124469442032
45	D.UG.1999.A08483M1_VRC9.HM215358	other	V2HV	-1.337242168318426	6	short	0.79	-1.337242168318426
46	07_BC.CN.2007.BJOX019000_02_1.HM215380	other	V2HV	-0.2516568955124506	6	short	0.79	-0.2516568955124506
47	07_BC.CN.2007.BJOX029000_03_1.HM215392	other	V2HV	-0.9389246763702083	6	short	0.8431494288170581	-0.9389246763702083
48	41_CD.TZ.2003.6952_V1_C20.HM215343	other	V2HV	-0.8962988804104856	6	short	0.7518138572855468	-0.8962988804104856
49	A1CD.TZ.2004.3103_V3_C10.HM215288	other	V2HV	-0.5905233791930292	6	short	0.79	-0.5905233791930292
50	07_BC.CN.2004.CH038_12.EF042692	other	V2HV	2.0	6	short	0.9495066977465503	2.0
51	N.CM.1995.YBF30.AJ006022	other	V2HV	2.0	6	short	0.7587132742761437	2.153679653679654
52	O.CM.1994.YBF16.AJ133063	other	V2HV	2.0	6	short	0.8212867257238563	2.153679653679654
53	A1.UG.2007.191955_A11.HM215272	other	V2HV	2.0	6	short	0.6998839427846681	2.153679653679654
54	D.UG.2001.231965_C1.JQ361079	other	V2HV	-1.332547047110046	6	short	0.7284190270440634	-1.332547047110046
55	A1.UG.2007.191845_B11.HM215271	other	V2HV	2.0	6	short	0.8801160572153319	2.153679653679654
56	DU.CM..247_23.EU683891	other	V2HV	-1.5010694682579977	6	short	0.79	-1.5010694682579977
57	G.ES.2006.X2088_C9.EU885764	other	V2HV	2.0	15	long	1.21	2.0
58	02_AG.CM.2004.T251_18.EU513196	other	V2HV	-0.6641811730848349	15	long	1.2662940814257126	-0.6641811730848349
59	BC.CN.2006.CNE7.HM215426	other	V2HV	2.0	15	long	1.1483914461544014	2.0
60	A1.KE.2005.851891_4_15.KT022376	other	V2HV	-1.7212463990471711	15	long	1.21	-1.7212463990471711
61	A1.TZ.2008.CH0219_E4.HM204621	other	V2HV	2.0	16	long	1.2716085538455986	2.0
62	02_AG.CM.2005.T278_50.EU513198	other	V2HV	2.0	16	long	1.0938374248783755	2.0
63	D.UG.2007.191882.JX236673	other	V2HV	-2.0969100130080562	16	long	1.21	-2.0969100130080562
64	02_AG.CM.2004.263_8.EU513182	other	V2HV	-1.5599414568503356	18	long	1.21	-1.5599414568503356
65	CD.TZ.2004.3817_V2_C59.HM215310	other	V2HV	-0.7277173557091349	18	long	1.21	-0.7277173557091349
