# Supplementary material for: Contemporary HIV-1 consensus Env with AI-assisted redesigned hypervariable loops promote antibody binding
Source: Nat Commun. 2024 May 9;15:3924. doi: 10.1038/s41467-024-48139-x (PMC11082178; doi:10.1038/s41467-024-48139-x)
Supplement: Supplementary file 3 — Source Data [file 41467_2024_48139_MOESM3_ESM.zip › SourceData/figs3b.VRC26.25-IC50.hvs-short-long.th25.csv]

	seqname	subtype	HV	IC50	Length	catagory	X	IC50_out
0	C.ZA.2008.CA457_H1_1.JN681222	C	V2HV	2.0	3	short	-0.38438968513391353	2.0
1	C.TZ.2003.6471_V1_C16.HM215328	C	V2HV	2.0	3	short	-0.3777731308828527	2.0
2	01_AE.TH.1993.TH976_17.U08458	01_AE	V2HV	-1.8761810139810031	4	short	-0.21	-1.8761810139810031
3	D.UG.2007.191727_F6.HM215269	other	V2HV	-3.0	4	short	-0.21	-3.0
4	B.CN.2004.CNE12.HM215399	B	V2HV	2.0	4	short	-0.36734798277500913	2.0
5	B.US.1986.YU2.M93258	B	V2HV	2.0	4	short	-0.3513937207607871	2.0
6	C.ZA.2007.19715820_A10_H2.HQ615950	C	V2HV	-3.5228787452803374	4	short	-0.3944656855259251	-3.5228787452803374
7	01_AE.CN.2007.BJOX028000_10_3.HM215389	01_AE	V2HV	2.0	4	short	-0.3280349563324472	2.0
8	B.US.1994.6101_1.AY835434	B	V2HV	2.0	4	short	-0.295960305590002	2.0
9	B.US.1994.7165_18.AY835437	B	V2HV	2.0	4	short	-0.2555903298457429	2.0
10	C.ZA.2009.20286961_C1_H8.HQ615960	C	V2HV	-3.5228787452803374	4	short	-0.025323218948369947	-3.5228787452803374
11	C.ZM.2002.ZM215_8.DQ422948	C	V2HV	1.3037035180584704	4	short	-0.16441461410498212	1.3037035180584704
12	C.TZ.2005.6040_V4_C15.HM215320	C	V2HV	-3.5228787452803374	4	short	-0.39467678105163007	-3.5228787452803374
13	A1.TZ.2004.3718_3_11.HM215306	other	V2HV	-1.6074437317049282	4	short	-0.24689161927194125	-1.6074437317049282
14	B.PE..H086_8.EF210732	B	V2HV	2.0	4	short	-0.21	2.0
15	C.ZA.2007.722_G4_16.JN967798	C	V2HV	2.0	4	short	-0.16440967015425703	2.0
16	A1D.KE.1995.Q168_A2.AF407148	other	V2HV	-2.87147149620256	4	short	-0.27862981842859014	-2.87147149620256
17	C.TZ.2003.6838_V1_C35.HM215341	C	V2HV	-3.1756853834324006	5	short	-0.21	-3.1756853834324006
18	01_AE.TH.2005.620345_C1.JX512900	01_AE	V2HV	-2.162708346879227	5	short	-0.13021893744994117	-2.162708346879227
19	C.ZA..CAP188_1_D1_14_REV.KC894134	C	V2HV	2.0	5	short	-0.12403969440999796	2.0
20	C.MW.2003.CE0626_E6.FJ444284	C	V2HV	-3.5228787452803374	5	short	-0.3948045216497491	-3.5228787452803374
21	C.ZA.2009.CAP341_2_00_C10_18.KC154027	C	V2HV	-3.5228787452803374	5	short	-0.025043214836307476	-3.5228787452803374
22	C.ZA.2007.CA392_H2_6.JN681221	C	V2HV	-0.9507819773298184	5	short	-0.1845328715716221	-0.9507819773298184
23	C.ZA.2008.CAP310_2_00_20_2.JN681256	C	V2HV	-1.6989700043360187	5	short	-0.21	-1.6989700043360187
24	C.ZA.2006.2768732_C5_16.HQ615952	C	V2HV	-1.6989700043360187	5	short	-0.14066519400099414	-1.6989700043360187
25	D.UG.2005.190049.JX236668	other	V2HV	-3.0	5	short	-0.16440967015425703	-3.0
26	01_AE.TH.1999.C1080_C3.JN944660	01_AE	V2HV	-2.322192369310721	5	short	-0.14316022874035672	-2.322192369310721
27	01_AE.CN.2006.CNE8.HM215427	01_AE	V2HV	-2.21402276583333	5	short	-0.25325565748644274	-2.21402276583333
28	C.BW.2006.B005018_8_F6_3.KF114881	C	V2HV	-3.5228787452803374	5	short	-0.39492852603282713	-3.5228787452803374
29	C.MW..S018_18.	C	V2HV	-3.539929456705839	6	short	-0.21	-3.539929456705839
30	C.TZ.2004.377_V4_C09.HM215308	C	V2HV	-2.6989700043360187	6	short	-0.28541003715517427	-2.6989700043360187
31	C.TZ.2004.3728_V2_C6.HM215307	C	V2HV	-3.5228787452803374	6	short	-0.39495678516369254	-3.5228787452803374
32	B.US.1985.BAL_01.DQ318210	B	V2HV	2.0	6	short	-0.09196504366755277	2.0
33	B.US..SF162.EU123924	B	V2HV	1.8372941798074254	6	short	-0.21	1.8372941798074254
34	C.ZA.2008.SO032_A2_8_1.KF114894	C	V2HV	-3.5228787452803374	6	short	-0.02502612791408737	-3.5228787452803374
35	B.US.1986.JRFL.AY669728	B	V2HV	2.0	6	short	-0.06860627923921286	2.0
36	C.ZA.2007.SO225_H11_12.JN681252	C	V2HV	2.0	6	short	-0.05265201722499088	2.0
37	B.FR.1983.HXB2.K03455	B	V2HV	2.0	6	short	-0.04222686911714729	2.0
38	C.ZA.2007.CAP237_1_22_B2_2_39.JN681226	C	V2HV	-3.5228787452803374	6	short	-0.3949738720859126	-3.5228787452803374
39	C.TZ.2003.3873_V1_C24.HM215311	C	V2HV	-2.7979478310879395	6	short	-0.16616251738706445	-2.7979478310879395
40	C.ZA.2005.CAP244_D3.DQ435684	C	V2HV	2.0	6	short	-0.03561031486608651	2.0
41	B.US.1997.SS1196_1.AY835442	B	V2HV	2.0	6	short	-0.3814651383091693	2.153679653679654
42	02_AG.CM.2004.T250_4.EU513189	other	V2HV	-3.6989700043360187	6	short	-0.25461167467735357	-3.6989700043360187
43	C.ZA.2008.CAP291_2_00_H2_15.KF114884	C	V2HV	2.0	6	short	-0.373135797901331	2.153679653679654
44	B.US.1986.ADA.AY426119	B	V2HV	2.0	6	short	-0.3601812731371002	2.153679653679654
45	C.ZA.2008.KO756_38_TB12.JN681243	C	V2HV	-3.5228787452803374	6	short	-0.025534314474074893	-3.5228787452803374
46	C.ZA.2008.CAP317_2_00_D4_10.KC154022	C	V2HV	-3.5228787452803374	6	short	-0.0251182064601585	-3.5228787452803374
47	CD.TZ.2004.3337_V2_C6.HM215297	other	V2HV	-3.899663924066304	6	short	-0.1653875320071377	-3.899663924066304
48	B.US.1985.BAL_26.DQ318211	B	V2HV	2.0	6	short	-0.34074734042818405	2.153679653679654
49	B.US.1995.3988_25.AY835436	B	V2HV	-1.8165023894406476	6	short	-0.16785727108438583	-1.8165023894406476
50	B.US.2001.REJO4541_67.AY835449	B	V2HV	2.0	6	short	-0.31311631568002796	2.153679653679654
51	B.FR..BX08_16.GQ855765	B	V2HV	-2.9149235885279055	6	short	-0.13026073598810883	-2.9149235885279055
52	C.ZA.2007.704010083_B8.FJ443671	C	V2HV	-1.7958800173440752	6	short	-0.29209754552757067	-1.7958800173440752
53	B.US.2004.CAAN5342.AY835452	B	V2HV	2.0	6	short	-0.2766858823393456	2.153679653679654
54	A1C.TZ.2005.6545_V4_C1.HM215332	other	V2HV	-2.0628082019861766	6	short	-0.21	-2.0628082019861766
55	A1C.TZ.2004.6540_V4_C1.HM215330	other	V2HV	-2.263491950164694	6	short	-0.21	-2.263491950164694
56	D.KE.2001.NKU3006_EC1.JQ715411	other	V2HV	2.0	6	short	-0.23315217703565372	2.153679653679654
57	B.US.1995.6535_3.AY835438	B	V2HV	2.0	6	short	-0.18684782296434632	2.153679653679654
58	B.US..BR07.AY124979	B	V2HV	2.0	6	short	-0.14331411766065438	2.153679653679654
59	C.ZA.2007.705010067_TF.KC156125	C	V2HV	-3.5228787452803374	6	short	-0.255320291080565	-3.5228787452803374
60	C.TZ.2003.6980_V0_C31.HM215344	C	V2HV	-3.5228787452803374	6	short	-0.3941170519954291	-3.5228787452803374
61	C.BW.2005.2865_A11_12.KC154013	C	V2HV	-0.9100948885606021	6	short	-0.2738426537365275	-0.9100948885606021
62	01_AE.CN.2007.BJOX010000_06_2.HM215373	01_AE	V2HV	2.0	6	short	-0.10688368431997201	2.153679653679654
63	01_AE.CN.2007.BJOX009000_02_4.HM215372	01_AE	V2HV	1.3498018618715921	6	short	-0.25335758738845	1.3498018618715921
64	C.ZA.2005.CAP174_1_06_F3_1B.JN967791	C	V2HV	2.0	6	short	-0.07925265957181599	2.153679653679654
65	B.US..MN_3.HM215430	B	V2HV	2.0	6	short	-0.059818726862899796	2.153679653679654
66	C.TZ.2006.6022_V7_C24.HM215319	C	V2HV	-3.5228787452803374	6	short	-0.327864388401937	-3.5228787452803374
67	C.ZA.2006.CAP177_1A3.KC894133	C	V2HV	-3.5228787452803374	6	short	-0.06872593472070437	-3.5228787452803374
68	A1.UG.2007.9004SS_A3_4.HM215350	other	V2HV	-3.5228787452803374	6	short	-0.3512740652792956	-3.5228787452803374
69	01_AE.TH.1999.R3265_C6.JX512903	01_AE	V2HV	2.0	6	short	-0.046864202098668956	2.153679653679654
70	C.TZ.2000.541_F1_A7_2.HQ698049	C	V2HV	-3.5228787452803374	6	short	-0.052731613843643804	-3.5228787452803374
71	A1.KE.2000.KER2018_11.AY736810	other	V2HV	-3.7312816538827063	6	short	-0.21	-3.7312816538827063
72	D.TZ.2004.6405_V4_C34.HM215327	other	V2HV	2.0	6	short	-0.03853486169083076	2.153679653679654
73	C.ZA.2006.CAP136_1_16_E6_1.JN967790	C	V2HV	2.0	6	short	-0.38438968513391353	2.3073593073593073
74	C.MW.2004.CE1176_A3.FJ444437	C	V2HV	-1.1987953014496568	6	short	-0.24818315471883065	-1.1987953014496568
75	D.UG.2001.231965_C1.JQ361079	other	V2HV	1.0312225868408988	6	short	-0.21	1.0312225868408988
76	C.ZA.2009.21502011_F12_E2.HQ615949	C	V2HV	2.0	6	short	-0.3777731308828527	2.3073593073593073
77	C.ZA.2009.21399975_E2_B3.HQ615957	C	V2HV	-3.5228787452803374	6	short	-0.02588294800457086	-3.5228787452803374
78	C.TZ.2001.TZBD_02.JQ362424	C	V2HV	-2.3638432163939176	6	short	-0.27899701829757356	-2.3638432163939176
79	C.ZA.2008.21203310_G7_C3.HQ615946	C	V2HV	-3.5228787452803374	6	short	-0.04227797135873376	-3.5228787452803374
80	C.MW.2003.CE0665_F2.KC894076	C	V2HV	2.0	6	short	-0.36734798277500913	2.3073593073593073
81	B.US.2000.THRO4156.AY835448	B	V2HV	1.498648207094033	6	short	-0.21	1.498648207094033
82	C.ZA.1998.DU123_06.DQ411850	C	V2HV	-1.8088844776196935	6	short	-0.25114860812591083	-1.8088844776196935
83	C.MW.2006.CE2052_G10.KC894084	C	V2HV	-3.5228787452803374	6	short	-0.035642381704342224	-3.5228787452803374
84	07_BC.CN.2004.CH038_12.EF042692	other	V2HV	-2.8409745087750946	6	short	-0.21	-2.8409745087750946
85	C.ZA.2008.CT966_E1_7.JN681238	C	V2HV	-3.5228787452803374	6	short	-0.38435761829565773	-3.5228787452803374
86	B.ES.2007.X2278_C2_B6.FJ817366	B	V2HV	-2.411952503013917	6	short	-0.1781056180235359	-2.411952503013917
87	A1.UG.2007.191955_A11.HM215272	other	V2HV	-3.5228787452803374	6	short	-0.03150816336965212	-3.5228787452803374
88	C.MW.2008.CH505_W4_3.KC247557	C	V2HV	2.0	6	short	-0.3513937207607871	2.3073593073593073
89	A1.UG.2007.191845_B11.HM215271	other	V2HV	2.0	6	short	-0.3280349563324472	2.3073593073593073
90	B.CN.2004.CNE10.HM215397	B	V2HV	2.0	6	short	-0.295960305590002	2.3073593073593073
91	B.CN.2004.CNE14.HM215400	B	V2HV	2.0	6	short	-0.2555903298457429	2.3073593073593073
92	C.ZA.2008.1245045.HQ595742	C	V2HV	-3.5228787452803374	6	short	-0.38849183663034786	-3.5228787452803374
93	C.ZA.2009.CT565_C7_48.KF114890	C	V2HV	-3.5228787452803374	6	short	-0.028962246358028493	-3.5228787452803374
94	C.IN.2000.00836_2_5.EF117265	C	V2HV	2.0	6	short	-0.21	2.3073593073593073
95	C.CN.2006.CNE58.HM215421	C	V2HV	-3.9319626403862147	6	short	-0.21	-3.9319626403862147
96	C.ZA.2010.CAP378_2_00_D2_5.KF114888	C	V2HV	-3.0	6	short	-0.2555903298457429	-3.0
97	C.ZA.2009.CAP363_2_00_10_3.KJ598853	C	V2HV	0.08919836680514887	6	short	-0.17175436163897967	0.08919836680514887
98	D.UG.1999.A08483M1_VRC9.HM215358	other	V2HV	-3.3979400086720375	6	short	-0.39498821539292117	-3.3979400086720375
99	C.ZA.2009.CAP340_2_00_B3_16.KC154026	C	V2HV	-2.5228787452803374	6	short	-0.21	-2.5228787452803374
100	C.ZA.1998.TV1_29.EU855132	C	V2HV	-0.3348788728755022	6	short	-0.21	-0.3348788728755022
101	C.ZA.2009.CAP343_2_00_21_2.JN681257	C	V2HV	2.0	6	short	-0.16440967015425703	2.3073593073593073
102	B.US.2001.TRJO4551_58.AY835450	B	V2HV	2.0	6	short	-0.12403969440999796	2.3073593073593073
103	DU.CM..247_23.EU683891	other	V2HV	-3.714217726220605	6	short	-0.16468012916635355	-3.714217726220605
104	02_AG.FR.1991.DJ263_8.EU855130	other	V2HV	-2.7406211716170357	7	short	-0.24483303633449296	-2.7406211716170357
105	C.IN.2014.329_14_B4.MK076596	C	V2HV	0.31386722036915343	7	short	-0.21	0.31386722036915343
106	C.ZA.2008.CT977_69_12.JN681239	C	V2HV	-3.5228787452803374	7	short	-0.39103775364197146	-3.5228787452803374
107	C.ZA.2006.CAP129_1_15_B2_13.JN681223	C	V2HV	-3.5228787452803374	7	short	-0.02740567084834547	-3.5228787452803374
108	C.IN.2014.329_14_B1.MK076593	C	V2HV	0.004321373782642578	7	short	-0.21	0.004321373782642578
109	C.ZA.2006.19707346_E8_C6.HQ615951	C	V2HV	-3.5228787452803374	7	short	-0.3925943291516545	-3.5228787452803374
110	02_AG.CM.2004.235_47.EU513195	other	V2HV	-1.0790683441589395	7	short	-0.21	-1.0790683441589395
111	C.TZ.2001.304_F2_1_11.HM215286	C	V2HV	-3.5228787452803374	7	short	-0.12426519848292303	-3.5228787452803374
112	C.ZA.2008.CT885_H3_2.JN967797	C	V2HV	2.0	7	short	-0.09196504366755277	2.3073593073593073
113	D.TZ.2005.3016_V5_C45.HM215283	other	V2HV	-3.448964975849123	7	short	-0.025016807579989586	-3.448964975849123
114	C.ZA.2008.CAP306_2_00_F9_1.KC154019	C	V2HV	-3.5228787452803374	7	short	-0.026458162778736638	-3.5228787452803374
115	07_BC.CN.2007.BJOX002000_03_2.HM215364	other	V2HV	-3.349488493815142	7	short	-0.15023765711830125	-3.349488493815142
116	D.UG.2007.191647.JX236670	other	V2HV	2.0	7	short	-0.06860627923921286	2.3073593073593073
117	C.ZA.2005.19157834_V1.HQ595743	C	V2HV	-2.3010299956639813	7	short	-0.3121503704247486	-2.3010299956639813
118	C.ZA.2009.CAP332_2_00_C10_1.KF114887	C	V2HV	-1.207608310501746	7	short	-0.17023903668383314	-1.207608310501746
119	A1.KE.1994.Q259_17.AF407152	other	V2HV	-3.360922099060133	7	short	-0.23717235971019351	-3.360922099060133
120	A1.KE.1994.Q23_17.AF004885	other	V2HV	-2.836689511036314	7	short	-0.31382839047374206	-2.836689511036314
121	A1.UG.2007.191084_B7_19.HM215266	other	V2HV	-3.5228787452803374	7	short	-0.3777220286412662	-3.5228787452803374
122	C.ZA.2008.1107356_07.JQ352794	C	V2HV	-0.7878123955960422	7	short	-0.20892690913144776	-0.7878123955960422
123	D.UG.2000.E08364M4_EC3.AY736832	other	V2HV	-3.3979400086720375	7	short	-0.1922473206852373	-3.3979400086720375
124	C.ZA.2007.CT072_56_7.JN681232	C	V2HV	-2.6989700043360187	7	short	-0.13439363401424315	-2.6989700043360187
125	C.ZA.2008.1143465_14.JQ352799	C	V2HV	2.0	7	short	-0.05265201722499088	2.3073593073593073
126	C.MW.2005.CE2103_E8.KC894086	C	V2HV	-3.5228787452803374	7	short	-0.092135611598063	-3.5228787452803374
127	C.MW.2004.1394_C9G1.FJ444527	C	V2HV	-3.5228787452803374	7	short	-0.295734801517077	-3.5228787452803374
128	C.TZ.2001.234_F1_16_57.HM215278	C	V2HV	-3.5228787452803374	7	short	-0.164679708919435	-3.5228787452803374
129	C.IN.1999.25711_2_4.EF117272	C	V2HV	1.3013924802401122	7	short	-0.21	1.3013924802401122
130	C.ZA.2008.SO405_T24_5.JN681248	C	V2HV	2.0	7	short	-0.04222686911714729	2.3073593073593073
131	C.ZA.2008.CAP323_2_00_B6_45.KC154023	C	V2HV	-3.5228787452803374	7	short	-0.39354183722126335	-3.5228787452803374
132	B.CN.2005.CNE57.HM215420	B	V2HV	2.0	7	short	-0.03561031486608651	2.3073593073593073
133	02_AG.CM.2004.T253_11.EU513191	other	V2HV	-1.9921242562324146	7	short	-0.169341703670104	-1.9921242562324146
134	C.TZ.2005.3426_V5_C17.HM215300	C	V2HV	-1.6989700043360187	7	short	-0.10479181714883322	-1.6989700043360187
135	B.US.1986.JRCSF.AY669726	B	V2HV	2.0	7	short	-0.23315217703565372	2.461038961038961
136	C.TZ.2001.346_F4_D2_12.HM215302	C	V2HV	-1.2839966563652008	7	short	-0.21	-1.2839966563652008
137	C.ZA.2007.3514597.HQ595759	C	V2HV	-3.5228787452803374	7	short	-0.025071473967172825	-3.5228787452803374
138	C.ZA.2007.3545883_G1_E1.HQ615942	C	V2HV	-2.3979400086720375	7	short	-0.2369123404501156	-2.3979400086720375
139	02_AG.CM.2004.T255_34.EU513184	other	V2HV	2.0	7	short	-0.18684782296434632	2.461038961038961
140	01_AE.TH.1998.R1166_C1.JQ352783	01_AE	V2HV	2.0	7	short	-0.2766858823393456	2.461038961038961
141	C.ZA.2010.CAP382_2_00_D7_19.KC154028	C	V2HV	-3.5228787452803374	7	short	-0.3948817935398415	-3.5228787452803374
142	B.US.1989.89_6.U39362	B	V2HV	1.8993668271038477	7	short	-0.1681539934138048	1.8993668271038477
143	C.ZA.2006.CAP40_2_01_A3_5.JN681231	C	V2HV	2.0	7	short	-0.14331411766065438	2.461038961038961
144	C.MW.2002.BF1266_431A.HM215360	C	V2HV	-3.5228787452803374	7	short	-0.025195478350250877	-3.5228787452803374
145	C.MW.2003.CE0089_G2.KC894073	C	V2HV	2.0	7	short	-0.31311631568002796	2.461038961038961
146	A1.TZ..398_F1_F6_20.HM215312	other	V2HV	2.0	7	short	-0.10688368431997201	2.461038961038961
147	C.ZA.2005.CAP206_1_B5_Y681D.KJ700457	C	V2HV	-3.3979400086720375	7	short	-0.3949805080965806	-3.3979400086720375
148	C.MW.2004.CE0985_H7.FJ444391	C	V2HV	-0.9244530386074693	7	short	-0.23015005362431332	-0.9244530386074693
149	01_AE.TH.1993.TH966_8.U08456	01_AE	V2HV	-2.180199511692861	7	short	-0.17145414140528795	-2.180199511692861
150	C.ZA.2006.CAP260_2_00_TA1_1B.JN681228	C	V2HV	-3.5228787452803374	7	short	-0.3672683861563562	-3.5228787452803374
151	A1.KE.1994.Q842_D12.AF407160	other	V2HV	-2.4876892363718897	11	long	0.2901846231539008	-2.4876892363718897
152	C.ZA.2008.ME067_A10_15.JN681245	C	V2HV	-3.5228787452803374	11	long	0.3715571648314945	-3.5228787452803374
153	C.ZM.2003.ZM247_V1.FJ496204	C	V2HV	-3.5228787452803374	11	long	0.04454413553384068	-3.5228787452803374
154	A1.KE.2005.QH209_14M_A2.FJ866118	other	V2HV	2.0	11	long	0.03561031486608646	2.0
155	C.TZ.2001.TZA125_17.JQ362423	C	V2HV	-2.539929456705839	11	long	0.16774053023110744	-2.539929456705839
156	C.ZA.2007.CT431_G6_6.JN681234	C	V2HV	2.0	11	long	0.04222686911714729	2.0
157	D.ES.2007.P1741_A2.HM068556	other	V2HV	2.0	11	long	0.05265201722499088	2.0
158	C.ZA.2008.KO426_T78_10.JN681241	C	V2HV	2.0	11	long	0.06860627923921286	2.0
159	C.ZM.2000.ZM109_4.AY424138	C	V2HV	-2.8626775438996557	11	long	0.13632890803854059	-2.8626775438996557
160	C.ZA.1998.DU151_02.DQ411851	C	V2HV	-3.3580997364837883	11	long	0.2555377572155064	-3.3580997364837883
161	B.US.2016.VA40774.MK499378	B	V2HV	2.0	11	long	0.09196504366755277	2.0
162	C.ZA.1997.ZA012_29.EU855133	C	V2HV	1.4507278003794	11	long	0.21	1.4507278003794
163	A1.KE..MI369_A5.DQ187018	other	V2HV	-2.4853061789614297	11	long	0.32363364925761395	-2.4853061789614297
164	C.ZA.2008.ME178_G6_16.KF114893	C	V2HV	-0.1917890270757779	11	long	0.2799981254167206	-0.1917890270757779
165	C.ZA.2008.KO224_T87_2_4.JN681240	C	V2HV	-1.6382721639824072	11	long	0.181261343250631	-1.6382721639824072
166	A1.KE.2000.KNH1209_18.AY736813	other	V2HV	-1.0158418813364418	11	long	0.22634925612738263	-1.0158418813364418
167	C.ZM.1998.ZM55_28A.AY423971	C	V2HV	-2.283470810373781	11	long	0.2763250649796552	-2.283470810373781
168	BC.CN.2007.CNE40.HM215414	other	V2HV	-1.5458414100556561	11	long	0.21820933464291686	-1.5458414100556561
169	C.ZA.2009.21369737_G11_F2.HQ615941	C	V2HV	-2.6989700043360187	11	long	0.16779184438916578	-2.6989700043360187
170	C.ZA.2007.706010164_1A7_REV.FJ444076	C	V2HV	-3.5228787452803374	11	long	0.05624740494926975	-3.5228787452803374
171	C.ZA.2007.706010164_1A7.FJ444076	C	V2HV	-3.5228787452803374	11	long	0.03239136908627055	-3.5228787452803374
172	C.ZA.2007.704809221_1B3.FJ444103	C	V2HV	-0.26680273489343054	11	long	0.15124250973446252	-0.26680273489343054
173	C.IN.1999.25710_2_43.EF117271	C	V2HV	-3.8316203871472263	11	long	0.21	-3.8316203871472263
174	C.ZA.2005.19252094_A5_G2.HQ615953	C	V2HV	-3.5228787452803374	11	long	0.09955878021256857	-3.5228787452803374
175	A1.KE..BI369_9A.DQ187019	other	V2HV	-3.465973893943865	11	long	0.39156655662062156	-3.465973893943865
176	C.IN.1999.25925_2_22.EF117273	C	V2HV	-3.8316203871472263	11	long	0.255590329845743	-3.8316203871472263
177	C.ZA.2006.2759058_F10_B6.HQ615959	C	V2HV	-3.5228787452803374	11	long	0.3577673343319925	-3.5228787452803374
178	C.ZA.2005.CAP210_E8.DQ435683	C	V2HV	-3.365633584805143	11	long	0.21	-3.365633584805143
179	C.ZA.2005.CAP210_TA5.KC894136	C	V2HV	-3.5228787452803374	11	long	0.3082835973291077	-3.5228787452803374
180	C.ZA.2007.CAP220_2_00_A8_5B.JN967792	C	V2HV	2.0	11	long	0.12403969440999796	2.0
181	C.ZA.2005.CAP258_2_00_X_23.JN681227	C	V2HV	-1.0757207139381184	11	long	0.183701683428212	-1.0757207139381184
182	C.ZA.2008.CAP308_2_00_E11_35.KC154020	C	V2HV	-3.5228787452803374	11	long	0.13396280799197846	-3.5228787452803374
183	D.UG.1993.93UG065.HM215353	other	V2HV	2.0	11	long	0.16440967015425706	2.0
184	C.MW.2007.703010054_2A2.FJ443808	C	V2HV	-1.4814860601221125	11	long	0.17632388448947944	-1.4814860601221125
185	C.ZA.2005.CAP45_G3.DQ435682	C	V2HV	-3.7683265632938543	11	long	0.16831081228083344	-3.7683265632938543
186	D.UG.1998.57128_VRC15.AY736829	other	V2HV	-1.169854190997382	11	long	0.2546147034662499	-1.169854190997382
187	C.TZ.2004.0921_V2_C14.HM215262	C	V2HV	-3.6711109601604393	11	long	0.21	-3.6711109601604393
188	01_AE.CN.2006.CNE3.HM215410	01_AE	V2HV	2.0	11	long	0.21	2.0
189	07_BC.CN.2007.CNE21.HM215407	other	V2HV	-3.666673659596546	11	long	0.2555721004659232	-3.666673659596546
190	D.UG.2007.9009SA_A4_2.HM215351	other	V2HV	-0.8664610916297825	12	long	0.21	-0.8664610916297825
191	C.ZA.2008.SO186_H6_5.JN681247	C	V2HV	-3.5228787452803374	12	long	0.22226554853356803	-3.5228787452803374
192	G.ES.2002.P0402_C2_11.EU885759	other	V2HV	-2.899663924066304	12	long	0.24483738376473588	-2.899663924066304
193	C.ZA.2007.SO431_C1_1.JN681246	C	V2HV	2.0	12	long	0.255590329845743	2.0
194	C.TZ.2003.3301_V1_C24.HM215294	C	V2HV	-2.598633928402323	12	long	0.21	-2.598633928402323
195	C.MW.2007.703010131_1E2.KC894107	C	V2HV	-2.3010299956639813	12	long	0.2330443593465342	-2.3010299956639813
196	C.MW.2006.703010010_C4.KC894105	C	V2HV	-3.5228787452803374	12	long	0.3372183366768883	-3.5228787452803374
197	A1.KE.1996.Q769_H5.AF407159	other	V2HV	2.0	12	long	0.295960305590002	2.0
198	A1.KE.1996.Q769_D22.AF407158	other	V2HV	2.0	12	long	0.3280349563324472	2.0
199	C.IN.2016.329_16_D5.MK076655	C	V2HV	0.859738566197147	12	long	0.21015706579213453	0.859738566197147
200	C.MW.2007.703010228_1C4.FJ444031	C	V2HV	-3.5228787452803374	12	long	0.029504233662549673	-3.5228787452803374
201	C.IN.2016.329_16_C1.MK076647	C	V2HV	0.9253120914996495	12	long	0.16876287378802957	0.9253120914996495
202	C.ZA.2008.20358510_01.JQ352790	C	V2HV	-3.5228787452803374	12	long	0.38046278542767975	-3.5228787452803374
203	C.ZA.1998.DU172_17.DQ411853	C	V2HV	2.0	12	long	0.3513937207607871	2.0
204	07_BC.CN.2004.CH119_10.EF117261	other	V2HV	-1.7585531396543537	12	long	0.21	-1.7585531396543537
205	C.TZ.2003.0077_V1_C16.HM215254	C	V2HV	-2.758105028369297	12	long	0.21	-2.758105028369297
206	A1.TZ.2005.0439_V5_C1.HM215258	other	V2HV	2.0	12	long	0.36734798277500913	2.0
207	C.MW.2004.CE1172_H1.FJ444434	C	V2HV	0.5035183127240748	12	long	0.21	0.5035183127240748
208	02_AG.CI.1999.928_28.EU513199	other	V2HV	-2.539929456705839	12	long	0.1268319669073829	-2.539929456705839
209	D.UG.2008.191859.JX236672	other	V2HV	2.0	12	long	0.3777731308828527	2.0
210	07_BC.CN.2004.CH181_12.EF117259	other	V2HV	-4.232992636050196	12	long	0.21	-4.232992636050196
211	B.US..BL01.AY124970	B	V2HV	2.0	12	long	0.3843896851339135	2.0
212	C.ZA.2005.19314479_A2_5.HQ615958	C	V2HV	-3.5228787452803374	12	long	0.38607243130840846	-3.5228787452803374
213	C.ZA.2007.20198102_E9_G1.HQ615944	C	V2HV	-3.5228787452803374	12	long	0.0739792979555135	-3.5228787452803374
214	B.US.1998.AC10_29.AY835446	B	V2HV	-1.5088484995143023	12	long	0.2619596009225879	-1.5088484995143023
215	B.US.2000.RHPA4259_7.AY835447	B	V2HV	2.0	12	long	0.03853486169083073	2.153679653679654
216	C.ZA.2007.20417927_07.JQ352785	C	V2HV	-3.0	12	long	0.21	-3.0
217	C.ZA.2008.20883229_C9_H6.HQ615943	C	V2HV	2.0	12	long	0.04686420209866898	2.153679653679654
218	01_AE.CN.2007.BJOX025000_01_1.HM215386	01_AE	V2HV	2.0	12	long	0.059818726862899796	2.153679653679654
219	C.ZA.2007.CT823_B6_1.JN681236	C	V2HV	2.0	12	long	0.07925265957181593	2.153679653679654
220	C.IN.2000.001428_2_42.EF117266	C	V2HV	-0.399735178498414	13	long	0.25459441987652554	-0.399735178498414
221	B.TT.1995.SC422_8.AY835441	B	V2HV	2.0	13	long	0.10688368431997201	2.153679653679654
222	C.ZA.2009.21283649.HQ595756	C	V2HV	2.0	13	long	0.14331411766065438	2.153679653679654
223	A1.TZ.2005.0330_V4_C3.HM215257	other	V2HV	-2.151607643792753	13	long	0.21	-2.151607643792753
224	C.TZ.2005.0933_V4_C4.HM215352	C	V2HV	-3.5228787452803374	13	long	0.17612169277747472	-3.5228787452803374
225	C.ZA.2007.20258279_V2.HQ595763	C	V2HV	2.0	13	long	0.18684782296434627	2.153679653679654
226	A1.TZ.2003.3415_V1_C1.HM215299	other	V2HV	0.8686685325488616	13	long	0.3494653335358888	0.8686685325488616
227	01_AE.TH.2010.40100_V01_MN01.MF622080	01_AE	V2HV	2.0	13	long	0.23315217703565366	2.153679653679654
228	C.TZ.2001.569_F1_37_10.HM215318	C	V2HV	2.0	13	long	0.2766858823393456	2.153679653679654
229	C.ZA.2007.704010042_2E5.KC894113	C	V2HV	-3.5228787452803374	13	long	0.27063118070941855	-3.5228787452803374
230	C.CN.2007.CNE31.HM215412	C	V2HV	2.0	13	long	0.31311631568002796	2.153679653679654
231	07_BC.CN.2004.CH117_4.EF117262	other	V2HV	-4.465973893943865	13	long	0.21	-4.465973893943865
232	A1.RW.2007.R880F_ENV.JX236678	other	V2HV	-3.3979400086720375	13	long	0.028370602727826516	-3.3979400086720375
233	B.US.1995.5768_4.AY835435	B	V2HV	2.0	13	long	0.340747340428184	2.153679653679654
234	C.TZ.2004.6631_V3_C10.HM215335	C	V2HV	2.0	13	long	0.3601812731371002	2.153679653679654
235	A1.KE.1995.Q461_E2.AF407156	other	V2HV	-2.2392609589146937	13	long	0.11009936538416393	-2.2392609589146937
236	D.UG.1999.A07412M1_VRC12.HM215357	other	V2HV	-2.5629474049390075	13	long	0.2543931828325605	-2.5629474049390075
237	D.CG.2007.P940_2_C3.HM068555	other	V2HV	-3.3979400086720375	13	long	0.027045156825078687	-3.3979400086720375
238	A1.KE..MB539_2B7.DQ187082	other	V2HV	-0.4323267933854445	14	long	0.21	-0.4323267933854445
239	C.ZM.1996.96ZM651_02.AF286224	C	V2HV	-0.2295972369653294	14	long	0.23831645921170325	-0.2295972369653294
240	C.MW.2007.703010217_B6.KC894109	C	V2HV	-2.8887374863409345	14	long	0.17820902338041947	-2.8887374863409345
241	B.TT.1994.QH0515_1.AY835440	B	V2HV	2.0	14	long	0.373135797901331	2.153679653679654
242	A1.KE..BB539_2B13.DQ187240	other	V2HV	-2.3494884938151426	14	long	0.18517752851358077	-2.3494884938151426
243	A1.KE.1993.BG505_W6M_C2_T332N.	other	V2HV	-3.3979400086720375	14	long	0.39280603210127224	-3.3979400086720375
244	A1.KE.1993.BG505_W6M_C2.DQ208458	other	V2HV	-3.1649502476608284	14	long	0.21	-3.1649502476608284
245	C.ZA.2008.CAP301_2_00_C3_20.KC154017	C	V2HV	-3.5228787452803374	14	long	0.38955060235876793	-3.5228787452803374
246	C.IN.1999.16845_2_22.EF117269	C	V2HV	2.0	14	long	0.3814651383091692	2.153679653679654
247	C.ZA.2008.CAP326_2_00_D9_2.KC154024	C	V2HV	2.0	14	long	0.03561031486608646	2.3073593073593073
248	A1D.TZ.2004.0815_V3_C3.HM215260	other	V2HV	2.0	14	long	0.04222686911714729	2.3073593073593073
249	C.ZM.1998.ZM135_10A.AY424079	C	V2HV	2.0	15	long	0.05265201722499088	2.3073593073593073
250	C.ZM.2002.ZM197_7.DQ388515	C	V2HV	-2.7489460978126923	15	long	0.25551260570044515	-2.7489460978126923
251	C.ZA.2009.20965238.HQ595751	C	V2HV	-0.2865094569060575	15	long	0.1953327955925864	-0.2865094569060575
252	C.MW.2005.CE2010_F5.FJ444561	C	V2HV	2.0	15	long	0.06860627923921286	2.3073593073593073
253	G.ES.2006.X2088_C9.EU885764	other	V2HV	2.0	15	long	0.09196504366755277	2.3073593073593073
254	C.TZ.2001.556_F2_3_25.HM215317	C	V2HV	2.0	15	long	0.12403969440999796	2.3073593073593073
255	A1.KE.2005.851891_4_15.KT022376	other	V2HV	-0.05158703422139897	15	long	0.21	-0.05158703422139897
256	C.IN.2015.329_15_A1.MK076610	C	V2HV	0.7944880466591696	15	long	0.29454372125984585	0.7944880466591696
257	BC.CN.2006.CNE7.HM215426	other	V2HV	-2.448928344558015	15	long	0.2205059593296428	-2.448928344558015
258	C.IN.2015.329_15_B1.MK076614	C	V2HV	0.7767011839884109	15	long	0.141238296591651	0.7767011839884109
259	C.TZ.2005.3637_V5_C3.HM215305	C	V2HV	2.0	15	long	0.16440967015425706	2.3073593073593073
260	C.BW.2006.3603_C11_13.KC154015	C	V2HV	2.0	15	long	0.21	2.3073593073593073
261	02_AG.CM.2004.T251_18.EU513196	other	V2HV	2.0	15	long	0.255590329845743	2.3073593073593073
262	B.IT.1996.PVO_4.AY835444	B	V2HV	-1.7349462114959853	16	long	0.25507103412795196	-1.7349462114959853
263	A1.TZ.2008.CH0219_E4.HM204621	other	V2HV	2.0	16	long	0.295960305590002	2.3073593073593073
264	B.TT.1994.QH0692_42.AY835439	B	V2HV	2.0	16	long	0.3280349563324472	2.3073593073593073
265	C.ZA.2009.KO243_H6_3.KF114892	C	V2HV	-3.5228787452803374	16	long	0.0370680045332224	-3.5228787452803374
266	D.UG.2007.191882.JX236673	other	V2HV	2.0	16	long	0.3513937207607871	2.3073593073593073
267	02_AG.CM.2005.T278_50.EU513198	other	V2HV	0.735768911866435	16	long	0.1828448242680716	0.735768911866435
268	C.ZA.2008.20803520.HQ595748	C	V2HV	2.0	16	long	0.36734798277500913	2.3073593073593073
269	C.IN.2000.0013095_2_11.EF117267	C	V2HV	-1.2021164336153292	16	long	0.21	-1.2021164336153292
270	C.TZ.2000.98_F4_H5_13.HQ659642	C	V2HV	2.0	17	long	0.3777731308828527	2.3073593073593073
271	C.ZA.2008.20927783.HQ595750	C	V2HV	-2.3010299956639813	17	long	0.14390288239955762	-2.3010299956639813
272	02_AG.CM.2004.263_8.EU513182	other	V2HV	-1.9194095855464988	18	long	0.21	-1.9194095855464988
273	CD.TZ.2004.3817_V2_C59.HM215310	other	V2HV	1.7476789838295794	18	long	0.21	1.7476789838295794
274	C.ZA.2008.SO607_B6_9.KF114895	C	V2HV	2.0	19	long	0.3843896851339135	2.3073593073593073
275	C.IN.2015.330_15_C36.MK076700	C	V2HV	0.8234742291703011	20	long	0.10675361897607397	0.8234742291703011
276	C.IN.2015.330_15_E36.MK076706	C	V2HV	0.6522463410033232	20	long	0.2217051781323625	0.6522463410033232
277	C.CN.2007.CNE30.HM215411	C	V2HV	2.0	20	long	0.18684782296434627	2.461038961038961
278	C.IN.2015.330_15_D36.MK076705	C	V2HV	0.7551122663950712	20	long	0.2553604350144695	0.7551122663950712
279	C.IN.2016.330_16_D4.MK076712	C	V2HV	2.0	23	long	0.23315217703565366	2.461038961038961
280	C.IN.2016.330_16_A2.MK076707	C	V2HV	2.0	25	long	0.14331411766065438	2.461038961038961
281	C.IN.2016.330_16_H2.MK076724	C	V2HV	0.8312296938670634	25	long	0.3261478716798035	0.8312296938670634
282	C.ZA.2008.20355851_20.JQ352789	C	V2HV	0.8350561017201162	26	long	0.0792244291112871	0.8350561017201162
283	C.ZA.2008.20915593.HQ595749	C	V5HV	-3.5228787452803374	4	short	0.8622520434776869	-3.5228787452803374
284	CD.TZ.2005.3326_V4_C3.HM215296	other	V5HV	-3.9319626403862147	5	short	0.7514536072111233	-3.9319626403862147
285	C.ZA.2007.704810053_2B7.KC894119	C	V5HV	-3.5228787452803374	6	short	0.9749145664572665	-3.5228787452803374
286	CD.TZ.2004.3337_V2_C6.HM215297	other	V5HV	-3.899663924066304	6	short	0.9028662398468384	-3.899663924066304
287	C.ZA.2008.KO756_38_TB12.JN681243	C	V5HV	-3.5228787452803374	6	short	0.6050923746236012	-3.5228787452803374
288	C.MW.2003.CE0682_E4.FJ444325	C	V5HV	-3.5228787452803374	6	short	0.9749483441063174	-3.5228787452803374
289	A1.TZ.2004.3718_3_11.HM215306	other	V5HV	-1.6074437317049282	6	short	0.7942578232090945	-1.6074437317049282
290	C.MW.2008.CH505_W4_3.KC247557	C	V5HV	2.0	6	short	0.6156103148660865	2.0
291	C.TZ.2005.0933_V4_C4.HM215352	C	V5HV	-3.5228787452803374	6	short	0.9739450554532291	-3.5228787452803374
292	A1D.KE..BS208_B1.KX364401	other	V5HV	-3.9319626403862147	7	short	0.7099724333891277	-3.9319626403862147
293	01_AE.TH.1999.C2101_C1.JN944661	01_AE	V5HV	2.0	7	short	0.6222268691171473	2.0
294	C.ET..286_36.JQ362420	C	V5HV	-3.0475562945136483	7	short	0.7939301892879764	-3.0475562945136483
295	C.MW.2007.703010200_1E5.FJ443999	C	V5HV	2.0	7	short	0.632652017224991	2.0
296	02_AG.CM.2004.T250_4.EU513189	other	V5HV	-3.6989700043360187	7	short	0.79	-3.6989700043360187
297	01_AE.TH.1992.TH023_6.KU562843	01_AE	V5HV	2.0	7	short	0.6486062792392129	2.0
298	C.ZA.2005.CAP174_1_06_F3_1B.JN967791	C	V5HV	2.0	7	short	0.6719650436675528	2.0
299	C.ZA.2006.CAP221_B14.KC894137	C	V5HV	-0.4841261562883209	7	short	0.79	-0.4841261562883209
300	C.ZA.2007.CAP237_1_22_B2_2_39.JN681226	C	V5HV	-3.5228787452803374	7	short	0.6052526160205771	-3.5228787452803374
301	C.ZA.2009.21561324_D3_B5.HQ615961	C	V5HV	-1.8860566476931633	7	short	0.7455446860112753	-1.8860566476931633
302	C.ZA.2009.21283649.HQ595756	C	V5HV	2.0	7	short	0.704039694409998	2.0
303	D.UG.1992.UG024_2.U43386	other	V5HV	-0.8835250880916686	7	short	0.8680574058117618	-0.8835250880916686
304	C.ZA.2008.CAP290_2_00_23_6.JN681253	C	V5HV	-2.154901959985743	7	short	0.9396941908665526	-2.154901959985743
305	C.ZA.2008.CA327_D2_2.JN681220	C	V5HV	2.0	7	short	0.7444096701542571	2.0
306	C.ZA.2008.SO706_T10B_3.JN681249	C	V5HV	-0.9665762445130504	7	short	0.833275427222335	-0.9665762445130504
307	B.US.2000.RHPA4259_7.AY835447	B	V5HV	2.0	7	short	0.79	2.0
308	07_BC.CN.2007.BJOX002000_03_2.HM215364	other	V5HV	-3.349488493815142	7	short	0.651790149407383	-3.349488493815142
309	A1.KE.1995.Q461_E2.AF407156	other	V5HV	-2.2392609589146937	7	short	0.858108978436208	-2.2392609589146937
310	C.TZ.2003.6980_V0_C31.HM215344	C	V5HV	-3.5228787452803374	7	short	0.6056903079366203	-3.5228787452803374
311	B.IT.1996.PVO_4.AY835444	B	V5HV	-1.7349462114959853	7	short	0.842119054582159	-1.7349462114959853
312	C.MW.2007.703010054_2A2.FJ443808	C	V5HV	-1.4814860601221125	7	short	0.8206421174145283	-1.4814860601221125
313	C.TZ.2006.6146_V7_C23.HM215324	C	V5HV	-3.5228787452803374	7	short	0.6054176526005766	-3.5228787452803374
314	G.ES.2008.P1981_C5_3.FJ817369	other	V5HV	-2.6402783215167887	7	short	0.643379838181247	-2.6402783215167887
315	C.MW.2007.703010228_1C4.FJ444031	C	V5HV	-3.5228787452803374	7	short	0.974613704524964	-3.5228787452803374
316	01_AE.CN.2007.BJOX028000_10_3.HM215389	01_AE	V5HV	2.0	7	short	0.835590329845743	2.0
317	C.MW.1993.MW965_26.U08455	C	V5HV	-1.3861581781239307	7	short	0.784417916962771	-1.3861581781239307
318	A1D.KE..MS208_A1.DQ187010	other	V5HV	-2.654940094389553	7	short	0.807434767351682	-2.654940094389553
319	C.ZA.2007.705010198_TF.KC156130	C	V5HV	2.0	7	short	0.875960305590002	2.0
320	B.TT.1994.QH0692_42.AY835439	B	V5HV	2.0	7	short	0.9080349563324472	2.0
321	A1.RW.1992.92RW020_2.EU855131	other	V5HV	2.0	7	short	0.9313937207607872	2.0
322	A1.TZ.2003.3415_V1_C1.HM215299	other	V5HV	0.8686685325488616	7	short	0.7197269287152928	0.8686685325488616
323	C.ZA.2008.CAP306_2_00_F9_1.KC154019	C	V5HV	-3.5228787452803374	7	short	0.6050558531108857	-3.5228787452803374
324	C.MW..S018_18.	C	V5HV	-3.539929456705839	7	short	0.7237138708521558	-3.539929456705839
325	C.TZ.2001.569_F1_37_10.HM215318	C	V5HV	2.0	7	short	0.9473479827750091	2.0
326	C.ZA.1998.DU422_1.DQ411854	C	V5HV	-2.20409218869848	7	short	0.9212605427096546	-2.20409218869848
327	A1.KE.2000.KER2008_12.AY736809	other	V5HV	-2.0839357752512644	7	short	0.7445657935859618	-2.0839357752512644
328	C.TZ.2004.6631_V3_C10.HM215335	C	V5HV	2.0	7	short	0.9577731308828528	2.0
329	01_AE.CN.2006.CNE8.HM215427	01_AE	V5HV	-2.21402276583333	7	short	0.6834518986381021	-2.21402276583333
330	C.ZA.2006.19707346_E8_C6.HQ615951	C	V5HV	-3.5228787452803374	7	short	0.973258318679552	-3.5228787452803374
331	C.ZA.2007.CT140_140_B6.JN681233	C	V5HV	-1.9208187539523751	7	short	0.79	-1.9208187539523751
332	C.ZA.2008.1170887_08.JQ352801	C	V5HV	-1.7695510786217261	7	short	0.7982092236608934	-1.7695510786217261
333	C.ZA.2010.CAP378_2_00_D2_5.KF114888	C	V5HV	-3.0	7	short	0.6833357833650608	-3.0
334	D.UG.2007.191882.JX236673	other	V5HV	2.0	7	short	0.9643896851339135	2.0
335	C.ZM.2002.ZM215_8.DQ422948	C	V5HV	1.3037035180584704	7	short	0.79	1.3037035180584704
336	C.ZA.2006.CAP40_2_01_A3_5.JN681231	C	V5HV	2.0	7	short	0.6185348616908308	2.153679653679654
337	C.MW.2004.CE1172_H1.FJ444434	C	V5HV	0.5035183127240748	7	short	0.79	0.5035183127240748
338	A1.TZ.2005.0439_V5_C1.HM215258	other	V5HV	2.0	7	short	0.626864202098669	2.153679653679654
339	01_AE.CN.2006.CNE59.HM215422	01_AE	V5HV	2.0	7	short	0.6398187268628999	2.153679653679654
340	C.IN.1999.16936_2_21.EF117270	C	V5HV	-2.6402783215167887	7	short	0.9418612020003262	-2.6402783215167887
341	C.ZM.2003.ZM246F.FJ496194	C	V5HV	-3.5228787452803374	7	short	0.6596273257199607	-3.5228787452803374
342	C.ZA.1998.DU151_02.DQ411851	C	V5HV	-3.3580997364837883	7	short	0.9082716100015085	-3.3580997364837883
343	A1.TZ.2008.CH0219_E4.HM204621	other	V5HV	2.0	7	short	0.659252659571816	2.153679653679654
344	C.MW.2008.CH0694.KJ700458	C	V5HV	-2.5228787452803374	7	short	0.7277800980089449	-2.5228787452803374
345	C.IN.2000.001428_2_42.EF117266	C	V5HV	-0.399735178498414	7	short	0.8283386044919712	-0.399735178498414
346	C.TZ.2000.98_F4_H5_13.HQ659642	C	V5HV	2.0	8	short	0.686883684319972	2.153679653679654
347	D.UG.1999.A07412M1_VRC12.HM215357	other	V5HV	-2.5629474049390075	8	short	0.7702744407882897	-2.5629474049390075
348	B.US.1986.ADA.AY426119	B	V5HV	2.0	8	short	0.7233141176606545	2.153679653679654
349	A1.KE..MB201_A1.DQ187026	other	V5HV	2.0	8	short	0.7668478229643463	2.153679653679654
350	B.US.1985.BAL_01.DQ318210	B	V5HV	2.0	8	short	0.8131521770356537	2.153679653679654
351	B.US.1996.BG1168_1.AY835443	B	V5HV	2.0	8	short	0.8566858823393456	2.153679653679654
352	C.MW.2002.BF1266_431A.HM215360	C	V5HV	-3.5228787452803374	8	short	0.6873993717758695	-3.5228787452803374
353	B.US.1985.BAL_26.DQ318211	B	V5HV	2.0	8	short	0.893116315680028	2.153679653679654
354	01_AE.TH.1996.M02138.AY713424	01_AE	V5HV	1.6963485241745238	8	short	0.79	1.6963485241745238
355	07_BC.CN.2004.CH070_1.EF117255	other	V5HV	-2.094662933719012	8	short	0.8355856557746262	-2.094662933719012
356	07_BC.CN.2004.CH117_4.EF117262	other	V5HV	-4.465973893943865	8	short	0.79	-4.465973893943865
357	A1.KE..BB201_B42.DQ187171	other	V5HV	-4.015252220038196	8	short	0.79	-4.015252220038196
358	C.ZA.2007.CT072_56_7.JN681232	C	V5HV	-2.6989700043360187	8	short	0.7290102921749164	-2.6989700043360187
359	A1.TZ.2002.783_V0_C51.HM215347	other	V5HV	-3.3979400086720375	8	short	0.7087546463051144	-3.3979400086720375
360	A1.KE.2005.851891_4_15.KT022376	other	V5HV	-0.05158703422139897	8	short	0.79	-0.05158703422139897
361	A1D.KE.1995.Q168_A2.AF407148	other	V5HV	-2.87147149620256	8	short	0.7267959630790678	-2.87147149620256
362	C.TZ.2003.6838_V1_C35.HM215341	C	V5HV	-3.1756853834324006	8	short	0.8350073824887349	-3.1756853834324006
363	08_BC.CN.2007.CNE53.HM215417	other	V5HV	2.0	8	short	0.9207473404281841	2.153679653679654
364	BC.CN.2007.CNE40.HM215414	other	V5HV	-1.5458414100556561	8	short	0.7521551124603096	-1.5458414100556561
365	C.CN.2007.CNE31.HM215412	C	V5HV	2.0	8	short	0.9401812731371002	2.153679653679654
366	C.CN.2006.CNE58.HM215421	C	V5HV	-3.9319626403862147	8	short	0.8285463927888769	-3.9319626403862147
367	01_AE.CN.2007.CNE55.HM215418	01_AE	V5HV	-3.365633584805143	8	short	0.8360180475782074	-3.365633584805143
368	C.BR.1992.92BR025_9.U15121	C	V5HV	0.745167733153137	8	short	0.8355084765316282	0.745167733153137
369	C.MW.2007.703010217_B6.KC894109	C	V5HV	-2.8887374863409345	8	short	0.79	-2.8887374863409345
370	01_AE.CN.2006.CNE3.HM215410	01_AE	V5HV	2.0	8	short	0.9531357979013311	2.153679653679654
371	C.ZA.2007.705010067_TF.KC156125	C	V5HV	-3.5228787452803374	8	short	0.9545333972301195	-3.5228787452803374
372	07_BC.CN.2007.CNE20.HM215406	other	V5HV	-2.9677036552605274	8	short	0.6571889316403082	-2.9677036552605274
373	07_BC.CN.2007.CNE19.HM215405	other	V5HV	-3.9319626403862147	8	short	0.8700275666108723	-3.9319626403862147
374	C.ZA.2007.706010164_1A7.FJ444076	C	V5HV	-3.5228787452803374	8	short	0.6270308016384316	-3.5228787452803374
375	C.ZA.2007.706010164_1A7_REV.FJ444076	C	V5HV	-3.5228787452803374	8	short	0.6186404805685374	-3.5228787452803374
376	A1.KE..MI369_A5.DQ187018	other	V5HV	-2.4853061789614297	8	short	0.6914489847844274	-2.4853061789614297
377	D.KE.2001.NKU3006_EC1.JQ715411	other	V5HV	2.0	8	short	0.9614651383091692	2.153679653679654
378	A1.KE.1993.BG505_W6M_C2.DQ208458	other	V5HV	-3.1649502476608284	8	short	0.7456102445054241	-3.1649502476608284
379	C.ZA.1998.DU172_17.DQ411853	C	V5HV	2.0	8	short	0.6156103148660865	2.3073593073593073
380	A1.KE..BI369_9A.DQ187019	other	V5HV	-3.465973893943865	8	short	0.8017312203410862	-3.465973893943865
381	B.FR.1983.HXB2.K03455	B	V5HV	2.0	8	short	0.6222268691171473	2.3073593073593073
382	C.ZA.2005.CAP256_SU.KF241776	C	V5HV	-3.365633584805143	8	short	0.8763171714637874	-3.365633584805143
383	C.ZA..CAP256_SU_K169I.	C	V5HV	-2.221848749616356	8	short	0.8940370610468105	-2.221848749616356
384	C.ZA..CAP256_SU_K169Q.	C	V5HV	-2.0457574905606752	8	short	0.7053194034524068	-2.0457574905606752
385	C.ZA..CAP256_SU_K169R.	C	V5HV	-2.6989700043360187	8	short	0.9248955642467636	-2.6989700043360187
386	C.ZA..CAP256_SU_K169T.	C	V5HV	-1.6989700043360187	8	short	0.7572157383120262	-1.6989700043360187
387	C.ZA.2009.CAP363_2_00_10_3.KJ598853	C	V5HV	0.08919836680514887	8	short	0.8086008719985287	0.08919836680514887
388	C.ZA..CAP256_SU_R166K.	C	V5HV	-2.154901959985743	8	short	0.6387165107111256	-2.154901959985743
389	B.US.1986.JRCSF.AY669726	B	V5HV	2.0	8	short	0.632652017224991	2.3073593073593073
390	B.PE..H086_8.EF210732	B	V5HV	2.0	8	short	0.6486062792392129	2.3073593073593073
391	C.ZA.2006.CAP266_2_00_E9_H6.JN681229	C	V5HV	-3.0	8	short	0.9206189604610338	-3.0
392	C.ZA.2009.CAP341_2_00_C10_18.KC154027	C	V5HV	-3.5228787452803374	8	short	0.6133687212584246	-3.5228787452803374
393	C.ZA.2006.CAP269_2_00_F11_1.JN967794	C	V5HV	2.0	8	short	0.6719650436675528	2.3073593073593073
394	02_AG.FR.1991.DJ263_8.EU855130	other	V5HV	-2.7406211716170357	8	short	0.865468375143178	-2.7406211716170357
395	C.ZA.2009.CAP331_2_00_D7_39.KF114886	C	V5HV	-2.6989700043360187	8	short	0.6914282266690077	-2.6989700043360187
396	C.ZA.2008.CAP291_2_00_H2_15.KF114884	C	V5HV	2.0	8	short	0.704039694409998	2.3073593073593073
397	C.ZA.2008.CAP292_2_00_12_4.JN681254	C	V5HV	2.0	8	short	0.7444096701542571	2.3073593073593073
398	C.ZA.2008.CAP301_2_00_C3_20.KC154017	C	V5HV	-3.5228787452803374	8	short	0.9672470749056771	-3.5228787452803374
399	D.UG.2000.E08364M4_EC3.AY736832	other	V5HV	-3.3979400086720375	8	short	0.7602684462924527	-3.3979400086720375
400	C.ZA.2007.CT823_B6_1.JN681236	C	V5HV	2.0	8	short	0.79	2.3073593073593073
401	C.ZA.2007.CAP220_2_00_A8_5B.JN967792	C	V5HV	2.0	8	short	0.835590329845743	2.3073593073593073
402	B.US.1986.JRFL.AY669728	B	V5HV	2.0	8	short	0.875960305590002	2.3073593073593073
403	C.ZA.2008.CAP308_2_00_E11_35.KC154020	C	V5HV	-3.5228787452803374	8	short	0.6101051981301924	-3.5228787452803374
404	01_AE.CN.2007.BJOX010000_06_2.HM215373	01_AE	V5HV	2.0	8	short	0.9080349563324472	2.3073593073593073
405	01_AE.CN.2007.BJOX025000_01_1.HM215386	01_AE	V5HV	2.0	8	short	0.9313937207607872	2.3073593073593073
406	C.MW.2005.CE2103_E8.KC894086	C	V5HV	-3.5228787452803374	8	short	0.9702735965502981	-3.5228787452803374
407	C.ZA.2007.CT184_D3_15.KF114889	C	V5HV	-2.6989700043360187	8	short	0.8988678319674823	-2.6989700043360187
408	C.MW.2004.CE1176_A3.FJ444437	C	V5HV	-1.1987953014496568	8	short	0.79	-1.1987953014496568
409	B.US..BR07.AY124979	B	V5HV	2.0	8	short	0.9473479827750091	2.3073593073593073
410	C.ZA.2008.KO870_C2_10.JN681244	C	V5HV	-3.5228787452803374	8	short	0.9721280171144133	-3.5228787452803374
411	C.ZA.2007.CT349_39_16.JQ061131	C	V5HV	-3.5228787452803374	8	short	0.8974963570151212	-3.5228787452803374
412	01_AE.TH.1999.C3347_C11.JX512902	01_AE	V5HV	2.0	8	short	0.9577731308828528	2.3073593073593073
413	C.ZA.2008.KO459_T68_4.JN681242	C	V5HV	-3.5228787452803374	8	short	0.6061404110850312	-3.5228787452803374
414	C.ZA.2008.CA240_A5_5.KC154016	C	V5HV	2.0	8	short	0.9643896851339135	2.3073593073593073
415	C.MW.2003.CE0626_E6.FJ444284	C	V5HV	-3.5228787452803374	8	short	0.6081034188866601	-3.5228787452803374
416	C.MW.2003.CE0393_C3.FJ444215	C	V5HV	-2.3979400086720375	8	short	0.902076225646328	-2.3979400086720375
417	C.ZA.2007.CA392_H2_6.JN681221	C	V5HV	-0.9507819773298184	8	short	0.7485442549557629	-0.9507819773298184
418	C.ZA.2008.KO426_T78_10.JN681241	C	V5HV	2.0	8	short	0.6185348616908308	2.461038961038961
419	C.ZM.2000.ZM53_12.AY423984	C	V5HV	-3.610904826645814	8	short	0.8276159201588803	-3.610904826645814
420	A1.KE.2000.KNH1209_18.AY736813	other	V5HV	-1.0158418813364418	8	short	0.79	-1.0158418813364418
421	A1.KE.1994.Q23_17.AF004885	other	V5HV	-2.836689511036314	8	short	0.8329971735954144	-2.836689511036314
422	A1.KE.1993.BG505_W6M_C2_T332N.	other	V5HV	-3.3979400086720375	8	short	0.974961463079959	-3.3979400086720375
423	01_AE.CN.2007.BJOX009000_02_4.HM215372	01_AE	V5HV	1.3498018618715921	8	short	0.8335713041696559	1.3498018618715921
424	01_AE.CN.2007.CNE56.HM215419	01_AE	V5HV	2.0	8	short	0.626864202098669	2.461038961038961
425	A1C.TZ.2005.6545_V4_C1.HM215332	other	V5HV	-2.0628082019861766	8	short	0.8751616843107245	-2.0628082019861766
426	D.TZ.2005.3016_V5_C45.HM215283	other	V5HV	-3.448964975849123	8	short	0.605035930251895	-3.448964975849123
427	02_AG.CM.2004.T255_34.EU513184	other	V5HV	2.0	8	short	0.6398187268628999	2.461038961038961
428	C.TZ.2005.3168_V4_C10.HM215289	C	V5HV	0.08975325836823428	8	short	0.7623251087781953	0.08975325836823428
429	02_AG.CM.2004.T253_11.EU513191	other	V5HV	-1.9921242562324146	8	short	0.9042603124181221	-1.9921242562324146
430	G.ES.2005.X2131_C1_B5.FJ817368	other	V5HV	-2.252324121923122	8	short	0.8019149213802859	-2.252324121923122
431	B.ES.2007.X2278_C2_B6.FJ817366	B	V5HV	-2.411952503013917	8	short	0.79	-2.411952503013917
432	02_AG.CM.2005.T278_50.EU513198	other	V5HV	0.735768911866435	8	short	0.79	0.735768911866435
433	C.IN.2016.329_16_C1.MK076647	C	V5HV	0.9253120914996495	8	short	0.8045582801400251	0.9253120914996495
434	B.US.1986.YU2.M93258	B	V5HV	2.0	8	short	0.659252659571816	2.461038961038961
435	A1.UG.2007.191955_A11.HM215272	other	V5HV	-3.5228787452803374	8	short	0.6068825000954704	-3.5228787452803374
436	B.TT.1995.SC422_8.AY835441	B	V5HV	2.0	8	short	0.686883684319972	2.461038961038961
437	C.ZA.2009.21399975_E2_B3.HQ615957	C	V5HV	-3.5228787452803374	8	short	0.6400740916392197	-3.5228787452803374
438	C.ZA.1997.ZA012_29.EU855133	C	V5HV	1.4507278003794	8	short	0.7764740331190321	1.4507278003794
439	01_AE.TH.1999.R3265_C6.JX512903	01_AE	V5HV	2.0	8	short	0.7233141176606545	2.461038961038961
440	C.IN.2016.329_16_D5.MK076655	C	V5HV	0.859738566197147	8	short	0.7626911617270505	0.859738566197147
441	A1D.TZ.2003.3468_V1_C12.HM215301	other	V5HV	2.0	8	short	0.7668478229643463	2.461038961038961
442	C.ZA.2007.20198102_E9_G1.HQ615944	C	V5HV	-3.5228787452803374	8	short	0.9423292383586095	-3.5228787452803374
443	02A1.CM.2005.T280_5.EU513183	other	V5HV	-1.8737386811361185	8	short	0.7051067419127641	-1.8737386811361185
444	C.TZ.2001.TZBD_02.JQ362424	C	V5HV	-2.3638432163939176	8	short	0.8333859996058331	-2.3638432163939176
445	C.ZA.2009.20965238.HQ595751	C	V5HV	-0.2865094569060575	8	short	0.79	-0.2865094569060575
446	B.US.2016.VA40774.MK499378	B	V5HV	2.0	8	short	0.8131521770356537	2.461038961038961
447	C.TZ.2001.TZA125_17.JQ362423	C	V5HV	-2.539929456705839	8	short	0.8372885837220845	-2.539929456705839
448	B.US.2000.WITO4160_33.AY835451	B	V5HV	2.0	8	short	0.8566858823393456	2.461038961038961
449	G.ES.2003.X1254_C3.EU885762	other	V5HV	2.0	8	short	0.893116315680028	2.461038961038961
450	C.ZA.2007.2869751_A4_D3.HQ615954	C	V5HV	-3.5228787452803374	8	short	0.9239114500217541	-3.5228787452803374
451	A1C.TZ..246_F3_C10_2.HM215279	other	V5HV	-1.8096683018297086	8	short	0.9041147185920906	-1.8096683018297086
452	A1.KE.1994.Q259_17.AF407152	other	V5HV	-3.360922099060133	8	short	0.6764005217281353	-3.360922099060133
453	01_AE.TH.1993.TH976_17.U08458	01_AE	V5HV	-1.8761810139810031	8	short	0.874478105876401	-1.8761810139810031
454	C.IN.2000.26191_2_48.EF117274	C	V5HV	-3.5663261533629385	8	short	0.7666187467096437	-3.5663261533629385
455	02_AG.CM.2004.263_8.EU513182	other	V5HV	-1.9194095855464988	8	short	0.835588491748494	-1.9194095855464988
456	01_AE.TH.1993.TH966_8.U08456	01_AE	V5HV	-2.180199511692861	8	short	0.6573226947798143	-2.180199511692861
457	C.ZA.2007.20258279_V2.HQ595763	C	V5HV	2.0	8	short	0.9207473404281841	2.461038961038961
458	C.ZA.2007.20417927_07.JQ352785	C	V5HV	-3.0	8	short	0.7502942945458633	-3.0
459	D.UG.2007.191727_F6.HM215269	other	V5HV	-3.0	8	short	0.8371329212304939	-3.0
460	A1.UG.1992.UG037_8.U09127	other	V5HV	2.0	8	short	0.9401812731371002	2.461038961038961
461	C.ZM.2003.ZM249_1.DQ388514	C	V5HV	-3.108122598855384	8	short	0.7076682445152752	-3.108122598855384
462	A1.KE.2005.QH209_14M_A2.FJ866118	other	V5HV	2.0	8	short	0.9531357979013311	2.461038961038961
463	A1.KE.1996.Q769_D22.AF407158	other	V5HV	2.0	8	short	0.9614651383091692	2.461038961038961
464	CD.TZ.2004.3817_V2_C59.HM215310	other	V5HV	1.7476789838295794	8	short	0.8330705936482655	1.7476789838295794
465	C.TZ.2004.377_V4_C09.HM215308	C	V5HV	-2.6989700043360187	8	short	0.6625701020432431	-2.6989700043360187
466	C.TZ.2004.3728_V2_C6.HM215307	C	V5HV	-3.5228787452803374	8	short	0.974766358083327	-3.5228787452803374
467	C.TZ.2005.6040_V4_C15.HM215320	C	V5HV	-3.5228787452803374	8	short	0.9743614846335301	-3.5228787452803374
468	A1.KE.1994.Q842_D12.AF407160	other	V5HV	-2.4876892363718897	8	short	0.8752062055758527	-2.4876892363718897
469	C.TZ.2000.541_F1_A7_2.HQ698049	C	V5HV	-3.5228787452803374	8	short	0.974858710130397	-3.5228787452803374
470	B.US.1994.6101_1.AY835434	B	V5HV	2.0	8	short	0.79	2.6147186147186146
471	01_AE.TH.1998.R1166_C1.JQ352783	01_AE	V5HV	2.0	8	short	0.7444096701542571	2.6147186147186146
472	C.ZM.2002.ZM197_7.DQ388515	C	V5HV	-2.7489460978126923	8	short	0.770732859498856	-2.7489460978126923
473	C.IN.1999.16055_2_3.EF117268	C	V5HV	-3.2006870256746476	8	short	0.79	-3.2006870256746476
474	C.TZ.2005.6322_V4_C1.HM215326	C	V5HV	-3.1275057503404153	8	short	0.8736167577101234	-3.1275057503404153
475	C.ZM..ZM176_66.	C	V5HV	-3.8673561490269197	8	short	0.6792110538306729	-3.8673561490269197
476	C.TZ.2004.0041_V3_C18.HM215253	C	V5HV	-2.0969100130080562	8	short	0.79	-2.0969100130080562
477	B.US.1995.6535_3.AY835438	B	V5HV	2.0	8	short	0.835590329845743	2.6147186147186146
478	D.UG.2005.190049.JX236668	other	V5HV	-3.0	8	short	0.8929395443496151	-3.0
479	A1.UG.2007.191084_B7_19.HM215266	other	V5HV	-3.5228787452803374	8	short	0.6051527671449893	-3.5228787452803374
480	A1C.TZ.2004.6540_V4_C1.HM215330	other	V5HV	-2.263491950164694	8	short	0.716858121912444	-2.263491950164694
481	A1D.TZ.2004.0815_V3_C3.HM215260	other	V5HV	2.0	8	short	0.704039694409998	2.6147186147186146
482	C.MW.2004.1394_C9G1.FJ444527	C	V5HV	-3.5228787452803374	8	short	0.9623496581221926	-3.5228787452803374
483	C.ZA.2005.19157834_V1.HQ595743	C	V5HV	-2.3010299956639813	8	short	0.7581044733054436	-2.3010299956639813
484	A1.KE..MB539_2B7.DQ187082	other	V5HV	-0.4323267933854445	10	long	1.21	-0.4323267933854445
485	B.US..MN_3.HM215430	B	V5HV	2.0	10	long	1.0356103148660865	2.0
486	C.ZA.2008.ME067_A10_15.JN681245	C	V5HV	-3.5228787452803374	10	long	1.0280359934937278	-3.5228787452803374
487	C.ZA.2007.SO225_H11_12.JN681252	C	V5HV	2.0	10	long	1.0422268691171472	2.0
488	B.HT.1992.HT593_1.U08444	B	V5HV	2.0	10	long	1.052652017224991	2.0
489	G.ES.2002.X1193_C1.EU885761	other	V5HV	-1.9921242562324146	10	long	1.21	-1.9921242562324146
490	02A1.CM.2004.T257_31.EU513185	other	V5HV	-3.365633584805143	10	long	1.2477254779969982	-3.365633584805143
491	A1.KE.1996.Q769_H5.AF407159	other	V5HV	2.0	10	long	1.0686062792392128	2.0
492	D.ES.2007.P1741_A2.HM068556	other	V5HV	2.0	10	long	1.0919650436675528	2.0
493	G.ES.2006.X2088_C9.EU885764	other	V5HV	2.0	10	long	1.124039694409998	2.0
494	C.ZM.1998.ZM135_10A.AY424079	C	V5HV	2.0	10	long	1.164409670154257	2.0
495	C.ZA.2009.CT565_C7_48.KF114890	C	V5HV	-3.5228787452803374	10	long	1.0268414674520991	-3.5228787452803374
496	G.ES.2004.X1632_S2_B10.FJ817370	other	V5HV	-3.106254877896154	10	long	1.21	-3.106254877896154
497	C.ZM.2003.ZM214_15.DQ388516	C	V5HV	-2.189659930126728	10	long	1.21	-2.189659930126728
498	C.IN.2000.0013095_2_11.EF117267	C	V5HV	-1.2021164336153292	10	long	1.171193476392265	-1.2021164336153292
499	C.CN.2007.CNE30.HM215411	C	V5HV	2.0	10	long	1.21	2.0
500	B.FR..BX08_16.GQ855765	B	V5HV	-2.9149235885279055	10	long	1.1869873193028566	-2.9149235885279055
501	A1.KE..BB539_2B13.DQ187240	other	V5HV	-2.3494884938151426	10	long	1.2533535824515558	-2.3494884938151426
502	C.BW.2007.B005582_7_G7_8.KF114882	C	V5HV	2.0	10	long	1.255590329845743	2.0
503	C.BW.2006.B005018_8_F6_3.KF114881	C	V5HV	-3.5228787452803374	10	long	1.3943204247772152	-3.5228787452803374
504	B.US.1994.7165_18.AY835437	B	V5HV	2.0	10	long	1.295960305590002	2.0
505	C.ZA.2007.704010083_B8.FJ443671	C	V5HV	-1.7958800173440752	10	long	1.255194670911672	-1.7958800173440752
506	C.ZA.2007.704010042_2E5.KC894113	C	V5HV	-3.5228787452803374	10	long	1.3945888456641926	-3.5228787452803374
507	C.MW.2007.703010131_1E2.KC894107	C	V5HV	-2.3010299956639813	10	long	1.292192791280347	-2.3010299956639813
508	A1.TZ.2006.6592_V7_C25.HM215334	other	V5HV	2.0	10	long	1.3280349563324472	2.0
509	C.TZ.2003.6471_V1_C16.HM215328	C	V5HV	2.0	10	long	1.3513937207607871	2.0
510	C.TZ.2006.6022_V7_C24.HM215319	C	V5HV	-3.5228787452803374	10	long	1.394849611438972	-3.5228787452803374
511	D.UG.1998.57128_VRC15.AY736829	other	V5HV	-1.169854190997382	10	long	1.130595606392054	-1.169854190997382
512	C.TZ.2001.346_F4_D2_12.HM215302	C	V5HV	-1.2839966563652008	10	long	1.21	-1.2839966563652008
513	C.IN.2016.330_16_D4.MK076712	C	V5HV	2.0	10	long	1.367347982775009	2.0
514	C.TZ.2001.304_F2_1_11.HM215286	C	V5HV	-3.5228787452803374	10	long	1.394909063880193	-3.5228787452803374
515	C.ZA.2007.2969249.HQ595766	C	V5HV	2.0	10	long	1.3777731308828527	2.0
516	C.ZA.2007.2891391_A2_E1.HQ615955	C	V5HV	2.0	10	long	1.3843896851339135	2.0
517	C.IN.2000.00836_2_5.EF117265	C	V5HV	2.0	10	long	1.0385348616908308	2.153679653679654
518	C.TZ.2004.0921_V2_C14.HM215262	C	V5HV	-3.6711109601604393	10	long	1.2175704524923348	-3.6711109601604393
519	C.TZ.2004.0984_V2_C2.HM215263	C	V5HV	2.0	10	long	1.046864202098669	2.153679653679654
520	C.ZA.2008.1143465_14.JQ352799	C	V5HV	2.0	10	long	1.0598187268628998	2.153679653679654
521	C.ZA.2008.1245045.HQ595742	C	V5HV	-3.5228787452803374	10	long	1.0252470859316718	-3.5228787452803374
522	C.IN.1999.16845_2_22.EF117269	C	V5HV	2.0	10	long	1.079252659571816	2.153679653679654
523	01_AE.TH.1999.C1080_C3.JN944660	01_AE	V5HV	-2.322192369310721	10	long	1.126534915347507	-2.322192369310721
524	C.BW.2004.1811_B3_23.KC154012	C	V5HV	2.0	10	long	1.106883684319972	2.153679653679654
525	D.UG.2006.191821_E6_1.HM215270	other	V5HV	-2.3485862901776295	10	long	1.1667331165058583	-2.3485862901776295
526	C.ZA.2005.19252094_A5_G2.HQ615953	C	V5HV	-3.5228787452803374	10	long	1.0261155046568378	-3.5228787452803374
527	C.ZA.2008.20721190.HQ595747	C	V5HV	2.0	10	long	1.1433141176606543	2.153679653679654
528	C.ZM.2007.235080_3G7_REV.JN977604	C	V5HV	-3.5228787452803374	10	long	1.3899732417611796	-3.5228787452803374
529	C.IN.1999.25710_2_43.EF117271	C	V5HV	-3.8316203871472263	10	long	1.255590329845743	-3.8316203871472263
530	C.BW.2005.2865_A11_12.KC154013	C	V5HV	-0.9100948885606021	10	long	1.1724007517890256	-0.9100948885606021
531	C.ZA.2005.18814602_H8_F3.HQ615948	C	V5HV	-3.5228787452803374	10	long	1.277299058009299	-3.5228787452803374
532	01_AE.TH.2000.C4118_9.JQ352782	01_AE	V5HV	-3.8316203871472263	10	long	1.21	-3.8316203871472263
533	B.US.1995.3988_25.AY835436	B	V5HV	-1.8165023894406476	10	long	1.21	-1.8165023894406476
534	B.US.2004.CAAN5342.AY835452	B	V5HV	2.0	10	long	1.1868478229643462	2.153679653679654
535	07_BC.CN.2007.CNE21.HM215407	other	V5HV	-3.666673659596546	10	long	1.262612201336573	-3.666673659596546
536	B.CN.2004.CNE10.HM215397	B	V5HV	2.0	10	long	1.2331521770356537	2.153679653679654
537	07_BC.CN.2004.CH181_12.EF117259	other	V5HV	-4.232992636050196	10	long	1.21	-4.232992636050196
538	07_BC.CN.2004.CH038_12.EF042692	other	V5HV	-2.8409745087750946	10	long	1.2556189392362778	-2.8409745087750946
539	C.MW.2006.CE2052_G10.KC894084	C	V5HV	-3.5228787452803374	10	long	1.3136017484033833	-3.5228787452803374
540	C.MW.2004.CE1086_B2.FJ444395	C	V5HV	-3.3979400086720375	10	long	1.20275732538571	-3.3979400086720375
541	C.MW.2003.CE0665_F2.KC894076	C	V5HV	2.0	10	long	1.2766858823393457	2.153679653679654
542	C.ZA.2006.CAP69_1_12_TA7_1.JX131327	C	V5HV	-3.5228787452803374	10	long	1.1059894428313044	-3.5228787452803374
543	C.ZA.2006.CAP37_1_18_D2_19.JN681230	C	V5HV	-3.5228787452803374	10	long	1.3410996120930039	-3.5228787452803374
544	C.ZA.2009.CAP343_2_00_21_2.JN681257	C	V5HV	2.0	10	long	1.3131163156800278	2.153679653679654
545	C.ZA.2008.CAP326_2_00_D9_2.KC154024	C	V5HV	2.0	10	long	1.340747340428184	2.153679653679654
546	C.ZA.2008.CAP307_2_00_24_1.JN681255	C	V5HV	-3.5228787452803374	10	long	1.0331894544270335	-3.5228787452803374
547	C.ZA.2006.CAP260_2_00_TA1_1B.JN681228	C	V5HV	-3.5228787452803374	10	long	1.0786040315503744	-3.5228787452803374
548	C.ZA.2005.CAP258_2_00_X_23.JN681227	C	V5HV	-1.0757207139381184	10	long	1.21	-1.0757207139381184
549	C.ZM.1998.ZM55_28A.AY423971	C	V5HV	-2.283470810373781	10	long	1.094772061095826	-2.283470810373781
550	C.ZA.2006.CAP177_1A3.KC894133	C	V5HV	-3.5228787452803374	10	long	1.059377148135757	-3.5228787452803374
551	C.ZA.2005.CAP244_D3.DQ435684	C	V5HV	2.0	10	long	1.3601812731371001	2.153679653679654
552	C.ZA.2005.CAP225_1_06_A2_18.JN681225	C	V5HV	2.0	10	long	1.373135797901331	2.153679653679654
553	C.ZA.2005.CAP206_1_B5_Y681D.KJ700457	C	V5HV	-3.3979400086720375	10	long	1.0250674068992844	-3.3979400086720375
554	C.MW.2006.703010010_C4.KC894105	C	V5HV	-3.5228787452803374	11	long	1.3732922243291816	-3.5228787452803374
555	C.IN.2015.329_15_A1.MK076610	C	V5HV	0.7944880466591696	11	long	1.1401002651467302	0.7944880466591696
556	C.ZA.2008.CAP330_2_00_F2_41.KC154025	C	V5HV	-3.5228787452803374	11	long	1.381564272704828	-3.5228787452803374
557	C.ZA.2008.CT977_69_12.JN681239	C	V5HV	-3.5228787452803374	11	long	1.2297823296422807	-3.5228787452803374
558	C.ZA.2006.2768732_C5_16.HQ615952	C	V5HV	-1.6989700043360187	11	long	1.1296864542483065	-1.6989700043360187
559	C.IN.1999.25711_2_4.EF117272	C	V5HV	1.3013924802401122	11	long	1.21	1.3013924802401122
560	C.ZA.2007.705010185_TF.KC156129	C	V5HV	-0.6757175447023074	11	long	1.21	-0.6757175447023074
561	02A1.CM.2004.242_14.EU513188	other	V5HV	-3.5663261533629385	11	long	1.1837037169110076	-3.5663261533629385
562	C.ZA.2008.20883229_C9_H6.HQ615943	C	V5HV	2.0	11	long	1.3814651383091692	2.153679653679654
563	C.ZA.2007.19715820_A10_H2.HQ615950	C	V5HV	-3.5228787452803374	11	long	1.0299948738293823	-3.5228787452803374
564	C.ZA.2008.CA457_H1_1.JN681222	C	V5HV	2.0	11	long	1.0356103148660865	2.3073593073593073
565	C.ZA.2005.19314479_A2_5.HQ615958	C	V5HV	-3.5228787452803374	11	long	1.3867587292226933	-3.5228787452803374
566	C.ZA.2007.722_G4_16.JN967798	C	V5HV	2.0	11	long	1.0422268691171472	2.3073593073593073
567	B.US.1998.AC10_29.AY835446	B	V5HV	-1.5088484995143023	11	long	1.21	-1.5088484995143023
568	C.ZA.2005.CAP210_E8.DQ435683	C	V5HV	-3.365633584805143	11	long	1.1586302993752555	-3.365633584805143
569	A1.KE.2000.KER2018_11.AY736810	other	V5HV	-3.7312816538827063	11	long	1.1751632854259273	-3.7312816538827063
570	A1.TZ.2005.0330_V4_C3.HM215257	other	V5HV	-2.151607643792753	11	long	1.2542262509558233	-2.151607643792753
571	C.ZA.2005.CAP210_TA5.KC894136	C	V5HV	-3.5228787452803374	11	long	1.0465763396571035	-3.5228787452803374
572	C.ZA.2008.SO405_T24_5.JN681248	C	V5HV	2.0	11	long	1.052652017224991	2.3073593073593073
573	C.ZA.2007.704809221_1B3.FJ444103	C	V5HV	-0.26680273489343054	11	long	1.21	-0.26680273489343054
574	C.ZA.2008.SO186_H6_5.JN681247	C	V5HV	-3.5228787452803374	11	long	1.3604211763591731	-3.5228787452803374
575	C.TZ.2005.6785_V5_C14.HM215338	C	V5HV	-3.3228768798737356	11	long	1.2878229756388924	-3.3228768798737356
576	B.US.1995.5768_4.AY835435	B	V5HV	2.0	11	long	1.0686062792392128	2.3073593073593073
577	C.ZA.2008.CAP317_2_00_D4_10.KC154022	C	V5HV	-3.5228787452803374	11	long	1.1421838400301243	-3.5228787452803374
578	B.CN.2006.CNE4.HM215413	B	V5HV	2.0	11	long	1.0919650436675528	2.3073593073593073
579	C.TZ.2005.3637_V5_C3.HM215305	C	V5HV	2.0	11	long	1.124039694409998	2.3073593073593073
580	C.ZA.1999.DU156_12.DQ411852	C	V5HV	-2.968308831374854	11	long	1.2304333639749931	-2.968308831374854
581	C.IN.2015.329_15_B1.MK076614	C	V5HV	0.7767011839884109	11	long	1.1828885224109507	0.7767011839884109
582	C.ZA.2007.3545883_G1_E1.HQ615942	C	V5HV	-2.3979400086720375	12	long	1.21	-2.3979400086720375
583	C.ZA.2007.704010069_C6.KC894114	C	V5HV	-3.5228787452803374	12	long	1.3919445217905082	-3.5228787452803374
584	C.ZM.1996.96ZM651_02.AF286224	C	V5HV	-0.2295972369653294	12	long	1.2542873172388103	-0.2295972369653294
585	C.MW.2004.CE0985_H7.FJ444391	C	V5HV	-0.9244530386074693	12	long	1.2182092236608932	-0.9244530386074693
586	B.US.1997.SS1196_1.AY835442	B	V5HV	2.0	12	long	1.164409670154257	2.3073593073593073
587	C.TZ.2003.3873_V1_C24.HM215311	C	V5HV	-2.7979478310879395	12	long	1.158107315562895	-2.7979478310879395
588	C.IN.2014.329_14_B1.MK076593	C	V5HV	0.004321373782642578	12	long	1.2554312732983732	0.004321373782642578
589	C.IN.2014.329_14_B4.MK076596	C	V5HV	0.31386722036915343	12	long	1.21	0.31386722036915343
590	C.TZ.2005.3426_V5_C17.HM215300	C	V5HV	-1.6989700043360187	12	long	1.2872307884882346	-1.6989700043360187
591	C.ZA.2009.21197826_V1.HQ595753	C	V5HV	2.0	12	long	1.21	2.3073593073593073
592	C.BW.2005.3312_D6_2.KC154014	C	V5HV	-3.5228787452803374	12	long	1.0250903515673453	-3.5228787452803374
593	C.ZA.2006.2759058_F10_B6.HQ615959	C	V5HV	-3.5228787452803374	12	long	1.025149421992788	-3.5228787452803374
594	C.ZA.2010.CAP382_2_00_D7_19.KC154028	C	V5HV	-3.5228787452803374	13	long	1.3947513161647207	-3.5228787452803374
595	C.IN.2014.330_14_A12.MK076674	C	V5HV	-0.00877392430750515	13	long	1.21	-0.00877392430750515
596	C.TZ.2004.6644_V2_C33.HM215336	C	V5HV	2.0	13	long	1.255590329845743	2.3073593073593073
597	C.ZA.2009.CAP332_2_00_C10_1.KF114887	C	V5HV	-1.207608310501746	13	long	1.2497609633161668	-1.207608310501746
598	C.ZA.2008.SO607_B6_9.KF114895	C	V5HV	2.0	13	long	1.295960305590002	2.3073593073593073
599	07_BC.CN.2004.CH119_10.EF117261	other	V5HV	-1.7585531396543537	13	long	1.1676515963169833	-1.7585531396543537
600	C.IN.2015.330_15_C36.MK076700	C	V5HV	0.8234742291703011	13	long	1.2822256220033648	0.8234742291703011
601	C.TZ.2001.556_F2_3_25.HM215317	C	V5HV	2.0	13	long	1.3280349563324472	2.3073593073593073
602	C.IN.2016.330_16_A2.MK076707	C	V5HV	2.0	13	long	1.3513937207607871	2.3073593073593073
603	C.IN.2015.330_15_D36.MK076705	C	V5HV	0.7551122663950712	13	long	1.2441855975818967	0.7551122663950712
604	C.IN.2015.330_15_E36.MK076706	C	V5HV	0.6522463410033232	13	long	1.21	0.6522463410033232
605	C.IN.2016.330_16_H2.MK076724	C	V5HV	0.8312296938670634	13	long	1.1052608604323428	0.8312296938670634
606	C.IN.2014.330_14_A20.MK076682	C	V5HV	0.04921802267018165	13	long	1.167656587889333	0.04921802267018165
607	C.ZA.2008.21203310_G7_C3.HQ615946	C	V5HV	-3.5228787452803374	13	long	1.0256752137074214	-3.5228787452803374
608	C.ZA.2009.21369737_G11_F2.HQ615941	C	V5HV	-2.6989700043360187	13	long	1.2718969490171876	-2.6989700043360187
609	C.ZA.2009.21502011_F12_E2.HQ615949	C	V5HV	2.0	13	long	1.367347982775009	2.3073593073593073
610	C.TZ.2001.234_F1_16_57.HM215278	C	V5HV	-3.5228787452803374	13	long	1.0254085136407762	-3.5228787452803374
611	C.ZA.2008.20358510_01.JQ352790	C	V5HV	-3.5228787452803374	15	long	1.3938772984319285	-3.5228787452803374
612	D.CG.2007.P940_2_C3.HM068555	other	V5HV	-3.3979400086720375	16	long	1.3949321569673983	-3.3979400086720375
613	C.ZA.2008.20927783.HQ595750	C	V5HV	-2.3010299956639813	16	long	1.3251731458179905	-2.3010299956639813
614	C.ZA.2006.CAP224_1_18_C7_3.JN967793	C	V5HV	-3.5228787452803374	16	long	1.3931466754676296	-3.5228787452803374
615	A1.UG.2007.191845_B11.HM215271	other	V5HV	2.0	17	long	1.3777731308828527	2.3073593073593073
616	B.US.2000.THRO4156.AY835448	B	V5HV	1.498648207094033	17	long	1.21	1.498648207094033
617	C.ZA.2007.CT431_G6_6.JN681234	C	V5HV	2.0	18	long	1.3843896851339135	2.3073593073593073
618	C.ZA.2009.20286961_C1_H8.HQ615960	C	V5HV	-3.5228787452803374	20	long	1.0383524566686122	-3.5228787452803374
619	C.ZA.2008.20803520.HQ595748	C	V5HV	2.0	24	long	1.1868478229643462	2.461038961038961
620	C.TZ.2003.0077_V1_C16.HM215254	C	V5HV	-2.758105028369297	24	long	1.21	-2.758105028369297
