# Supplementary material for: Contemporary HIV-1 consensus Env with AI-assisted redesigned hypervariable loops promote antibody binding
Source: Nat Commun. 2024 May 9;15:3924. doi: 10.1038/s41467-024-48139-x (PMC11082178; doi:10.1038/s41467-024-48139-x)
Supplement: Supplementary file 3 — Source Data [file 41467_2024_48139_MOESM3_ESM.zip › SourceData/figs1a.B.len_v2hv_vs_v1hv.txt]

#subtype='B'
sequence len_v1hv len_v2hv
B.US.1997.ARES2.AB078005 20.0 6.0
B.US.1985.Ba_L.AB221005 10.0 6.0
B.JP.2004.04JPDR6075B.AB221125 24.0 6.0
B.JP.2004.DR6089.AB286955 33.0 6.0
B.JP.2005.DR6538.AB287363 25.0 13.0
B.JP.2005.DR6737.AB287364 25.0 10.0
B.JP.2005.DR7060.AB287366 22.0 6.0
B.JP.2005.DR7065.AB287368 23.0 16.0
B.JP.1999.DR1348.AB287369 31.0 7.0
B.JP.2000.DR2508.AB289587 15.0 5.0
B.JP.2001.DR388.AB289589 21.0 11.0
B.JP.2000.117.AB428551 26.0 6.0
B.JP.2001.134.AB428552 23.0 6.0
B.JP.2002.194.AB428553 27.0 6.0
B.JP.2003.227.AB428555 31.0 7.0
B.JP.2005.426.AB428556 26.0 6.0
B.JP.2005.436.AB428557 26.0 7.0
B.JP.2003.285.AB428558 25.0 13.0
B.JP.2004.DR6174.AB480692 26.0 13.0
B.JP.2004.DR6175.AB480694 19.0 7.0
B.JP.2004.DR5913.AB480696 24.0 4.0
B.US.1991.US2.AB485638 26.0 6.0
B.BR.1990.BZ167.AB485641 24.0 8.0
B.JP.1988.02.AB588196 27.0 6.0
B.JP.1988.03.AB588207 26.0 21.0
B.JP.1989.31.AB588209 22.0 6.0
B.JP.1989.33.AB588211 19.0 6.0
B.JP.1989.40.AB588223 36.0 10.0
B.JP.1989.60.AB588232 18.0 9.0
B.JP.2005.DR6657.AB588243 28.0 8.0
B.JP.2005.DR6739.AB588253 22.0 6.0
B.JP.2005.DR6826.AB588263 18.0 6.0
B.JP.2005.DR6871.AB588271 15.0 9.0
B.JP.2005.DR6946.AB588283 24.0 6.0
B.JP.2006.DR7259.AB588311 16.0 8.0
B.JP.2006.DR7374.AB588329 22.0 9.0
B.JP.2008.NMC104_clone_01.AB731663 11.0 9.0
B.JP.2009.NMC851A_clone_14.AB731665 29.0 8.0
B.JP.2009.NMC127_clone_07.AB731667 21.0 11.0
B.FR.1985.NL43xWC001.AF003887 26.0 13.0
B.US.1986.AD87_ADA.AF004394 18.0 6.0
B.US.1986.SFMHS1.AF025749 23.0 8.0
B.US.1986.SFMHS2.AF025750 20.0 8.0
B.US.1985.SFMHS3.AF025751 21.0 9.0
B.US.1986.SFMHS4.AF025752 23.0 8.0
B.US.1987.SFMHS5.AF025753 18.0 6.0
B.US.1988.SFMHS6.AF025754 21.0 6.0
B.US.1987.SFMHS7.AF025755 24.0 6.0
B.US.1986.SFMHS8.AF025756 20.0 5.0
B.US.1987.SFMHS9.AF025757 25.0 4.0
B.US.1986.SFMHS16.AF025759 20.0 6.0
B.US.1986.SFMHS17.AF025760 20.0 7.0
B.US.1986.SFMHS18.AF025761 21.0 8.0
B.US.1988.SFMHS19.AF025762 19.0 8.0
B.US.1989.SFMHS20.AF025763 26.0 9.0
B.US.1985.SFMHS21.AF025764 17.0 12.0
B.FR.1992.PHI120.AF041125 23.0 8.0
B.FR.1992.PHI133.AF041126 14.0 6.0
B.FR.1993.PHI146.AF041127 25.0 8.0
B.FR.1993.PHI159.AF041128 13.0 6.0
B.FR.1993.PHI153.AF041129 14.0 8.0
B.FR.1993.PIH155.AF041130 21.0 6.0
B.FR.1993.PIH160.AF041131 32.0 5.0
B.FR.1994.PIH309.AF041132 21.0 8.0
B.FR.1995.PIH374.AF041133 22.0 6.0
B.FR.1995.PIH373.AF041134 26.0 4.0
B.FR.1996.PIH384.AF041135 24.0 9.0
B.AU.1986.MBC200.AF042100 26.0 9.0
B.AU.1987.MBC925.AF042101 28.0 6.0
B.AU.1993.MBC18_MBCC18.AF042102 28.0 8.0
B.AU.1995.MBCC54.AF042103 26.0 8.0
B.AU.1996.MBCC98.AF042104 21.0 8.0
B.AU.1996.MBCD36.AF042105 21.0 22.0
B.US.1991.DH12_5.AF069139 22.0 6.0
B.NL.1985.320SIC3_ACH320.AF069524 23.0 14.0
B.FR.1985.NL43E9_LAI_IIIB_NY5.AF070521 21.0 4.0
B.TW.1994.TWCYS_LM49.AF086817 18.0 6.0
B.US.1989.R2_envUS_R2.AF128126 27.0 6.0
B.KR.1997.WK.AF224507 31.0 4.0
B.ES.1989.S61I1.AF256204 28.0 6.0
B.TT.1994.QH0060_F.AF277055 21.0 13.0
B.TT.1994.QH0020_M.AF277056 16.0 10.0
B.TT.1994.QH0136_M.AF277057 17.0 13.0
B.TT.1993.QZ4734_M.AF277058 17.0 16.0
B.TT.1993.QH0016_M.AF277059 26.0 12.0
B.TT.1994.QH0515_M.AF277061 22.0 14.0
B.TT.1994.QH0605_F.AF277063 17.0 10.0
B.TT.1994.QH0679_M.AF277064 31.0 11.0
B.TT.1994.QH0692_M.AF277065 25.0 16.0
B.TT.1994.QH0705_M.AF277066 22.0 6.0
B.TT.1994.QH0788_M.AF277067 17.0 10.0
B.TT.1995.QH0791_M.AF277068 18.0 13.0
B.TT.1995.QH0850_F.AF277069 22.0 14.0
B.TT.1995.QH0864_M.AF277070 20.0 14.0
B.TT.1995.QH0865_M.AF277071 25.0 8.0
B.TT.1995.QH0908_F.AF277072 16.0 14.0
B.TT.1995.QH0944_M.AF277073 21.0 15.0
B.TT.1995.QH1116_M.AF277074 22.0 14.0
B.TT.1996.QH1420_M.AF277075 22.0 14.0
B.US.1988.WR27.AF286365 27.0 8.0
B.DE.1986.D117III_child.AF490512 20.0 8.0
B.DE.1986.D117II_mother.AF490513 11.0 5.0
B.AU.1999.1181.AF538302 25.0 6.0
B.AU.1999.1182.AF538303 26.0 10.0
B.AU.1995.C24.AF538304 27.0 10.0
B.AU.1995.C42.AF538305 27.0 10.0
B.AU.1995.C76.AF538306 20.0 10.0
B.AU.1995.C92.AF538307 26.0 10.0
B.GB.1986.GB8_46R.AJ271445 17.0 6.0
B.CA.1993.CA5.AJ277821 32.0 11.0
B.KR.1996.KR5058_K1.AJ417411 27.0 4.0
B.KR.1996.KR6035_K1.AJ417417 31.0 5.0
B.KR.1993.KRA812_C1.AJ417420 27.0 6.0
B.KR.1992.KR2057_C1.AJ417423 15.0 6.0
B.KR.1996.KR3026_C1.AJ417426 19.0 10.0
B.KR.1995.KR5086_C1.AJ417429 24.0 12.0
B.GB.1997.CW010.AJ418478 27.0 5.0
B.GB.1997.CW012.AJ418495 25.0 7.0
B.GB.1997.CW037.AJ418514 30.0 6.0
B.GB.1997.CW048.AJ418521 25.0 6.0
B.GB.1997.CW002.AJ418531 23.0 4.0
B.GB.1994.746DEN04.AJ535590 25.0 12.0
B.GB.1994.748DEN31.AJ535600 32.0 19.0
B.GB.1995.820DEN35.AJ535608 24.0 18.0
B.GB.1996.875DEN49.AJ535612 19.0 6.0
B.GB.1995.811DEN01.AJ535616 28.0 12.0
B.AR.1998.ARCH054.AY037268 32.0 4.0
B.BO.1999.BOL0122.AY037270 11.0 8.0
B.AR.1999.ARMA132.AY037282 24.0 6.0
B.TH.1990.BK132.AY173951 20.0 6.0
B.US.1990.US1.AY173952 21.0 8.0
B.US.1990.US3.AY173954 19.0 6.0
B.US.1990.US4.AY173955 32.0 6.0
B.EC.1989.EC003.AY173959 24.0 8.0
B.EC.1989.EC102.AY173960 26.0 7.0
B.CN.2001.CNHN24.AY180905 30.0 7.0
B.US.1990.WEAU16_02.AY223743 26.0 6.0
B.US.1981.81CA1.AY247218 20.0 8.0
B.US.1981.81CA2.AY247219 20.0 8.0
B.US.1981.81GA.AY247220 20.0 6.0
B.US.1981.81NJ.AY247221 20.0 8.0
B.US.1981.81NY1.AY247222 20.0 8.0
B.US.1981.81NY2.AY247223 31.0 6.0
B.US.1981.81NY3.AY247224 26.0 6.0
B.CA.1982.82CAN.AY247225 23.0 6.0
B.US.1996.1333_d2.AY308760 25.0 4.0
B.CA.1996.WC10P_1.AY314044 24.0 8.0
B.US.1997.1001_07.AY331282 20.0 5.0
B.US.1997.1006_08.AY331284 17.0 11.0
B.US.1997.1012_08.AY331285 24.0 6.0
B.US.1997.1013_03.AY331287 20.0 8.0
B.US.1997.1018_06.AY331289 16.0 9.0
B.US.1996.1027_05.AY331291 20.0 6.0
B.US.1996.1057_01.AY331292 21.0 16.0
B.US.1998.1058_08.AY331294 21.0 6.0
B.US.1999.PRB959_03.AY331296 19.0 8.0
B.US.1984.SF33.AY352275 21.0 8.0
B.US.1985.CC1_85_6.AY357338 21.0 8.0
B.NL.1999.671_99T12.AY423381 24.0 6.0
B.US.1986.JRCSF.AY426125 19.0 7.0
B.ZA.1999.99ZASM1.AY505010 18.0 5.0
B.US.1998.98USHVTN1925c1.AY560107 22.0 8.0
B.US.1998.98USHVTN3605c9.AY560108 17.0 5.0
B.US.1998.98USHVTN8229c6.AY560109 21.0 8.0
B.US.1998.98USHVTN941c1.AY560110 23.0 12.0
B.CO.2001.PCM001.AY561236 18.0 6.0
B.CO.2001.PCM013.AY561237 35.0 12.0
B.CO.2001.PCM034.AY561238 27.0 4.0
B.CO.2001.PCM039.AY561239 20.0 14.0
B.CU.1999.Cu19.AY586542 25.0 13.0
B.CU.1999.Cu43.AY586543 25.0 6.0
B.US.1991.R3B.AY608576 21.0 10.0
B.US.1994.6101.AY612855 24.0 4.0
B.RU.2004.04RU128005.AY682547 21.0 6.0
B.TH.1996.96TH_NP1538.AY713408 15.0 5.0
B.US.1994.94US_33931N.AY713410 18.0 6.0
B.FR.1992.92FR_BX08.AY713411 14.0 6.0
B.US.1990.90US_873.AY713412 20.0 7.0
B.RU.2004.04RU129005.AY751406 26.0 8.0
B.RU.2004.04RU139089.AY751407 21.0 5.0
B.CA.1998.CANA3FULL.AY779550 27.0 6.0
B.CA.1997.CANB3FULL.AY779553 21.0 6.0
B.CA.1998.CANC10FULL.AY779557 25.0 6.0
B.UY.2001.01UYTRA1092.AY781126 20.0 6.0
B.UY.2001.01UYTRA1179.AY781127 36.0 6.0
B.YE.2002.02YE507.AY795904 29.0 6.0
B.YE.2002.02YE508.AY795905 23.0 6.0
B.RU.2004.04RU139095.AY819715 21.0 6.0
B.US.1995.5768_4.AY835435 21.0 13.0
B.US.1995.3988_25.AY835436 17.0 6.0
B.US.1994.7165_18.AY835437 21.0 4.0
B.US.1995.6535_3.AY835438 23.0 6.0
B.US.1997.SS1196_1.AY835442 15.0 6.0
B.US.1996.BG1168_1.AY835443 36.0 9.0
B.IT.1996.PVO_4.AY835444 25.0 16.0
B.IT.1995.TRO_11.AY835445 26.0 10.0
B.US.1998.AC10.0.29.AY835446 21.0 12.0
B.US.2000.RHPA_7.AY835447 17.0 12.0
B.US.2000.THRO_18.AY835448 29.0 6.0
B.US.2001.REJO_67.AY835449 23.0 6.0
B.US.2001.TRJO_58.AY835450 28.0 6.0
B.US.2000.WITO_33.AY835451 19.0 8.0
B.US.2004.CAAN_A2.AY835452 18.0 6.0
B.US.1996.5155_96.AY835753 30.0 17.0
B.US.1983.5084_83.AY835754 20.0 6.0
B.US.1985.5157_85.AY835755 21.0 6.0
B.US.1986.5113_86.AY835757 30.0 8.0
B.US.1982.5048_82.AY835759 20.0 6.0
B.US.1984.5160_84.AY835762 20.0 6.0
B.US.1989.5073_89.AY835766 19.0 8.0
B.US.1985.5077_85.AY835769 20.0 9.0
B.US.1983.5082_83.AY835770 20.0 6.0
B.US.1986.5127_86.AY835774 20.0 6.0
B.US.1983.5018_83.AY835777 21.0 6.0
B.US.1984.5019_84.AY835779 20.0 6.0
B.KR.2004.04LHS6.AY839827 25.0 3.0
B.CN.2003.CHNHLJBSF03009c34.AY905493 20.0 6.0
B.CN.2004.CHNHLJSM04028c3.AY905494 27.0 6.0
B.CN.2004.CHNHLJBF04029c2.AY905495 26.0 10.0
B.CN.2004.CHNHLJSM0417c3.AY905496 16.0 4.0
B.CN.2004.CHNHLJBF04016c4.AY905497 24.0 6.0
B.TH.2000.00TH_C3198.AY945710 19.0 6.0
B.TH.1999.99TH_C1416.AY945711 14.0 4.0
B.NL.1986.H434-8-A3.AY970946 21.0 6.0
B.GB.1983.CAM1.D10112 23.0 6.0
B.CN.2002.02HNsmx2.DQ007901 20.0 6.0
B.CN.2002.02HNsq4.DQ007902 17.0 8.0
B.CN.2002.02HNsc11.DQ007903 19.0 6.0
B.NL.1994.ACH142_E11.DQ178989 29.0 6.0
B.GE.2003.03GEMZ004.DQ207940 26.0 6.0
B.GE.2003.03GEMZ010.DQ207942 17.0 7.0
B.GE.1998.98GEMZ003.DQ207943 18.0 4.0
B.KR.2004.04LSK7.DQ295192 26.0 4.0
B.KR.2004.04KMH5.DQ295193 22.0 6.0
B.KR.2004.04KJin8_1955.DQ295195 29.0 7.0
B.KR.2004.04KYR8.DQ295196 26.0 4.0
B.US.1994.MACS4.DQ313246 17.0 8.0
B.BE.1996.VI1273.DQ313252 20.0 7.0
B.BE.1994.VI1399.DQ313253 22.0 13.0
B.TH.1996.M041.DQ354114 16.0 4.0
B.TH.1996.M081.DQ354116 20.0 6.0
B.TH.1996.M145.DQ354118 22.0 7.0
B.TH.1996.M149.DQ354119 27.0 10.0
B.BR.2002.02BR008.DQ358808 33.0 10.0
B.BR.2002.02BR011.DQ358809 22.0 6.0
B.BR.2002.02BR013.DQ358810 25.0 6.0
B.AR.2002.02AR114146.DQ383746 22.0 8.0
B.AR.2003.03AR137681.DQ383748 15.0 6.0
B.AR.2003.03AR138910.DQ383749 23.0 10.0
B.AR.2004.04AR151263.DQ383751 26.0 6.0
B.AR.2004.04AR151516.DQ383752 23.0 5.0
B.ZA.2003.03ZAPS045MB2.DQ396398 17.0 8.0
B.US.2004.ES3v2ed61.DQ410062 20.0 6.0
B.US.2004.ES5v1ed1.DQ410087 20.0 6.0
B.US.2005.ES7v2ed1.DQ410109 28.0 4.0
B.US.2004.ES10v1e2_1.DQ410217 13.0 8.0
B.US.2004.H23v1ed9_3.DQ410284 20.0 6.0
B.US.2005.H28v2ed12.DQ410404 38.0 8.0
B.US.2004.H148v1ed11.DQ410479 18.0 6.0
B.US.2004.C61v1e1.DQ410511 21.0 7.0
B.US.2004.C62v1e3_1.DQ410527 17.0 17.0
B.US.2005.C93v1e12.DQ410542 35.0 13.0
B.US.2005.C94v1e12.DQ410560 30.0 10.0
B.US.2005.C96v1e4.DQ410573 23.0 10.0
B.US.2005.C98v1e8.DQ410588 19.0 8.0
B.US.2005.C109v1e4.DQ410607 25.0 14.0
B.US.2004.154v38Renv_re3.DQ410619 29.0 4.0
B.US.1993.WCM32P0793.DQ487190 29.0 9.0
B.IT.2005.SG1.DQ672623 3.0 6.0
B.AU.2003.PS1038_Day0.DQ676870 23.0 6.0
B.AU.2002.PS2008_Day0.DQ676874 22.0 10.0
B.AU.2003.PS2016_Day0.DQ676877 25.0 6.0
B.AU.2003.PS2019_Day0.DQ676880 26.0 6.0
B.AU.2002.PS3002_Day0.DQ676883 27.0 6.0
B.AU.2003.PS4048_Day0.DQ676886 32.0 5.0
B.UA.2001.01UAKV167.DQ823362 31.0 6.0
B.UA.2001.01UAKV252.DQ823363 31.0 4.0
B.UA.2001.01UAKV259.DQ823364 22.0 4.0
B.KR.2005.05CSR3.DQ837381 23.0 17.0
B.US.1998.15387_1.DQ853455 16.0 14.0
B.US.2001.APV_1.DQ869014 28.0 4.0
B.US.2004.APV_20.DQ869015 29.0 12.0
B.US.2003.APV_10.DQ869016 26.0 7.0
B.US.2001.APV_11.DQ869017 21.0 6.0
B.US.2001.APV_13.DQ869019 17.0 8.0
B.US.2002.APV_14.DQ869020 24.0 9.0
B.US.2002.APV_15.DQ869021 27.0 7.0
B.US.2002.APV_16.DQ869022 19.0 6.0
B.US.2002.APV_17.DQ869023 14.0 11.0
B.US.2003.APV_18.DQ869024 20.0 14.0
B.US.2003.APV_19.DQ869025 24.0 6.0
B.US.2000.APV_2.DQ869026 27.0 13.0
B.US.2001.APV_3.DQ869027 17.0 18.0
B.US.2001.APV_4.DQ869028 24.0 6.0
B.US.2003.APV_5.DQ869029 22.0 5.0
B.US.2003.APV_6.DQ869030 23.0 6.0
B.US.2003.APV_7.DQ869031 23.0 5.0
B.US.2003.APV_8.DQ869032 34.0 18.0
B.US.2004.APV_9.DQ869033 20.0 12.0
B.US.2005.L8249.DQ886037 30.0 11.0
B.CN.2005.05CNHB_hp3.DQ990880 19.0 17.0
B.US.2001.WC3_0901.EF121405 28.0 11.0
B.US.2003.AS1M6envc25.EF125655 24.0 7.0
B.US.1982.H2.EF159970 27.0 8.0
B.US.1982.H3.EF159971 25.0 13.0
B.US.1982.H5.EF159972 20.0 8.0
B.US.1983.H6.EF159973 23.0 8.0
B.US.1983.H7.EF159974 18.0 21.0
B.AU.2004.MS2004_37_060.EF178358 21.0 6.0
B.US.2000.ES1-16.EF363122 20.0 7.0
B.DK.2004.PMVL_027.EF514698 20.0 6.0
B.DK.2004.PMVL_012.EF514699 20.0 13.0
B.DK.2004.PMVL_013.EF514700 39.0 8.0
B.DK.2004.PMVL_049.EF514701 28.0 7.0
B.DK.2004.PMVL_025.EF514702 15.0 9.0
B.DK.2004.PMVL_039.EF514703 20.0 8.0
B.DK.2001.CTL_016.EF514704 23.0 6.0
B.DK.2001.CTL_017.EF514705 39.0 6.0
B.DK.2001.CTL_018.EF514706 20.0 11.0
B.DK.2001.CTL_023.EF514707 25.0 10.0
B.DK.2001.CTL_030.EF514708 14.0 11.0
B.DK.2001.CTL_033.EF514709 35.0 6.0
B.DK.2001.CTL_035.EF514710 27.0 5.0
B.DK.2001.CTL_041.EF514711 25.0 4.0
B.DK.2001.CTL_043.EF514712 26.0 19.0
B.US.1997.105112_SGA_D17.EF593181 26.0 11.0
B.US.1997.105307_SGA_A15.EF593182 14.0 8.0
B.US.1998.105909_SGA_C8.EF593186 26.0 12.0
B.US.2004.3405_C4.EF593188 27.0 5.0
B.US.2005.5057_E9.EF593189 26.0 11.0
B.US.2004.5417_B11.EF593190 28.0 11.0
B.US.2005.5479_A5.EF593191 25.0 12.0
B.US.2004.5539_A3.EF593192 20.0 15.0
B.US.2004.5769_E9.EF593193 35.0 11.0
B.US.2005.5791_D2.EF593194 22.0 5.0
B.US.1996.6235714_SGA_C11.EF593196 14.0 7.0
B.US.1995.624008_SGA_C15.EF593197 27.0 10.0
B.US.1996.624413_SGA_A3.EF593199 33.0 20.0
B.US.1997.624708_SGA_D14.EF593200 21.0 6.0
B.US.1997.6305404_SGA_TA3.EF593201 19.0 14.0
B.US.2004.7092_A2.EF593203 15.0 13.0
B.US.1997.901009_SGA_B3.EF593204 26.0 8.0
B.US.1997.901401_SGA_A8.EF593205 35.0 12.0
B.US.1997.901507_SGA_TA9.EF593206 13.0 10.0
B.US.1998.902020_SGA_A11.EF593208 27.0 6.0
B.US.1998.902114_SGA_B1.EF593209 35.0 6.0
B.US.1998.903208_SGA_B15.EF593210 25.0 13.0
B.US.1999.907712_SGA_TA1.EF593212 29.0 8.0
B.US.1999.9079_09_SGA_TA1.EF593213 25.0 10.0
B.US.2006.CH16_SGA_A11.EF593216 19.0 6.0
B.US.2006.CH19_SGA_B8.EF593217 26.0 20.0
B.US.2006.CH40_SGA_C14.EF593218 20.0 4.0
B.US.2006.CH58_SGA_TE6.EF593219 17.0 11.0
B.US.2006.CH77_SGA_A5.EF593220 19.0 8.0
B.US.2001.CRPE_SGA_TA3.EF593221 22.0 4.0
B.US.2003.FERI_SGA_A1.EF593222 18.0 7.0
B.US.2002.FOJO_SGA_A11.EF593223 29.0 6.0
B.US.2002.HEMA_SGA_B15.EF593224 20.0 11.0
B.US.2004.JOTO_SGA_A6.EF593225 20.0 6.0
B.US.2004.LAHA_SGA_B5.EF593226 25.0 12.0
B.US.2006.MCRO_SGA_C2.EF593227 23.0 13.0
B.US.2003.MEMI_SGA_E14.EF593228 25.0 6.0
B.US.2002.OLLA_SGA_D12.EF593229 11.0 11.0
B.US.1995.PRB93106_SGA_TC5.EF593231 15.0 8.0
B.US.1997.PRB95604_SGA_A4.EF593232 19.0 11.0
B.US.1999.PRB95706_SGA_B3.EF593233 30.0 8.0
B.US.2000.PRB95806_SGA_TE3.EF593234 18.0 6.0
B.US.2004.SAMI_SGA_A23.EF593238 19.0 8.0
B.TT.2000.SC03C_240500_8C6.EF593240 25.0 11.0
B.TT.1996.SC13C_QH1335_2F8.EF593243 22.0 10.0
B.TT.1994.SC22_QH0126_3B9.EF593245 19.0 23.0
B.US.2002.SHKE_SGA_TB9.EF593253 24.0 6.0
B.US.2001.SMRE_SGA_C2.EF593254 23.0 6.0
B.US.2003.TALA_SGA_B16.EF593256 25.0 6.0
B.TT.2001.TT103C_IHV50107_2H8.EF593259 21.0 11.0
B.TT.2001.TT112PC_DUK50127_1H3.EF593260 20.0 13.0
B.TT.2001.TT113PC_DUK50105_2B4.EF593261 21.0 5.0
B.TT.2001.TT114PC_DUK50115_8F11.EF593262 26.0 12.0
B.TT.1998.TT27P_IHV42010_2D6.EF593263 25.0 16.0
B.TT.1998.TT28P_IHV42011_2C7.EF593264 28.0 13.0
B.TT.1998.TT29P_CRC01910_3B8.EF593265 18.0 15.0
B.TT.1999.TT34P_CRC04276_8D1.EF593267 22.0 10.0
B.TT.1999.TT35P_CRC04429_7H12.EF593268 21.0 16.0
B.US.2004.UNC2009_1.EF593269 22.0 6.0
B.US.2004.UNC4295_10.EF593270 27.0 8.0
B.US.2004.UNC4484_13.EF593271 37.0 13.0
B.US.2004.UNC4911_20.EF593272 21.0 7.0
B.US.2004.UNC5283_17.EF593273 29.0 12.0
B.US.2004.UNC5548_11.EF593274 17.0 9.0
B.US.2004.UNC5734_10.EF593275 35.0 6.0
B.US.2004.UNC5799_16.EF593276 27.0 15.0
B.US.2004.UNC6064_24.EF593277 18.0 13.0
B.US.2005.WICU_SGA_B23.EF593279 20.0 6.0
B.US.2006.YOMI_SGA_E6.EF593281 26.0 8.0
B.US.1998.Z02_C6.EF593282 18.0 13.0
B.US.1998.Z03_SGA_TC2.EF593283 27.0 6.0
B.US.1998.Z05_D6.EF593284 32.0 6.0
B.US.1999.Z10_SGA_A7.EF593285 25.0 10.0
B.US.1999.Z13_G7.EF593286 22.0 6.0
B.US.1999.Z16_SGA_A20.EF593287 23.0 6.0
B.US.2000.Z18_SGA_F8.EF593288 25.0 11.0
B.US.2000.Z20_B3.EF593289 24.0 8.0
B.US.2001.Z23_A2.EF593290 31.0 7.0
B.US.2001.Z27_F10.EF593291 19.0 7.0
B.US.2001.Z29_SGA_A34.EF593292 26.0 14.0
B.US.2001.Z30_SGA_E13.EF593293 29.0 6.0
B.US.2002.Z32_E11.EF593295 28.0 5.0
B.US.2002.Z33_G11.EF593296 26.0 6.0
B.US.2002.Z34_A3.EF593297 21.0 8.0
B.US.2003.Z35_C1.EF593298 18.0 7.0
B.US.2003.Z36_E1.EF593299 26.0 6.0
B.US.1999.zp12007_p27.EF593300 25.0 10.0
B.US.1996.zp61792_p68.EF593301 27.0 6.0
B.US.1997.zp6248_p4.EF593302 22.0 6.0
B.US.1996.zp62615_p31.EF593303 29.0 5.0
B.US.1997.zp62995_p2.EF593304 21.0 14.0
B.US.1997.zp63215_p16.EF593305 17.0 8.0
B.US.1997.zp63358_p18.EF593306 29.0 13.0
B.US.1997.zp9019_p17.EF593308 25.0 13.0
B.US.1997.zp9022_p19.EF593309 29.0 8.0
B.US.1998.zp9023_p5.EF593310 24.0 8.0
B.US.1997.zp9024_p17.EF593311 17.0 6.0
B.US.1998.zp9025_p9.EF593312 21.0 6.0
B.US.1998.zp9026_p5.EF593313 21.0 10.0
B.US.1998.zp9028_p5.EF593314 20.0 6.0
B.US.1998.zp9029_p14.EF593315 17.0 8.0
B.US.1998.zp9030_p19.EF593316 22.0 10.0
B.US.1998.zp9031_p5.EF593317 44.0 13.0
B.US.1998.zp9033_p5.EF593318 17.0 10.0
B.BR.2003.BREPM2012.EF637046 26.0 10.0
B.BR.2003.BREPM1040.EF637047 17.0 8.0
B.BR.2003.BREPM1038.EF637048 31.0 6.0
B.BR.2003.BREPM1035.EF637049 40.0 12.0
B.BR.2003.BREPM1032.EF637051 20.0 6.0
B.BR.2003.BREPM1028.EF637053 21.0 7.0
B.BR.2003.BREPM1027.EF637054 23.0 12.0
B.BR.2003.BREPM1024.EF637056 24.0 8.0
B.BR.2003.BREPM1023.EF637057 30.0 8.0
B.CH.2001.NAB01_pre_cl_30_4.EF643652 21.0 6.0
B.CH.2003.NAB02_pre_cl_3_3.EF643656 16.0 6.0
B.CH.2003.NAB03_pre_cl_43_1.EF643659 21.0 12.0
B.CH.2003.NAb4pre_cl_1.EU023922 25.0 6.0
B.CN.2004.CNHLJBM04038.EU131787 19.0 6.0
B.CN.2004.CNHLJBF04026.EU131788 19.0 6.0
B.CN.2004.CNHLJBM04020.EU131789 30.0 8.0
B.CN.2004.CNHLJBF04025.EU131790 17.0 8.0
B.CN.2004.CNHLJBF04024.EU131791 26.0 5.0
B.CN.2004.CNHLJBF04019.EU131792 20.0 6.0
B.CN.2003.CNHLJBM03010.EU131793 20.0 6.0
B.CN.2006.CNHLJSM06048.EU131794 24.0 6.0
B.CN.2004.CNHLJBM04018.EU131796 19.0 8.0
B.CN.2004.CNHLJBF04023.EU131797 20.0 5.0
B.CN.2006.CNHLJBM06050.EU131798 20.0 6.0
B.CN.2004.CNHLJBF04021.EU131801 20.0 6.0
B.CN.2006.CNHLJBF06051.EU131802 20.0 6.0
B.CN.2005.CNHLJBM05036.EU131803 20.0 6.0
B.CN.2006.CNHLJSF06056.EU131804 24.0 7.0
B.CN.2006.CNHLJBF06044.EU131805 26.0 6.0
B.CN.2004.CNHLJBF04032.EU131806 20.0 6.0
B.CN.2006.CNHLJ_M06053.EU131807 20.0 7.0
B.CN.2004.CNHLJBF04030.EU131808 27.0 6.0
B.CN.2006.CNHLJSF06060.EU131810 20.0 6.0
B.US.1997.1054_TC4_1499.EU289185 25.0 8.0
B.US.1998.1056_TA11_1826.EU289186 21.0 13.0
B.US.1994.PRB926_04_A9_4237.EU289197 27.0 4.0
B.CN.2003.B02.EU363826 20.0 6.0
B.CN.2003.B03.EU363827 19.0 11.0
B.CN.2006.B04.EU363828 17.0 6.0
B.CN.2006.B05.EU363829 16.0 6.0
B.NL.1986.H1_7_1A7.EU743973 18.0 6.0
B.NL.1985.H2_5_12B1.EU744014 20.0 9.0
B.NL.1987.H3_12_6C4.EU744055 15.0 6.0
B.NL.1986.H4_007_1B2.EU744097 20.0 6.0
B.NL.1985.H5_4_bulk.EU744146 20.0 6.0
B.ES.2005.X1890.EU786672 18.0 6.0
B.ES.2006.X1958.EU786674 29.0 8.0
B.ES.2006.X1959.EU786675 18.0 7.0
B.ES.2006.X1998.EU786676 17.0 7.0
B.ES.2006.X2102.EU786677 20.0 6.0
B.ES.2007.X2149.EU786678 24.0 6.0
B.ES.2007.X2210_3.EU786679 14.0 5.0
B.ES.2007.X2231.EU786680 15.0 9.0
B.DO.2005.05DO_162387.EU839596 20.0 13.0
B.DO.2005.05DO_160884.EU839597 13.0 10.0
B.DO.2005.05DO_163007.EU839598 27.0 11.0
B.HT.2005.05HT_129517.EU839600 18.0 15.0
B.HT.2005.05HT_129696.EU839601 15.0 9.0
B.HT.2005.05HT_129389.EU839602 33.0 6.0
B.HT.2005.05HT_129473.EU839603 28.0 8.0
B.HT.2005.05HT_129805.EU839604 35.0 12.0
B.JM.2005.05JM_KJ108.EU839605 28.0 6.0
B.TT.2000.00TT_CRC08767.EU839606 17.0 13.0
B.TT.2000.00TT_CRC50018.EU839607 25.0 13.0
B.TT.2001.01TT_CRC50069.EU839608 18.0 11.0
B.TT.2000.00TT_CRC50060.EU839609 26.0 12.0
B.TT.2001.01TT_CRC50077.EU839610 22.0 12.0
B.US.2006.2857_p1.FJ152546 33.0 8.0
B.BR.2004.BREPM1070.FJ195086 18.0 12.0
B.BR.2005.BREPM1084.FJ195088 19.0 6.0
B.BR.2005.BREPM1093.FJ195089 20.0 7.0
B.BR.2004.BREPM1066.FJ195090 32.0 6.0
B.BR.2005.BREPM1081.FJ195091 18.0 7.0
B.CY.2005.CY028.FJ388895 16.0 15.0
B.CY.2005.CY032.FJ388898 20.0 4.0
B.CY.2005.CY037.FJ388899 33.0 4.0
B.CY.2005.CY055.FJ388904 26.0 9.0
B.CY.2005.CY056.FJ388905 33.0 6.0
B.CY.2005.CY065.FJ388910 16.0 10.0
B.CY.2005.CY072.FJ388914 16.0 15.0
B.CY.2005.CY075.FJ388916 29.0 13.0
B.CY.2005.CY087.FJ388918 30.0 11.0
B.CY.2005.CY088.FJ388919 18.0 13.0
B.CY.2005.CY089.FJ388920 22.0 10.0
B.CY.2005.CY093.FJ388923 18.0 8.0
B.CY.2005.CY097.FJ388924 13.0 12.0
B.CY.2005.CY110.FJ388927 23.0 4.0
B.CY.2005.CY113.FJ388930 29.0 4.0
B.CY.2005.CY120.FJ388931 28.0 14.0
B.CY.2005.CY124.FJ388933 26.0 6.0
B.CY.2005.CY130.FJ388934 28.0 14.0
B.CY.2005.CY131.FJ388935 23.0 12.0
B.CY.2005.CY132.FJ388936 17.0 9.0
B.CY.2005.CY137.FJ388937 22.0 14.0
B.CY.2005.CY141.FJ388939 22.0 14.0
B.CY.2005.CY149.FJ388940 23.0 6.0
B.CY.2006.CY168.FJ388949 23.0 4.0
B.CY.2006.CY180.FJ388955 22.0 12.0
B.CY.2005.CY030.FJ388956 22.0 10.0
B.CY.2005.CY035.FJ388958 28.0 13.0
B.CY.2005.CY036.FJ388959 25.0 9.0
B.CY.2005.CY070.FJ388960 17.0 6.0
B.CY.2005.CY082.FJ388962 14.0 9.0
B.CY.2005.CY096.FJ388963 21.0 10.0
B.CY.2005.CY100.FJ388964 13.0 7.0
B.CY.2005.CY142.FJ388965 21.0 12.0
B.HK.2006.HK002.FJ460499 29.0 4.0
B.HK.2006.HK003.FJ460500 24.0 4.0
B.HK.2006.HK004.FJ460501 22.0 5.0
B.US.2005.01144G.FJ469682 29.0 22.0
B.US.2005.012286G.FJ469683 30.0 9.0
B.US.2004.014837G.FJ469684 20.0 6.0
B.US.2003.AT01480.FJ469686 27.0 11.0
B.US.2002.CR0017Q.FJ469687 26.0 6.0
B.US.2002.CR0023W.FJ469688 18.0 20.0
B.US.2007.CR0027M.FJ469689 28.0 15.0
B.US.2006.CR0047U.FJ469691 20.0 8.0
B.US.2004.CR0068P.FJ469695 25.0 8.0
B.US.2006.CR0078.FJ469696 26.0 6.0
B.US.2004.CR0080N.FJ469697 24.0 9.0
B.US.2004.CR0116Y.FJ469698 33.0 13.0
B.US.2006.CR0131.FJ469700 30.0 14.0
B.US.2003.CR0154X.FJ469701 31.0 8.0
B.US.2005.CR0175S.FJ469703 26.0 6.0
B.US.2005.CR0208W.FJ469706 26.0 14.0
B.US.2007.CR0214.FJ469707 24.0 6.0
B.US.2006.CR0215.FJ469708 23.0 7.0
B.US.2006.CR0222X.FJ469709 21.0 11.0
B.US.2006.CR0228Q.FJ469710 28.0 5.0
B.US.2007.CR0275.FJ469713 21.0 12.0
B.US.2006.CR0276Z.FJ469714 28.0 7.0
B.US.2007.CR0295S.FJ469716 22.0 13.0
B.US.2005.CR0307R.FJ469717 22.0 8.0
B.US.2005.CR0312W.FJ469718 20.0 6.0
B.US.2007.CR0339X.FJ469721 31.0 13.0
B.US.2004.CR0345Q.FJ469722 17.0 8.0
B.US.2006.CR0361T.FJ469723 25.0 7.0
B.US.2005.CR0367Z.FJ469724 21.0 20.0
B.US.2002.F706.FJ469728 15.0 6.0
B.US.2002.F714.FJ469730 20.0 8.0
B.US.2003.F7157.FJ469731 24.0 9.0
B.US.2004.F7165.FJ469732 23.0 6.0
B.US.2004.F7172.FJ469733 28.0 9.0
B.US.2002.F797.FJ469737 25.0 13.0
B.US.2001.L805.FJ469738 33.0 7.0
B.US.2003.L8107.FJ469739 19.0 6.0
B.US.2003.L8116.FJ469740 21.0 6.0
B.US.2002.L8124P.FJ469741 22.0 7.0
B.US.2003.L8152.FJ469742 28.0 6.0
B.US.2004.L819.FJ469745 22.0 5.0
B.US.2005.L827.FJ469747 19.0 8.0
B.US.2002.L861P.FJ469748 22.0 6.0
B.US.2002.L893P.FJ469749 14.0 12.0
B.US.2002.MTF.FJ469751 39.0 6.0
B.US.2003.PRLS01.FJ469753 22.0 10.0
B.US.2002.PRLS02.FJ469754 39.0 7.0
B.US.2003.PRLS04.FJ469755 20.0 7.0
B.US.2002.PRLS08.FJ469757 19.0 23.0
B.US.2002.PRLS09.FJ469758 33.0 9.0
B.US.2003.PRLS12.FJ469759 27.0 8.0
B.US.2002.PRLS16.FJ469760 22.0 6.0
B.US.2003.PRLS24.FJ469764 23.0 7.0
B.US.2003.PRLS25.FJ469765 18.0 7.0
B.US.2003.SH8233.FJ469770 15.0 13.0
B.US.2004.SH858.FJ469772 19.0 8.0
B.US.2002.04013226_2_flA8.FJ496072 21.0 8.0
B.US.2005.04013396_0_flE6.FJ496081 20.0 8.0
B.IN.2007.NARI-L5_NEM.J3.FJ515874 21.0 8.0
B.ZA.1985.R84.FJ647145 20.0 8.0
B.US.2005.N6_WEEK_20.FJ653098 16.0 11.0
B.US.2005.N5_DAY_1.FJ653122 28.0 4.0
B.US.2005.N7_WEEK_12.FJ653146 22.0 6.0
B.US.2005.N8_DAY_1.FJ653194 20.0 5.0
B.US.2005.N1_DAY_1.FJ653218 13.0 8.0
B.BE.2005.N2_DAY_1.FJ653242 23.0 6.0
B.US.2005.P5_SCREEN.FJ653332 20.0 6.0
B.US.2005.P3_WEEK_16.FJ653380 19.0 6.0
B.US.2005.P8_DAY_1.FJ653404 28.0 6.0
B.GB.2005.P1_DAY_1.FJ653428 20.0 6.0
B.US.2005.P2_DAY_1.FJ653452 28.0 11.0
B.US.2005.P4_WEEK_4.FJ653476 20.0 13.0
B.CA.2005.P6_DAY_1.FJ653500 20.0 19.0
B.US.2005.P7_DAY_1.FJ653524 21.0 8.0
B.US.2005.P9_DAY_1.FJ653548 20.0 7.0
B.US.2005.P10_DAY_1.FJ653572 17.0 14.0
B.US.2005.P11_DAY_1.FJ653596 16.0 6.0
B.ES.2008.X2425-2.FJ670525 21.0 7.0
B.ES.2008.P2008.FJ670531 26.0 9.0
B.DK.2007.PMVL_011.FJ694790 28.0 24.0
B.DO.2008.X2348_c2_8.FJ817365 19.0 6.0
B.ES.2007.X2278_c2_B6.FJ817366 23.0 6.0
B.ES.2008.P2021-3.FJ853620 18.0 8.0
B.ES.2008.X2510_2.FJ853622 16.0 8.0
B.US.2007.SubjectDay221.GQ256645 26.0 12.0
B.GB.2005.23.12.17.GQ304518 23.0 5.0
B.ES.2008.ES_X2515_3.GQ372988 31.0 4.0
B.ES.2008.ES_X2556_3.GQ372990 23.0 5.0
B.CN.1999.plwj.GU177863 20.0 6.0
B.IT.2005.131_D1.GU191372 34.0 10.0
B.DE.2005.243_D1.GU191384 19.0 9.0
B.SE.1989.P1a_19890808.GU204919 34.0 4.0
B.SE.1987.P1b_19870602.GU204922 26.0 6.0
B.SE.1995.P2a_19950126.GU204925 26.0 11.0
B.SE.1992.P2b_19920522.GU204929 22.0 8.0
B.SE.1992.P4a_19920211.GU204933 28.0 10.0
B.SE.1992.P8a_19921110.GU204941 25.0 6.0
B.US.2002.04013211_3_A10.GU330333 31.0 12.0
B.US.2003.04013240_8_2B1.GU330396 24.0 7.0
B.US.2003.04013242_0_A1.GU330462 28.0 10.0
B.US.2003.04013296_3_A10.GU330524 43.0 4.0
B.US.2003.04013321_2_2A2.GU330549 19.0 6.0
B.US.2004.04013327_0_A1.GU330598 20.0 4.0
B.US.2005.04013383_0_2B1.GU330622 16.0 4.0
B.US.2006.04013419_7_2A1.GU330731 19.0 10.0
B.US.2006.04013440_5_B11.GU330809 23.0 6.0
B.US.2007.04013448_8_B1.GU330862 25.0 21.0
B.US.2006.700010106_E_2A1.GU330916 21.0 11.0
B.US.2007.700010238_E_A11.GU330956 25.0 17.0
B.US.2007.700010246_E_A1.GU330994 31.0 10.0
B.US.2006.701010027_E_A1.GU331039 22.0 6.0
B.US.2006.701010055_E_A1.GU331066 19.0 7.0
B.US.2006.701010068_E_A12.GU331094 26.0 7.0
B.US.2007.701010108_E_A1.GU331183 20.0 5.0
B.US.1999.AD17_3C_A1.GU331218 17.0 4.0
B.US.2002.AD75_A10.GU331496 18.0 6.0
B.US.1991.LACU9000_A1.GU331722 16.0 13.0
B.ES.2009.P2149_3.GU362881 14.0 4.0
B.ES.2008.X2555_2.GU362883 20.0 6.0
B.ES.2009.X2689_2.GU362885 25.0 8.0
B.ES.2008.X2574_2.GU362886 15.0 7.0
B.NL.1985.19642_3_1G11.GU455425 20.0 7.0
B.NL.1987.19554_9_2D8.GU455456 26.0 6.0
B.NL.1985.19298_4G10.GU455476 22.0 6.0
B.NL.1987.19663_9A2.GU455494 25.0 8.0
B.NL.1985.19956_3_2A4.GU455514 22.0 11.0
B.CA.1998.ACT54869022A2.GU562001 17.0 4.0
B.CA.1997.ACTDM580208A1.GU562028 19.0 4.0
B.CA.1997.CQLDR03A1.GU562058 33.0 5.0
B.CA.1998.HDNDRPI001B10.GU562080 22.0 5.0
B.CA.2003.HDNDRPI029A1.GU562105 25.0 6.0
B.CA.2003.HDNDRPI032A4.GU562134 24.0 15.0
B.CA.2004.HDNDRPI034A1.GU562153 23.0 6.0
B.CA.1997.HTM319A1.GU562218 12.0 17.0
B.CA.2006.HTM385A1.GU562249 37.0 10.0
B.CA.2003.PSL024B1.GU562271 22.0 10.0
B.US.2009.C1P.GU733713 23.0 6.0
B.JM.2009.09JM_PF09XN.HM030559 30.0 6.0
B.JM.2009.09JM_PF09YT.HM030560 30.0 9.0
B.JM.2009.09JM_PF0B8J.HM030561 24.0 6.0
B.JM.2009.09JM_PF0B97.HM030562 29.0 8.0
B.JM.2009.09JM_PF0BB5.HM030563 17.0 8.0
B.JM.2009.09JM_PF09WX.HM030564 23.0 9.0
B.JM.2009.09JM_PF0B9L.HM030565 23.0 7.0
B.US.2006.CH010025_w48_p1.HM204580 24.0 22.0
B.US.2006.CH010032_48_p1.HM204582 20.0 8.0
B.US.2006.CH010111_w48_p1.HM204589 23.0 6.0
B.US.2008.CH010211_w2_p1.HM204596 22.0 5.0
B.GB.2008.CH080024_e_p1.HM204626 24.0 4.0
B.GB.2008.CH080038_e_p2.HM204627 16.0 4.0
B.GB.2008.CH080046_e_p1.HM204628 18.0 10.0
B.GB.2008.CH080052_e_p1.HM204629 17.0 7.0
B.GB.2008.CH080060_e_p1.HM204630 23.0 7.0
B.GB.2008.CH080087_e_p1.HM204632 26.0 9.0
B.GB.2008.CH080095_e_p1.HM204633 26.0 14.0
B.GB.2008.CH080128_e_p1.HM204636 22.0 6.0
B.GB.2008.CH080134_e_p1.HM204637 24.0 6.0
B.GB.2008.CH080142_e_p1.HM204638 31.0 6.0
B.GB.2008.CH080156_e_p1.HM204639 13.0 8.0
B.GB.2008.CH080169_e_p1.HM204640 25.0 6.0
B.GB.2008.CH080175_e_p2.HM204641 23.0 5.0
B.GB.2008.CH080183_e_p1.HM204642 26.0 6.0
B.GB.2008.CH080191_e_p1.HM204643 20.0 7.0
B.GB.2008.CH080203_e_p1.HM204644 23.0 12.0
B.GB.2008.CH080219_e_p2.HM204645 16.0 7.0
B.GB.2008.CH080225_e_p2.HM204646 24.0 15.0
B.GB.2008.CH080258_e_p2.HM204647 31.0 7.0
B.CN.2004.CNE10.HM215397 15.0 6.0
B.CN.2005.CNE11.HM215398 20.0 7.0
B.CN.2004.CNE12.HM215399 20.0 4.0
B.CN.2004.CNE14.HM215400 20.0 6.0
B.CN.2006.CNE4.HM215413 30.0 8.0
B.CN.2005.CNE57.HM215420 14.0 7.0
B.CN.2006.CNE6.HM215423 21.0 4.0
B.CN.2005.CNE9.HM215428 27.0 9.0
B.US.2003.043S018.HM234502 17.0 4.0
B.GB.2003.MM33d12p.HM586187 21.0 8.0
B.GB.2004.MM39d11p.HM586193 25.0 6.0
B.GB.2004.MM42d22_GN1.HM586198 21.0 5.0
B.GB.2004.MM43d21_GN1.HM586206 20.0 4.0
B.GB.2005.MM45d22_GN1.HM586210 23.0 9.0
B.US.2007.700010333_1B7_B.HM638460 21.0 12.0
B.US.2008.700010501_A7_BL.HM638516 24.0 9.0
B.US.2009.700011145_A5_BL.HM638548 26.0 16.0
B.US.2008.701010380_A11_BL.HM638583 22.0 9.0
B.US.2004.6568FL5_2_209.HM771423 21.0 5.0
B.US.1989.1989b2.HQ110664 30.0 22.0
B.US.2004.1218_A10.HQ216367 21.0 6.0
B.US.2004.1249_D15.HQ216397 21.0 6.0
B.US.2004.1330_B15.HQ216471 24.0 5.0
B.US.2004.1352_A1.HQ216501 22.0 6.0
B.US.2005.1423_A1.HQ216557 21.0 6.0
B.US.2005.1444_A10.HQ216577 20.0 6.0
B.US.2005.1446_A37.HQ216601 20.0 12.0
B.US.2005.1451_B5.HQ216632 28.0 9.0
B.US.2005.1470_C1.HQ216675 25.0 8.0
B.US.2005.1508_A2.HQ216702 21.0 10.0
B.US.2005.1586_A1.HQ216730 21.0 7.0
B.US.2005.1588_A10.HQ216755 19.0 13.0
B.US.2005.1599_A1.HQ216785 34.0 8.0
B.US.2005.1624_A1.HQ216810 23.0 6.0
B.US.2005.1631_A1.HQ216841 32.0 8.0
B.US.2005.1632_A12.HQ216861 28.0 6.0
B.US.2006.1711_A1.HQ216893 22.0 6.0
B.US.2006.1791_B3.HQ216915 17.0 11.0
B.US.2006.1794_A1.HQ216949 21.0 4.0
B.US.2006.701010043_E_A1.HQ217019 21.0 8.0
B.US.2007.701010092_E_A1.HQ217043 31.0 12.0
B.US.2007.AVDA2874_A1.HQ217079 17.0 6.0
B.US.2007.BEKA5842_A1.HQ217099 24.0 12.0
B.US.2007.BRJO4843_A1.HQ217115 25.0 16.0
B.US.2007.COCE6096_A1.HQ217144 18.0 9.0
B.US.2004.DIGA3757_A1.HQ217167 22.0 6.0
B.US.2002.EABE4459_E4.HQ217193 27.0 12.0
B.US.2006.GETO5098_A1.HQ217256 18.0 8.0
B.US.2007.HALA6323_B10.HQ217283 25.0 4.0
B.US.2004.JACH1853_A1.HQ217315 23.0 6.0
B.US.2007.JOSA5789_A1.HQ217340 19.0 20.0
B.US.2007.MCBR4209_A1.HQ217368 20.0 8.0
B.US.2007.MCST4474_B15.HQ217393 31.0 6.0
B.US.2007.MEJA5586_A1.HQ217418 21.0 4.0
B.US.2003.RHGA1581_A1.HQ217443 26.0 9.0
B.US.2005.RHMI4089_A1.HQ217474 20.0 6.0
B.US.2005.ROST4216_B1.HQ217541 32.0 4.0
B.US.2007.SADO6038_A1.HQ217574 21.0 9.0
B.TT.2000.SC46C_A1.HQ217651 28.0 11.0
B.US.2007.SPFE4120_C2.HQ217708 26.0 8.0
B.US.2005.STCO5453_A2.HQ217733 26.0 13.0
B.TT.2001.TT106C_A1.HQ217760 23.0 14.0
B.US.2007.WARO5662_A1.HQ217784 19.0 8.0
B.US.2005.Z62_p1.HQ217818 22.0 9.0
B.US.2005.Z64_p17.HQ217840 27.0 9.0
B.US.2005.Z71_p1.HQ217860 31.0 10.0
B.US.2005.Z74_p1.HQ217874 31.0 11.0
B.US.2005.Z75_p1.HQ217892 22.0 5.0
B.US.2005.Z78_p1.HQ217914 26.0 6.0
B.US.2006.Z85_p12.HQ217930 23.0 5.0
B.US.2006.Z86_p1.HQ217947 24.0 5.0
B.US.2006.Z91_p1.HQ217967 13.0 6.0
B.US.2006.Z92_p10.HQ217984 17.0 8.0
B.US.2006.Z93_p1.HQ218001 19.0 6.0
B.US.2006.Z94_p1.HQ218020 29.0 8.0
B.US.2006.Z95_p1.HQ218034 26.0 13.0
B.BR.2006.P1357_E2.HQ236571 24.0 6.0
B.ES.2007.X2236_C6.HQ236609 17.0 9.0
B.CO.2006.subject_247_day1_clone_10.HQ377375 37.0 4.0
B.BR.2006.subject_485_day1_clone_03.HQ377411 28.0 7.0
B.BR.2006.subject_498_day1_clone_10.HQ377435 19.0 6.0
B.BR.2007.subject_500_day1_clone_04.HQ377459 31.0 6.0
B.BR.2006.subject_784_day1_clone_02.HQ377483 40.0 6.0
B.GM.2009.N059733.HQ385456 20.0 14.0
B.NL.2003.patient_A_5_2.HQ386140 26.0 4.0
B.NL.2002.patient_B_5_11.HQ386159 20.0 5.0
B.NL.2002.patient_C_9_3.HQ386173 24.0 8.0
B.NL.2003.patient_D_5_13.HQ386192 25.0 4.0
B.NL.2002.patient_E_129_1.HQ386210 20.0 11.0
B.ZA.2009.21231341.HQ595755 14.0 8.0
B.GB.2008.B200_B12.HQ595768 20.0 7.0
B.GB.2009.B400_G4.HQ595769 27.0 6.0
B.GB.2009.B520_A3.HQ595770 21.0 6.0
B.GB.2008.B650c_E2.HQ595771 21.0 8.0
B.GB.2008.B653_C7.HQ595772 20.0 6.0
B.GB.2008.C500_G5.HQ595774 42.0 8.0
B.GB.2008.D650_E9.HQ595775 22.0 5.0
B.GB.2008.E214_E1.HQ595776 33.0 8.0
B.GB.2009.E355_A10.HQ595777 20.0 11.0
B.GB.2008.F455b_B4.HQ595778 24.0 9.0
B.GB.2008.G125b_H6.HQ595779 24.0 6.0
B.GB.2008.G230_H7.HQ595780 26.0 6.0
B.GB.2008.G435_G3.HQ595781 18.0 14.0
B.GB.2009.J525_E4.HQ595783 22.0 7.0
B.GB.2009.L563_H1.HQ595786 18.0 6.0
B.GB.2008.M425_B8.HQ595788 16.0 6.0
B.GB.2008.M535_A7.HQ595790 27.0 6.0
B.GB.2008.P362_E1.HQ595792 28.0 8.0
B.GB.2008.Q230_F6.HQ595794 26.0 6.0
B.GB.2008.R232_F6.HQ595795 21.0 5.0
B.GB.2009.S225_E7.HQ595797 23.0 6.0
B.GB.2008.S230_A12.HQ595798 18.0 6.0
B.GB.2009.S321_E3.HQ595801 24.0 6.0
B.GB.2009.S520_G7.HQ595802 23.0 6.0
B.GB.2008.T460_C6.HQ595803 23.0 5.0
B.GB.2009.T516_C7.HQ595804 20.0 6.0
B.GB.2009.T520b_F9.HQ595805 19.0 8.0
B.GB.2009.W450b_C12.HQ595806 24.0 8.0
B.US.2008.700010464_2C1.HQ615981 34.0 6.0
B.CN.2006.CNE1.HQ699949 16.0 6.0
B.CN.2004.CNE63.HQ699978 34.0 8.0
B.CN.2004.CNE82_U.HQ699989 20.0 6.0
B.CN.2004.CNE83_U.HQ699990 21.0 6.0
B.CN.2005.CNE95_U.HQ699995 32.0 6.0
B.CN.2004.CNE99_U.HQ699996 25.0 8.0
B.CN.2004.CNE100_U.HQ699997 20.0 6.0
B.US.2010.A.HQ846900 21.0 6.0
B.RU.2007.RU_064_07_B2_2.HQ896487 15.0 7.0
B.US.2007.CH_390s_F19.HQ908109 33.0 16.0
B.US.2007.CH341s_J8.HQ908139 21.0 12.0
B.US.2007.700010252_A30.HQ908150 26.0 6.0
B.US.2007.701010145_C15.HQ908184 23.0 13.0
B.US.2008.B_US_08_470_scr_3_A5.HQ908219 26.0 6.0
B.TH.2005.T286588_sga01.JF297222 38.0 6.0
B.TH.2008.T503963_sga03.JF297229 22.0 5.0
B.US.2006.502_0341_RH01.JF320002 21.0 10.0
B.US.2006.502_1055_RH04.JF320007 19.0 10.0
B.PE.2006.502_0524_FL04.JF320008 17.0 4.0
B.US.2006.502_0961_RH08.JF320011 21.0 10.0
B.PE.2007.502_1399_wg6.JF320012 16.0 8.0
B.PE.2007.502_2649_wg2.JF320017 15.0 10.0
B.PE.2007.502_2254_FL6.JF320018 18.0 6.0
B.PE.2007.502_2349_wg2.JF320028 19.0 4.0
B.US.2006.502_0227_FL05.JF320036 28.0 7.0
B.US.2006.502_0572_FL06.JF320038 24.0 11.0
B.US.2005.502_1400_FL02.JF320043 19.0 15.0
B.US.2006.502_1174_FL07.JF320044 24.0 5.0
B.US.2007.502_1115_wg1.JF320045 42.0 7.0
B.US.2006.502_0309_wg13.JF320048 21.0 7.0
B.US.2005.502_2495_wg02.JF320054 26.0 6.0
B.US.2005.502_0223_wg1.JF320059 31.0 9.0
B.US.2006.502_0346_RH06.JF320083 15.0 11.0
B.US.2007.502_1518_RH10.JF320099 14.0 14.0
B.US.2006.502_1619_FL09.JF320120 27.0 11.0
B.US.2007.502_2586_RH04.JF320131 14.0 6.0
B.US.2006.502_2667_FL03.JF320145 29.0 12.0
B.US.2007.502_1478_wg4.JF320150 16.0 6.0
B.US.2006.502_0923_wg07.JF320160 28.0 7.0
B.US.2007.502_1368_RH02.JF320173 9.0 17.0
B.US.2006.502_1919_RH01.JF320184 20.0 12.0
B.US.2005.502_2136_FL02.JF320185 27.0 9.0
B.PE.2006.502_0648_FL03.JF320186 24.0 6.0
B.PE.2007.502_2622_wg1.JF320189 25.0 8.0
B.PE.2007.502_0525_wg5.JF320191 10.0 7.0
B.PE.2006.502_0841_FL03.JF320196 21.0 7.0
B.US.2007.502_2289_05.JF320197 16.0 8.0
B.PE.2007.502_1047_wg4.JF320198 27.0 6.0
B.PE.2006.502_2717_RH03.JF320230 14.0 15.0
B.PE.2006.502_2794_FL01.JF320241 19.0 16.0
B.US.2006.502_0839_RH01.JF320259 27.0 6.0
B.US.2007.502_2000_RH02.JF320276 21.0 8.0
B.US.2006.502_0322_RH04.JF320308 25.0 4.0
B.US.2006.502_0762_RH05.JF320329 25.0 6.0
B.US.2005.502_1926_FL01.JF320361 19.0 7.0
B.US.2006.502_0176_FL06.JF320363 24.0 11.0
B.US.2007.502_0287_RH1.JF320375 20.0 6.0
B.US.2007.502_0965_RH03.JF320380 31.0 6.0
B.US.2007.502_1500_RH01.JF320387 27.0 8.0
B.US.2007.502_1504_RH07.JF320394 21.0 20.0
B.CA.2006.502_1027_wg02.JF320411 23.0 12.0
B.CA.2007.502_1191_01.JF320422 22.0 11.0
B.CA.2006.502_1799_FL02.JF320427 19.0 7.0
B.US.2007.502_1709_07.JF320460 21.0 8.0
B.US.2005.502_2008_FL12.JF320482 30.0 9.0
B.US.2006.502_0897_RH03.JF320497 26.0 7.0
B.US.2006.502_0717_RH02.JF320520 24.0 6.0
B.US.2007.502_0823_05.JF320530 23.0 6.0
B.US.2007.502_2241_RH13.JF320539 19.0 6.0
B.US.2007.502_0364_wg5.JF320559 21.0 7.0
B.US.2006.502_1046_FL04.JF320564 12.0 4.0
B.US.2007.502_2305_RH08.JF320570 17.0 13.0
B.US.2006.502_2437_RH01.JF320592 25.0 4.0
B.US.2006.502_0062_FL04.JF320613 37.0 6.0
B.US.2006.502_0053_wg06.JF320615 18.0 4.0
B.US.2007.502_0938_RH09.JF320630 22.0 12.0
B.CN.2009.CBJC485.JF346916 17.0 5.0
B.CN.2008.CBJC502.JF346917 18.0 8.0
B.CN.2008.CBJC507.JF346918 22.0 14.0
B.CN.2008.CBJC513.JF346919 24.0 16.0
B.US.2008.P15supe_E2.JF421394 27.0 7.0
B.US.2008.P15plasma_A3.JF421414 27.0 4.0
B.GB.2009.A626_p1.JF680906 22.0 6.0
B.BR.2009.C522_p1.JF680907 28.0 8.0
B.GB.2009.C600_p1.JF680909 18.0 5.0
B.GB.2009.C625_p1.JF680910 27.0 6.0
B.GB.2009.F432b_p1.JF680911 27.0 16.0
B.GB.2009.G652_p5.JF680913 37.0 8.0
B.US.2009.HIV025_p1.JF680914 19.0 6.0
B.US.2009.HIV026_p2.JF680915 35.0 15.0
B.US.2009.HIV028_p1.JF680916 22.0 8.0
B.US.2009.HIV029_p2.JF680917 20.0 16.0
B.GB.2009.L000b_p1.JF680919 21.0 6.0
B.GB.2009.L320_p1.JF680920 18.0 7.0
B.GB.2009.M263_p1.JF680923 22.0 6.0
B.GB.2009.M600c_p1.JF680924 23.0 14.0
B.JM.2008.N242_p1.JF680925 23.0 7.0
B.GB.2009.P150_p1.JF680928 24.0 16.0
B.GB.2009.P362b_p1.JF680929 22.0 6.0
B.IT.2009.P400_p2.JF680930 22.0 8.0
B.GB.2009.S200c_p1.JF680933 26.0 9.0
B.GB.2009.S263_p4.JF680934 22.0 7.0
B.IT.2009.T300b_p2.JF680936 27.0 14.0
B.GB.2009.W452_p1.JF680937 39.0 5.0
B.CY.2007.CY184.JF683738 17.0 9.0
B.CY.2007.CY188.JF683741 22.0 7.0
B.CY.2007.CY190.JF683743 26.0 7.0
B.CY.2007.CY198.JF683750 29.0 6.0
B.CY.2007.CY199.JF683751 27.0 6.0
B.CY.2007.CY201.JF683753 23.0 6.0
B.CY.2007.CY214.JF683764 22.0 13.0
B.CY.2007.CY216.JF683765 26.0 6.0
B.CY.2008.CY220.JF683769 26.0 6.0
B.CY.2008.CY226.JF683775 23.0 9.0
B.CY.2008.CY232.JF683781 23.0 4.0
B.CY.2008.CY237.JF683784 24.0 6.0
B.CY.2009.CY241.JF683787 22.0 8.0
B.CY.2009.CY242.JF683788 25.0 6.0
B.CY.2009.CY244.JF683790 20.0 8.0
B.CY.2009.CY250.JF683793 24.0 6.0
B.CY.2009.CY253.JF683796 13.0 6.0
B.CY.2009.CY254.JF683797 24.0 16.0
B.CY.2009.CY258.JF683801 21.0 6.0
B.CY.2009.CY263.JF683805 27.0 8.0
B.CY.2009.CY266.JF683807 24.0 7.0
B.CY.2009.CY268.JF683809 26.0 7.0
B.US.2005.05US_SAJ_NVS12.JF689852 21.0 6.0
B.US.2005.05US_SAJ_NVS16.JF689854 23.0 8.0
B.US.2005.05US_SAJ_NVS3.JF689856 38.0 10.0
B.US.2005.05US_SAJ_NVS5.JF689857 22.0 11.0
B.US.2005.05US_SAJ_NVS8.JF689859 16.0 8.0
B.US.2005.05US_SAJ_NVS9.JF689860 22.0 8.0
B.US.2006.06US_SAJ_C164_SC.JF689862 23.0 10.0
B.US.2006.06US_SAJ_C165_TJ.JF689863 23.0 15.0
B.US.2006.06US_SAJ_C166_SG.JF689864 29.0 11.0
B.US.2006.06US_SAJ_C167_LH.JF689865 17.0 6.0
B.US.2006.06US_SAJ_C168_LS.JF689866 28.0 6.0
B.US.2006.06US_SAJ_C169_JS.JF689867 26.0 9.0
B.US.2006.06US_SAJ_C170_JP.JF689868 30.0 9.0
B.US.2006.06US_SAJ_NVS22.JF689870 16.0 6.0
B.US.2006.06US_SAJ_NVS23.JF689871 20.0 7.0
B.US.2006.06US_SAJ_NVS27.JF689872 18.0 5.0
B.US.2006.06US_SAJ_NVS31.JF689873 26.0 7.0
B.US.2006.06US_SAJ_NVS32.JF689874 27.0 6.0
B.US.2006.06US_SAJ_NVS35.JF689875 17.0 6.0
B.US.2006.06US_SAJ_NVS39.JF689876 18.0 6.0
B.US.2007.07US_SAJ_C154.JF689877 28.0 11.0
B.US.2007.07US_SAJ_C156.JF689879 30.0 4.0
B.US.2007.07US_SAJ_C161_H1.JF689883 24.0 8.0
B.US.2007.07US_SAJ_C163_H3.JF689885 37.0 6.0
B.US.2007.07US_SAJ_C166_MS.JF689886 15.0 6.0
B.US.2007.07US_SAJ_C200.JF689887 23.0 8.0
B.US.2007.07US_SAJ_NVS42.JF689889 26.0 5.0
B.US.2007.07US_SAJ_NVS48.JF689890 26.0 11.0
B.US.2007.07US_SAJ_NVS54.JF689892 29.0 11.0
B.US.2007.07US_SAJ_NVS55.JF689893 19.0 13.0
B.US.2008.08US_SAJ_C202.JF689894 16.0 6.0
B.US.2008.08US_SAJ_C203.JF689895 21.0 6.0
B.US.2008.08US_SAJ_C204.JF689896 20.0 6.0
B.US.2008.08US_SAJ_C205.JF689897 25.0 6.0
B.GB.1991.E21BrD2.JF706370 15.0 6.0
B.GB.2007.UKBH1BD1.JF706472 17.0 9.0
B.CN.2007.AH070011.JF932468 23.0 5.0
B.CN.2007.AH070014.JF932469 19.0 4.0
B.CN.2007.AH070017.JF932470 23.0 8.0
B.CN.2007.AH070018.JF932471 29.0 8.0
B.CN.2007.AH070057.JF932472 20.0 4.0
B.CN.2007.BJ070030.JF932473 19.0 9.0
B.CN.2007.CBJC261.JF932474 40.0 12.0
B.CN.2007.CBJC392.JF932475 23.0 9.0
B.CN.2007.CBJC394.JF932476 28.0 6.0
B.CN.2007.CBJC396.JF932477 19.0 6.0
B.CN.2008.CBJC476.JF932478 19.0 14.0
B.CN.2008.CBJC489.JF932479 19.0 6.0
B.CN.2008.CBJC500.JF932480 21.0 6.0
B.CN.2006.CC056.JF932482 25.0 4.0
B.CN.2007.FJ070016.JF932483 23.0 6.0
B.CN.2007.GS070017.JF932484 21.0 10.0
B.CN.2007.GZ070002.JF932485 20.0 6.0
B.CN.2007.GZ070030.JF932486 29.0 7.0
B.CN.2007.HB070006.JF932487 37.0 11.0
B.CN.2007.HB070022.JF932488 16.0 8.0
B.CN.2007.HB070035.JF932489 20.0 5.0
B.CN.2007.JL070038.JF932490 23.0 8.0
B.CN.2007.JS070389.JF932491 20.0 8.0
B.CN.2003.SHXDC0081.JF932492 25.0 10.0
B.CN.2007.SX070080.JF932493 20.0 7.0
B.CN.2009.YN09P0014.JF932494 12.0 6.0
B.CN.1998.YN9802.JF932495 18.0 6.0
B.CN.1998.YN9838.JF932496 17.0 7.0
B.CN.2009.ZK042.JF932497 26.0 14.0
B.CN.2008.cbjc468.JF932498 21.0 12.0
B.CN.2007.hb070025.JF932499 18.0 4.0
B.CN.2007.hen1345.JF932500 19.0 8.0
B.US.2004.USPI83747EI6y04121pcWG2B5.JN024100 23.0 6.0
B.US.2004.USPI71101EI7y04051pcWG2B14.JN024203 24.0 6.0
B.US.1995.USPI90770EI3y95061pcWG2B3.JN024274 34.0 6.0
B.US.2005.USPI88403EI14y05121pcWG2B9.JN024339 28.0 8.0
B.US.2005.USPI38417EI25y05051pcWG2B4.JN024349 21.0 11.0
B.US.2005.USPI51550EI3285y05051pcWG2B1.JN024459 21.0 17.0
B.US.2005.USPI11286EI13y05091pcWG2B1.JN024469 24.0 7.0
B.GB.2001.patient_MM8.JN034137 25.0 7.0
B.GB.2000.patient_MM4.JN034158 40.0 6.0
B.ES.2009.Leg3.JN054257 27.0 8.0
B.UY.2002.02UY_TSU1290.JN235958 36.0 10.0
B.UY.1999.99UY_TRA0043.JN235959 19.0 6.0
B.UY.1999.99UY_TRA0177.JN235965 23.0 9.0
B.TH.2004.04TH317223.JN248321 28.0 8.0
B.TH.2004.04TH601066.JN248329 12.0 9.0
B.TH.2004.04TH803686.JN248333 25.0 6.0
B.TH.2004.04TH808998.JN248335 16.0 12.0
B.TH.2005.05TH355614.JN248343 27.0 5.0
B.TH.2005.05TH356764.JN248344 28.0 6.0
B.TH.2005.05TH356883.JN248345 31.0 6.0
B.TH.2005.05TH357801.JN248346 30.0 6.0
B.TH.2005.05TH429730.JN248347 16.0 4.0
B.TH.2005.05TH440248.JN248348 18.0 8.0
B.TH.2005.05TH645189.JN248353 14.0 13.0
B.TH.2005.05TH736580.JN248354 35.0 6.0
B.SE.2000.s6_522_8.JN251812 20.0 10.0
B.PY.2002.02PY_PSP0019.JN251896 26.0 6.0
B.PY.2002.02PY_PSP0090.JN251901 17.0 10.0
B.PY.2003.03PY_PSP0115.JN251906 21.0 8.0
B.US.2011.ES38.JN397362 19.0 12.0
B.US.2010.CP1.JN397365 23.0 8.0
B.US.1997.4012_C11.JN562755 24.0 8.0
B.US.1999.4030_P52.JN562759 29.0 18.0
B.US.2000.4033_C10.JN562764 27.0 8.0
B.US.1997.5003_C18.JN562770 20.0 6.0
B.US.2004.7036_C3.JN562775 27.0 4.0
B.US.2006.4059_C12.JN562779 21.0 12.0
B.US.1997.4013_P32.JN562791 33.0 18.0
B.US.2010.169_2010A.JN599164 31.0 6.0
B.BR.2007.BP00047_RH01.JN687739 21.0 4.0
B.US.2006.BP00054_RH01.JN687749 20.0 4.0
B.US.2006.BP00055_RH01.JN687750 30.0 8.0
B.US.2006.BP00057_RH02.JN687758 28.0 10.0
B.US.2007.BP00058_RH01.JN687759 19.0 13.0
B.US.2008.BP00061_RH01.JN687760 19.0 5.0
B.US.2007.BP00063_RH01.JN687761 25.0 7.0
B.US.2007.BP00064_RH01.JN687762 15.0 6.0
B.US.2007.BP00067_RH01.JN687763 16.0 13.0
B.US.2008.BP00069_RH01.JN687773 20.0 4.0
B.PL.2008.BP00074_RH02.JN687774 23.0 6.0
B.BR.2002.02BR1002.JN692431 19.0 7.0
B.BR.2002.04BR1064.JN692433 25.0 7.0
B.BR.2002.02BR2025.JN692435 24.0 4.0
B.BR.2002.02BR2032.JN692439 22.0 7.0
B.BR.2002.02BR2033.JN692440 21.0 13.0
B.BR.2002.02BR2041.JN692443 26.0 7.0
B.BR.2002.02BR2042.JN692444 17.0 5.0
B.BR.2003.03BR1020.JN692445 28.0 14.0
B.BR.2003.03BR1043.JN692446 17.0 8.0
B.BR.2003.03BR1046.JN692447 23.0 16.0
B.BR.2004.04BR1047.JN692450 22.0 9.0
B.BR.2004.04BR1049.JN692451 30.0 8.0
B.BR.2004.04BR1051.JN692452 24.0 4.0
B.BR.2004.04BR1054.JN692453 27.0 6.0
B.BR.2004.04BR1055.JN692454 22.0 7.0
B.BR.2004.04BR1057.JN692455 23.0 7.0
B.BR.2004.04BR1068.JN692457 24.0 7.0
B.BR.2005.05BR1077.JN692460 33.0 11.0
B.BR.2005.05BR1078.JN692461 26.0 6.0
B.BR.2005.05BR1080.JN692463 22.0 6.0
B.BR.2005.05BR1082.JN692465 19.0 8.0
B.BR.2005.05BR1092.JN692468 26.0 7.0
B.BR.2002.05BR1094.JN692470 24.0 10.0
B.BR.2005.05BR1095.JN692471 26.0 6.0
B.BR.2005.05BR1097.JN692472 19.0 4.0
B.BR.2005.05BR1101.JN692473 41.0 6.0
B.BR.2005.05BR1104.JN692474 25.0 6.0
B.BR.2005.05BR1107.JN692475 24.0 10.0
B.BR.2005.05BR1110.JN692476 22.0 10.0
B.BR.2006.06BR1115.JN692479 25.0 7.0
B.BR.2006.06BR1119.JN692480 19.0 6.0
B.US.1999.7766FL21_33_27.JN786724 17.0 11.0
B.US.1999.10017FL21_9_66_EPI.JN786767 28.0 6.0
B.US.1999.CA110LNepi112_239.JN786795 19.0 7.0
B.GB.1993.NA20_LN23_14_4.JN786861 29.0 6.0
B.TH.2008.MERLBDTRC10.JN860769 21.0 17.0
B.US.2010.574852.JQ182824 30.0 6.0
B.US.2010.850103.JQ182896 27.0 10.0
B.US.2006.F1P5129B7b.JQ250872 20.0 7.0
B.US.2004.C1G118D5b.JQ250925 28.0 6.0
B.US.2004.H1G1191B1.JQ251105 33.0 4.0
B.KR.2004.04KMK5.JQ316126 25.0 8.0
B.KR.2003.03KDE11.JQ316128 30.0 12.0
B.KR.1999.99HYH2.JQ316129 31.0 4.0
B.KR.2004.04KJS8.JQ316130 28.0 6.0
B.KR.2003.03HJY8.JQ316131 22.0 7.0
B.KR.2003.03KGS5.JQ316132 24.0 7.0
B.KR.2005.05YJN2.JQ316134 25.0 7.0
B.KR.2003.03YGS3.JQ316135 37.0 6.0
B.KR.2007.07KYY4.JQ341411 19.0 7.0
B.TH.2007.402288_c01.JQ352781 28.0 12.0
B.CH.2002.HIV_CH_BID-V3511_2002.JQ403019 21.0 11.0
B.CH.2002.HIV_CH_BID-V3527_2002.JQ403021 25.0 7.0
B.CH.2000.HIV_CH_BID-V3529_2000.JQ403022 26.0 6.0
B.CH.2000.HIV_CH_BID-V3530_2000.JQ403023 18.0 13.0
B.CH.2001.HIV_CH_BID-V3531_2001.JQ403024 21.0 6.0
B.CH.2001.HIV_CH_BID-V3533_2001.JQ403025 20.0 7.0
B.CH.2001.HIV_CH_BID-V3534_2001.JQ403026 19.0 13.0
B.CH.2002.HIV_CH_BID-V3539_2002.JQ403029 27.0 6.0
B.US.2008.HIV_US_BID-V4119_2008.JQ403030 28.0 9.0
B.US.2008.HIV_US_BID-V4124_2008.JQ403035 32.0 8.0
B.DE.2004.HIV_DE_BID-V4131_2004.JQ403037 31.0 11.0
B.DE.2004.HIV_DE_BID-V4132_2004.JQ403038 27.0 11.0
B.CH.2002.HIV_CH_BID-V4404_2002.JQ403041 26.0 6.0
B.CH.2004.HIV_CH_BID-V4408_2004.JQ403042 24.0 6.0
B.CH.2003.HIV_CH_BID-V4421_2003.JQ403043 22.0 11.0
B.CH.2002.HIV_CH_BID-V4424_2002.JQ403044 27.0 6.0
B.CH.2003.HIV_CH_BID-V4470_2003.JQ403045 24.0 6.0
B.CH.2003.HIV_CH_BID-V4474_2003.JQ403046 28.0 7.0
B.CH.2002.HIV_CH_BID-V4478_2002.JQ403047 24.0 6.0
B.DE.2004.9213_V4136_d3.JQ403050 29.0 6.0
B.US.2007.HIV_US_BID-V3007_2007.JQ403056 39.0 17.0
B.US.2007.HIV_US_BID-V3010_2007.JQ403058 23.0 7.0
B.US.2007.HIV_US_BID-V3020_2007.JQ403059 31.0 7.0
B.US.2007.HIV_US_BID-V3021_2007.JQ403060 26.0 9.0
B.US.2008.HIV_US_BID-V3024_2008.JQ403061 25.0 15.0
B.US.2008.HIV_US_BID-V3027_2008.JQ403062 19.0 10.0
B.US.2008.HIV_US_BID-V3032_2008.JQ403063 22.0 11.0
B.US.2007.HIV_US_BID-V3036_2007.JQ403064 33.0 6.0
B.US.2007.HIV_US_BID-V3044_2007.JQ403066 23.0 8.0
B.US.2008.HIV_US_BID-V3046_2008.JQ403067 21.0 8.0
B.US.2006.HIV_US_BID-V3047_2006.JQ403068 23.0 9.0
B.US.2008.HIV_US_BID-V3048_2008.JQ403069 26.0 10.0
B.US.2008.HIV_US_BID-V3050_2008.JQ403070 23.0 6.0
B.US.2007.HIV_US_BID-V3053_2007.JQ403071 31.0 6.0
B.US.2008.HIV_US_BID-V3114_2007.JQ403074 32.0 13.0
B.US.2007.HIV_US_BID-V3115_2007.JQ403075 28.0 7.0
B.US.2007.HIV_US_BID-V3118_2007.JQ403077 24.0 10.0
B.US.2007.HIV_US_BID-V3120_2007.JQ403078 30.0 6.0
B.US.2008.HIV_US_BID-V3122_2008.JQ403080 17.0 7.0
B.US.2008.HIV_US_BID-V3128_2008.JQ403082 21.0 7.0
B.US.2008.HIV_US_BID-V4388_2008.JQ403083 34.0 5.0
B.US.2008.HIV_US_BID-V4389_2008.JQ403084 32.0 14.0
B.US.2008.HIV_US_BID-V4390_2008.JQ403085 28.0 6.0
B.US.2008.HIV_US_BID-V4391_2008.JQ403086 18.0 9.0
B.US.2008.HIV_US_BID-V4392_2008.JQ403087 22.0 8.0
B.US.2008.HIV_US_BID-V4393_2008.JQ403088 24.0 10.0
B.US.2008.HIV_US_BID-V4394_2008.JQ403089 29.0 5.0
B.US.2008.HIV_US_BID-V4397_2008.JQ403091 17.0 6.0
B.US.2007.HIV_US_BID-V3512_2007.JQ403092 22.0 7.0
B.US.2007.HIV_US_BID-V3515_2007.JQ403093 21.0 12.0
B.US.2008.HIV_US_BID-V4489_2008.JQ403094 27.0 13.0
B.US.2006.HIV_US_BID-V4503_2006.JQ403095 23.0 7.0
B.US.2007.HIV_US_BID-V4516_2007.JQ403096 18.0 11.0
B.US.2006.HIV_US_BID-V4506_2006.JQ403097 18.0 4.0
B.US.1999.HIV_US_BID-V5239_1999.JQ403100 26.0 9.0
B.US.2001.HIV_US_BID-V5245_2001.JQ403101 15.0 13.0
B.US.2002.HIV_US_BID-V5249_2002.JQ403102 26.0 7.0
B.US.2004.HIV_US_BID-V5258_2004.JQ403103 25.0 13.0
B.US.2004.HIV_US_BID-V5261_2004.JQ403104 7.0 12.0
B.US.2002.HIV_US_BID-V5276_2002.JQ403105 21.0 8.0
B.US.2004.HIV_US_BID-V5282_2004.JQ403107 25.0 20.0
B.KR.2002.02OSG1.JQ429433 29.0 4.0
B.US.2001.45_01dTB13.JQ609684 38.0 13.0
B.US.1995.1_95TC14.JQ609870 26.0 20.0
B.US.2007.N26_07A1.JQ610053 34.0 8.0
B.FR.2005.DEMB05FR001.JX140652 18.0 6.0
B.FR.2008.DEMB08FR002.JX140654 34.0 7.0
B.ES.2009.DEMB09BO001.JX140656 15.0 11.0
B.US.2009.DEMB09US002.JX140657 23.0 6.0
B.CN.2010.DEMB10CN002.JX140658 25.0 10.0
B.ES.2010.DEMB10VE001.JX140659 24.0 10.0
B.ES.2010.P2593_2.JX422199 39.0 6.0
B.ES.2009.X2733_2.JX422204 26.0 11.0
B.TH.2006.AA010a_WG1.JX446795 25.0 12.0
B.TH.2006.AA011a09R.JX446817 18.0 10.0
B.TH.2007.AA040a_WG11.JX447156 18.0 6.0
B.TH.2006.AA093a_RH1.JX447795 40.0 8.0
B.RU.2010.10RU6629.JX500707 16.0 6.0
B.RU.2011.11RU21n.JX500708 14.0 7.0
B.RU.2009.09RU4457.JX500709 16.0 8.0
B.US.2005.306159_FL.JX863919 10.0 5.0
B.US.2007.306344_FL.JX863921 10.0 5.0
B.US.2009.306512_FL.JX863923 10.0 5.0
B.US.2005.306019_ENV.JX863965 22.0 9.0
B.US.2005.306026_ENV.JX863966 33.0 11.0
B.US.2002.306029_ENV.JX863967 17.0 7.0
B.US.2004.306081_ENV.JX863968 26.0 7.0
B.US.2004.306129_ENV.JX863969 30.0 13.0
B.US.2004.306131_ENV.JX863970 32.0 6.0
B.US.2005.306142_ENV.JX863971 33.0 7.0
B.US.2005.306144_ENV.JX863972 20.0 10.0
B.US.2005.306196_ENV.JX863983 23.0 12.0
B.US.2005.306203_ENV.JX863984 28.0 9.0
B.US.2005.306209_ENV.JX863985 25.0 12.0
B.US.2005.306212_ENV.JX863986 21.0 12.0
B.US.2006.306227_ENV.JX863987 21.0 6.0
B.US.2006.306238_ENV.JX863988 29.0 10.0
B.US.2006.306261_ENV.JX863989 22.0 8.0
B.US.2006.306272_ENV.JX863990 29.0 10.0
B.US.2006.306308_ENV.JX863991 25.0 4.0
B.US.2006.306318_ENV.JX863992 17.0 20.0
B.US.2006.306335_ENV.JX863993 27.0 13.0
B.US.2007.306336_ENV.JX863994 21.0 7.0
B.US.2007.306340_ENV.JX863995 33.0 6.0
B.US.2007.306347_ENV.JX864006 22.0 8.0
B.US.2007.306349_ENV.JX864007 17.0 8.0
B.US.2007.306350_ENV.JX864008 29.0 14.0
B.US.2007.306397_ENV.JX864019 19.0 4.0
B.US.2007.306403_ENV.JX864020 8.0 16.0
B.US.2007.306410_ENV.JX864021 20.0 6.0
B.US.2007.306415_ENV.JX864022 18.0 6.0
B.US.2008.306445_ENV.JX864024 27.0 8.0
B.US.2008.306451_ENV.JX864025 25.0 8.0
B.US.2008.306453_ENV.JX864026 21.0 6.0
B.US.2009.306501_ENV.JX864027 24.0 8.0
B.CN.2009.09LNA014.JX960597 26.0 13.0
B.CN.2009.09LNA439.JX960598 23.0 9.0
B.CN.2009.09LNA336.JX960599 18.0 13.0
B.US.2008.B.700010607.S.0dps.3_A1.JX972390 25.0 8.0
B.US.1983.SF2_LAV2_ARV2.K02007 20.0 11.0
B.DE.2009.C7V00477_E10_116057.KC247954 19.0 5.0
B.DE.2009.C7V00485_E10_116061.KC247955 21.0 4.0
B.DE.2009.C7V00493_E10_116085.KC247957 22.0 7.0
B.DE.2010.C7V004G9_E10_116111.KC247963 28.0 6.0
B.DE.2010.C7V00QP8_E10_131969.KC247978 17.0 11.0
B.DE.2010.C7V00ZJ2_E10_131972.KC247981 21.0 12.0
B.DE.2010.C7V00ZR5_E10_131974.KC247983 26.0 7.0
B.DE.2010.C7V00ZS3_E10_131975.KC247984 12.0 5.0
B.DE.2010.C7V00ZT1_E10_131976.KC247985 29.0 12.0
B.DE.2010.C7V00ZV7_E10_131978.KC247987 25.0 14.0
B.DE.2010.C7V01AF1_E10_131980.KC247989 19.0 7.0
B.DE.2010.C7V01AK1_E10_131983.KC247992 22.0 5.0
B.DE.2010.C7V01AL9_E10_131985.KC247993 17.0 8.0
B.DE.2010.C7V01AM7_E10_131986.KC247994 29.0 6.0
B.DE.2010.C7V01B31_E10_131993.KC247997 12.0 8.0
B.DE.2010.C7V00J67_E10_152238.KC248011 22.0 8.0
B.DE.2010.C7V00J75_E10_152239.KC248012 24.0 9.0
B.DE.2010.C7V00QX2_E10_152240.KC248013 25.0 8.0
B.DE.2010.C7V00QY0_E10_152242.KC248015 13.0 5.0
B.DE.2010.C7V00R34_E10_152244.KC248017 23.0 4.0
B.DE.2010.C7V006H2_E10_152257.KC248026 16.0 6.0
B.DE.2010.C7V01C48_E10_152265.KC248034 38.0 8.0
B.US.2010.DEMB10US001.KC473825 28.0 8.0
B.US.2010.DEMB10US003.KC473826 16.0 7.0
B.US.2010.DEMB10US004.KC473827 17.0 7.0
B.US.2010.DEMB10US007.KC473828 26.0 9.0
B.US.2010.DEMB10US009.KC473829 25.0 15.0
B.US.2010.DEMB10US011.KC473830 17.0 5.0
B.US.2011.DEMB11US002.KC473831 22.0 8.0
B.US.2011.DEMB11US004.KC473832 17.0 6.0
B.US.2011.DEMB11US006.KC473833 16.0 9.0
B.US.2011.DEMB11US011.KC473834 18.0 9.0
B.US.2011.DEMB11US015.KC473835 14.0 7.0
B.ES.2009.DEMB09ES007.KC473841 29.0 4.0
B.US.2003.DEMB03JP004.KC473846 26.0 8.0
B.ES.2005.10246788Fc1.KC595149 20.0 6.0
B.ES.2004.12_3_PC_1.KC595150 25.0 6.0
B.ES.2005.1540906_2Fc1.KC595151 25.0 8.0
B.ES.2004.18122_3Fc1.KC595152 25.0 9.0
B.ES.2004.20020753Fc1.KC595153 20.0 6.0
B.ES.2004.20020760_Fc1.KC595154 29.0 12.0
B.ES.2004.20044616_7Fc1.KC595155 38.0 7.0
B.ES.2004.251248_7Fc1.KC595157 21.0 12.0
B.ES.2005.279752_5Fc1.KC595158 20.0 12.0
B.ES.1999.30_1_21.KC595159 16.0 6.0
B.ES.2004.3227050_2Fc1.KC595160 25.0 6.0
B.ES.2004.3227057_5Fc1.KC595161 27.0 11.0
B.ES.2004.3227058_6Fc1.KC595162 25.0 8.0
B.ES.2004.357184_1Fc1.KC595164 20.0 6.0
B.ES.2004.40022834_5Fc1.KC595165 24.0 6.0
B.ES.2004.5009564_2Fc1.KC595166 26.0 6.0
B.ES.2004.64_1_22.KC595167 20.0 6.0
B.ES.2005.9684_12Fc1.KC595168 31.0 7.0
B.ES.1989.As1.KC595169 21.0 6.0
B.ES.1989.As11_10.KC595170 20.0 6.0
B.ES.1989.As2_3b.KC595171 27.0 6.0
B.ES.1989.As3.KC595172 26.0 9.0
B.ES.1989.As4_2.KC595173 24.0 6.0
B.ES.1989.As5_1b.KC595174 25.0 7.0
B.ES.1989.As6_1.KC595175 17.0 7.0
B.ES.1989.As8_8.KC595177 21.0 6.0
B.ES.1989.As9_4.KC595178 21.0 6.0
B.ES.1998.HC2988965_5Fc1.KC595182 26.0 6.0
B.ES.2004.LTNP20_1.KC595183 20.0 8.0
B.ES.2007.LTNP2_3_0F3.KC595184 18.0 6.0
B.ES.2004.LTNP56_12_1F3.KC595186 23.0 6.0
B.ES.2005.MDM3_1_3GP160.KC595189 16.0 8.0
B.ES.2004.RF_LTNP_09.KC595194 30.0 6.0
B.ES.1989.RF_LTNP_10.KC595195 20.0 12.0
B.ES.2007.RF_LTNP_12.KC595196 20.0 6.0
B.ES.2004.RF_LTNP_13.KC595197 18.0 5.0
B.ES.2004.RF_LTNP_36.KC595201 20.0 6.0
B.ES.2004.RF_LTNP_37.KC595202 19.0 6.0
B.ES.2004.RF_LTNP_40.KC595203 31.0 9.0
B.FR.1991.1644.KC699001 16.0 10.0
B.FR.1988.36.KC699002 26.0 5.0
B.FR.1989.757.KC699003 25.0 4.0
B.FR.1989.819.KC699004 20.0 12.0
B.FR.1991.1639.KC699005 27.0 10.0
B.FR.1988.529.KC699006 26.0 7.0
B.FR.1989.1197.KC699007 21.0 6.0
B.FR.1989.749.KC699008 19.0 8.0
B.FR.1989.657.KC699009 20.0 8.0
B.FR.1989.1058.KC699010 20.0 8.0
B.FR.1988.562.KC699011 20.0 6.0
B.FR.1997.60101.KC699012 7.0 6.0
B.FR.1999.60204.KC699013 22.0 10.0
B.FR.1997.130203.KC699014 28.0 13.0
B.FR.1999.130206.KC699015 27.0 6.0
B.FR.1997.440102.KC699016 37.0 6.0
B.FR.1997.440104.KC699017 22.0 6.0
B.FR.2000.310103.KC699018 22.0 6.0
B.FR.1998.750705.KC699020 24.0 9.0
B.FR.1999.750710.KC699021 27.0 4.0
B.FR.2000.750905.KC699022 29.0 4.0
B.FR.1999.751002.KC699023 17.0 8.0
B.FR.1997.751102.KC699024 22.0 12.0
B.FR.1999.751401.KC699025 28.0 8.0
B.FR.1998.920203.KC699026 25.0 6.0
B.FR.2008.330424.KC699028 24.0 6.0
B.FR.2007.590110.KC699029 18.0 6.0
B.FR.2007.590111.KC699030 38.0 6.0
B.FR.2010.660118.KC699031 26.0 8.0
B.FR.2008.750214.KC699032 19.0 7.0
B.FR.2010.751734.KC699034 33.0 16.0
B.FR.2009.770203.KC699035 19.0 4.0
B.FR.2009.840104.KC699036 22.0 7.0
B.FR.2009.920414.KC699037 24.0 6.0
B.FR.2008.940139.KC699038 17.0 5.0
B.FR.2008.940140.KC699039 23.0 8.0
B.TH.2005.T286588_01.KC749001 35.0 6.0
B.TH.2008.T503963_01.KC749033 22.0 6.0
B.CH.2000.M1_0007251_NFLG95.KC797171 25.0 9.0
B.CN.2009.09YNRL215042sg.KC899011 25.0 6.0
B.US.2004.ES11_2004-culture.KC935957 20.0 6.0
B.US.2009.ES38.KC935958 17.0 8.0
B.US.2009.LTNP1.KC935959 29.0 7.0
B.IT.1994.306_9_CHILD_1.KF061031 26.0 10.0
B.IT.1992.136_3_CHILD_2.KF061032 19.0 5.0
B.US.2011.CP10-3A.KF384798 22.0 12.0
B.US.2011.CP3-6.KF384801 25.0 6.0
B.US.2011.CP4-2B.KF384802 33.0 6.0
B.US.2011.CP5-3A.KF384803 21.0 10.0
B.US.2011.CP6-2E.KF384804 17.0 6.0
B.US.2011.CP7-2B.KF384805 28.0 8.0
B.US.2011.CP8-4.KF384806 29.0 8.0
B.US.2011.CP9-1A.KF384807 21.0 8.0
B.US.2011.ES39-42.KF384810 31.0 6.0
B.US.2011.ES40-24.KF384811 18.0 14.0
B.US.2011.VC3-14.KF384812 22.0 4.0
B.US.2011.VC5-3.KF384813 20.0 6.0
B.US.2010.10CB1_32B5.KF526120 15.0 14.0
B.US.2011.16CB1_22D2.KF526174 22.0 14.0
B.US.2011.19CB1_induced.KF526228 20.0 15.0
B.US.2011.20CB3_induced.KF526261 25.0 6.0
B.US.2011.22CB2_39G2.KF526298 34.0 7.0
B.US.2011.23CB4_49E8.KF526318 20.0 9.0
B.KR.1993.93JHS5_HP18.KF561443 24.0 4.0
B.FR.2009.DEMB09FR001.KF716494 26.0 10.0
B.FR.2009.DEMB09FR002.KF716495 27.0 6.0
B.FR.2011.DEMB11FR001.KF716496 13.0 7.0
B.JP.2011.DEMB11JP002.KF716497 19.0 6.0
B.JP.2012.DEMB12JP001.KF716498 24.0 13.0
B.ZA.2009.MSM071.KF725915 33.0 6.0
B.ZA.2009.MSM082.KF725918 20.0 6.0
B.ZA.2010.MSM186.KF725946 19.0 18.0
B.ZA.2010.MSM249.KF725977 24.0 8.0
B.ZA.2010.MSM255.KF725981 34.0 6.0
B.ZA.2010.MSM256.KF725982 26.0 7.0
B.ZA.2010.MSM263.KF725986 24.0 6.0
B.ZA.2010.MSM265.KF725988 14.0 4.0
B.ZA.2010.MSM285.KF726003 35.0 11.0
B.ZA.2010.MSM286.KF726004 26.0 11.0
B.ZA.2010.MSM294.KF726009 24.0 6.0
B.ZA.2010.MSM304.KF726016 30.0 10.0
B.ZA.2010.MSM306.KF726018 16.0 12.0
B.ZA.2010.MSM310.KF726021 28.0 5.0
B.ZA.2010.MSM316.KF726023 26.0 9.0
B.US.2005.MDR-1c.KF990605 25.0 11.0
B.US.2006.MDR-5a.KF990608 19.0 9.0
B.GB.1994.NIBSC-1.KJ019215 20.0 6.0
B.KR.1992.HP-2_97JJW2-12101.KJ140247 29.0 4.0
B.KR.1992.HP-3_02LJW8-4757.KJ140248 24.0 7.0
B.KR.1992.HP-6_03JHJ2-3477.KJ140251 28.0 7.0
B.KR.1992.HP-7_96LSM10-3474.KJ140252 30.0 6.0
B.KR.1992.HP-10_02SHJ8-6986.KJ140255 31.0 7.0
B.KR.1992.HP-11_02PGU10-4780.KJ140256 30.0 4.0
B.KR.1992.HP-12_02LGH10-3448.KJ140257 26.0 6.0
B.KR.1992.HP-14_97KTG8-3466.KJ140259 19.0 4.0
B.KR.2003.HP-15_03LSW3_6491.KJ140260 20.0 6.0
B.KR.1992.HP-16_12JIS11-6075.KJ140261 24.0 9.0
B.KR.1993.HP-17_02LSP11-2268.KJ140262 32.0 6.0
B.KR.2002.HP-19_02LGS11-3443.KJ140264 19.0 8.0
B.KR.2002.HP-20_02KJO10-3480.KJ140265 34.0 5.0
B.US.2003.VC10014_092603_A9.KJ698244 20.0 6.0
B.US.1979.NYC12.KJ704789 17.0 8.0
B.US.1979.NYC4.KJ704792 20.0 8.0
B.US.1979.NYC1.KJ704793 19.0 6.0
B.TH.2006.NPBQC.KJ769147 13.0 23.0
B.BR.2010.10BR_PE053.KJ849767 33.0 7.0
B.BR.2010.10BR_PE104.KJ849780 23.0 8.0
B.BR.2010.10BR_PE001.KJ849784 33.0 6.0
B.BR.2010.10BR_SP003.KJ849785 23.0 14.0
B.BR.2010.10BR_MG007.KJ849786 21.0 6.0
B.BR.2010.10BR_PE010.KJ849788 12.0 14.0
B.BR.2010.10BR_SP014.KJ849790 24.0 4.0
B.BR.2010.10BR_SP021.KJ849796 35.0 7.0
B.BR.2010.10BR_MG029.KJ849799 30.0 8.0
B.BR.2010.10BR_RJ032.KJ849801 29.0 12.0
B.BR.2010.10BR_PE034.KJ849803 23.0 7.0
B.BR.2010.10BR_MG035.KJ849804 21.0 6.0
B.BR.2010.10BR_SP038.KJ849805 20.0 6.0
B.BR.2010.10BR_SP043.KJ849807 31.0 6.0
B.BR.2010.10BR_RJ050.KJ849811 22.0 4.0
B.BR.2010.10BR_RJ054.KJ849814 19.0 8.0
B.BR.2010.10BR_SP055.KJ849815 30.0 6.0
B.BR.2010.10BR_PE097.KJ849818 25.0 13.0
B.BR.2010.10BR_PE100.KJ849820 27.0 5.0
B.BR.2010.10BR_SP008.KJ849821 27.0 6.0
B.BR.2010.10BR_RJ051.KJ849825 19.0 6.0
B.ZA.2000.TV047.KJ948657 14.0 11.0
B.ZA.2002.TV1057.KJ948660 28.0 18.0
B.TH.2000.3045A06.A2.KJ952535 29.0 7.0
B.US.2009.1064DNAPBMC21OCT2009.P3A2.KM081846 26.0 8.0
B.US.2010.1435CDNAPBMC27JAN2010.P3D10.KM081850 22.0 6.0
B.US.2009.1670CDNAPBMC29JUL2009.P3F10.KM081860 24.0 8.0
B.US.2009.1674PLASMA02SEP2009.P15A18.KM081862 26.0 6.0
B.US.2009.1675PLASMA07OCT2009.P16A8.KM081898 21.0 11.0
B.US.2009.1677CDNAPBMC02DEC2009.P12A15.KM081934 26.0 6.0
B.US.2010.1775CDNAPBMC28OCT2010.P13A17.KM081999 24.0 6.0
B.US.2010.1825CDNAPBMC03NOV2010.P8D1.KM082062 17.0 6.0
B.US.2011.1853CDNAPBMC22JUN2011.P14A14.KM082076 30.0 10.0
B.US.2009.1906CDNAPBMC21OCT2009.P3F9.KM082124 21.0 22.0
B.US.2011.1928PLASMA09MAY2011.P10O11.KM082156 27.0 6.0
B.CN.2007.BJOX014000.e01.KM217780 28.0 14.0
B.US.2007.C010312C6.KM258899 19.0 4.0
B.US.2007.C020613D12.KM258919 27.0 6.0
B.US.2007.C021913C3.KM258941 24.0 6.0
B.US.2005.C030513E10.KM258969 19.0 12.0
B.US.2007.C032113A5.KM259030 22.0 7.0
B.US.2006.C050611A2.KM259048 25.0 6.0
B.US.2004.C052912E7.KM259061 24.0 6.0
B.US.2007.C060512E11.KM259080 23.0 6.0
B.US.2007.C060812C6.KM259085 25.0 8.0
B.US.2005.C063011E10.KM259100 30.0 6.0
B.US.2004.C071111H9.KM259127 18.0 6.0
B.US.2006.C111012C7.KM259155 26.0 8.0
B.US.2006.C112712A7.KM259197 24.0 8.0
B.US.2006.9001_032206_CSF_10.KM353586 25.0 6.0
B.US.2006.9002_082206_CSF_1.KM353665 27.0 8.0
B.US.2006.9003_122006_CSF_13.KM353701 19.0 13.0
B.US.2007.9006_032007_CSF_1.KM353733 23.0 12.0
B.US.2008.9016_011408_CSF_1.KM353846 22.0 14.0
B.US.2010.9018_040810_CSF_1.KM353922 15.0 7.0
B.US.2007.9019_081307_plasma_19.KM354092 20.0 12.0
B.US.2007.9020_082907_CSF_1.KM354114 25.0 8.0
B.US.2008.9021_032508_CSF_1.KM354155 22.0 5.0
B.US.2008.9024_010708_CSF_1.KM354232 15.0 11.0
B.US.2008.9027_052708_CSF_1.KM354355 25.0 12.0
B.US.2009.9036_041609_CSF_10.KM354431 24.0 4.0
B.US.2011.9040_070611_CSF_1.KM354470 22.0 12.0
B.US.2009.9044_100709_CSF_16.KM354585 16.0 8.0
B.US.2009.9045_100809_CSF_11.KM354670 22.0 9.0
B.US.2010.9048_010410_CSF_10.KM354703 24.0 6.0
B.US.2010.9055_062910_CSF_10.KM354740 19.0 13.0
B.US.2010.9058_072010_CSF_1.KM354781 22.0 6.0
B.US.2010.9062_121610_CSF_1.KM354821 29.0 6.0
B.US.2010.9063_102910_CSF_1.KM354862 23.0 13.0
B.US.2011.9071_022311_CSF_6.KM354904 17.0 13.0
B.US.2011.9076_061411_CSF_11.KM354962 25.0 11.0
B.US.2011.9082_080311_CSF_1.KM355003 20.0 14.0
B.US.2011.9083_081211_CSF_1.KM355044 16.0 6.0
B.US.2012.9096_022912_CSF_1.KM355085 17.0 7.0
B.US.2012.9097_032612_CSF_1.KM355159 23.0 8.0
B.US.2011.N152_061511_1.KM516886 39.0 11.0
B.US.2012.M01_1-1.KM986883 19.0 5.0
B.US.2014.B01_2-5.KM986886 19.0 5.0
B.CN.2009.DEMB09CN013.KP109510 14.0 11.0
B.ES.2013.DEMB13ES010.KP109518 34.0 10.0
B.SE.2009.SE600001.KP411822 24.0 7.0
B.SE.2012.SE600057.KP411828 28.0 8.0
B.US.2013.IQA264.PBMC.SGA2.KR182173 30.0 8.0
B.US.2013.IQA265.PBMC.SGA10.KR182183 33.0 5.0
B.US.2013.IQA265.PBMC.SGA1.1.KR182184 34.0 8.0
B.US.2013.IQA265.PBMC.SGA1.2.KR182185 31.0 10.0
B.US.2013.IQA265.PBMC.SGA2.2.KR182187 20.0 7.0
B.US.2013.IQA265.PBMC.SGA2.3.KR182188 34.0 10.0
B.US.2013.IQA265.PBMC.SGA5.1.KR182189 21.0 10.0
B.US.2013.IQA265.PBMC.SGA5.2.KR182190 34.0 8.0
B.US.2013.IQA265.PBMC.SGA6.KR182191 27.0 8.0
B.US.2013.IQA265.PBMC.SGA9.KR182192 20.0 7.0
B.US.2013.IQA267.PBMC.SGA1.2.KR182197 18.0 4.0
B.US.2013.IQA267.PBMC.SGA2.4.KR182204 18.0 4.0
B.US.2013.IQA269.PBMC.SGA11.KR182242 25.0 12.0
B.US.2013.IQA269.PBMC.SGA4.KR182254 14.0 14.0
B.US.2013.IQA270.PBMC.SGA1.1.KR182306 20.0 11.0
B.US.2013.IQA270.PBMC.SGA4.2.KR182315 17.0 11.0
B.US.2013.IQA271.PBMC.SGA1.2.KR182326 17.0 11.0
B.US.2013.IQA271.PBMC.SGA1.4.KR182328 15.0 11.0
B.US.2013.IQA275.Urine.SGA2.KR182341 22.0 8.0
B.US.2013.IQA276.Urine.SGA2.KR182343 24.0 11.0
B.US.2013.IQA276.Urine.SGA3.KR182344 24.0 11.0
B.US.2013.IQA290.PBMC.SGA12.KR182409 22.0 12.0
B.US.2013.IQA291.PBMC.SGA1.KR182465 25.0 7.0
B.US.2013.IQA291.PBMC.SGA4.KR182468 24.0 7.0
B.US.2013.IQA291.PBMC.SGA6.KR182470 28.0 6.0
B.US.2006.700010135_135P_2A11.KR423015 37.0 10.0
B.US.2006.700010081A_B1.KR423028 25.0 11.0
B.US.2006.700010148_2F11.KR423052 22.0 7.0
B.US.2008.700010654_A4.KR423319 30.0 14.0
B.US.2008.700010685_A10.KR423340 20.0 16.0
B.US.2008.700010728_B10.KR423363 25.0 20.0
B.US.2008.700010742_A12.KR423391 21.0 9.0
B.US.2009.700010867_A10.KR423423 20.0 4.0
B.US.2009.700010878_A8.KR423435 19.0 12.0
B.US.2009.700010914_A8.KR423444 19.0 7.0
B.US.2009.700010937_A10.KR423482 22.0 10.0
B.US.2008.701010302_A4.KR423553 21.0 10.0
B.US.2008.701010378_A6.KR423590 25.0 6.0
B.US.2008.701010449_A1_dbl.KR423602 22.0 12.0
B.DE.2010.571373_SGA13.KR868834 25.0 4.0
B.US.2003.574194_SGA1.KR868847 15.0 9.0
B.DE.2008.654207_SGA1.KR868869 32.0 7.0
B.DE.2008.882283_SGA115.KR868913 16.0 7.0
B.CU.2012.12CU087.KR914675 21.0 6.0
B.CU.2014.14CU006.KR914677 21.0 6.0
B.CU.2014.14CU007.KR914678 21.0 6.0
B.US.1998.119534.KT124747 28.0 6.0
B.DE.2009.136172.KT124749 23.0 6.0
B.US.2012.143200.KT124750 27.0 4.0
B.DE.2008.147984.KT124751 34.0 8.0
B.DE.2008.154162.KT124752 32.0 12.0
B.DE.2009.159793.KT124753 28.0 6.0
B.DE.2009.172508.KT124754 24.0 8.0
B.DE.2008.176952.KT124755 15.0 12.0
B.US.2012.231603.KT124756 25.0 7.0
B.DE.2008.255524.KT124757 28.0 8.0
B.US.2004.268977.KT124758 27.0 8.0
B.US.1999.284160.KT124759 27.0 6.0
B.DE.2010.290307.KT124760 31.0 6.0
B.US.2008.293050.KT124761 33.0 4.0
B.DE.2010.320435.KT124763 40.0 16.0
B.US.2002.328659.KT124764 20.0 7.0
B.DE.2012.328893.KT124765 24.0 18.0
B.US.2011.361974.KT124766 27.0 10.0
B.DE.2013.366396.KT124767 6.0 6.0
B.US.1998.394242.KT124769 21.0 12.0
B.US.1997.395718.KT124770 35.0 6.0
B.DE.2010.464704.KT124772 28.0 13.0
B.US.2011.479693.KT124773 16.0 12.0
B.US.2011.481811.KT124775 15.0 6.0
B.US.1999.489910.KT124776 33.0 4.0
B.US.2002.494131.KT124777 26.0 9.0
B.US.2005.509452.KT124778 19.0 7.0
B.DE.2010.556743.KT124779 14.0 13.0
B.DE.2009.585067.KT124782 21.0 12.0
B.DE.2010.587196.KT124783 30.0 11.0
B.US.2012.607523.KT124784 16.0 8.0
B.US.2012.608647.KT124785 24.0 6.0
B.DE.2012.635056.KT124787 24.0 8.0
B.DE.2008.637829.KT124788 24.0 6.0
B.US.2006.689801.KT124791 24.0 7.0
B.DE.2008.822582.KT124794 26.0 7.0
B.US.2002.848017.KT124795 24.0 17.0
B.US.2013.862898.KT124796 25.0 12.0
B.DE.2010.863847.KT124797 21.0 8.0
B.US.1999.868558.KT124798 20.0 13.0
B.US.2007.891439.KT124801 18.0 12.0
B.DE.2011.891676.KT124802 22.0 9.0
B.DE.2007.906153.KT124803 22.0 15.0
B.DE.2009.923040.KT124805 25.0 6.0
B.US.2000.929172.KT124806 30.0 6.0
B.US.2003.933384.KT124807 26.0 6.0
B.DE.2013.947915.KT124808 23.0 7.0
B.US.2011.950965.KT124809 23.0 6.0
B.DE.2008.954229.KT124810 8.0 6.0
B.DE.2012.956306.KT124811 21.0 19.0
B.DE.2004.963987.KT124812 24.0 9.0
B.US.2003.981600.KT124813 18.0 10.0
B.US.2002.996401.KT124814 28.0 10.0
B.ES.2008.R11.KT200349 16.0 6.0
B.ES.2006.R14.KT200350 19.0 13.0
B.ES.2005.R15.KT200351 27.0 7.0
B.ES.2010.R3.KT200352 21.0 6.0
B.ES.2010.R4.KT200353 27.0 7.0
B.ES.2008.R5.KT200354 29.0 10.0
B.ES.2010.R6.KT200355 24.0 6.0
B.ES.2010.R7.KT200356 20.0 12.0
B.ES.2010.R8.KT200357 20.0 4.0
B.ES.2008.R9.KT200358 19.0 14.0
B.US.2015.p46n.KT223503 23.0 24.0
B.ES.2014.ARP1195.KT276255 25.0 7.0
B.ES.2014.ARP1196.KT276256 24.0 4.0
B.ES.2014.ARP1202.KT276262 23.0 6.0
B.ES.2014.ARP1203.KT276263 11.0 12.0
B.ES.2014.ARP1204.KT276264 24.0 6.0
B.ES.2014.ARP1206.KT276266 12.0 6.0
B.ES.2014.ARP1207.KT276267 18.0 19.0
B.ES.2014.ARP1208.KT276268 21.0 8.0
B.US.1990.M1001_x_B1.KT283686 25.0 15.0
B.US.1992.M1002_x_AA6.KT283704 25.0 5.0
B.US.1994.M1003_x_D6.KT283729 21.0 11.0
B.US.1995.M1007_x_AA2.KT283740 18.0 6.0
B.US.2003.P1189_107.15_1B.KT283923 35.0 11.0
B.US.2013.G4_RV_1.KT284371 35.0 7.0
B.BR.2010.10BR_RJ040.KT427650 23.0 6.0
B.BR.2010.10BR_RJ033_2.KT427656 26.0 6.0
B.BR.2010.10BR_SP073_2.KT427667 25.0 13.0
B.BR.2010.10BR_MG045.KT427670 26.0 6.0
B.BR.2010.10BR_MG044.KT427671 32.0 5.0
B.BR.2010.10BR_MG041.KT427673 28.0 6.0
B.BR.2010.10BR_MG039.KT427675 28.0 6.0
B.BR.2010.10BR_MG038.KT427676 22.0 6.0
B.BR.2010.10BR_MG018.KT427683 18.0 6.0
B.BR.2010.10BR_MG016.KT427684 14.0 14.0
B.BR.2010.10BR_MG012.KT427687 25.0 14.0
B.BR.2010.10BR_MG009.KT427689 21.0 8.0
B.BR.2010.10BR_MG006.KT427690 13.0 5.0
B.BR.2010.10BR_PE112.KT427691 24.0 14.0
B.BR.2010.10BR_PE110.KT427692 25.0 11.0
B.BR.2010.10BR_PE108.KT427693 25.0 10.0
B.BR.2010.10BR_PE106.KT427694 20.0 4.0
B.BR.2010.10BR_PE105.KT427695 20.0 6.0
B.BR.2010.10BR_PE103.KT427696 20.0 7.0
B.BR.2010.10BR_PE101.KT427697 28.0 6.0
B.BR.2010.10BR_PE096.KT427699 22.0 6.0
B.BR.2010.10BR_PE095.KT427700 22.0 6.0
B.BR.2010.10BR_PE093.KT427701 32.0 6.0
B.BR.2010.10BR_PE083.KT427702 13.0 12.0
B.BR.2010.10BR_PE082.KT427703 21.0 8.0
B.BR.2010.10BR_PE079.KT427704 26.0 19.0
B.BR.2010.10BR_PE077.KT427706 25.0 4.0
B.BR.2010.10BR_PE074.KT427708 19.0 6.0
B.BR.2010.10BR_PE072.KT427709 13.0 4.0
B.BR.2010.10BR_PE068.KT427711 25.0 6.0
B.BR.2010.10BR_PE067.KT427712 28.0 6.0
B.BR.2010.10BR_PE058.KT427713 18.0 6.0
B.BR.2010.10BR_PE054.KT427714 15.0 13.0
B.BR.2010.10BR_PE052.KT427715 31.0 6.0
B.BR.2010.10BR_PE051.KT427716 31.0 8.0
B.BR.2010.10BR_PE049.KT427717 14.0 4.0
B.BR.2010.10BR_PE048.KT427718 22.0 6.0
B.BR.2010.10BR_PE047.KT427719 24.0 8.0
B.BR.2010.10BR_PE045.KT427720 17.0 12.0
B.BR.2010.10BR_PE044.KT427721 15.0 14.0
B.BR.2010.10BR_PE042.KT427723 25.0 11.0
B.BR.2010.10BR_PE041.KT427724 24.0 15.0
B.BR.2010.10BR_PE040.KT427725 18.0 11.0
B.BR.2010.10BR_PE039.KT427726 17.0 11.0
B.BR.2010.10BR_PE038.KT427727 31.0 4.0
B.BR.2010.10BR_PE037.KT427728 30.0 8.0
B.BR.2010.10BR_PE036.KT427729 15.0 10.0
B.BR.2010.10BR_PE035.KT427730 15.0 15.0
B.BR.2010.10BR_PE033.KT427731 20.0 5.0
B.BR.2010.10BR_PE030.KT427733 23.0 4.0
B.BR.2010.10BR_PE028.KT427734 21.0 10.0
B.BR.2010.10BR_PE024.KT427735 23.0 5.0
B.BR.2010.10BR_PE021.KT427738 25.0 6.0
B.BR.2010.10BR_PE020.KT427739 31.0 9.0
B.BR.2010.10BR_PE019.KT427740 18.0 6.0
B.BR.2010.10BR_PE015.KT427741 24.0 13.0
B.BR.2010.10BR_PE014.KT427742 19.0 5.0
B.BR.2010.10BR_PE013.KT427743 33.0 6.0
B.BR.2010.10BR_PE012.KT427744 29.0 6.0
B.BR.2010.10BR_PE006.KT427745 14.0 10.0
B.BR.2010.10BR_PE003.KT427747 23.0 11.0
B.BR.2010.10BR_RJ111.KT427748 23.0 12.0
B.BR.2010.10BR_RJ110.KT427749 24.0 8.0
B.BR.2010.10BR_RJ107.KT427750 32.0 6.0
B.BR.2010.10BR_RJ106.KT427751 18.0 6.0
B.BR.2010.10BR_RJ101.KT427753 24.0 13.0
B.BR.2010.10BR_RJ100.KT427754 24.0 5.0
B.BR.2010.10BR_RJ099.KT427755 32.0 6.0
B.BR.2010.10BR_RJ098.KT427756 24.0 8.0
B.BR.2010.10BR_RJ097.KT427757 25.0 8.0
B.BR.2010.10BR_RJ090.KT427761 20.0 15.0
B.BR.2010.10BR_RJ088.KT427763 28.0 10.0
B.BR.2010.10BR_RJ086.KT427764 22.0 8.0
B.BR.2010.10BR_RJ085.KT427765 28.0 7.0
B.BR.2010.10BR_RJ083.KT427766 29.0 13.0
B.BR.2010.10BR_RJ081.KT427767 26.0 10.0
B.BR.2010.10BR_RJ079.KT427768 18.0 8.0
B.BR.2010.10BR_RJ078.KT427769 20.0 6.0
B.BR.2010.10BR_RJ068.KT427770 35.0 6.0
B.BR.2010.10BR_RJ064.KT427772 26.0 6.0
B.BR.2010.10BR_RJ052.KT427775 21.0 7.0
B.BR.2010.10BR_RJ042.KT427777 27.0 8.0
B.BR.2010.10BR_RJ030.KT427781 25.0 6.0
B.BR.2010.10BR_RJ020.KT427785 23.0 16.0
B.BR.2010.10BR_RJ019.KT427786 28.0 7.0
B.BR.2010.10BR_RJ017.KT427787 26.0 6.0
B.BR.2010.10BR_RJ008.KT427791 17.0 14.0
B.BR.2010.10BR_RJ005.KT427792 16.0 7.0
B.BR.2010.10BR_SP074.KT427794 21.0 6.0
B.BR.2010.10BR_SP067.KT427796 35.0 6.0
B.BR.2010.10BR_SP065.KT427797 23.0 6.0
B.BR.2010.10BR_SP052.KT427802 24.0 6.0
B.BR.2010.10BR_SP051.KT427803 23.0 10.0
B.BR.2010.10BR_SP047.KT427804 37.0 6.0
B.BR.2010.10BR_SP044.KT427805 26.0 4.0
B.BR.2010.10BR_SP036.KT427808 21.0 6.0
B.BR.2010.10BR_SP032.KT427811 29.0 8.0
B.BR.2010.10BR_SP030.KT427813 33.0 8.0
B.BR.2010.10BR_SP027.KT427815 21.0 13.0
B.BR.2010.10BR_SP019.KT427819 18.0 6.0
B.BR.2010.10BR_SP007.KT427826 19.0 10.0
B.BR.2010.10BR_SP006.KT427827 26.0 4.0
B.BR.2010.10BR_SP004.KT427829 23.0 8.0
B.BR.2010.10BR_SP002.KT427830 26.0 19.0
B.BR.2010.10BR_SP001.KT427831 22.0 16.0
B.BR.2010.10BR_MG031_2.KT427841 23.0 13.0
B.BR.2010.10BR_PE055.KT427847 25.0 4.0
B.BR.2010.10BR_PE070_2.KT427853 29.0 5.0
B.BR.2010.10BR_RJ004_2.KT427860 26.0 10.0
B.BR.2010.10BR_RJ018_2.KT427861 27.0 4.0
B.BR.2010.10BR_RJ065.KT427866 28.0 6.0
B.BR.2010.10BR_PE017.KT427869 13.0 6.0
B.BR.2010.10BR_PE061.KT427870 20.0 4.0
B.BR.2010.10BR_PE081.KT427872 33.0 9.0
B.BR.2010.10BR_PE089.KT427873 15.0 15.0
B.KR.2009.KOR_HIV_Env-1.KT878021 20.0 6.0
B.KR.2009.KOR_HIV_Env-3.KT878023 20.0 12.0
B.KR.2009.KOR_HIV_Env-4.KT878024 20.0 6.0
B.KR.2009.KOR_HIV_Env-5.KT878025 18.0 4.0
B.KR.2009.KOR_HIV_Env-6.KT878026 28.0 5.0
B.KR.2009.KOR_HIV_Env-7.KT878027 34.0 4.0
B.KR.2009.KOR_HIV_Env-8.KT878028 22.0 6.0
B.KR.2009.KOR_HIV_Env-9.KT878029 23.0 4.0
B.KR.2009.KOR_HIV_Env-11.KT878031 24.0 6.0
B.KR.2009.KOR_HIV_Env-12.KT878032 25.0 8.0
B.KR.2009.KOR_HIV_Env-13.KT878033 20.0 4.0
B.KR.2009.KOR_HIV_Env-15.KT878035 20.0 4.0
B.KR.2009.KOR_HIV_Env-16.KT878036 20.0 6.0
B.KR.2009.KOR_HIV_Env-17.KT878037 23.0 14.0
B.KR.2009.KOR_HIV_Env-18.KT878038 29.0 6.0
B.KR.2009.KOR_HIV_Env-19.KT878039 28.0 6.0
B.US.2014.21.00.A10.KT986553 19.0 6.0
B.US.2015.26.00.A10.KT986933 29.0 7.0
B.FR.2003.LA06ToXa.KU168261 22.0 7.0
B.DE.2010.iso4-w10.KU612900 23.0 6.0
B.DE.2010.iso5-h10.KU612901 25.0 6.0
B.US.2011.AMBI-CLONE.KU641402 19.0 11.0
B.US.2010.Pt1_DNA_3.KU677989 40.0 11.0
B.US.2014.Pt2_DNA_14.KU678025 22.0 8.0
B.US.2014.Pt3_DNA_1.KU678049 28.0 12.0
B.US.2010.Pt4_DNA_8.KU678069 17.0 10.0
B.US.2014.Pt7_DNA_5.KU678125 13.0 26.0
B.US.1995.Pt9_1995_3.KU678161 26.0 6.0
B.ES.2014.EUR-0043.KU685583 30.0 6.0
B.ES.2014.EUR-0044.KU685584 27.0 6.0
B.ES.2014.EUR-0045.KU685585 17.0 7.0
B.ES.2014.EUR-0046.KU685586 15.0 12.0
B.ES.2014.EUR-0050.KU685588 22.0 9.0
B.ES.2014.EUR-0052.KU685589 22.0 11.0
B.ES.2014.EUR-0053.KU685590 22.0 6.0
B.ES.2014.EUR-0031.KU685591 23.0 12.0
B.US.2013.DEMB13US026.KU749387 28.0 4.0
B.KR.1993.93BJR3-13326_13318.KU869582 28.0 4.0
B.KR.1993.93AJE5-13319.KU869583 31.0 4.0
B.KR.1992.92YWS6-13327_13320.KU869584 20.0 4.0
B.KR.1993.93BGO2-13323_13321.KU869585 31.0 6.0
B.KR.1993.93LSY2-13324_13322.KU869586 20.0 4.0
B.KR.1992.92HSH6-13313.KU869589 27.0 4.0
B.KR.2000.00LJI12-13346.KU869602 26.0 4.0
B.KR.1992.92DGi6-13344.KU869604 24.0 4.0
B.KR.1992.92PTH3-13342.KU869607 39.0 4.0
B.KR.1993.93YEH1-13398.KU896108 25.0 4.0
B.KR.1992.92JSH3-13355.KU896116 29.0 4.0
B.KR.1992.92CYK6-13395.KU896118 25.0 6.0
B.KR.1992.92JYO12-13400.KU896119 20.0 4.0
B.KR.1993.93JIJ6-13358.KU896123 31.0 4.0
B.KR.1993.93KJK4-13359.KU896124 36.0 4.0
B.KR.1992.Donor-R-92CIS6-13392.KU896125 20.0 4.0
B.US.2011.A8110_1A1.KU901727 14.0 12.0
B.US.2011.F6817_2C7.KU901757 16.0 16.0
B.US.2012.J7180_1B9.KU901788 22.0 8.0
B.US.2012.K8072_1A3.KU901807 19.0 7.0
B.US.2011.T4590_1A9.KU901831 19.0 16.0
B.US.2012.T8107_1G10.KU901856 12.0 8.0
B.US.2012.N8261_1A5.KU901875 20.0 9.0
B.US.2012.T8250_1A1.KU901898 21.0 8.0
B.US.2014.2A1-D0-0407TIT.G5_S.KX027737 34.0 6.0
B.US.2014.2C4-D0-0404.A1_S2.KX027965 23.0 21.0
B.US.2014.2C5-D0-0422.A3e_S2.KX028066 21.0 6.0
B.US.2014.2E1-D0-0409.A7_S5.KX028188 24.0 4.0
B.US.2014.2E2-D0-0727Pl5.A12_S8.KX028313 15.0 6.0
B.US.2014.2E4-D0-0717Pl2.B10_S1.KX028499 25.0 17.0
B.US.2014.2E5-D0-0717Pl3.A10_S2.KX028620 23.0 12.0
B.US.1985.IC.30048.0.E8.KX129293 20.0 11.0
B.US.2005.8276FL55-16-18RNA.KX156365 19.0 13.0
B.US.2005.CB183FL55-39-114RNA.KX156366 17.0 12.0
B.US.2004.CE116FL55-24-61RNA.KX156371 26.0 13.0
B.US.2005.CE125FL55-43-130RNA.KX156372 28.0 9.0
B.US.2005.CE128FL55-28-78RNA.KX156374 32.0 7.0
B.US.2004.CE161PL50-1-1.KX156375 19.0 8.0
B.US.2012.10-12-FL141-1-1D.KX156387 19.0 11.0
B.US.2007.5057SP8-21-84.KX156422 25.0 8.0
B.US.2004.6052SP5-56-113.KX156436 20.0 7.0
B.US.2004.6771SP6-72-175.KX156444 27.0 7.0
B.US.2005.CE104FC-103-24-1.KX156482 20.0 10.0
B.US.2004.CE148-SP96-46-25.KX156542 27.0 6.0
B.BR.2013.2013BRRJNEUT1.KX181891 13.0 3.0
B.BR.2011.2011BRRJNEUT4.KX181894 38.0 7.0
B.BR.2013.2013BRRJNEUT5.KX181895 35.0 6.0
B.BR.2011.2011BRRJNEUT6.KX181896 34.0 11.0
B.BR.2013.2013BRRJNEUT7.KX181897 21.0 14.0
B.BR.2013.2013BRRJNEUT8.KX181898 22.0 9.0
B.BR.2014.2014BRRJNEUT9.KX181899 27.0 7.0
B.BR.2013.2013BRRJNEUT10.KX181900 15.0 11.0
B.BR.2013.2013BRRJNEUT11.KX181901 23.0 6.0
B.BR.2012.2013BRRJNEUT12.KX181902 28.0 8.0
B.BR.2013.2013BRRJNEUT13.KX181903 40.0 7.0
B.BR.2014.2014BRRJNEUT14.KX181904 27.0 9.0
B.BR.2012.2012BRRJNEUT17.KX181905 23.0 8.0
B.BR.2012.2012BRRJNEUT20.KX181906 25.0 7.0
B.BR.2013.2013BRRJNEUT21.KX181907 20.0 17.0
B.BR.2013.2013BRRJNEUT22.KX181908 22.0 6.0
B.BR.2012.2012BRRJNEUT23.KX181909 23.0 7.0
B.BR.2013.2013BRRJNEUT24.KX181910 23.0 6.0
B.BR.2013.2013BRRJNEUT25.KX181911 18.0 7.0
B.BR.2011.2011BRRJNEUT26.KX181912 22.0 6.0
B.BR.2015.2015BRRJNEUT27.KX181913 29.0 7.0
B.BR.2013.2013BRRJNEUT28.KX181914 21.0 5.0
B.BR.2015.2015BRRJNEUT29.KX181915 31.0 16.0
B.BR.2015.2015BRRJNEUT30.KX181916 20.0 10.0
B.US.2014.2286.KX505395 22.0 8.0
B.US.2014.2443.KX505412 22.0 6.0
B.US.2014.2454.KX505435 24.0 5.0
B.US.2015.2521.KX505441 18.0 17.0
B.US.2014.2529.KX505460 23.0 6.0
B.US.2013.CP02.KX505583 27.0 11.0
B.US.2013.CP03.KX505602 23.0 13.0
B.US.2013.CP05.KX505643 16.0 10.0
B.US.2013.CP06.KX505649 22.0 11.0
B.US.2013.CP07.KX505664 19.0 12.0
B.US.2013.CP08.KX505695 37.0 9.0
B.US.2013.CP09.KX505707 21.0 12.0
B.US.2010.A5340A02.preC.KX587035 20.0 7.0
B.US.2012.A5340A03.preC.KX587074 34.0 10.0
B.US.2010.A5340A04.preC.KX587114 28.0 16.0
B.US.2009.A5340A06.preC.KX587201 19.0 8.0
B.US.2010.A5340A07.preC.KX587239 18.0 8.0
B.US.2015.A5340A08.w005.KX587277 16.0 12.0
B.US.2010.A5340A09.preC.KX587296 21.0 4.0
B.US.2015.A5340A10.w006.KX587339 36.0 13.0
B.US.2009.A5340A12.preC.KX587376 21.0 8.0
B.US.2016.A5340A13.w004.KX587433 25.0 7.0
B.US.2016.A5340A14.w006.KX587448 28.0 13.0
B.US.2012.Z258.2012_SGA1.KX595119 31.0 9.0
B.CN.2012.134-0-10.KX692903 24.0 6.0
B.CN.2012.15-0-10.KX692925 34.0 10.0
B.CN.2012.2019-0-2.KX692941 27.0 10.0
B.CN.2012.2039-0-1.KX692948 20.0 6.0
B.CN.2012.2079-1.KX692969 20.0 6.0
B.CN.2012.2081-1.KX692980 19.0 6.0
B.CN.2012.2092-0-1.KX692997 27.0 6.0
B.CN.2012.2097-0-10.KX693025 35.0 8.0
B.CN.2012.2110-10.KX693036 17.0 8.0
B.CN.2012.2124-0-1.KX693054 17.0 6.0
B.CN.2012.2142-0-1.KX693065 20.0 8.0
B.CN.2012.2157-1.KX693075 27.0 8.0
B.CN.2012.2162-11.KX693092 30.0 8.0
B.CN.2012.2243-0-3.KX693099 24.0 7.0
B.CN.2012.2259-1.KX693100 20.0 6.0
B.CN.2012.2350-0-1.KX693113 19.0 6.0
B.CN.2012.2357-11.KX693131 24.0 6.0
B.CN.2012.2358-0-1.KX693150 20.0 6.0
B.CN.2012.2360-0-1a.KX693166 19.0 4.0
B.CN.2012.2361-0-1.KX693171 38.0 17.0
B.CN.2012.2362-0-1.KX693190 16.0 6.0
B.CN.2012.2363-1.KX693215 25.0 6.0
B.CN.2012.2406-12.KX693238 38.0 6.0
B.CN.2012.2408-0-1.KX693247 32.0 8.0
B.CN.2012.2418-0-14.KX693265 20.0 9.0
B.CN.2012.2460-11.KX693281 24.0 5.0
B.CN.2012.3124-0-17.KX693301 20.0 6.0
B.CN.2012.3559-11.KX693308 22.0 8.0
B.CN.2012.3560-1.KX693314 20.0 20.0
B.CN.2012.3581-1.KX693322 24.0 5.0
B.CN.2012.3596-1.KX693338 17.0 8.0
B.CN.2012.3617-1.KX693357 24.0 6.0
B.CN.2012.3624-10.KX693366 19.0 6.0
B.CN.2012.3786-012C.KX693393 36.0 19.0
B.CN.2012.3796-1.KX693415 31.0 5.0
B.CN.2012.3832-1.KX693430 25.0 8.0
B.CN.2012.3841-10.KX693454 19.0 5.0
B.CN.2012.3856-1.KX693468 31.0 8.0
B.CN.2012.3858-11.KX693475 21.0 8.0
B.CN.2012.3879-2.KX693489 17.0 6.0
B.CN.2012.3899-2.KX693491 31.0 7.0
B.CN.2012.3954-0-1.KX693496 28.0 8.0
B.CN.2012.543-0-1.KX693515 19.0 6.0
B.CN.2012.555-0-1.KX693533 20.0 6.0
B.KR.1992.92KChS3-15180_15181.KX702368 20.0 4.0
B.CH.2003.R9ZPHI39SGA_1_R9.KX792557 19.0 6.0
B.CH.2003.T9ZPHI38cl_D2_T9.KX792565 18.0 6.0
B.CH.2004.R8ZPHI72SGA_12_R8.KX792587 14.0 6.0
B.CH.2002.T1SHCS901SGA_10_T1.KX792606 25.0 13.0
B.CH.2002.R1ZPHI11SGA_11_R1.KX792634 25.0 11.0
B.CH.2006.T3SHCS566SGA_10_T3.KX792657 27.0 4.0
B.CH.2005.R3ZPHI97SGA_10_R3.KX792677 30.0 4.0
B.CH.2006.T5ZPHI67SGA_11_T5.KX792688 24.0 7.0
B.CH.2007.T6SHCS604SGA_10_T6.KX792725 25.0 14.0
B.CH.2007.T4SHCS617SGA_10_T4.KX792768 17.0 10.0
B.CH.2008.T7ZPHI80SGA_1_T7.KX792808 22.0 7.0
B.CH.2003.R2ZPHI24SGA_10_R2.KX792852 16.0 6.0
B.KR.1994.93KDG4-14929_14927_15325.KX960962 20.0 4.0
B.KR.1992.92HSW8-14918_15297_14911.KX960963 28.0 4.0
B.KR.1992.92HJiH1-15292_15294_15318.KX960968 25.0 4.0
B.KR.1992.92KYS7-15322.KX960970 20.0 4.0
B.KR.1992.92SJCL8-15336.KX960971 25.0 7.0
B.KR.1993.93PCKy3-15236.KX960972 20.0 4.0
B.KR.1991.91PJB12-15284_15329_15280.KX960973 19.0 4.0
B.US.2015.BVP12tCD4Rep2.1.F3.p5d11.KY057382 25.0 4.0
B.US.2015.BVP4.3.F2.p7e14.KY057496 23.0 9.0
B.US.2015.BVP5Rep2.1.F6.p6b2.KY057570 26.0 12.0
B.US.2013.DONOR7tCD4Rep4.B1.p7a21.KY057587 16.0 6.0
B.US.2015.B199.2.d.P1.H12.3.31.16.S67.KY113379 18.0 11.0
B.US.2015.B155.2.d.TIT.D12.4.8.16.a8.S8.KY113566 37.0 6.0
B.US.2015.B115.2.d.TIT.E3.4.9.16.a7.S7.KY113735 19.0 7.0
B.US.2015.B106.2.d.P5.D10.03.14.16.S33.KY113882 16.0 5.0
B.SG.2008.HM024.KY213741 17.0 6.0
B.SG.2008.HM080.KY213743 27.0 6.0
B.SG.2009.HM151.KY213744 21.0 12.0
B.SG.2009.HM141.KY213745 21.0 8.0
B.SG.2008.HM053.KY213746 21.0 5.0
B.SG.2008.HM075.KY213747 22.0 4.0
B.SG.2009.HM122.KY213748 18.0 4.0
B.SG.2008.HM106.KY213751 19.0 4.0
B.US.2015.1HB1-D0-011416TP1-A4_S34.KY323724 18.0 14.0
B.US.2015.1HB2-D0-021916-E10_S95e.KY323813 18.0 8.0
B.US.2015.1HB3-D0-021916-A6_S86.KY323883 24.0 8.0
B.US.2015.1HC1-D0-061516-A1_S68.KY323997 31.0 7.0
B.US.2015.1HC2-D0-012016-A3_S38.KY324081 28.0 12.0
B.US.2015.1HC3-D0-012016-A6_S20.KY324166 29.0 9.0
B.DE.2016.1HD10K-D0-090516-A12_S2.KY324257 13.0 5.0
B.DE.2016.1HD11K-D0-091416-C11_S23.KY324331 24.0 16.0
B.DE.2016.1HD4K-D0-061516-E3_S53.KY324517 22.0 4.0
B.DE.2016.1HD5K-D0-061016-A9_S1.KY324593 29.0 9.0
B.DE.2016.1HD6K-D0-061016-A3_S7.KY324640 19.0 6.0
B.DE.2016.1HD8K-D0-061516-A11_S66.KY324735 15.0 6.0
B.DE.2016.1HD9K-D0-070816-A4_S27.KY324805 22.0 8.0
B.ES.2014.100_112.KY465967 35.0 8.0
B.ES.2014.100_114.KY465968 15.0 8.0
B.ES.2015.100_116.KY465969 15.0 6.0
B.US.2015.DONOR2.A1.3.p7i18.KY612718 19.0 6.0
B.AR.2008.DEMB08AR002.KY658683 19.0 6.0
B.AR.2010.DEMB10AR006.KY658684 15.0 6.0
B.AR.2014.DEMB14AR003.KY658685 22.0 7.0
B.AR.2007.DEURF07AR001.KY658686 18.0 6.0
B.PH.2015.DEMB15PH002.KY658689 14.0 6.0
B.PH.2015.DEMB15PH003.KY658690 19.0 7.0
B.US.2014.DEMB14US030.KY658693 22.0 4.0
B.DO.2011.DEMB11DR001.KY658702 24.0 11.0
B.US.2013.Donor8.B6.p9c22.KY748419 26.0 6.0
B.US.2013.Donor6.B4.p6c23.KY748513 16.0 13.0
B.US.2013.2026_EM_11.KY766150 28.0 8.0
B.US.2013.2275-CM-8.KY778387 25.0 9.0
B.ES.2015.100597.KY989949 11.0 12.0
B.ES.2015.100594.KY989951 21.0 11.0
B.ES.2015.100598.KY989954 26.0 5.0
B.ES.2015.100600.KY989956 27.0 7.0
B.BE.1991.SIMI84_HSIMI84.L07421 20.0 6.0
B.US.1985.WMJ22.M12507 17.0 8.0
B.US.1984.CDC451-b.M13137 26.0 11.0
B.US.1984.SC.M17450 25.0 4.0
B.US.1983.RF_HAT3.M17451 22.0 19.0
B.JP.1986.JH32.M21138 25.0 15.0
B.GA.1988.OYI_397.M26727 27.0 6.0
B.US.1985.ALA1.M38430 20.0 6.0
B.US.1984.NY5CG.M38431 17.0 6.0
B.US.1986.YU-2.M93258 20.0 4.0
B.GB.2013.13592_1_17.3.MF109359 11.0 0.0
B.GB.2013.13592_1_20.3.MF109363 11.0 0.0
B.GB.2013.13592_1_21.3.MF109364 10.0 0.0
B.GB.2013.13592_1_26.3.MF109369 11.0 0.0
B.GB.2013.13592_1_29.3.MF109372 11.0 0.0
B.GB.2013.13592_1_33.3.MF109376 11.0 0.0
B.GB.2013.13592_1_4.3.MF109388 11.0 0.0
B.GB.2014.13612_1_11.3.MF109395 11.0 0.0
B.GB.2014.13612_1_12.4.MF109396 11.0 0.0
B.GB.2014.13612_1_17.3.MF109400 11.0 0.0
B.GB.2014.13612_1_25.3.MF109408 11.0 0.0
B.GB.2014.13612_1_34.3.MF109418 11.0 0.0
B.GB.2014.13612_1_38.3.MF109422 11.0 0.0
B.GB.2014.13612_1_41.3.MF109426 11.0 0.0
B.GB.2014.13612_1_43.3.MF109428 11.0 0.0
B.GB.2014.13659_1_52.3.MF109440 11.0 0.0
B.GB.2014.13659_1_58.3.MF109446 11.0 0.0
B.GB.2014.13659_1_59.3.MF109447 11.0 0.0
B.GB.2014.13659_1_61.3.MF109449 11.0 0.0
B.GB.2014.13659_1_64.3.MF109452 11.0 0.0
B.GB.2014.13659_1_65.3.MF109453 11.0 0.0
B.GB.2013.13659_1_66.3.MF109454 11.0 0.0
B.GB.2014.13659_1_69.3.MF109456 11.0 0.0
B.GB.2014.13659_1_75.3.MF109461 11.0 0.0
B.GB.2013.13774_1_47.3.MF109472 11.0 0.0
B.GB.2013.13774_1_50.3.MF109475 11.0 0.0
B.GB.2013.13774_1_54.3.MF109479 11.0 0.0
B.GB.2013.13774_1_55.3.MF109480 11.0 0.0
B.GB.2013.13774_1_63.3.MF109487 11.0 0.0
B.GB.2013.13774_1_71.3.MF109494 11.0 0.0
B.GB.2013.13774_1_77.4.MF109499 11.0 0.0
B.GB.2013.13774_1_79.3.MF109501 11.0 0.0
B.GB.2013.13774_1_84.3.MF109506 11.0 0.0
B.GB.2014.14535_1_26.3.MF109523 11.0 0.0
B.GB.2014.14535_1_27.3.MF109524 11.0 0.0
B.GB.2014.14535_1_28.4.MF109525 10.0 0.0
B.GB.2014.14535_1_5.3.MF109533 11.0 0.0
B.GB.2014.14535_1_7.3.MF109534 11.0 0.0
B.GB.2014.14535_1_9.3.MF109536 11.0 0.0
B.GB.2014.14592_1_44.3.MF109540 11.0 0.0
B.GB.2014.14592_1_47.3.MF109543 11.0 0.0
B.GB.2014.14592_1_52.4.MF109546 10.0 0.0
B.GB.2014.14592_1_57.3.MF109551 11.0 0.0
B.GB.2014.14592_1_64.3.MF109558 8.0 0.0
B.GB.2014.14592_1_67.3.MF109561 11.0 0.0
B.GB.2014.14667_1_16.3.MF109578 11.0 0.0
B.GB.2014.14667_1_2.4.MF109590 8.0 0.0
B.GB.2014.14667_1_36.3.MF109596 11.0 0.0
B.GB.2014.14727_1_40.3.MF109605 11.0 0.0
B.GB.2014.14727_1_53.3.MF109616 11.0 0.0
B.GB.2014.14727_1_59.4.MF109620 11.0 0.0
B.GB.2014.14727_1_63.3.MF109624 11.0 0.0
B.GB.2014.14727_1_66.3.MF109627 11.0 0.0
B.GB.2014.14727_1_69.3.MF109630 11.0 0.0
B.GB.2013.15171_1_25.4.MF109656 11.0 0.0
B.GB.2013.15171_1_32.3.MF109664 11.0 0.0
B.GB.2013.15171_1_35.4.MF109667 11.0 0.0
B.GB.2013.15171_1_42.3.MF109675 11.0 0.0
B.GB.2013.15228_1_67.4.MF109705 11.0 0.0
B.SE.2003.003SE.MF373125 37.0 8.0
B.SE.2005.007SE.MF373129 21.0 11.0
B.SE.2005.008SE.MF373130 30.0 6.0
B.SE.2007.023SE.MF373140 18.0 12.0
B.SE.2008.028SE.MF373142 23.0 6.0
B.SE.2009.030SE.MF373144 29.0 6.0
B.SE.2010.038US.MF373149 11.0 12.0
B.SE.2010.040CA.MF373151 35.0 6.0
B.SE.2011.058SE.MF373161 17.0 11.0
B.SE.2011.059SE.MF373162 22.0 6.0
B.SE.2013.084TH.MF373186 21.0 8.0
B.SE.2014.099US.MF373201 21.0 12.0
B.SE.2015.102SE.MF373204 19.0 6.0
B.ES.2014.100351.MF381283 22.0 12.0
B.CN.2005.CBJC515_20050816_1.MF591581 28.0 6.0
B.TH.2013.4114878PUV2env_S06.MF957426 18.0 6.0
B.PE.2012.FOST088.MF990465 16.0 8.0
B.US.2013.S1492_T1_Intact.MG171201 21.0 8.0
B.US.2016.603_SC_S4.MG196359 19.0 6.0
B.US.2016.605_SC_S29.MG196438 21.0 10.0
B.US.2016.B207_SC_S1.MG196549 24.0 7.0
B.US.2012.505_0012a.WG03.MG196642 27.0 8.0
B.US.2012.505_0049a.WG07.MG196653 26.0 5.0
B.US.2011.505_0071a.WG07.MG196663 17.0 8.0
B.US.2011.505_0090a.RH2.MG196679 25.0 15.0
B.US.2011.505_0102a.WG01.MG196689 31.0 6.0
B.US.2012.505_0122a.WG05.MG196699 16.0 12.0
B.US.2013.505_0280a.WG04.MG196711 26.0 6.0
B.US.2012.505_0332a.RH26.MG196732 18.0 6.0
B.US.2013.505_0390a.WG12.MG196745 18.0 4.0
B.US.2011.505_0396a.WG14.MG196755 36.0 8.0
B.US.2012.505_0645a.WG03.MG196765 23.0 4.0
B.US.2010.505_0695a.WG06.MG196787 22.0 11.0
B.US.2011.505_0724a.WG01.MG196797 21.0 6.0
B.US.2012.505_0772a.WG3.MG196816 17.0 7.0
B.US.2012.505_0821a.WG10.MG196822 23.0 8.0
B.US.2012.505_0829a.RH03.MG196832 18.0 9.0
B.US.2011.505_0840a.WG09.MG196836 32.0 6.0
B.US.2011.505_0896a.WG08.MG196846 23.0 8.0
B.US.2012.505_0933a.RH6.MG196866 28.0 8.0
B.US.2012.505_0997a.WG13.MG196877 26.0 12.0
B.US.2012.505_0998a.RH31.MG196902 16.0 9.0
B.US.2012.505_1012a.WG09.MG196912 17.0 6.0
B.US.2012.505_1144a.WG02.MG196922 16.0 6.0
B.US.2011.505_1174a.WG06.MG196942 17.0 11.0
B.US.2012.505_1226a.WG08.MG196952 16.0 6.0
B.US.2013.505_1270a.WG14.MG196963 22.0 6.0
B.US.2012.505_1276a.WG10.MG196973 34.0 9.0
B.US.2010.505_1278b.RH01.MG196997 25.0 6.0
B.US.2012.505_1295a.WG10.MG197013 23.0 12.0
B.US.2012.505_1358a.WG08.MG197023 18.0 9.0
B.US.2012.505_1413a.WG06.MG197043 13.0 8.0
B.US.2012.505_1569a.WG04.MG197054 23.0 6.0
B.US.2012.505_1672a.WG7.MG197064 20.0 22.0
B.US.2012.505_1677a.WG09.MG197074 13.0 5.0
B.US.2011.505_1730a.WG08.MG197084 29.0 8.0
B.US.2012.505_1763a.RH12.MG197105 30.0 6.0
B.US.2012.505_1931a.WG14.MG197115 25.0 6.0
B.US.2013.505_1958a.WG07.MG197126 32.0 12.0
B.US.2010.505_1962a.WG03.MG197136 24.0 22.0
B.US.2011.505_1982a.WG07.MG197146 34.0 6.0
B.US.2012.505_1993a.RH01.MG197164 23.0 6.0
B.US.2012.505_2150a.WG07.MG197176 22.0 12.0
B.US.2012.505_2227a.WG04.MG197187 23.0 13.0
B.US.2012.505_2474a.WG15.MG197197 25.0 16.0
B.US.2010.505_2483a.WG03.MG197210 22.0 7.0
B.BR.2016.HI2016-02.MG571981 16.0 6.0
B.BR.2016.HI2016-03.MG571982 30.0 7.0
B.BR.2016.HI2016-04.MG571983 26.0 6.0
B.BR.2016.HI2016-12.MG571987 22.0 7.0
B.BR.2016.HI2016-13.MG571988 32.0 5.0
B.BR.2016.HI2016-14.MG571990 22.0 9.0
B.BR.2016.HI2016-15.MG571991 18.0 6.0
B.BR.2016.HI2016-19.MG571996 21.0 6.0
B.BR.2016.HI2016-21.MG571999 27.0 6.0
B.BR.2016.HI2016-22.MG572001 20.0 8.0
B.BR.2016.HI2016-23.MG572002 26.0 15.0
B.BR.2016.HI2016-27.MG572006 33.0 12.0
B.BR.2016.HI2016-31.MG572010 31.0 11.0
B.GB.2002.MM24_d0027_ipe0027_SGA_301.MG902036 16.0 7.0
B.GB.2002.MM27_d0018_ipe012_SGA_1001.MG902171 17.0 6.0
B.GB.2002.MM28_d0013_ipe013_SGA_1.MG902325 23.0 6.0
B.TH.2013.2544072P000FL_Sd.MG989506 17.0 9.0
B.TH.2015.2547627P000FL_Sa.MG989541 21.0 7.0
B.TH.2015.2548419P000FL_Sh.MG989551 28.0 7.0
B.TH.2010.2544011P000R_Sa.MG989578 31.0 9.0
B.TH.2013.2544829P000R_Se.MG989583 24.0 11.0
B.TH.2010.2545192P000R_Sd.MG989587 26.0 14.0
B.TH.2015.2548411P000R_Sa.MG989610 22.0 9.0
B.TH.2009.2549720P000R_Sd.MG989620 27.0 26.0
B.FR.2006.FHY01223832_Env242.MH000288 3.0 2.0
B.FR.2012.IWC73075664_Env256.MH000292 3.0 2.0
B.FR.2012.OFN23677004_Env260.MH000296 3.0 2.0
B.FR.2010.EIB71251332_Env261.MH000297 3.0 2.0
B.FR.2010.KJR74958143_Env263.MH000298 3.0 2.0
B.FR.2013.JBF39579748_Env265.MH000299 3.0 2.0
B.FR.2012.OAA78024406_Env267.MH000300 3.0 2.0
B.FR.2010.LNB71860835_Env268.MH000301 3.0 2.0
B.FR.2012.DVB78224816_Env269.MH000302 3.0 2.0
B.FR.2012.AJH98699831_Env271.MH000303 3.0 2.0
B.FR.2010.BAH74839248_Env275.MH000305 3.0 2.0
B.FR.2013.LAO44631890_Env276.MH000306 3.0 1.0
B.FR.2012.NYA61231945_Env278.MH000308 3.0 2.0
B.US.1993.100046i.3.10.MH012257 25.0 6.0
B.US.1993.100002i.2.1.MH012316 31.0 6.0
B.US.1993.100014i.3.1.MH012394 33.0 7.0
B.US.1993.100052i.2.1.MH012462 25.0 7.0
B.US.1992.100155i.11.MH012519 21.0 6.0
B.US.1992.100155m.1.MH012541 20.0 6.0
B.US.1991.100307i.2.1.MH012580 16.0 8.0
B.US.1991.100383i.3.1.MH012636 23.0 6.0
B.US.1993.100504m.1.MH012718 20.0 6.0
B.US.1990.100711i.3.1.MH012772 27.0 6.0
B.US.1991.100890i.2.1.MH012806 20.0 7.0
B.US.1991.100997i.2.10.MH012859 25.0 8.0
B.US.1991.100997m.4.10.MH012891 26.0 8.0
B.US.1991.101421i.2.1.MH012923 18.0 9.0
B.US.1991.101984i.10.MH012963 36.0 5.0
B.US.1993.102149i.2.1.MH013027 18.0 7.0
B.US.1993.102149m.4.1.MH013054 21.0 11.0
B.US.1993.102407i.2.1.MH013075 22.0 6.0
B.US.1992.102605i_10.MH013129 29.0 6.0
B.US.1992.102605m_10.MH013166 26.0 6.0
B.US.2005.55751_20341_1.MH060630 23.0 10.0
B.US.2004.64236_13865_1.MH060681 24.0 5.0
B.US.2004.71276_13858_1.MH060746 19.0 11.0
B.US.2003.73739_13874_1.MH060766 26.0 7.0
B.US.2003.84285_13872_1.MH060823 18.0 9.0
B.US.2004.98158_13868_1.MH060990 25.0 4.0
B.AR.2009.DEMB09AR010.MH078530 35.0 10.0
B.AR.2014.DEMB14AR012.MH078531 34.0 6.0
B.AR.2015.DEMB15AR013.MH078532 24.0 12.0
B.AR.2015.DEMB15AR014.MH078533 18.0 6.0
B.GW.2014.DEMB14GW004.MH078546 17.0 14.0
B.HT.2011.DEURF11HT001.MH078551 16.0 6.0
B.PE.2013.DEMB13PE010.MH078552 17.0 11.0
B.PE.2014.DEMB14PE008.MH078553 35.0 11.0
B.PE.2016.DEMB16PE003.MH078554 16.0 14.0
B.PE.2016.DEMB16PE009.MH078555 24.0 12.0
B.ZA.1986.R1296.MH234639 22.0 8.0
B.ZA.1987.R459.MH234640 26.0 7.0
B.ZA.1985.R68.MH234643 24.0 11.0
B.US.2016.610_W23_P1_C2_FL.MH262625 25.0 6.0
B.US.2016.611_W23_P1_D2_FL.MH262644 23.0 6.0
B.US.2016.613_W23_P1_G7_FL.MH262665 23.0 7.0
B.US.2016.616_W23_P1_E4_FL.MH262688 21.0 8.0
B.US.2016.601_D14_2A_7.MH262722 37.0 6.0
B.US.2016.608_D14_A2.MH263122 27.0 7.0
B.US.2016.609_D14_12_11.MH263194 19.0 14.0
B.PH.2016.1022.MH327757 23.0 11.0
B.CN.2005.HA84T0C1.MH479933 17.0 6.0
B.CN.2005.HA172T0C1.MH479962 16.0 6.0
B.DE.2016.9255_W12_12A2.MH575375 12.0 13.0
B.DE.2016.9254_W12_12BL5.MH575478 30.0 9.0
B.DE.2016.9253_rebound_S62_E12.MH575546 21.0 13.0
B.US.2016.9252_W12_12Q24.MH575582 23.0 6.0
B.US.2016.9251_rebound_S60_H12.MH575694 22.0 12.0
B.US.2016.9250_pre_A17.MH575724 24.0 9.0
B.DE.2016.9249_pre_06.MH575774 20.0 24.0
B.US.2016.9248_pre_B1.MH575856 25.0 6.0
B.US.2016.9241_pre_08.MH575922 19.0 8.0
B.US.2016.9247_pre_A1.MH576039 19.0 6.0
B.US.2016.9246_pre_B1.MH576077 15.0 10.0
B.US.2016.9245_pre_H6.MH576107 26.0 6.0
B.US.2016.9243_W12_12AA19.MH576253 26.0 11.0
B.US.2016.9242_W12_12B1.MH576325 25.0 6.0
B.US.2009.314_Ae01SbNE83IX33b.MH666175 8.0 12.0
B.US.2009.314_Be01SbNE73IX07b.MH666186 23.0 10.0
B.US.2009.314_Ce01SbNE80IX17b.MH666195 24.0 6.0
B.US.2009.314_De01SbNE81IX17b.MH666207 37.0 6.0
B.US.2009.314_Ee01SbNE80IX29b.MH666216 16.0 3.0
B.US.2009.314_Fe01SbNE81IX40b.MH666227 23.0 7.0
B.US.2009.314_Ge01SbNE83IX22b.MH666240 18.0 6.0
B.US.2009.314_Ie01SbNE87IX27b.MH666262 27.0 10.0
B.BG.2009.V_09_013.MH746254 21.0 12.0
B.BG.2008.V_08_001.MH746261 32.0 18.0
B.BG.2008.S_08_001.MH746264 13.0 15.0
B.BG.2008.P_08_004.MH746265 20.0 7.0
B.BG.2008.P_08_001.MH746266 20.0 6.0
B.US.2012.409_133_F_w02VT.MH897911 20.0 13.0
B.US.2012.420_133_F_w02_10VT.MH897913 20.0 9.0
B.US.2012.421_34_F_w01VT.MH897915 29.0 5.0
B.US.2012.426_34_F_w09_20VT.MH897916 10.0 13.0
B.US.2013.439_133_F_w11VT.MH897918 33.0 25.0
B.US.2015.454_34_F_w01VT.MH897920 15.0 13.0
B.BR.2016.2HU-UFRJ-2016.MK041551 25.0 10.0
B.BR.2016.3HU-UFRJ-2016.MK041554 20.0 15.0
B.BR.2016.4HU-UFRJ-2016.MK041556 20.0 4.0
B.BR.2016.4HI-2016.MK041558 17.0 12.0
B.BR.2016.7HU-UFRJ-2016.MK041562 37.0 6.0
B.BR.2016.10HU-UFRJ-2016.MK041566 20.0 13.0
B.BR.2016.12HU-UFRJ-2016.MK041568 25.0 6.0
B.BR.2016.16HI-2016.MK041575 23.0 6.0
B.BR.2016.18HI-2016.MK041584 24.0 13.0
B.CN.2005.05071.MK053935 17.0 6.0
B.DE.2017.Strain0526.MK086129 21.0 6.0
B.US.2010.1683.Plasma.pRNA.08262010.ENV-Seq1.MK145772 22.0 4.0
B.US.2004.PID1079.Plasma.pRNA.06082004.ENV-Seq1.MK147530 17.0 6.0
B.US.2016.2669.LNMC.CAD.03142016.ENV-Seq1.MK148554 28.0 6.0
B.US.2009.EN1_101603_012.MK164663 21.0 20.0
B.US.2018.120-LN-2-A6.MK169677 17.0 4.0
B.US.2018.LFSA-LN-2G9.MK169834 18.0 6.0
B.US.2013.ARC-1a.MK214316 32.0 6.0
B.ID.2014.PB4.MK303347 21.0 8.0
B.ID.2014.PB12.MK303348 26.0 11.0
B.ID.2014.PB27.MK303349 21.0 4.0
B.ID.2014.PB39.MK303350 24.0 6.0
B.ID.2014.PB44.MK303351 25.0 7.0
B.ID.2014.HIP9.MK303352 23.0 6.0
B.ID.2014.SS26.MK303353 33.0 23.0
B.ID.2014.TD17.MK303354 15.0 13.0
B.US.2010.100sgor2010P5E9.MK383384 19.0 20.0
B.US.2007.102GW07P5E11.MK383385 34.0 7.0
B.US.2008.116JL08P8F12.MK383397 36.0 7.0
B.US.2005.11Pt1302005P1H10.MK383403 20.0 6.0
B.BE.2017.02006_cen.MN449474 23.0 12.0
B.US.2016.3632_TCM_12.MN466965 17.0 14.0
B.US.2016.2664_TCM_31.MN467050 35.0 6.0
B.US.2016.2647_NV_15.MN467209 15.0 8.0
B.US.2016.1408_TCM_34.MN467301 25.0 6.0
B.BE.2013.AB.MN485972 21.0 6.0
B.BE.2013.AC.MN485973 22.0 6.0
B.BE.2014.AD.MN485974 19.0 4.0
B.BE.2014.AI.MN485979 25.0 6.0
B.BE.2015.AO.MN485985 21.0 6.0
B.BE.2015.AR.MN485988 20.0 6.0
B.BE.2016.AT.MN485990 19.0 15.0
B.BE.2016.AU.MN485991 19.0 8.0
B.BE.2016.AW.MN485993 15.0 7.0
B.BE.2016.AX.MN485994 16.0 8.0
B.BE.2016.AY.MN485995 13.0 13.0
B.BE.2016.AZ.MN485996 16.0 6.0
B.BE.2016.BA.MN485997 30.0 13.0
B.BE.2016.BB.MN485998 29.0 6.0
B.BE.2016.BD.MN486000 26.0 5.0
B.BE.2016.BF.MN486001 16.0 11.0
B.BE.2016.BL.MN486008 29.0 6.0
B.BE.2016.BM.MN486009 31.0 17.0
B.BE.2016.BN.MN486010 40.0 7.0
B.BE.2016.BQ.MN486013 21.0 12.0
B.BE.2016.BR.MN486014 23.0 13.0
B.BE.2017.BS.MN486015 19.0 6.0
B.BE.2017.BV.MN486018 7.0 5.0
B.BE.2017.BX.MN486020 20.0 6.0
B.BE.2017.BY.MN486021 35.0 11.0
B.BE.2017.BZ.MN486022 23.0 15.0
B.BE.2017.CB.MN486024 30.0 6.0
B.BE.2017.CD.MN486026 27.0 6.0
B.BE.2017.CE.MN486027 19.0 12.0
B.BE.2017.CF.MN486028 33.0 6.0
B.BE.2017.CG.MN486029 21.0 8.0
B.BE.2017.CJ.MN486032 24.0 8.0
B.BE.2018.CL.MN486034 22.0 12.0
B.BE.2014.CN.MN486036 23.0 7.0
B.BE.2016.CO.MN486037 25.0 8.0
B.BE.2016.CP.MN486038 18.0 8.0
B.BE.2016.CS.MN486041 33.0 6.0
B.BE.2016.CY.MN486047 20.0 8.0
B.US.2007.DONOR3.163.12.FL35.MN515491 22.0 7.0
B.US.2008.DONOR5.135.05.MISEQ4.MN515571 34.0 6.0
B.US.2008.DONOR9.159.03.P3G13.MN515777 16.0 4.0
B.US.2008.DONOR12.166.13.P1I11.MN515912 25.0 8.0
B.US.2008.DONOR18.145.17.P1E2.MN515943 19.0 11.0
B.US.2008.DONOR19.132.03.P1A17.MN515955 27.0 8.0
B.US.2008.DONOR21.126.01.P4A9.MN516274 20.0 8.0
B.US.2007.EN3c016.MN516423 31.0 4.0
B.FR.2019.CYPO.B10.MN690612 24.0 6.0
B.FR.2019.PIQU.10.MN690685 21.0 6.0
B.FR.2019.XAPE.C5.MN690715 24.0 6.0
B.US.2015.R09-ABCA11P.MN692189 27.0 4.0
B.AR.2010.DEMB10AR005.MN703127 19.0 6.0
B.PE.2014.DEMB14PE012.MN703133 23.0 14.0
B.PE.2015.DEMB15PE001.MN703134 26.0 8.0
B.RU.2014.DEMB14RU009.MN703140 23.0 12.0
B.SI.2016.Sample12_SI159.MN736698 22.0 7.0
B.SI.2011.Sample29_SI257.MN736700 19.0 6.0
B.SI.2013.Sample43_SI378.MN736704 19.0 7.0
B.SI.2015.Sample56_SI457.MN736706 23.0 6.0
B.SI.2016.Sample65_SI497.MN736707 20.0 11.0
B.PE.2007.DMTF1.MN887108 33.0 6.0
B.PE.2007.FAM193.MN887109 20.0 6.0
B.PE.2007.SEC11A.MN887110 13.0 6.0
B.US.2014.PID500_PH235_HGRR_BAR44_NR46.MT007547 24.0 8.0
B.US.2017.PID673_PH366_HGRR_BAR37_NR228.MT007551 30.0 5.0
B.US.2017.PID674_PH403_HGRR_BAR39_NR75.MT007553 11.0 6.0
B.US.2015.PID725_PH273_HGRR_BAR45_NR154.MT007556 23.0 5.0
B.US.2014.PID749_PH258_HGRR_BAR36_NR96.MT007561 26.0 6.0
B.US.2015.PID795_PH289_HGRR_BAR43_NR180.MT007563 17.0 9.0
B.US.2016.PID800_PH320_HGRR_BAR47_NR28.MT007565 23.0 7.0
B.US.2017.PID834_PH401_HGRR_BAR31_NR103.MT007570 24.0 13.0
B.US.2017.PID1095_PH384_HGRR_BAR33_NR61.MT007574 21.0 4.0
B.KR.2007.KR001.MT021899 22.0 4.0
B.KR.2007.KR002.MT021900 23.0 6.0
B.KR.2007.KR004.MT021901 20.0 4.0
B.KR.2007.KR006.MT021903 23.0 6.0
B.KR.2008.KR012.MT021904 22.0 7.0
B.KR.2008.KR014.MT021905 21.0 6.0
B.KR.2008.KR016.MT021906 22.0 6.0
B.KR.2008.KR017.MT021907 15.0 7.0
B.KR.2008.KR020.MT021908 25.0 6.0
B.KR.2008.KR021.MT021909 32.0 7.0
B.TH.2012.3183P00k.MT121311 25.0 10.0
B.TH.2014.8409P00b.MT121859 17.0 12.0
B.US.2016.5104_GAG_CD69_F10.MT189316 26.0 7.0
B.US.2016.5106_CMV_AIMPl2_H10.MT189346 28.0 12.0
B.US.2016.605_Q4_C15.MT189927 18.0 10.0
B.US.2016.B207_SEB_AIM_N1.MT190743 24.0 6.0
B.GB.2016.DEMB16UK018.MT222951 23.0 8.0
B.GB.2018.DEMB18UK020.MT222952 28.0 13.0
B.US.2016.00531-PH329-W8-3half-11.MT307389 13.0 16.0
B.US.2012.00546_PH164_W1.2_3HG21_BAR20_Seq1_Phase0_NumReads494.MT307403 20.0 8.0
B.US.2014.00720-PH259-w1_2-3half-17.MT307461 20.0 4.0
B.US.2014.00728_PH254_W10_3HG21_BAR42_Seq1_Phase0_NumReads490.MT307503 21.0 8.0
B.US.2016.00773-PH356-w18-3half-1.MT307601 31.0 6.0
B.US.2015.00848-PH295-W18-3HG14-1.MT307642 21.0 18.0
B.US.2015.00870-PH306-w5-3half-1.MT307643 18.0 6.0
B.US.2016.00879-PH312-W4-3HG16-BC5-P1.MT307663 25.0 15.0
B.US.2016.00930-PH341-w5-3half-1.MT307693 22.0 7.0
B.US.2016.01014-PH357-W1_3-3HG15-BC6.MT307733 23.0 6.0
B.US.2017.01086_PH383_W10_3HG18_BAR13_Seq1_Phase1_NumReads331.MT307804 27.0 6.0
B.US.2015.10430_PH285_W2_3HG24_BAR29_Seq1_Phase1_NumReads425.MT307859 22.0 6.0
B.US.2015.00883-PH297-W1-3half-1.MT308411 20.0 8.0
B.US.2008.700010329g.MT395384 19.0 5.0
B.US.2008.700010516g.MT395388 17.0 13.0
B.BE.2017.DC.MT417739 24.0 4.0
B.BE.2016.DH.MT417744 14.0 5.0
B.BE.2015.DM.MT417749 19.0 4.0
B.BE.2019.DO.MT417751 21.0 6.0
B.BE.2019.DP.MT417752 21.0 8.0
B.BE.2018.DQ.MT417753 15.0 11.0
B.BE.2017.DR.MT417754 24.0 13.0
B.BE.2017.DS.MT417755 21.0 10.0
B.BE.2016.DX.MT417760 14.0 7.0
B.BE.2019.DY.MT417761 25.0 6.0
B.BE.2019.ED.MT417766 24.0 6.0
B.BE.2019.EI.MT417771 17.0 6.0
B.BE.2019.EJ.MT417772 17.0 4.0
B.CN.2009.CBJC433.MT436112 36.0 4.0
B.CN.2009.CBJC438.MT436119 35.0 6.0
B.CN.2009.CBJC473.MT436133 17.0 6.0
B.CN.2009.CBJC495.MT436139 16.0 6.0
B.CN.2009.CBJC501.MT436164 29.0 6.0
B.CN.2009.CBJC524.MT436185 39.0 8.0
B.US.2014.C02.01_20170225CADPac7.MT744335 40.0 6.0
B.US.2014.C03.01_20180418CADNFLPacBio_48.MT744344 17.0 14.0
B.US.2014.F07.01_20170225CADNFLPacBio_1.MT745567 29.0 6.0
B.GB.2005.MM15.16.1B2.QVOA.MT793911 17.0 15.0
B.GB.2011.MM34.23.1B2.QVOA.MT794569 22.0 5.0
B.GB.2010.MM40.18.1C7.QVOA.MT794825 19.0 5.0
B.GB.2008.MM62.01.1C4.bulk.MT795076 22.0 12.0
B.US.1996.0782i.0.1.MT853116 33.0 6.0
B.US.1993.1730i.1.29.MT861212 26.0 6.0
B.US.1991.0489i.1.15.MT861269 25.0 4.0
B.US.1993.1348i.1.13.MT861330 25.0 8.0
B.US.1993.1348m.14.MT861408 20.0 10.0
B.US.1991.1744i.1.1.MT861482 24.0 5.0
B.US.1991.1744m.1.MT861517 24.0 6.0
B.US.1993.0842i.1.42.MT861538 19.0 6.0
B.US.1992.1039i.1.39.MT861667 26.0 9.0
B.US.1992.1039m.10.MT861717 26.0 9.0
B.US.1990.2093i.2.11.MT861743 37.0 6.0
B.US.1990.2093m.4.MT861786 36.0 6.0
B.US.1990.1580i.2.14.MT861824 23.0 4.0
B.US.1990.1580m.1.MT861900 26.0 4.0
B.US.1994.2564i.1.1.MT861932 22.0 11.0
B.NL.1989.39.20.1E8.MT951984 22.0 12.0
B.NL.1987.208.12.F4.MT951987 21.0 8.0
B.NL.1990.1120.11B12.MT951990 16.0 11.0
B.NL.1989.8332.21B3.MT951992 25.0 8.0
B.NL.1988.704.13A5.MT951994 29.0 8.0
B.US.2015.P1_030915.1.MT998681 24.0 11.0
B.US.2018.5101_wk-2_1_A12.MW059112 26.0 6.0
B.US.2018.5105_wk-2_1_A16.MW059267 22.0 7.0
B.US.2018.5111_wk-2_PL1_B13.MW059441 20.0 6.0
B.US.2018.5115_wk-2_PL1_J17.MW059661 38.0 6.0
B.US.2018.5203_wk-2_2_N24.MW059677 25.0 8.0
B.US.2018.TSC_124V1_PL1_J6.MW062234 26.0 5.0
B.US.2015.UNC_308_PL1_A14.MW062426 12.0 6.0
B.US.2017.UNC_404_PL1_J1.MW062835 24.0 6.0
B.US.2017.UNC_425_PL7_I3.MW062882 25.0 7.0
B.US.2018.UNC_437PL5_A16.MW062962 25.0 6.0
B.US.2020.p5t5_qvoa_gag_well10.MW262781 26.0 6.0
B.US.2017.1292_17_N_16.MW753234 29.0 12.0
B.US.2017.1292_17_N_17.MW753235 23.0 12.0
B.US.2017.1292_EMDRn_23.MW753323 17.0 12.0
B.US.2017.1292_TMDRn_2.MW753373 24.0 12.0
B.US.2017.1292_TMDRp_18.MW753390 24.0 12.0
B.US.2017.2013_TMDRn_16.MW753604 23.0 17.0
B.US.2017.2302_17_N_10.MW754137 23.0 9.0
B.US.2017.2303_17_N_22.MW754304 21.0 6.0
B.US.2017.2303_17_N_26.MW754307 21.0 8.0
B.US.2017.2303_CMDRp_9.MW754351 20.0 8.0
B.US.2013.2518-DRp-23.MW754617 16.0 12.0
B.CA.2016.P1_G1_ZNF148.MW881679 24.0 14.0
B.CA.2019.P3_G10_STAT5B.MW881697 26.0 7.0
B.CA.2017.P4_G10_Chr17_8974901.MW881708 25.0 10.0
B.BE.2016.P6_G1_STAT5B.MW881748 31.0 6.0
B.BE.2016.P7_G10_NA.MW881757 23.0 10.0
B.BE.2016.P8_G_1_SMG1P2.MW881768 28.0 4.0
B.US.2005.HIV_USA_AC01_pre.MW924797 32.0 6.0
B.US.2007.HIV_USA_AC03_post.MW924802 33.0 12.0
B.US.2008.HIV_USA_AC05_pre.MW924805 20.0 6.0
B.US.2008.HIV_USA_AC07_pre.MW924809 20.0 6.0
B.US.2012.HIV_USA_AC08_post.MW924812 13.0 9.0
B.US.2013.HIV_USA_AC09_post.MW924814 20.0 8.0
B.BE.2016.STAR04_CD45_26.MZ041494 19.0 6.0
B.US.2012.1292_PBCM_35.MZ080880 24.0 12.0
B.US.2012.1292_PBEM_12.MZ080903 25.0 12.0
B.US.2012.1292_PBEM_18.MZ080906 29.0 12.0
B.RU.2018.RU_ERS_2631_2018.MZ427699 19.0 4.0
B.RU.2018.RU_ERS_2900_2018.MZ427702 19.0 6.0
B.RU.2018.RU_ERS_2917_2018.MZ427703 9.0 7.0
B.RU.2018.RU_ERS_3888_2018.MZ427707 21.0 8.0
B.RU.2020.RU_ERS_3596_2020.MZ427708 28.0 8.0
B.RU.2020.RU_ERS_3624_2020.MZ427713 26.0 4.0
B.RU.2018.RU_ERS_2312_2018.MZ427714 28.0 4.0
B.RU.2015.RU_ERS_546_2015.MZ427718 23.0 6.0
B.RU.2015.RU_ERS_543_2015.MZ427719 22.0 6.0
B.RU.2015.RU_ERS_777_2015.MZ427724 19.0 7.0
B.RU.2019.RU_ERS_3656_2019.MZ427728 27.0 4.0
B.RU.2019.RU_ERS_3728_2019.MZ427732 20.0 6.0
B.RU.2019.RU_ERS_3691_2019.MZ427736 22.0 10.0
B.RU.2019.RU_ERS_3746_2019.MZ427739 23.0 6.0
B.RU.2019.RU_ERS_3660_2019.MZ427740 14.0 6.0
B.RU.2019.RU_ERS_3705_2019.MZ427741 18.0 6.0
B.RU.2019.RU_ERS_3653_2019.MZ427745 32.0 11.0
B.RU.2015.RU_ERS_3020_2015.MZ427750 25.0 8.0
B.RU.2016.RU_ERS_3053_2016.MZ427753 17.0 8.0
B.RU.2015.RU_ERS_2994_2015.MZ427754 24.0 6.0
B.RU.2017.RU_ERS_3117_2017.MZ427760 23.0 7.0
B.RU.2017.RU_ERS_3121_2017.MZ427761 29.0 8.0
B.RU.2017.RU_ERS_3136_2017.MZ427763 24.0 7.0
B.RU.2018.RU_ERS_3287_2018.MZ427772 22.0 7.0
B.RU.2018.RU_ERS_3304_2018.MZ427774 21.0 7.0
B.CA.2018.ART3_R2p2B2_Barcode35--35_Cluster0_Phase0.MZ662560 21.0 11.0
B.CA.2018.ART7_R2p1A3_Barcode0--0_Cluster0_Phase0.MZ662657 32.0 6.0
B.CA.2017.ART14_R5_p1_B3_Barcode4--4_Cluster0_Phase0.MZ662717 25.0 9.0
B.US.1992.92US657_1_301657_1.U04908 21.0 7.0
B.TH.1993.93TH067.U39258 16.0 6.0
B.US.1989.P896_89_6.U39362 23.0 7.0
B.DE.1986.D31.U43096 22.0 6.0
B.DE.1986.HAN.U43141 17.0 13.0
B.US.1985.WCIPR.U69584 26.0 14.0
B.US.1996.C26_12_1BH.U84819 22.0 8.0
B.US.1997.M02_3_SW.U84854 21.0 6.0
