# Supplementary material for: Contemporary HIV-1 consensus Env with AI-assisted redesigned hypervariable loops promote antibody binding
Source: Nat Commun. 2024 May 9;15:3924. doi: 10.1038/s41467-024-48139-x (PMC11082178; doi:10.1038/s41467-024-48139-x)
Supplement: Supplementary file 3 — Source Data [file 41467_2024_48139_MOESM3_ESM.zip › SourceData/figs2f.3BNC117-IC50.C.V5HV-short-long.csv]

	seqname	subtype	HV	IC50	Length	catagory	X	IC50_out
0	C.ZA.2008.20915593.HQ595749	C	V5HV	2.0	4	short	-0.3695066977465503	2.0
1	C.TZ.2005.0933_V4_C4.HM215352	C	V5HV	2.0	6	short	-0.3261625751216244	2.0
2	C.MW..BF1677F2_613A.HM215361	C	V5HV	-0.6989700043360187	6	short	-0.23801104870858703	-0.6989700043360187
3	C.ZA.2008.KO756_38_TB12.JN681243	C	V5HV	-1.7212463990471711	6	short	-0.24855444706932617	-1.7212463990471711
4	C.MW.2008.CH505_W4_3.KC247557	C	V5HV	-1.958607314841775	6	short	-0.12399819941250126	-1.958607314841775
5	C.MW.2002.BF591.JN983804	C	V5HV	-2.0	6	short	-0.1810513788598246	-2.0
6	C.MW.2008.1209_BM_H5.HM070570	C	V5HV	2.0	6	short	-0.27160855384559857	2.0
7	C.ZA.2007.704810053_2B7.KC894119	C	V5HV	0.19920647916165776	6	short	-0.21	0.19920647916165776
8	C.MW.2003.CE0682_E4.FJ444325	C	V5HV	-1.5002716888498275	6	short	-0.26838497082215895	-1.5002716888498275
9	C.MW.2008.1209_BM_A5.HM070562	C	V5HV	2.0	6	short	-0.21	2.0
10	C.ZA.1998.DU151_02.DQ411851	C	V5HV	2.0	7	short	-0.1483914461544014	2.0
11	C.ZA.2009.21561324_D3_B5.HQ615961	C	V5HV	0.8440420420410165	7	short	-0.1514664921313986	0.8440420420410165
12	C.ZA.2007.CAP237_1_22_B2_2_39.JN681226	C	V5HV	0.8666417205660398	7	short	-0.26478652404641906	0.8666417205660398
13	C.ZA.2009.21283649.HQ595756	C	V5HV	-0.7825160557860937	7	short	-0.30397295849168715	-0.7825160557860937
14	C.MW..BF942_218D.HM215362	C	V5HV	-1.6989700043360187	7	short	-0.18250322623860024	-1.6989700043360187
15	C.ZA.2008.CA327_D2_2.JN681220	C	V5HV	-1.3187587626244128	7	short	-0.21	-1.3187587626244128
16	C.MW.1993.MW965_26.U08455	C	V5HV	-2.1362727798978525	7	short	-0.21	-2.1362727798978525
17	C.ET..286_36.JQ362420	C	V5HV	-1.1913772167310566	7	short	-0.17504058555707766	-1.1913772167310566
18	C.ZA.1998.DU422_1.DQ411854	C	V5HV	2.0	7	short	-0.09383742487837562	2.0
19	C.ZA.2008.CAP306_2_00_F9_1.KC154019	C	V5HV	-0.40450377817442584	7	short	-0.10236604739991981	-0.40450377817442584
20	C.ZA.2007.CT140_140_B6.JN681233	C	V5HV	-0.8996294548824371	7	short	-0.2670634304239015	-0.8996294548824371
21	C.ZA.2007.705010198_TF.KC156130	C	V5HV	-1.6197887582883939	7	short	-0.13125185447280455	-1.6197887582883939
22	C.MW.2008.CH0694.KJ700458	C	V5HV	-0.1890957193312996	7	short	-0.21	-0.1890957193312996
23	C.MW.2004.CE1172_H1.FJ444434	C	V5HV	2.0	7	short	-0.050493302253449696	2.0
24	C.MW.2007.703010228_1C4.FJ444031	C	V5HV	-0.48017200622428124	7	short	-0.2711370589597708	-0.48017200622428124
25	C.MW.2007.703010200_1E5.FJ443999	C	V5HV	-0.5134278494816437	7	short	-0.21098872827829976	-0.5134278494816437
26	C.MW.2007.703010054_2A2.FJ443808	C	V5HV	-0.48042137070601665	7	short	-0.1507044450120206	-0.48042137070601665
27	C.ZA.2006.CAP40_2_01_A3_5.JN681231	C	V5HV	0.795184589682424	7	short	-0.21	0.795184589682424
28	C.TZ.2003.6980_V0_C31.HM215344	C	V5HV	-1.1426675035687315	7	short	-0.2343921032075077	-1.1426675035687315
29	C.ZA.2010.CAP378_2_00_D2_5.KF114888	C	V5HV	2.0	7	short	-0.3493463725405783	2.153679653679654
30	C.TZ.2001.569_F1_37_10.HM215318	C	V5HV	-0.645891560852599	7	short	-0.17925333958270004	-0.645891560852599
31	C.MW.2008.5807_BM_D1.HQ596177	C	V5HV	-0.769551078621726	7	short	-0.3522398450924479	-0.769551078621726
32	C.TZ.2006.6146_V7_C23.HM215324	C	V5HV	2.0	7	short	-0.3001160572153319	2.153679653679654
33	C.ZA.2006.19707346_E8_C6.HQ615951	C	V5HV	1.2966871237724018	7	short	-0.26564195719181605	1.2966871237724018
34	C.MW..S018_18.	C	V5HV	-1.550259406220714	7	short	-0.21	-1.550259406220714
35	C.TZ.2004.6631_V3_C10.HM215335	C	V5HV	2.0	7	short	-0.24128672572385637	2.153679653679654
36	C.ZM.2003.ZM246F.FJ496194	C	V5HV	1.229579462665645	7	short	-0.21	1.229579462665645
37	C.MW.2008.1209_BM_B21.HM070564	C	V5HV	2.0	7	short	-0.17871327427614367	2.153679653679654
38	C.ZA.2008.CAP290_2_00_23_6.JN681253	C	V5HV	2.0	7	short	-0.1198839427846681	2.153679653679654
39	C.ZA.2006.CAP221_B14.KC894137	C	V5HV	-0.826813731587726	7	short	-0.10598097938495518	-0.826813731587726
40	C.ZA.2008.SO706_T10B_3.JN681249	C	V5HV	-0.8096683018297085	7	short	-0.19451658660786617	-0.8096683018297085
41	C.MW.2008.1209_BM_G5.HM070569	C	V5HV	2.0	7	short	-0.07065362745942164	2.153679653679654
42	C.ZA.2008.1170887_08.JQ352801	C	V5HV	-2.3979400086720375	7	short	-0.21	-2.3979400086720375
43	C.ZA.2005.CAP174_1_06_F3_1B.JN967791	C	V5HV	1.2890089115394632	7	short	-0.1530097189549625	1.2890089115394632
44	C.MW.2008.0702_BM_B4.HM070516	C	V5HV	-0.958607314841775	7	short	-0.21	-0.958607314841775
45	C.MW.2008.0702_BM_B9.HM070517	C	V5HV	2.0	7	short	-0.21	2.3073593073593073
46	C.MW.2008.0702_BM_D1.HM070518	C	V5HV	-0.9208187539523752	7	short	-0.15020888182752598	-0.9208187539523752
47	C.IN.2000.001428_2_42.EF117266	C	V5HV	-1.9681070122895248	7	short	-0.24227359632326742	-1.9681070122895248
48	C.ZM.2002.ZM215_8.DQ422948	C	V5HV	-1.8389016435490748	7	short	-0.20839692129425683	-1.8389016435490748
49	C.IN.1999.16936_2_21.EF117270	C	V5HV	-1.1341146431508233	7	short	-0.2938948901888801	-1.1341146431508233
50	C.ZA.2010.CAP382_2_00_D7_19.KC154028	C	V5HV	2.0	13	long	0.050493302253449696	2.0
51	C.TZ.2004.6644_V2_C33.HM215336	C	V5HV	-1.3029189356866855	13	long	0.21	-1.3029189356866855
52	C.TZ.2001.556_F2_3_25.HM215317	C	V5HV	0.6452257115354162	13	long	0.21	0.6452257115354162
53	C.IN.2016.330_16_H2.MK076724	C	V5HV	2.0	13	long	0.09383742487837562	2.0
54	C.ZA.2009.CAP332_2_00_C10_1.KF114887	C	V5HV	-0.41005039867429227	13	long	0.2660494131504122	-0.41005039867429227
55	C.ZA.2008.SO607_B6_9.KF114895	C	V5HV	-0.906578314837765	13	long	0.21	-0.906578314837765
56	C.IN.2016.330_16_A2.MK076707	C	V5HV	2.0	13	long	0.14839144615440142	2.0
57	C.IN.2015.330_15_D36.MK076705	C	V5HV	2.0	13	long	0.21	2.0
58	C.IN.2015.330_15_C36.MK076700	C	V5HV	2.0	13	long	0.27160855384559857	2.0
59	C.IN.2014.330_14_A20.MK076682	C	V5HV	2.0	13	long	0.3261625751216244	2.0
60	C.IN.2014.330_14_A12.MK076674	C	V5HV	2.0	13	long	0.3695066977465503	2.0
61	C.TZ.2001.234_F1_16_57.HM215278	C	V5HV	2.0	13	long	0.1787132742761436	2.153679653679654
62	C.ZA.2009.21502011_F12_E2.HQ615949	C	V5HV	0.19920647916165776	13	long	0.21	0.19920647916165776
63	C.ZA.2009.21369737_G11_F2.HQ615941	C	V5HV	0.010723865391773066	13	long	0.21	0.010723865391773066
64	C.ZA.2008.21203310_G7_C3.HQ615946	C	V5HV	0.764325605625984	13	long	0.2494216196920667	0.764325605625984
65	C.IN.2015.330_15_E36.MK076706	C	V5HV	2.0	13	long	0.24128672572385632	2.153679653679654
66	C.MW.2009.0404_BM_B9.HQ595836	C	V5HV	-1.3010299956639813	14	long	0.2716040905517094	-1.3010299956639813
67	C.MW.2009.0404_BM_G3.HQ595847	C	V5HV	-1.154901959985743	14	long	0.2268923648054765	-1.154901959985743
68	C.MW.2009.0404_BM_F3.HQ595842	C	V5HV	-1.0457574905606752	14	long	0.27000753686911505	-1.0457574905606752
69	C.ZA.2008.20358510_01.JQ352790	C	V5HV	-0.7166987712964504	15	long	0.21	-0.7166987712964504
70	C.MW.2009.0404_BM_H4.HQ595852	C	V5HV	-1.0969100130080565	16	long	0.16903803955326174	-1.0969100130080565
71	C.ZA.2008.20927783.HQ595750	C	V5HV	2.0	16	long	0.11988394278466807	2.153679653679654
72	C.ZA.2006.CAP224_1_18_C7_3.JN967793	C	V5HV	-0.22767829327708025	16	long	0.21	-0.22767829327708025
73	C.ZA.2007.CT431_G6_6.JN681234	C	V5HV	0.4008832155483627	18	long	0.21	0.4008832155483627
74	C.ZA.2009.20286961_C1_H8.HQ615960	C	V5HV	-0.8860566476931632	20	long	0.2710791152233515	-0.8860566476931632
75	C.ZA.2008.20803520.HQ595748	C	V5HV	-0.47495519296315475	24	long	0.21	-0.47495519296315475
76	C.TZ.2003.0077_V1_C16.HM215254	C	V5HV	2.0	24	long	0.30011605721533186	2.153679653679654
77	C.TZ.2003.6471_V1_C16.HM215328	C	V2HV	2.0	3	short	0.79	2.0
78	C.ZA.2008.CA457_H1_1.JN681222	C	V2HV	2.0	3	short	0.7283914461544014	2.0
79	C.ZA.2009.20286961_C1_H8.HQ615960	C	V2HV	-0.8860566476931632	4	short	0.8102515033786977	-0.8860566476931632
80	C.ZA.2007.19715820_A10_H2.HQ615950	C	V2HV	2.0	4	short	0.8516085538455986	2.0
81	C.ZA.2007.722_G4_16.JN967798	C	V2HV	0.6112983622964289	4	short	0.79	0.6112983622964289
82	C.ZM.2002.ZM215_8.DQ422948	C	V2HV	-1.8389016435490748	4	short	0.79	-1.8389016435490748
83	C.TZ.2005.6040_V4_C15.HM215320	C	V2HV	-1.494850021680094	4	short	0.79	-1.494850021680094
84	C.ZA.2006.2768732_C5_16.HQ615952	C	V2HV	-0.5171264163912462	5	short	0.8434737383217821	-0.5171264163912462
85	C.MW.2003.CE0626_E6.FJ444284	C	V2HV	2.0	5	short	0.6738374248783756	2.0
86	C.ZA.2007.CA392_H2_6.JN681221	C	V2HV	-1.4436974992327127	5	short	0.8482278666918941	-1.4436974992327127
87	C.TZ.2003.6838_V1_C35.HM215341	C	V2HV	-0.5946536398242911	5	short	0.79	-0.5946536398242911
88	C.ZA.2009.CAP341_2_00_C10_18.KC154027	C	V2HV	-1.1870866433571443	5	short	0.79	-1.1870866433571443
89	C.ZA.2008.CAP310_2_00_20_2.JN681256	C	V2HV	0.7849024498866548	5	short	0.79	0.7849024498866548
90	C.ZA..CAP188_1_D1_14_REV.KC894134	C	V2HV	0.13481437032046015	5	short	0.79	0.13481437032046015
91	C.BW.2006.B005018_8_F6_3.KF114881	C	V2HV	-1.031517051446065	5	short	0.79	-1.031517051446065
92	C.MW.2008.3305_BM_F6.HM070620	C	V2HV	-0.060480747381381476	17	long	1.21	-0.060480747381381476
93	C.TZ.2000.98_F4_H5_13.HQ659642	C	V2HV	2.0	17	long	1.0504933022534497	2.0
94	C.ZA.2008.20927783.HQ595750	C	V2HV	2.0	17	long	1.0938374248783755	2.0
95	C.ZA.2008.SO607_B6_9.KF114895	C	V2HV	-0.906578314837765	19	long	1.21	-0.906578314837765
96	C.CN.2007.CNE30.HM215411	C	V2HV	-0.4936302829044959	20	long	1.21	-0.4936302829044959
97	C.MW.2008.5807_BM_D1.HQ596177	C	V2HV	-0.769551078621726	20	long	1.2383563248704348	-0.769551078621726
98	C.IN.2015.330_15_E36.MK076706	C	V2HV	2.0	20	long	1.1483914461544014	2.0
99	C.IN.2015.330_15_D36.MK076705	C	V2HV	2.0	20	long	1.21	2.0
100	C.IN.2015.330_15_C36.MK076700	C	V2HV	2.0	20	long	1.2716085538455986	2.0
101	C.MW.2008.3305_BM_C9.HM070612	C	V2HV	-0.3098039199714863	22	long	1.21	-0.3098039199714863
102	C.MW.2008.3305_BM_C1.HM070604	C	V2HV	-0.022276394711152253	22	long	1.269750173760689	-0.022276394711152253
103	C.IN.2016.330_16_D4.MK076712	C	V2HV	2.0	23	long	1.3261625751216244	2.0
104	C.IN.2016.330_16_A2.MK076707	C	V2HV	2.0	25	long	1.3695066977465502	2.0
105	C.IN.2016.330_16_H2.MK076724	C	V2HV	2.0	25	long	1.1787132742761437	2.153679653679654
106	C.ZA.2008.20355851_20.JQ352789	C	V2HV	-0.7569619513137056	26	long	1.1759990602574697	-0.7569619513137056
