# Supplementary material for: Contemporary HIV-1 consensus Env with AI-assisted redesigned hypervariable loops promote antibody binding
Source: Nat Commun. 2024 May 9;15:3924. doi: 10.1038/s41467-024-48139-x (PMC11082178; doi:10.1038/s41467-024-48139-x)
Supplement: Supplementary file 3 — Source Data [file 41467_2024_48139_MOESM3_ESM.zip › SourceData/figs3e.VRC01-IC50.hvs-short-long.th10.csv]

	seqname	subtype	HV	IC50	Length	catagory	X	IC50_out
0	C.ZA.2008.20915593.HQ595749	C	V5HV	2.0	4	short	-0.38438968513391353	2.0
1	CD.TZ.2005.3326_V4_C3.HM215296	other	V5HV	-1.1081225988553838	5	short	-0.12099479724597431	-1.1081225988553838
2	N.FR.2011.N1_FR_2011.JN572926	other	V5HV	2.0	5	short	-0.3777731308828527	2.0
3	C.TZ.2005.0933_V4_C4.HM215352	C	V5HV	-0.040958607678906384	6	short	-0.36679869547921184	-0.040958607678906384
4	C.ZA.2008.KO756_38_TB12.JN681243	C	V5HV	-1.154901959985743	6	short	-0.21	-1.154901959985743
5	C.MW..BF1677F2_613A.HM215361	C	V5HV	0.17609125905568124	6	short	-0.3239490386020219	0.17609125905568124
6	C.MW.2002.BF591.JN983804	C	V5HV	-1.0969100130080565	6	short	-0.328413323844645	-1.0969100130080565
7	C.MW.2008.1209_BM_A5.HM070562	C	V5HV	2.0	6	short	-0.36734798277500913	2.0
8	C.MW.2003.CE0682_E4.FJ444325	C	V5HV	-0.7579806350244479	6	short	-0.2688292771770416	-0.7579806350244479
9	A1C.TZ.2004.6041_V3_C23.HM215321	other	V5HV	-1.6200421706552992	6	short	-0.21	-1.6200421706552992
10	01_AE.CN..BJMSM2249.	01_AE	V5HV	0.5763413502057929	6	short	-0.19613974549240137	0.5763413502057929
11	C.MW.2008.CH505_W4_3.KC247557	C	V5HV	-1.5663261533629387	6	short	-0.16717803085612506	-1.5663261533629387
12	C.MW.2008.CH505_TF.KC247556	C	V5HV	-0.8538719643217619	6	short	-0.23442340298367875	-0.8538719643217619
13	01_AE.CN.2008.GX35_33.GU475023	01_AE	V5HV	-0.6020599913279624	6	short	-0.13036646308680788	-0.6020599913279624
14	B.US.2015.1HC2_W4_012216_E4_S9.KY324157	B	V5HV	-0.5030703519267851	6	short	-0.057034024636715	-0.5030703519267851
15	B.PE..H061_14.EF210730	B	V5HV	-0.22914798835785583	6	short	-0.3288680447398399	-0.22914798835785583
16	BG.ES.2002.X1100_C7.EU885760	other	V5HV	0.11394335230683679	6	short	-0.25299035442007944	0.11394335230683679
17	01_AE.CH..ZENV32_0111_5.KU600816	01_AE	V5HV	2.0	6	short	-0.3513937207607871	2.0
18	O.CM.1996.YBF32.AJ236417	other	V5HV	2.0	6	short	-0.3280349563324472	2.0
19	C.MW.2008.1209_BM_H5.HM070570	C	V5HV	2.0	6	short	-0.295960305590002	2.0
20	CD.TZ.2004.3337_V2_C6.HM215297	other	V5HV	-1.1440328496500884	6	short	-0.29820354403950755	-1.1440328496500884
21	A1.TZ.2004.3718_3_11.HM215306	other	V5HV	-0.4868356908680016	6	short	-0.16083470792182702	-0.4868356908680016
22	C.ZA.2007.704810053_2B7.KC894119	C	V5HV	2.0	6	short	-0.2555903298457429	2.0
23	C.TZ.2004.6631_V3_C10.HM215335	C	V5HV	2.0	7	short	-0.21	2.0
24	B.US.2015.1HC2_W4_012216_G5_S14.KY324163	B	V5HV	-1.8239087409443189	7	short	-0.2409492169030182	-1.8239087409443189
25	C.ZA.1998.DU422_1.DQ411854	C	V5HV	2.0	7	short	-0.16440967015425703	2.0
26	B.US.2015.1HC3_D0_012016_G2_S34.KY324179	B	V5HV	-0.5917600346881504	7	short	-0.04395583683749002	-0.5917600346881504
27	01_AE.TH.1992.TH023_6.KU562843	01_AE	V5HV	-0.0546200554403633	7	short	-0.07937765362232421	-0.0546200554403633
28	A1D.KE..MS208_A1.DQ187010	other	V5HV	-0.9035071099456389	7	short	-0.10790457535942397	-0.9035071099456389
29	A1.TZ.2003.3415_V1_C1.HM215299	other	V5HV	-1.0500540620111445	7	short	-0.17634634846244943	-1.0500540620111445
30	02_AG.CM.2004.T250_4.EU513189	other	V5HV	1.9886565952775197	7	short	-0.21	1.9886565952775197
31	C.ZA.2008.SO706_T10B_3.JN681249	C	V5HV	0.3443922736851107	7	short	-0.12473206236884031	0.3443922736851107
32	01_AE.TH.1999.C2101_C1.JN944661	01_AE	V5HV	-0.6983190507064237	7	short	-0.05164430223085345	-0.6983190507064237
33	A1D.KE..BS208_B1.KX364401	other	V5HV	-1.7542159829224753	7	short	-0.2792007110198661	-1.7542159829224753
34	01_AE.CN.2006.HUB199_1.GU475025	01_AE	V5HV	-0.11918640771920865	7	short	-0.10412061551634617	-0.11918640771920865
35	01_AE.CN.2007.BJOX028000_43_5.HM215391	01_AE	V5HV	-0.30627305107635305	7	short	-0.15983367775199847	-0.30627305107635305
36	01_AE.CN.2007.BJOX028000_10_3.HM215389	01_AE	V5HV	-0.680415126889894	7	short	-0.33402840322555977	-0.680415126889894
37	C.ZA.2008.CA327_D2_2.JN681220	C	V5HV	-0.7958800173440752	7	short	-0.15305043313203964	-0.7958800173440752
38	C.ZA.2005.CAP174_1_06_F3_1B.JN967791	C	V5HV	-1.3010299956639813	7	short	-0.18526997196556733	-1.3010299956639813
39	C.MW.1993.MW965_26.U08455	C	V5HV	-1.4511930736384526	7	short	-0.20489149101298612	-1.4511930736384526
40	C.ZA.2006.CAP221_B14.KC894137	C	V5HV	-0.44369749923271273	7	short	-0.04167289540045149	-0.44369749923271273
41	C.ZA.2006.CAP40_2_01_A3_5.JN681231	C	V5HV	2.0	7	short	-0.12403969440999796	2.0
42	C.ZA.2010.CAP378_2_00_D2_5.KF114888	C	V5HV	2.0	7	short	-0.09196504366755277	2.0
43	C.TZ.2006.6146_V7_C23.HM215324	C	V5HV	-0.045757490560675115	7	short	-0.3505782382741178	-0.045757490560675115
44	B.US.2015.1HC1_D0_061516_B5_S69.KY323998	B	V5HV	-1.7212463990471711	7	short	-0.12008244054048442	-1.7212463990471711
45	B.PE..H029_12.EF210726	B	V5HV	-0.2596373105057561	7	short	-0.11756478534992448	-0.2596373105057561
46	C.ZA.2008.CAP306_2_00_F9_1.KC154019	C	V5HV	-0.46852108295774486	7	short	-0.34043863996442153	-0.46852108295774486
47	B.US.2015.1HC1_D0_070516_F11_S91.KY324007	B	V5HV	-1.7958800173440752	7	short	-0.15426528557073813	-1.7958800173440752
48	D.UG.1992.UG024_2.U43386	other	V5HV	-0.7462259803211204	7	short	-0.11653712256303393	-0.7462259803211204
49	C.ZA.2008.CAP290_2_00_23_6.JN681253	C	V5HV	0.2966651902615311	7	short	-0.2353068626319636	0.2966651902615311
50	B.PE..H030_7.EF210727	B	V5HV	0.11394335230683679	7	short	-0.29378274351576833	0.11394335230683679
51	B.US.2015.1HC2_D0_012216_D1_S67.KY324102	B	V5HV	-0.549750891680639	7	short	-0.3174550803891306	-0.549750891680639
52	B.US.2015.1HC2_D0_012216_F9_S75.KY324109	B	V5HV	-1.5086383061657274	7	short	-0.28736139646434417	-1.5086383061657274
53	C.ZA.2007.CAP237_1_22_B2_2_39.JN681226	C	V5HV	2.0	7	short	-0.06860627923921286	2.0
54	C.MW.2008.5807_BM_D1.HQ596177	C	V5HV	0.3222192947339193	7	short	-0.2780254495422275	0.3222192947339193
55	B.US.2015.1HC2_W4_012016_H12_S93.KY324144	B	V5HV	-1.853871964321762	7	short	-0.1956169059209765	-1.853871964321762
56	C.TZ.2001.569_F1_37_10.HM215318	C	V5HV	-0.5228787452803376	7	short	-0.10103961724617978	-0.5228787452803376
57	01_AE.CN.2007.BJOX023000_05_4.HM215385	01_AE	V5HV	0.06464514479193655	7	short	-0.1644170100278467	0.06464514479193655
58	01_AE.CN.2007.BJOX017000_07_1.HM215378	01_AE	V5HV	2.0	7	short	-0.05265201722499088	2.0
59	C.MW..S018_18.	C	V5HV	-1.2135325232597174	7	short	-0.14919702948269223	-1.2135325232597174
60	C.KE.1995.QB099_391M_B1.FJ866131	C	V5HV	-0.36653154442041347	7	short	-0.09461630827460303	-0.36653154442041347
61	A1.KE.2000.KER2008_12.AY736809	other	V5HV	-0.2785191452299507	7	short	-0.23674842147201294	-0.2785191452299507
62	01_AE.CN.2005.AE03.EU363851	01_AE	V5HV	-2.0	7	short	-0.21	-2.0
63	C.ET..286_36.JQ362420	C	V5HV	-0.6750182969126308	7	short	-0.0776093714312045	-0.6750182969126308
64	D.UG.1993.93UG082.AY669750	other	V5HV	-0.645891560852599	7	short	-0.17006956219634295	-0.645891560852599
65	01_AE.TH.2006.816763_C02.JN944659	01_AE	V5HV	-0.5528419686577808	7	short	-0.28220721772055946	-0.5528419686577808
66	C.KE.1995.QB099_391M_C8.FJ866132	C	V5HV	-0.8239087409443188	7	short	-0.08348932980960797	-0.8239087409443188
67	A1.KE.1995.Q461_E2.AF407156	other	V5HV	-0.3456886647907283	7	short	-0.37969165751842127	-0.3456886647907283
68	A1.KE.1995.Q461_C2.AF407154	other	V5HV	-0.3467874862246563	7	short	-0.053950653010505834	-0.3467874862246563
69	A1.RW.1992.92RW020_2.EU855131	other	V5HV	-0.5955768343624902	7	short	-0.35252397634484967	-0.5955768343624902
70	G.ES.2008.P1981_C5_3.FJ817369	other	V5HV	-0.46578345566767015	7	short	-0.3743597990152804	-0.46578345566767015
71	A1.RW.1992.92RW008.AY669703	other	V5HV	-1.431798275933005	7	short	-0.14656248352943102	-1.431798275933005
72	CD.TZ..89_F1_2_25.HM215349	other	V5HV	2.0	7	short	-0.04222686911714729	2.0
73	B.IT.1996.PVO_4.AY835444	B	V5HV	-0.34039751754211045	7	short	-0.352142843267645	-0.34039751754211045
74	A1.KE.1995.Q461_D1_PNS0D.AF407155	other	V5HV	-0.5376020021010439	7	short	-0.20356344263181297	-0.5376020021010439
75	07_BC.CN..SC20_15.HQ326130	other	V5HV	-0.36653154442041347	7	short	-0.3157230119904064	-0.36653154442041347
76	A1.KE.1996.QB726_70M_B3.FJ866111	other	V5HV	-0.14266750356873156	7	short	-0.2576041211665787	-0.14266750356873156
77	C.ZA.2009.21283649.HQ595756	C	V5HV	-0.5086383061657274	7	short	-0.0751318993202672	-0.5086383061657274
78	B.US.2000.RHPA4259_7.AY835447	B	V5HV	-1.3242674723965207	7	short	-0.23104278698730626	-1.3242674723965207
79	07_BC.CN.2007.BJOX002000_03_2.HM215364	other	V5HV	2.0	7	short	-0.03561031486608651	2.0
80	C.TZ.2003.6980_V0_C31.HM215344	C	V5HV	-1.0	7	short	-0.2199681036729754	-1.0
81	A1.KE.2005.QH359_21M_D1.FJ866122	other	V5HV	2.0	7	short	-0.3814651383091693	2.153679653679654
82	A1.KE.2005.QH359_21M_C1.FJ866121	other	V5HV	2.0	7	short	-0.373135797901331	2.153679653679654
83	B.TT.1994.QH0692_42.AY835439	B	V5HV	0.18381343937778455	7	short	-0.09639944034683683	0.18381343937778455
84	C.ZA.2009.21561324_D3_B5.HQ615961	C	V5HV	-0.3565473235138126	7	short	-0.07051391903725196	-0.3565473235138126
85	21_A2D.KE.2004.QG393_60M_B8.FJ866130	other	V5HV	-1.5228787452803376	7	short	-0.24561416777341527	-1.5228787452803376
86	C.MW.2007.703010200_1E5.FJ443999	C	V5HV	-0.06219634998890309	7	short	-0.3270341549609914	-0.06219634998890309
87	C.MW..BF942_218D.HM215362	C	V5HV	2.0	7	short	-0.3601812731371002	2.153679653679654
88	21_A2D.KE.2004.QG393_60M_B7.FJ866129	other	V5HV	-1.2218487496163564	7	short	-0.2642026046265612	-1.2218487496163564
89	C.MW.2007.703010228_1C4.FJ444031	C	V5HV	-0.08618614761628333	7	short	-0.295089465349773	-0.08618614761628333
90	21_A2D.KE.2004.QG393_60M_A1.FJ866128	other	V5HV	-1.3979400086720375	7	short	-0.11027623466837295	-1.3979400086720375
91	01_AE.TH.2006.731027_AA104A_RH5.JX447986	01_AE	V5HV	0.20951501454263097	7	short	-0.197147394559662	0.20951501454263097
92	C.MW.2007.703010054_2A2.FJ443808	C	V5HV	-0.2715650490257452	7	short	-0.3850014961354594	-0.2715650490257452
93	01_AE.CN.2008.GX88_47.GU475018	01_AE	V5HV	-0.7958800173440752	7	short	-0.06300593936424093	-0.7958800173440752
94	C.ZA.2007.705010198_TF.KC156130	C	V5HV	-0.8201323687295934	7	short	-0.34955301174289977	-0.8201323687295934
95	01_AE.CN.2015.15JS62.MG655212	01_AE	V5HV	0.1228709228644355	7	short	-0.1267906163408975	0.1228709228644355
96	01_AE.CN.2009.09GX332.MG655204	01_AE	V5HV	0.06182930729469903	7	short	-0.21	0.06182930729469903
97	01_AE.CN.2015.15JS01.MG655205	01_AE	V5HV	2.0	7	short	-0.34074734042818405	2.153679653679654
98	01_AE.CN.2006.CNE59_N651K.	01_AE	V5HV	-0.37365963262495766	7	short	-0.20039021324551184	-0.37365963262495766
99	BC.CN.2010.CNXJ0031_12.KC807962	other	V5HV	2.0	7	short	-0.31311631568002796	2.153679653679654
100	01_AE.CN.2015.15JS111.MG655209	01_AE	V5HV	-0.32975414692587596	7	short	-0.36800170654500325	-0.32975414692587596
101	C.ZA.2006.19707346_E8_C6.HQ615951	C	V5HV	0.2380461031287954	7	short	-0.15327295741146946	0.2380461031287954
102	01_AE.CN.2015.15JS06.MG655206	01_AE	V5HV	0.48215869541127643	7	short	-0.2327800164749922	0.48215869541127643
103	01_AE.CN.2007.GX2010_36.GU475026	01_AE	V5HV	-0.3235258788309019	7	short	-0.03733347677556054	-0.3235258788309019
104	08_BC.CN.2007.CNE48.HQ699973	other	V5HV	-0.4089353929735008	7	short	-0.12608956842561642	-0.4089353929735008
105	01_AE.CN.2015.15JS65.MG655213	01_AE	V5HV	2.0	7	short	-0.2766858823393456	2.153679653679654
106	01_AE.CN.2006.CNE59.HM215422	01_AE	V5HV	-0.15681084046785654	7	short	-0.14996775363197634	-0.15681084046785654
107	D.UG.2007.191882.JX236673	other	V5HV	1.0536545582907473	7	short	-0.1917992178590782	1.0536545582907473
108	01_AE.CN.2009.09GX319.MG655202	01_AE	V5HV	0.9259821003271032	7	short	-0.164583517917948	0.9259821003271032
109	A1.TZ.2005.0439_V5_C1.HM215258	other	V5HV	-0.9115095298176038	7	short	-0.2971215370783282	-0.9115095298176038
110	C.MW.2008.0702_BM_B4.HM070516	C	V5HV	-0.38721614328026455	7	short	-0.280351990825422	-0.38721614328026455
111	N.CM.1995.YBF30.AJ006022	other	V5HV	2.0	7	short	-0.23315217703565372	2.153679653679654
112	C.MW.2008.0702_BM_B9.HM070517	C	V5HV	2.0	7	short	-0.18684782296434632	2.153679653679654
113	01_AE.CN.2007.GX34_21.GU475022	01_AE	V5HV	-0.46852108295774486	7	short	-0.3620642748951343	-0.46852108295774486
114	C.MW.2008.0702_BM_D1.HM070518	C	V5HV	0.38381536598043126	7	short	-0.197147394559662	0.38381536598043126
115	C.IN.1999.16936_2_21.EF117270	C	V5HV	-0.8852889594416377	7	short	-0.18909118843481074	-0.8852889594416377
116	B.CN.2006.CNE6.HM215423	B	V5HV	2.0	7	short	-0.14331411766065438	2.153679653679654
117	BC.CN.2007.CNE16.HM215402	other	V5HV	-0.6153061664817866	7	short	-0.24335209592355214	-0.6153061664817866
118	01_AE.CN.2006.CNE8.HM215427	01_AE	V5HV	-0.24347799460944858	7	short	-0.29394427363221126	-0.24347799460944858
119	A1D.TZ.2005.0907_V4_C12.HM215261	other	V5HV	-0.6989700043360187	7	short	-0.3042144924908527	-0.6989700043360187
120	01_AE.CN.2007.GX142_2.GU475031	01_AE	V5HV	-0.721246399047171	7	short	-0.21	-0.721246399047171
121	01_AE.CN.2007.GX13_7.GU475037	01_AE	V5HV	-0.040958607678906384	7	short	-0.05996692602952852	-0.040958607678906384
122	C.IN.2000.001428_2_42.EF117266	C	V5HV	-1.7180126881063986	7	short	-0.314211818525924	-1.7180126881063986
123	B.US.1991.DH12.AF069140	B	V5HV	-0.6439741428068773	7	short	-0.37319069596484833	-0.6439741428068773
124	01_AE.CN.2007.GX24_8.GU475015	01_AE	V5HV	-1.0	7	short	-0.26483038037339107	-1.0
125	C.MW.2004.CE1172_H1.FJ444434	C	V5HV	2.0	7	short	-0.10688368431997201	2.153679653679654
126	01_AE.CN.2015.15JS47.MG655210	01_AE	V5HV	0.6287974855667101	7	short	-0.24634556569344868	0.6287974855667101
127	C.CN.2007.CNE2.HQ699950	C	V5HV	-0.8392014464616456	7	short	-0.3256378781590673	-0.8392014464616456
128	01_AE.CN.2015.15JS79.MG655216	01_AE	V5HV	-0.1643094285075744	7	short	-0.20579213314803452	-0.1643094285075744
129	C.ZM.2003.ZM246F.FJ496194	C	V5HV	1.3439164508357955	7	short	-0.21	1.3439164508357955
130	01_AE.CN.2015.15JS102.MG655208	01_AE	V5HV	-0.4473317838878068	7	short	-0.24093918480647006	-0.4473317838878068
131	C.MW.2008.1209_BM_B21.HM070564	C	V5HV	2.0	7	short	-0.07925265957181599	2.153679653679654
132	C.MW.2008.CH0694.KJ700458	C	V5HV	2.0	7	short	-0.059818726862899796	2.153679653679654
133	C.ZM.2002.ZM215_8.DQ422948	C	V5HV	-0.7545860466951746	7	short	-0.36481512659174964	-0.7545860466951746
134	C.ZA.2007.CT140_140_B6.JN681233	C	V5HV	2.0	7	short	-0.046864202098668956	2.153679653679654
135	C.ZA.2008.1170887_08.JQ352801	C	V5HV	-0.958607314841775	7	short	-0.14190879984431706	-0.958607314841775
136	A1.TZ.2008.CH0219_E4.HM204621	other	V5HV	2.0	7	short	-0.03853486169083076	2.153679653679654
137	C.ZA.1998.DU151_02.DQ411851	C	V5HV	0.9122927498801671	7	short	-0.21	0.9122927498801671
138	C.MW.2008.1209_BM_G5.HM070569	C	V5HV	2.0	7	short	-0.21	2.3073593073593073
139	B.CN.2007.BJOX007000_02_3.HM215370	B	V5HV	-0.7196493069539943	11	long	0.16733604033246902	-0.7196493069539943
140	B.DE.2016.1HD8K_D0_061616_B4_S93.KY324738	B	V5HV	-0.19246497193114673	11	long	0.36748067378636723	-0.19246497193114673
141	C.ZA.2008.CAP317_2_00_D4_10.KC154022	C	V5HV	2.0	11	long	0.03561031486608646	2.0
142	B.US.1989.R2.AF128126	B	V5HV	-0.6689980951557952	11	long	0.3773268442757946	-0.6689980951557952
143	C.MW.2006.703010010_C4.KC894105	C	V5HV	-0.958607314841775	11	long	0.08004823325292121	-0.958607314841775
144	B.US.2015.1HC1_D0_061516_A1_S68.KY323997	B	V5HV	-0.744727494896694	11	long	0.08848782458475875	-0.744727494896694
145	C.ZA.2008.CAP330_2_00_F2_41.KC154025	C	V5HV	-0.25181197299379954	11	long	0.13334571583556304	-0.25181197299379954
146	A1.RW.1993.93RW029.AY669697	other	V5HV	0.19589965240923377	11	long	0.057256328774116516	0.19589965240923377
147	B.US.1998.AC10_29.AY835446	B	V5HV	0.18121168713903382	11	long	0.34563690591528257	0.18121168713903382
148	C.ZA.2005.CAP210_TA5.KC894136	C	V5HV	2.0	11	long	0.04222686911714729	2.0
149	BC.CN.2007.CNE18.HM215404	other	V5HV	-0.5228787452803376	11	long	0.38736418989155647	-0.5228787452803376
150	B.US.2001.APV_13.DQ869019	B	V5HV	-0.1824346304402192	11	long	0.04307609323607747	-0.1824346304402192
151	C.TZ.2005.6785_V5_C14.HM215338	C	V5HV	-0.5084982337626737	11	long	0.04662584334220826	-0.5084982337626737
152	B.US.2015.1HC1_D0_061516_C4_S70.KY323999	B	V5HV	-0.9030899869919435	11	long	0.33717417109000536	-0.9030899869919435
153	C.MW.2008.4707_BM_F8.HM070818	C	V5HV	2.0	11	long	0.05265201722499088	2.0
154	C.ZA.2005.CAP210_E8.DQ435683	C	V5HV	2.0	11	long	0.06860627923921286	2.0
155	C.ZA.2008.SO186_H6_5.JN681247	C	V5HV	-1.154901959985743	11	long	0.1677124507127981	-1.154901959985743
156	01_AE.CN.2008.GX74_20.GU475021	01_AE	V5HV	-0.4814860601221125	11	long	0.22519258951835025	-0.4814860601221125
157	C.ZA.2007.722_G4_16.JN967798	C	V5HV	2.0	11	long	0.09196504366755277	2.0
158	B.DE.2016.1HD4K_D0_061616PL1_D4_S83.KY324529	B	V5HV	-0.21253952548158497	11	long	0.05371365994404362	-0.21253952548158497
159	A1.UG.1992.92UG031.AY669701	other	V5HV	-0.32882715728491674	11	long	0.2176652140174519	-0.32882715728491674
160	B.DE.2016.1HD4K_D0_061616PL2_C2_S57.KY324539	B	V5HV	-0.29328221766324125	11	long	0.3905197076949486	-0.29328221766324125
161	B.DE.2016.1HD4K_W4_062316PL3_B1_S27.KY324572	B	V5HV	-0.27002571430044436	11	long	0.17508691222937262	-0.27002571430044436
162	D.UG.1992.92UG038.AY669759	other	V5HV	0.01703333929878037	11	long	0.3529045253257417	0.01703333929878037
163	B.US.2015.1HC1_D0_061616_G4_S15.KY324000	B	V5HV	-1.0362121726544447	11	long	0.14089599262225405	-1.0362121726544447
164	08_BC.CN.2006.BC17.EU363847	other	V5HV	2.0	11	long	0.12403969440999796	2.0
165	B.US.2015.1HC1_W4_071216_F7_S69.KY324072	B	V5HV	-0.6946486305533762	11	long	0.36683754024356896	-0.6946486305533762
166	B.US.2015.1HC1_W4_071216_D3_S66.KY324070	B	V5HV	-0.7644715530924511	11	long	0.2959188999569572	-0.7644715530924511
167	B.US.2015.1HC1_W4_070516PL3_A3_S14.KY324059	B	V5HV	-1.0457574905606752	11	long	0.21	-1.0457574905606752
168	C.ZA.2007.705010185_TF.KC156129	C	V5HV	2.0	11	long	0.16440967015425706	2.0
169	C.ZA.2007.704809221_1B3.FJ444103	C	V5HV	-0.14437183011201404	11	long	0.38846081409522953	-0.14437183011201404
170	B.US.2015.1HC1_W4_070516PL2_G5_S11.KY324056	B	V5HV	-0.7281583934635011	11	long	0.35109763622135337	-0.7281583934635011
171	B.US.2015.1HC1_W4_070516PL2_B4_S96.KY324049	B	V5HV	-0.5767541260631921	11	long	0.18879534415046859	-0.5767541260631921
172	B.US.2015.1HC1_W4_070116_B8_S30.KY324042	B	V5HV	-0.42365864979420714	11	long	0.26649286991253973	-0.42365864979420714
173	B.DE.2016.1HD4K_W4_062316PL4_A3_S44.KY324584	B	V5HV	-0.2182446253475311	11	long	0.35186573357660766	-0.2182446253475311
174	B.US.2015.1HC1_D0_070516_F10_S90.KY324006	B	V5HV	-0.5316526695878427	11	long	0.37200260098775817	-0.5316526695878427
175	B.US.2003.APV_6.DQ869030	B	V5HV	0.25815819334079426	11	long	0.2891043949026152	0.25815819334079426
176	C.ZA.2008.SO405_T24_5.JN681248	C	V5HV	0.5327543789924978	11	long	0.1081857813052879	0.5327543789924978
177	C.IN.2015.329_15_A1.MK076610	C	V5HV	0.7497363155690611	11	long	0.16477285284538906	0.7497363155690611
178	C.IN.2015.329_15_B1.MK076614	C	V5HV	2.0	11	long	0.21	2.0
179	BC.CN.2010.CNXJ09277_2.KC807970	other	V5HV	2.0	11	long	0.255590329845743	2.0
180	C.ZA.2008.20883229_C9_H6.HQ615943	C	V5HV	-0.3979400086720376	11	long	0.33457021062592746	-0.3979400086720376
181	B.CN.2006.B04.EU363828	B	V5HV	1.4931791206825153	11	long	0.21	1.4931791206825153
182	BC.CN.2010.CNXJ1081_1.KC807943	other	V5HV	2.0	11	long	0.295960305590002	2.0
183	O.CM.1996.YBF39.AJ236421	other	V5HV	2.0	11	long	0.3280349563324472	2.0
184	C.MW.2008.0301_BM_A2.HM070482	C	V5HV	0.7299742856995556	11	long	0.21	0.7299742856995556
185	B.US.2012.Z258_2012_SGA5.KX595122	B	V5HV	2.0	11	long	0.3513937207607871	2.0
186	B.CH..ZENV07_0504_15.KU600814	B	V5HV	0.004321373782642578	11	long	0.33028650623742223	0.004321373782642578
187	B.US.1995.5768_4.AY835435	B	V5HV	-0.623587303008783	11	long	0.2748256578608349	-0.623587303008783
188	C.ZA.2008.CT977_69_12.JN681239	C	V5HV	-0.619788758288394	11	long	0.3838259371200968	-0.619788758288394
189	B.CN..HN18A_41.MN642097	B	V5HV	-1.5228787452803376	11	long	0.2549074940992992	-1.5228787452803376
190	B.CH..ZENV91_0505_12.KU600815	B	V5HV	0.021189299069938092	11	long	0.054805090792438144	0.021189299069938092
191	BC.CN.2010.CNXJ1081_10.KC807949	other	V5HV	2.0	11	long	0.36734798277500913	2.0
192	C.ZA.1999.DU156_12.DQ411852	C	V5HV	-1.038987287229634	11	long	0.27995701550095975	-1.038987287229634
193	C.MW.2008.5807_BM_E7.HQ596182	C	V5HV	-0.5376020021010439	11	long	0.05916964087387325	-0.5376020021010439
194	C.ZA.2008.CA457_H1_1.JN681222	C	V5HV	0.1553360374650618	11	long	0.10107816922605166	0.1553360374650618
195	01_AE.TH.2006.427299_C12.JN944655	01_AE	V5HV	2.0	11	long	0.3777731308828527	2.0
196	B.CN..HN6A_40.MN642095	B	V5HV	0.11058971029924898	11	long	0.03757300238748387	0.11058971029924898
197	C.MW.2008.0301_BM_A12.HM070481	C	V5HV	1.209515014542631	11	long	0.16789482685643237	1.209515014542631
198	B.CN.2006.CNE4.HM215413	B	V5HV	-0.11802223164814242	11	long	0.39098927722477117	-0.11802223164814242
199	C.ZA.2007.19715820_A10_H2.HQ615950	C	V5HV	2.0	11	long	0.3843896851339135	2.0
200	C.ZA.2005.19314479_A2_5.HQ615958	C	V5HV	-0.07572071393811836	11	long	0.30409239520873904	-0.07572071393811836
201	C.TZ.2005.3637_V5_C3.HM215305	C	V5HV	0.5244415616006709	11	long	0.14489461800610245	0.5244415616006709
202	A1.KE.2000.KER2018_11.AY736810	other	V5HV	-0.4249970005664694	11	long	0.18158850856211414	-0.4249970005664694
203	02A1.CM.2004.242_14.EU513188	other	V5HV	2.0	11	long	0.03853486169083073	2.153679653679654
204	C.IN.1999.25711_2_4.EF117272	C	V5HV	-0.16135866500398885	11	long	0.03619517450936971	-0.16135866500398885
205	O.CM.1995.YBF26.AJ133068	other	V5HV	2.0	11	long	0.04686420209866898	2.153679653679654
206	C.ZA.2006.2768732_C5_16.HQ615952	C	V5HV	0.2041199826559248	11	long	0.3875154469866571	0.2041199826559248
207	07_BC.CN..HB5_3.HQ326124	other	V5HV	-0.34222729226447884	11	long	0.38315917607615346	-0.34222729226447884
208	BC.CN.2010.CNXJ0031_9.KC807961	other	V5HV	2.0	11	long	0.059818726862899796	2.153679653679654
209	B.CN.2004.CNE64.HQ699979	B	V5HV	2.0	11	long	0.07925265957181593	2.153679653679654
210	A1.TZ.2005.0330_V4_C3.HM215257	other	V5HV	-1.2133692319688147	11	long	0.21	-1.2133692319688147
211	B.US.1997.SS1196_1.AY835442	B	V5HV	-0.6179649372810696	12	long	0.03547800077946944	-0.6179649372810696
212	B.US.2015.1HD1_D0_012016_H4_S83.KY324412	B	V5HV	-0.9208187539523752	12	long	0.23691234045011555	-0.9208187539523752
213	B.US.2015.1HB1_W4_012016_D10_S47.KY323786	B	V5HV	-0.9913998282380825	12	long	0.314145646696187	-0.9913998282380825
214	B.US.2015.1HC3_D0_012216_B1_S40.KY324182	B	V5HV	-0.3645162531850879	12	long	0.05575579200185432	-0.3645162531850879
215	B.CN..B06.EU363830	B	V5HV	-0.769551078621726	12	long	0.25556462482099584	-0.769551078621726
216	01_AE.CN.2009.09GX300.MG655199	01_AE	V5HV	0.6083120426973272	12	long	0.34293361207011885	0.6083120426973272
217	BC.CN.2006.BC08.EU363838	other	V5HV	-0.3565473235138126	12	long	0.044238542563217215	-0.3565473235138126
218	C.ZM.1996.96ZM651_02.AF286224	C	V5HV	-0.17206238003251925	12	long	0.21052843259199847	-0.17206238003251925
219	C.CN.2007.CNE23.HM215408	C	V5HV	1.1980684666016872	12	long	0.2533450203850931	1.1980684666016872
220	B.US.2015.1HB1_W4_020416_B2_S54.KY323805	B	V5HV	-1.5228787452803376	12	long	0.1650925059007008	-1.5228787452803376
221	B.US.2015.1HB1_D0_012016_F10_S11.KY323732	B	V5HV	-1.0222763947111522	12	long	0.10510358794520612	-1.0222763947111522
222	C.MW.2009.0404_BM_D4.HQ595839	C	V5HV	1.1495270137543478	12	long	0.21	1.1495270137543478
223	B.US.1997.1012_11_TC21_3257.EU289184	B	V5HV	-0.9127511322043421	12	long	0.1868044358229864	-0.9127511322043421
224	C.IN.2014.329_14_B1.MK076593	C	V5HV	-0.22914798835785583	12	long	0.07378888059348715	-0.22914798835785583
225	C.ZA.2009.21197826_V1.HQ595753	C	V5HV	2.0	12	long	0.10688368431997201	2.153679653679654
226	B.DE.2016.1HD9K_D0_070816_C3_S35.KY324810	B	V5HV	-0.239577516576788	12	long	0.297031376673567	-0.239577516576788
227	B.DE.2016.1HD9K_D0_070816_B3_S30.KY324807	B	V5HV	-0.5466816599529624	12	long	0.07825880642515676	-0.5466816599529624
228	B.PE..H077_31.EF210734	B	V5HV	-0.744727494896694	12	long	0.3277745309451676	-0.744727494896694
229	A1.KE.2005.QH343_21M_A10.FJ866119	other	V5HV	2.0	12	long	0.14331411766065438	2.153679653679654
230	A1.KE.2005.QH343_21M_B5.FJ866120	other	V5HV	2.0	12	long	0.18684782296434627	2.153679653679654
231	C.ZA.2006.2759058_F10_B6.HQ615959	C	V5HV	0.42160392686983106	12	long	0.2496237091553357	0.42160392686983106
232	B.US.1996.6244_13_B5_4567.EU289191	B	V5HV	-0.6462568292460645	12	long	0.04187687067916954	-0.6462568292460645
233	DO.FR.2008.RBF208.GQ351296	other	V5HV	0.561101383649056	12	long	0.08060631648776254	0.561101383649056
234	C.ZA.2007.704010069_C6.KC894114	C	V5HV	0.012837224705172217	12	long	0.07180125522988653	0.012837224705172217
235	B.CN..HUB32_3.MN617375	B	V5HV	-0.5686362358410126	12	long	0.10518805852173069	-0.5686362358410126
236	C.IN.2014.329_14_B4.MK076596	C	V5HV	0.09691001300805642	12	long	0.2897641144337695	0.09691001300805642
237	07_BC.CN..SC14_49.MN617370	other	V5HV	0.17026171539495738	12	long	0.07516883224165741	0.17026171539495738
238	07_BC.CN..SC18_26.MN617371	other	V5HV	-0.10237290870955855	12	long	0.26609362196093134	-0.10237290870955855
239	C.MW.2008.3305_BM_C1.HM070604	C	V5HV	0.4668676203541095	12	long	0.2892641005154545	0.4668676203541095
240	C.MW.2004.CE0985_H7.FJ444391	C	V5HV	2.0	12	long	0.23315217703565366	2.153679653679654
241	07_BC.CN..SC17_32.HQ326128	other	V5HV	0.2041199826559248	12	long	0.03352928586081946	0.2041199826559248
242	C.MW.2008.3305_BM_C9.HM070612	C	V5HV	0.5403294747908738	12	long	0.3193115025416242	0.5403294747908738
243	C.MW.2008.4403_BM_H22.HM070749	C	V5HV	0.1673173347481761	12	long	0.32002715540770266	0.1673173347481761
244	C.TZ.2003.3873_V1_C24.HM215311	C	V5HV	-0.017308247837166807	12	long	0.21	-0.017308247837166807
245	C.ZA.2007.3545883_G1_E1.HQ615942	C	V5HV	-0.16115090926274472	12	long	0.38433866247601484	-0.16115090926274472
246	C.TZ.2005.3426_V5_C17.HM215300	C	V5HV	-0.585026652029182	12	long	0.31059491882215284	-0.585026652029182
247	C.MW.2008.3305_BM_C11.HM070606	C	V5HV	0.06818586174616162	12	long	0.17187354375440161	0.06818586174616162
248	C.BW.2005.3312_D6_2.KC154014	C	V5HV	-0.744727494896694	12	long	0.11941588808177285	-0.744727494896694
249	C.MW.2008.3305_BM_F6.HM070620	C	V5HV	0.3443922736851107	12	long	0.21	0.3443922736851107
250	07_BC.CN..GX79_7.HQ326145	other	V5HV	-0.4089353929735008	12	long	0.10334489003513748	-0.4089353929735008
251	C.IN.2015.330_15_D36.MK076705	C	V5HV	2.0	13	long	0.2766858823393456	2.153679653679654
252	C.IN.2015.330_15_E36.MK076706	C	V5HV	2.0	13	long	0.31311631568002796	2.153679653679654
253	C.IN.2016.330_16_A2.MK076707	C	V5HV	2.0	13	long	0.340747340428184	2.153679653679654
254	C.IN.2016.330_16_H2.MK076724	C	V5HV	2.0	13	long	0.3601812731371002	2.153679653679654
255	A1CD.TZ.2004.3103_V3_C10.HM215288	other	V5HV	0.14882468044852912	13	long	0.21094503807914514	0.14882468044852912
256	08_BC.CN.2007.CNE52.HM215416	other	V5HV	-0.7276013675445955	13	long	0.06629201618576896	-0.7276013675445955
257	08_BC.CN.2007.CNE49.HQ699974	other	V5HV	-0.545475264406903	13	long	0.3585142894128158	-0.545475264406903
258	C.IN.2014.330_14_A20.MK076682	C	V5HV	2.0	13	long	0.373135797901331	2.153679653679654
259	C.IN.2014.330_14_A12.MK076674	C	V5HV	2.0	13	long	0.3814651383091692	2.153679653679654
260	C.TZ.2001.234_F1_16_57.HM215278	C	V5HV	2.0	13	long	0.21	2.3073593073593073
261	C.ZA.2009.21502011_F12_E2.HQ615949	C	V5HV	0.989894563718773	13	long	0.21	0.989894563718773
262	C.ZA.2008.21203310_G7_C3.HQ615946	C	V5HV	2.0	13	long	0.16440967015425706	2.3073593073593073
263	C.ZA.2009.21369737_G11_F2.HQ615941	C	V5HV	2.0	13	long	0.255590329845743	2.3073593073593073
264	C.IN.2015.330_15_C36.MK076700	C	V5HV	2.0	13	long	0.12403969440999796	2.3073593073593073
265	C.ZA.2008.SO607_B6_9.KF114895	C	V5HV	-0.3098039199714863	13	long	0.3876685976904888	-0.3098039199714863
266	B.DE.2016.1HD4K_D0_061516_E3_S53.KY324517	B	V5HV	0.39234515536120407	13	long	0.16659927087704546	0.39234515536120407
267	B.CN.2007.BJOX006000_13_3.HM215369	B	V5HV	-0.1617807780923742	13	long	0.37769189274333986	-0.1617807780923742
268	C.ZA.2009.CAP332_2_00_C10_1.KF114887	C	V5HV	-0.638272163982407	13	long	0.23126355441836574	-0.638272163982407
269	C.TZ.2004.6644_V2_C33.HM215336	C	V5HV	-0.774819991822317	13	long	0.21	-0.774819991822317
270	C.ZA.2010.CAP382_2_00_D7_19.KC154028	C	V5HV	2.0	13	long	0.295960305590002	2.3073593073593073
271	08_BC.CN..GX43_2.HQ326142	other	V5HV	0.11058971029924898	13	long	0.3770759559719241	0.11058971029924898
272	07_BC.CN.2004.CH119_10.EF117261	other	V5HV	-0.12387457232112338	13	long	0.16143667443622442	-0.12387457232112338
273	C.TZ.2001.556_F2_3_25.HM215317	C	V5HV	0.5211380837040362	13	long	0.21	0.5211380837040362
274	07_BC.CN..GX33M_25.HQ326141	other	V5HV	0.2576785748691845	14	long	0.13170233056907965	0.2576785748691845
275	01_AE.CN.2008.SHX335_24.GU475033	01_AE	V5HV	-0.42021640338318983	14	long	0.13871592430481677	-0.42021640338318983
276	C.MW.2009.0404_BM_G3.HQ595847	C	V5HV	-1.154901959985743	14	long	0.2522875492872019	-1.154901959985743
277	07_BC.CN..YN112R_8.MN617365	other	V5HV	0.24054924828259971	14	long	0.24775540897881415	0.24054924828259971
278	BC.CN.2003.BC09.EU363839	other	V5HV	2.0	14	long	0.09196504366755277	2.3073593073593073
279	C.MW.2009.0404_BM_B9.HQ595836	C	V5HV	-0.3979400086720376	14	long	0.07274528293717475	-0.3979400086720376
280	01_AE.CN.2008.GX72_27.GU475035	01_AE	V5HV	-0.6020599913279624	14	long	0.14021042731111505	-0.6020599913279624
281	C.MW.2009.0404_BM_F3.HQ595842	C	V5HV	-0.2924298239020636	14	long	0.027734590347648802	-0.2924298239020636
282	01_AE.CH..ZENV92_1008_8.KU600817	01_AE	V5HV	-0.0008694587126288914	15	long	0.09638097889942715	-0.0008694587126288914
283	B.US.2015.1HC3_W4_012616_G4_S89.KY324255	B	V5HV	-0.09420411963213146	15	long	0.12224427002659045	-0.09420411963213146
284	07_BC.CN..GX93_8.MN617364	other	V5HV	2.0	15	long	0.3280349563324472	2.3073593073593073
285	G.ES.2005.X1854_C2_10.EU885763	other	V5HV	-0.8538719643217619	15	long	0.14638677290336663	-0.8538719643217619
286	C.ZA.2008.20358510_01.JQ352790	C	V5HV	-0.4089353929735008	15	long	0.3047809650859643	-0.4089353929735008
287	D.CG.2007.P940_2_C3.HM068555	other	V5HV	2.0	16	long	0.06860627923921286	2.3073593073593073
288	C.MW.2009.0404_BM_H4.HQ595852	C	V5HV	-0.3098039199714863	16	long	0.029487061781196616	-0.3098039199714863
289	B.US.2015.1HC3_W4_012616_F1_S85.KY324252	B	V5HV	-0.23433144524098595	16	long	0.09927493212639216	-0.23433144524098595
290	B.US.2015.1HC3_W4_012616_C7_S77.KY324246	B	V5HV	-0.5512936800949201	16	long	0.3383246264424068	-0.5512936800949201
291	C.ZA.2008.20927783.HQ595750	C	V5HV	2.0	16	long	0.3513937207607871	2.3073593073593073
292	B.US.2015.1HC3_D0_012216_G3_S52.KY324191	B	V5HV	-0.341035157335565	16	long	0.03228800802402776	-0.341035157335565
293	B.US.2015.1HC3_W4_012016_G1_S19.KY324239	B	V5HV	-0.35556141053216145	16	long	0.036875466601444196	-0.35556141053216145
294	C.ZA.2006.CAP224_1_18_C7_3.JN967793	C	V5HV	0.10037054511756291	16	long	0.36629277593176657	0.10037054511756291
295	B.US.2015.1HC3_D0_012216_E10_S49.KY324187	B	V5HV	-0.6736641390712486	16	long	0.05190452655343461	-0.6736641390712486
296	B.US.2015.1HC3_D0_012016_F7_S31.KY324177	B	V5HV	-0.23062267392386154	16	long	0.32879737999182734	-0.23062267392386154
297	B.US.2015.1HC3_W4_012016_H5_S21.KY324241	B	V5HV	-0.1390633792999063	16	long	0.0291840030651766	-0.1390633792999063
298	A1.UG.2007.191845_B11.HM215271	other	V5HV	1.2762089666048584	17	long	0.28886931901941826	1.2762089666048584
299	CD.TZ.2004.6480_V4_C25.HM215329	other	V5HV	-1.5499203303783116	17	long	0.21	-1.5499203303783116
300	B.US.2000.THRO4156.AY835448	B	V5HV	0.6001492413808382	17	long	0.2493166527006217	0.6001492413808382
301	C.ZA.2007.CT431_G6_6.JN681234	C	V5HV	0.11058971029924898	18	long	0.04534419804287332	0.11058971029924898
302	O.CM.1995.YBF37.AJ133067	other	V5HV	2.0	19	long	0.05265201722499088	2.3073593073593073
303	07_BC.CN..YN108R_4.HQ326138	other	V5HV	0.06069784035361165	19	long	0.24948935501263625	0.06069784035361165
304	C.ZA.2009.20286961_C1_H8.HQ615960	C	V5HV	-0.3979400086720376	20	long	0.3628924644449083	-0.3979400086720376
305	B.DE.2016.1HD4K_W4_062316PL3_B9_S29.KY324574	B	V5HV	0.2041199826559248	21	long	0.3827818392353508	0.2041199826559248
306	B.DE.2016.1HD4K_W4_062316PL4_A11_S47.KY324583	B	V5HV	-0.14691047014813446	21	long	0.03186530978499269	-0.14691047014813446
307	B.DE.2016.1HD4K_D0_061616PL2_A4_S53.KY324536	B	V5HV	-0.393618634889395	21	long	0.3763364091908318	-0.393618634889395
308	B.DE.2016.1HD4K_W4_062316PL3_A3_S25.KY324569	B	V5HV	-0.25258819211357664	21	long	0.2570317843763873	-0.25258819211357664
309	C.ZA.2008.20803520.HQ595748	C	V5HV	0.2355284469075489	24	long	0.17301725115700678	0.2355284469075489
310	C.TZ.2003.0077_V1_C16.HM215254	C	V5HV	0.07590446848313998	24	long	0.13037732969914728	0.07590446848313998
311	C.TZ.2003.6471_V1_C16.HM215328	C	V2HV	2.0	3	short	0.6156103148660865	2.0
312	C.ZA.2008.CA457_H1_1.JN681222	C	V2HV	0.1553360374650618	3	short	0.6811863914329791	0.1553360374650618
313	D.UG.2007.191727_F6.HM215269	other	V2HV	-0.7520267336381934	4	short	0.9730645108375375	-0.7520267336381934
314	B.FR.1985.NL43.AY669735	B	V2HV	-1.0342293367031357	4	short	0.9013865342127614	-1.0342293367031357
315	C.TZ.2005.6040_V4_C15.HM215320	C	V2HV	-0.8239087409443188	4	short	0.6176261263338293	-0.8239087409443188
316	B.US.1994.PRB926_04_A9_4237.EU289197	B	V2HV	-1.0	4	short	0.6962445802175427	-1.0
317	B.US.1994.6101_1.AY835434	B	V2HV	-1.158884654122515	4	short	0.6574882817541996	-1.158884654122515
318	A1D.KE.1995.Q168_A2.AF407148	other	V2HV	-0.9537780627783636	4	short	0.6673231931354011	-0.9537780627783636
319	01_AE.TH.1993.TH976_17.U08458	01_AE	V2HV	-0.7954730570001595	4	short	0.9480262889405153	-0.7954730570001595
320	B.US.2007.EN3C016.MN516423	B	V2HV	0.25214885481850713	4	short	0.609499920587919	0.25214885481850713
321	B.US.2007.EN3C040.MN516425	B	V2HV	2.0	4	short	0.6222268691171473	2.0
322	B.US.2007.EN3C041.MN516426	B	V2HV	0.13611784289647613	4	short	0.6159884672147511	0.13611784289647613
323	B.US.2007.EN3C045.MN516427	B	V2HV	-0.23559967704361184	4	short	0.9736120808991852	-0.23559967704361184
324	B.CN..BJ175_4.MN617380	B	V2HV	-0.9208187539523752	4	short	0.954623404384825	-0.9208187539523752
325	B.US.2007.EN3C059.MN516428	B	V2HV	1.3312551643666097	4	short	0.7656267369689538	1.3312551643666097
326	A1D.UG.1992.92UG035.AY669755	other	V2HV	0.5378190950732742	4	short	0.6894149256246351	0.5378190950732742
327	B.US.2007.EN3C061.MN516429	B	V2HV	-0.1950432001425084	4	short	0.9330095254881177	-0.1950432001425084
328	A1D.KE.1995.Q168_B23.AF407149	other	V2HV	-0.769551078621726	4	short	0.6097922591346392	-0.769551078621726
329	B.US.1986.YU2.M93258	B	V2HV	-1.0462837882000315	4	short	0.7329981136961662	-1.0462837882000315
330	01_AE.CN.2007.BJX4_6.GU475020	01_AE	V2HV	-0.3565473235138126	4	short	0.9296587349021324	-0.3565473235138126
331	B.US.2007.EN3C068.MN516430	B	V2HV	0.30928941065525645	4	short	0.7894939683499893	0.30928941065525645
332	B.PE..H086_8_N651K.	B	V2HV	2.0	4	short	0.632652017224991	2.0
333	01_AE.CN.2007.BJOX028000_34_2.HM215390	01_AE	V2HV	-0.7942544590573379	4	short	0.6128098572605931	-0.7942544590573379
334	B.CN.2004.CNE12.HM215399	B	V2HV	-0.08101610218363622	4	short	0.6071290458368399	-0.08101610218363622
335	B.CN.2007.BJOX022000_02_3.HM215384	B	V2HV	-0.4383024673460066	4	short	0.7941479493511506	-0.4383024673460066
336	B.CN.2006.CNE6.HM215423	B	V2HV	2.0	4	short	0.6486062792392129	2.0
337	A1.KE.2005.QH359_21M_D1.FJ866122	other	V2HV	2.0	4	short	0.6719650436675528	2.0
338	B.PE..H086_8.EF210732	B	V2HV	2.0	4	short	0.704039694409998	2.0
339	B.DE.2016.1HD4K_D0_061516_E3_S53.KY324517	B	V2HV	0.39234515536120407	4	short	0.6336206907663184	0.39234515536120407
340	B.PE..H080_23.EF210735	B	V2HV	-0.14874165128092473	4	short	0.9610908014026023	-0.14874165128092473
341	A1.TZ.2004.3718_3_11.HM215306	other	V2HV	-0.4868356908680016	4	short	0.6112647663643849	-0.4868356908680016
342	C.ZA.2007.19715820_A10_H2.HQ615950	C	V2HV	2.0	4	short	0.7444096701542571	2.0
343	B.DE.2016.1HD4K_D0_061516_F7_S57.KY324521	B	V2HV	-0.27901425584626094	4	short	0.7808563778105644	-0.27901425584626094
344	B.DE.2016.1HD4K_D0_061616PL2_A4_S53.KY324536	B	V2HV	-0.393618634889395	4	short	0.7502409987645023	-0.393618634889395
345	B.DE.2016.1HD4K_D0_061616PL2_C2_S57.KY324539	B	V2HV	-0.29328221766324125	4	short	0.6113314892370484	-0.29328221766324125
346	B.DE.2016.1HD4K_W4_062316PL3_A3_S25.KY324569	B	V2HV	-0.25258819211357664	4	short	0.6089230663276335	-0.25258819211357664
347	B.DE.2016.1HD4K_W4_062316PL3_B1_S27.KY324572	B	V2HV	-0.27002571430044436	4	short	0.9563083332704965	-0.27002571430044436
348	B.DE.2016.1HD4K_W4_062316PL3_B9_S29.KY324574	B	V2HV	0.2041199826559248	4	short	0.8881184338261533	0.2041199826559248
349	B.DE.2016.1HD4K_W4_062316PL4_A11_S47.KY324583	B	V2HV	-0.14691047014813446	4	short	0.6142207666449999	-0.14691047014813446
350	B.DE.2016.1HD4K_W4_062316PL4_A3_S44.KY324584	B	V2HV	-0.2182446253475311	4	short	0.60587995360823	-0.2182446253475311
351	01_AE.CN.2007.BJOX028000_10_3.HM215389	01_AE	V2HV	-0.680415126889894	4	short	0.8174852452379673	-0.680415126889894
352	B.DE.2016.1HD4K_D0_061616PL1_D4_S83.KY324529	B	V2HV	-0.21253952548158497	4	short	0.9741548585330004	-0.21253952548158497
353	01_AE.CN.2007.BJOX028000_43_5.HM215391	01_AE	V2HV	-0.30627305107635305	4	short	0.6153385590388328	-0.30627305107635305
354	B.US.2007.EN3C028.MN516424	B	V2HV	0.22203979716101552	4	short	0.6123140969242078	0.22203979716101552
355	B.US.2007.EN3C075.MN516432	B	V2HV	0.3021143769562011	4	short	0.9722567048037222	0.3021143769562011
356	01_AE.CN.2007.BJOX005000_09_2.HM215367	01_AE	V2HV	1.1555060775362176	4	short	0.7447696104451169	1.1555060775362176
357	B.US.2007.EN3C073.MN516431	B	V2HV	0.14438737410193678	4	short	0.6069529564572098	0.14438737410193678
358	C.ZA.2009.20286961_C1_H8.HQ615960	C	V2HV	-0.3979400086720376	4	short	0.607433544068277	-0.3979400086720376
359	B.US.2006.700010040_C9_4520.EU289193	B	V2HV	-0.638272163982407	4	short	0.8653564520829723	-0.638272163982407
360	C.ZM.2002.ZM215_8.DQ422948	C	V2HV	-0.7545860466951746	4	short	0.8900103943698517	-0.7545860466951746
361	B.US.2007.EN3D079.MN516442	B	V2HV	0.35617888555337524	4	short	0.9732824621677145	0.35617888555337524
362	01_AE.TH.2005.816769_AA107A_WG8.JX448026	01_AE	V2HV	0.029383777685209667	4	short	0.8223477829953509	0.029383777685209667
363	B.US.2007.EN3D071.MN516441	B	V2HV	0.872197077024274	4	short	0.79	0.872197077024274
364	01_AE.TH.2006.816763_C02.JN944659	01_AE	V2HV	-0.5528419686577808	4	short	0.614773677270777	-0.5528419686577808
365	C.ZA.2007.722_G4_16.JN967798	C	V2HV	2.0	4	short	0.79	2.0
366	B.US.1994.7165_18.AY835437	B	V2HV	1.7957083502411728	4	short	0.79	1.7957083502411728
367	B.US.2007.EN3D069.MN516440	B	V2HV	-0.06950943469373042	4	short	0.9738113637920056	-0.06950943469373042
368	CD.TZ.2005.6811_V5_C20.HM215339	other	V2HV	-1.0457574905606752	4	short	0.8673678813198694	-1.0457574905606752
369	B.US.2007.EN3D066.MN516439	B	V2HV	-0.40638169187046413	4	short	0.9606544666678316	-0.40638169187046413
370	B.US.2007.EN3D059.MN516438	B	V2HV	0.4622931555425308	4	short	0.7938543225017933	0.4622931555425308
371	B.CN.2007.BJOX003000_19_1.HM215365	B	V2HV	-0.8345479271680714	4	short	0.9613071898511647	-0.8345479271680714
372	A1.TZ.2005.0260_V5_C1.HM215255	other	V2HV	-0.906578314837765	4	short	0.8829019787200181	-0.906578314837765
373	01_AE.CN.2009.09GX300.MG655199	01_AE	V2HV	0.6083120426973272	4	short	0.642211185809656	0.6083120426973272
374	B.US.2007.EN3C084.MN516433	B	V2HV	2.0	4	short	0.835590329845743	2.0
375	B.US.2007.EN3D020.MN516436	B	V2HV	0.30194105779520447	4	short	0.6078083491828346	0.30194105779520447
376	CD.TZ.2004.6480_V4_C25.HM215329	other	V2HV	-1.5499203303783116	4	short	0.8353403961903962	-1.5499203303783116
377	B.US.2007.EN3C088.MN516434	B	V2HV	0.11700599663596668	4	short	0.8576426865336849	0.11700599663596668
378	B.US.2007.EN3D054.MN516437	B	V2HV	-0.01949668180660491	4	short	0.6176788285557643	-0.01949668180660491
379	01_AE.CN.2008.GX88_47.GU475018	01_AE	V2HV	-0.7958800173440752	4	short	0.9324147708192478	-0.7958800173440752
380	B.US.2007.EN3D006.MN516435	B	V2HV	0.0016904542321528522	4	short	0.9624046562015901	0.0016904542321528522
381	C.TZ.2003.6838_V1_C35.HM215341	C	V2HV	-0.49038086242322726	5	short	0.9397895175185753	-0.49038086242322726
382	C.ZA..CAP188_1_D1_14_REV.KC894134	C	V2HV	-0.744727494896694	5	short	0.6056489575414697	-0.744727494896694
383	B.US.2015.1HD2_PREINF_051916_A12_S61.KY324505	B	V2HV	-1.3010299956639813	5	short	0.9174701956886235	-1.3010299956639813
384	B.PE..H030_7.EF210727	B	V2HV	0.11394335230683679	5	short	0.9573006928672103	0.11394335230683679
385	B.PE..H035_18.EF210729	B	V2HV	0.9590413923210935	5	short	0.7079771052187538	0.9590413923210935
386	01_AE.CN.2008.GX8C_31.GU475039	01_AE	V2HV	0.05307844348341968	5	short	0.6079197138132919	0.05307844348341968
387	B.US.2015.1HD2_PREINF_051916_D8_S66.KY324511	B	V2HV	-1.537602002101044	5	short	0.7451810042288155	-1.537602002101044
388	07_BC.CN..GX45_57.HQ326143	other	V2HV	0.05307844348341968	5	short	0.657033861170413	0.05307844348341968
389	D.KE.1995.QA013_70I_H1.FJ866134	other	V2HV	-0.09151498112135022	5	short	0.6651331601382523	-0.09151498112135022
390	01_AE.CN.2006.CNE8.HM215427	01_AE	V2HV	-0.24347799460944858	5	short	0.6073838778053748	-0.24347799460944858
391	C.ZA.2009.CAP341_2_00_C10_18.KC154027	C	V2HV	-0.46852108295774486	5	short	0.9686423694228725	-0.46852108295774486
392	01_AE.TH.2005.356272_C02.JN944654	01_AE	V2HV	-0.11918640771920865	5	short	0.6053410571923061	-0.11918640771920865
393	01_AE.CN.2008.GX73_29.GU475038	01_AE	V2HV	-0.5686362358410126	5	short	0.6875524357422779	-0.5686362358410126
394	O.FR.1990.BCF03.AJ133055	other	V2HV	2.0	5	short	0.875960305590002	2.0
395	01_AE.CN.1999.AE01.EU363849	01_AE	V2HV	-0.9208187539523752	5	short	0.8336018414278793	-0.9208187539523752
396	01_AE.TH.1999.C1080_C3.JN944660	01_AE	V2HV	0.2730730694829892	5	short	0.6261567192460149	0.2730730694829892
397	C.ZA.2007.CA392_H2_6.JN681221	C	V2HV	-0.744727494896694	5	short	0.9738267577837956	-0.744727494896694
398	01_AE.CN.2009.09GX332.MG655204	01_AE	V2HV	0.06182930729469903	5	short	0.7542806831323402	0.06182930729469903
399	A1.KE..MJ613_W1M_A2.DQ208444	other	V2HV	-0.5376020021010439	5	short	0.8339678249221678	-0.5376020021010439
400	01_AE.CN.2015.15JS62.MG655212	01_AE	V2HV	0.1228709228644355	5	short	0.6227973792532611	0.1228709228644355
401	01_AE.CN.2009.09GX310.MG655200	01_AE	V2HV	-0.08990945440593186	5	short	0.6085054115915477	-0.08990945440593186
402	01_AE.TH.2005.620345_C1.JX512900	01_AE	V2HV	2.0	5	short	0.9080349563324472	2.0
403	C.BW.2006.B005018_8_F6_3.KF114881	C	V2HV	-0.5528419686577808	5	short	0.8947029859888872	-0.5528419686577808
404	01_AE.CN.2008.SH6_81.GU475032	01_AE	V2HV	-0.05551732784983137	5	short	0.7838857883477417	-0.05551732784983137
405	C.ZA.2006.2768732_C5_16.HQ615952	C	V2HV	0.2041199826559248	5	short	0.9215367451057281	0.2041199826559248
406	C.ZA.1997.97ZA009.AY118166	C	V2HV	-0.22040350874217546	5	short	0.6064531534235343	-0.22040350874217546
407	D.KE.1995.QA013_70I_M12.FJ866135	other	V2HV	2.0	5	short	0.9313937207607872	2.0
408	A1C.TZ..216_F2_E3_5.HM215277	other	V2HV	-0.5528419686577808	5	short	0.737072960809618	-0.5528419686577808
409	C.ZA.2008.CAP310_2_00_20_2.JN681256	C	V2HV	-0.1804560644581313	5	short	0.605540779829096	-0.1804560644581313
410	C.MW.2003.CE0626_E6.FJ444284	C	V2HV	-0.28399665636520083	5	short	0.720556680411807	-0.28399665636520083
411	D.UG.2005.190049.JX236668	other	V2HV	-0.384049948343599	5	short	0.6064781309913061	-0.384049948343599
412	01_AE.CN.2007.BJOX010000_06_2.HM215373	01_AE	V2HV	0.9383791070804971	6	short	0.7486967237135875	0.9383791070804971
413	B.CN.2007.BJOX007000_02_3.HM215370	B	V2HV	-0.7196493069539943	6	short	0.9745673944838703	-0.7196493069539943
414	01_AE.CN..BJMSM2498.	01_AE	V2HV	0.17609125905568124	6	short	0.963628768227965	0.17609125905568124
415	07_BC.CN.2007.BJOX011000_01_3.HM215375	other	V2HV	-0.4377071355435253	6	short	0.7102893287981783	-0.4377071355435253
416	C.BW.2005.2865_A11_12.KC154013	C	V2HV	-0.05551732784983137	6	short	0.6392524694324007	-0.05551732784983137
417	01_AE.CN.2007.BJOX009000_02_4.HM215372	01_AE	V2HV	0.2363356859539064	6	short	0.8298299806087934	0.2363356859539064
418	B.CN.2007.BJOX006000_13_3.HM215369	B	V2HV	-0.1617807780923742	6	short	0.9481249708920911	-0.1617807780923742
419	01_AE.CN..BJMSM2316.	01_AE	V2HV	-0.494850021680094	6	short	0.9201826340716626	-0.494850021680094
420	01_AE.CN.2007.BJOX015000_11_5.HM215377	01_AE	V2HV	-0.7596754449095658	6	short	0.6079152125822765	-0.7596754449095658
421	01_AE.CN.2007.BJOX018000_02_3.HM215379	01_AE	V2HV	2.0	6	short	0.9473479827750091	2.0
422	C.ZA.2009.21399975_E2_B3.HQ615957	C	V2HV	0.4885507165004443	6	short	0.8385553877275543	0.4885507165004443
423	07_BC.CN.2007.BJOX019000_02_1.HM215380	other	V2HV	0.08323379005882171	6	short	0.6330946263933839	0.08323379005882171
424	C.ZA.2007.CAP237_1_22_B2_2_39.JN681226	C	V2HV	2.0	6	short	0.9577731308828528	2.0
425	A1.KE.2000.KER2018_11.AY736810	other	V2HV	-0.4249970005664694	6	short	0.6190826852861371	-0.4249970005664694
426	C.ZA.2006.CAP177_1A3.KC894133	C	V2HV	-0.8239087409443188	6	short	0.9665887778221292	-0.8239087409443188
427	C.ZA.2005.CAP174_1_06_F3_1B.JN967791	C	V2HV	-1.3010299956639813	6	short	0.6977582755581894	-1.3010299956639813
428	C.ZA.2006.CAP136_1_16_E6_1.JN967790	C	V2HV	2.0	6	short	0.9643896851339135	2.0
429	B.US.2004.CAAN5342.AY835452	B	V2HV	0.03431154264845146	6	short	0.6098203684821782	0.03431154264845146
430	02_AG.CM.2004.T250_4.EU513189	other	V2HV	1.9886565952775197	6	short	0.79	1.9886565952775197
431	B.US.1997.SS1196_1.AY835442	B	V2HV	-0.6179649372810696	6	short	0.6298807381549708	-0.6179649372810696
432	C.ZA.2008.SO032_A2_8_1.KF114894	C	V2HV	0.2966651902615311	6	short	0.959138403016522	0.2966651902615311
433	B.US..BR07.AY124979	B	V2HV	0.20955522513308633	6	short	0.6565626027523724	0.20955522513308633
434	B.CN..BJYA119_6.MN617385	B	V2HV	-1.3010299956639813	6	short	0.6453174994298229	-1.3010299956639813
435	B.CN..BJYA105_5.MN617383	B	V2HV	-0.3098039199714863	6	short	0.6245670405118469	-0.3098039199714863
436	C.ZA.2009.21502011_F12_E2.HQ615949	C	V2HV	0.989894563718773	6	short	0.9038824454481172	0.989894563718773
437	D.UG.2001.231965_C1.JQ361079	other	V2HV	-0.46084859655450694	6	short	0.9711276228110086	-0.46084859655450694
438	07_BC.CN.2007.BJOX029000_03_1.HM215392	other	V2HV	-0.5857455028860629	6	short	0.7810296188599877	-0.5857455028860629
439	DU.CM..247_23.EU683891	other	V2HV	0.6637423745118554	6	short	0.7297160076245627	0.6637423745118554
440	B.CN.2007.BJOX020000_03_3.HM215382	B	V2HV	1.159188072784984	6	short	0.7043508050527169	1.159188072784984
441	C.ZA.2007.SO225_H11_12.JN681252	C	V2HV	0.31386722036915343	6	short	0.6757249188902209	0.31386722036915343
442	C.ZA.2008.21203310_G7_C3.HQ615946	C	V2HV	2.0	6	short	0.6185348616908308	2.153679653679654
443	A1CD.TZ.2004.3103_V3_C10.HM215288	other	V2HV	0.14882468044852912	6	short	0.7921986159480199	0.14882468044852912
444	B.FR..BX08_16.GQ855765	B	V2HV	-0.49470075860506124	6	short	0.6415092544978424	-0.49470075860506124
445	01_AE.CN.2007.BJ5_11.GU475024	01_AE	V2HV	-0.6575773191777937	6	short	0.6438252719264195	-0.6575773191777937
446	B.CN.2003.B02.EU363826	B	V2HV	-1.1772175409292547	6	short	0.6357894373292505	-1.1772175409292547
447	B.US.2003.APV_6.DQ869030	B	V2HV	0.25815819334079426	6	short	0.9705771763906514	0.25815819334079426
448	B.CH..NAB01_PA.KX673206	B	V2HV	-0.13489602535887207	6	short	0.9744521329405114	-0.13489602535887207
449	B.US.1986.ADA.AY426119	B	V2HV	-0.3872797032211399	6	short	0.6783513084344885	-0.3872797032211399
450	D.UG.1999.A08483M1_VRC9.HM215358	other	V2HV	-0.13489602535887207	6	short	0.6106386930487052	-0.13489602535887207
451	B.CH.2003.NAB5PRE_CL_1.EU023923	B	V2HV	0.5910646070264992	6	short	0.7685461406662045	0.5910646070264992
452	D.KE.2001.NKU3006_EC1.JQ715411	other	V2HV	-0.25375512827980173	6	short	0.9123563784877826	-0.25375512827980173
453	C.MW.2008.4707_BM_H2.HM070822	C	V2HV	2.0	6	short	0.626864202098669	2.153679653679654
454	C.TZ.2000.541_F1_A7_2.HQ698049	C	V2HV	-0.769551078621726	6	short	0.6325869634425122	-0.769551078621726
455	21_A2D.KE.2004.QG393_60M_B8.FJ866130	other	V2HV	-1.5228787452803376	6	short	0.8751803182223271	-1.5228787452803376
456	21_A2D.KE.2004.QG393_60M_B7.FJ866129	other	V2HV	-1.2218487496163564	6	short	0.7311127933310992	-1.2218487496163564
457	D.UG.1993.93UG082.AY669750	other	V2HV	-0.645891560852599	6	short	0.9363749818039393	-0.645891560852599
458	C.TZ.2006.6022_V7_C24.HM215319	C	V2HV	0.2966651902615311	6	short	0.9374290179135545	0.2966651902615311
459	D.UG.1993.93UG070.AY669756	other	V2HV	0.08990511143939793	6	short	0.9720181622560158	0.08990511143939793
460	B.US.1992.92US715.U08451	B	V2HV	0.0	6	short	0.6883911207390537	0.0
461	D.UG.1992.92UG038.AY669759	other	V2HV	0.01703333929878037	6	short	0.6128811100307575	0.01703333929878037
462	D.TZ.2004.6405_V4_C34.HM215327	other	V2HV	0.3446535578138022	6	short	0.9009212914047546	0.3446535578138022
463	B.US.1995.6535_3.AY835438	B	V2HV	0.22143771258529205	6	short	0.7517342659969042	0.22143771258529205
464	A1C.TZ.2004.6540_V4_C1.HM215330	other	V2HV	2.0	6	short	0.6398187268628999	2.153679653679654
465	A1C.TZ.2004.6545_V3_C13.HM215331	other	V2HV	2.0	6	short	0.659252659571816	2.153679653679654
466	A1C.TZ.2005.6545_V4_C1.HM215332	other	V2HV	2.0	6	short	0.686883684319972	2.153679653679654
467	B.BR.1992.92BR020.AY669718	B	V2HV	-0.8833590543388709	6	short	0.7514400895096953	-0.8833590543388709
468	41_CD.TZ.2003.6650_V1_C8.HM215337	other	V2HV	-1.3010299956639813	6	short	0.9379402559520742	-1.3010299956639813
469	B.US.1998.9021_14_B2_4571.EU289196	B	V2HV	0.2304489213782739	6	short	0.9506221087013932	0.2304489213782739
470	CD.TZ.2006.6811_V7_C18.HM215340	other	V2HV	-0.7271377244110937	6	short	0.7519969392217526	-0.7271377244110937
471	41_CD.TZ.2003.6952_V1_C20.HM215343	other	V2HV	-1.3052193639879384	6	short	0.7681986831609626	-1.3052193639879384
472	C.TZ.2003.6980_V0_C31.HM215344	C	V2HV	-1.0	6	short	0.9261613294796535	-1.0
473	A1.UG.2007.9004SS_A3_4.HM215350	other	V2HV	-0.2967086218813386	6	short	0.9647987374958956	-0.2967086218813386
474	C.ZA.2007.705010067_TF.KC156125	C	V2HV	2.0	6	short	0.7233141176606545	2.153679653679654
475	B.CH..NAB01_C24_REV.KX673212	B	V2HV	2.0	6	short	0.7668478229643463	2.153679653679654
476	01_AE.CN..BJMSM2249.	01_AE	V2HV	0.5763413502057929	6	short	0.9075915872337752	0.5763413502057929
477	B.CN.2006.B04.EU363828	B	V2HV	1.4931791206825153	6	short	0.79	1.4931791206825153
478	B.US.1995.3988_25.AY835436	B	V2HV	-0.15847160057370244	6	short	0.8889169803803287	-0.15847160057370244
479	B.CN..BJ39_14.MN617376	B	V2HV	-0.09151498112135022	6	short	0.9152055220722102	-0.09151498112135022
480	B.US..SF162.EU123924	B	V2HV	-0.7519776635876465	6	short	0.6067690912360357	-0.7519776635876465
481	C.ZA.2008.KO756_38_TB12.JN681243	C	V2HV	-1.154901959985743	6	short	0.9246406582850359	-1.154901959985743
482	07_BC.CN..BJ22_5.HQ326125	other	V2HV	0.35602585719312274	6	short	0.6067584273743922	0.35602585719312274
483	01_AE.CN.2007.BJ17A_6.GU475028	01_AE	V2HV	-0.09691001300805639	6	short	0.8523346174559232	-0.09691001300805639
484	C.MW..S018_18.	C	V2HV	-1.2135325232597174	6	short	0.8512791101430922	-1.2135325232597174
485	B.CN..BJ176_1.MN617381	B	V2HV	-1.3010299956639813	6	short	0.6672505471828376	-1.3010299956639813
486	B.US.2001.REJO4541_67.AY835449	B	V2HV	-1.1602517810681228	6	short	0.68444556380319	-1.1602517810681228
487	B.CN..BJ171_13.MN617379	B	V2HV	-0.14266750356873156	6	short	0.9664606471499366	-0.14266750356873156
488	B.FR.1983.LAI.K02013	B	V2HV	-0.7851561519523022	6	short	0.8536059772308151	-0.7851561519523022
489	C.MW..BF942_218D.HM215362	C	V2HV	2.0	6	short	0.8131521770356537	2.153679653679654
490	01_AE.TH.1999.R3265_C6.JX512903	01_AE	V2HV	-0.45748578371834603	6	short	0.9726488383277448	-0.45748578371834603
491	B.US.1989.R2.AF128126	B	V2HV	-0.6689980951557952	6	short	0.6650244992341846	-0.6689980951557952
492	02_AG...MGRM_AG_002.MF510462	other	V2HV	-0.022276394711152253	6	short	0.9529344038285416	-0.022276394711152253
493	CD.TZ.2004.3337_V2_C6.HM215297	other	V2HV	-1.1440328496500884	6	short	0.9427850439965236	-1.1440328496500884
494	B.US..MN_3.HM215430	B	V2HV	-1.529471909651051	6	short	0.7047355551511493	-1.529471909651051
495	B.CH.2001.NAB01.EU023918	B	V2HV	0.2304489213782739	6	short	0.6381322731281047	0.2304489213782739
496	B.CH..NAB01_C14.KX673207	B	V2HV	0.2335037603411344	6	short	0.9677874265750527	0.2335037603411344
497	B.CH..NAB01_C14_REV.KX673208	B	V2HV	0.6445370577784073	6	short	0.811984576317801	0.6445370577784073
498	B.CH..NAB01_C21.KX673209	B	V2HV	-0.27245874297144357	6	short	0.8646634259664573	-0.27245874297144357
499	B.CH..NAB01_C21_REV.KX673210	B	V2HV	1.1358320497126804	6	short	0.79	1.1358320497126804
500	B.CH..NAB01_C24.KX673211	B	V2HV	-0.583359492661719	6	short	0.9592771736801964	-0.583359492661719
501	B.US.1985.BAL_26.DQ318211	B	V2HV	-1.4107319605372772	6	short	0.898208503863273	-1.4107319605372772
502	C.ZA.2005.CAP244_D3.DQ435684	C	V2HV	-0.16238000081233617	6	short	0.6976145921728603	-0.16238000081233617
503	B.US.1985.BAL_01.DQ318210	B	V2HV	-1.083193494829	6	short	0.8267776437728385	-1.083193494829
504	C.TZ.2004.3728_V2_C6.HM215307	C	V2HV	-1.2218487496163564	6	short	0.8071508815577473	-1.2218487496163564
505	C.TZ.2004.377_V4_C09.HM215308	C	V2HV	0.35410843914740087	6	short	0.6494377831495435	0.35410843914740087
506	B.CN..B06.EU363830	B	V2HV	-0.769551078621726	6	short	0.9718198888386957	-0.769551078621726
507	C.TZ.2003.3873_V1_C24.HM215311	C	V2HV	-0.017308247837166807	6	short	0.6057813599719455	-0.017308247837166807
508	B.CN.2006.B05.EU363829	B	V2HV	-2.0	6	short	0.835590329845743	-2.0
509	B.US.1986.JRFL_N156Q.	B	V2HV	-0.12090412049992724	6	short	0.9697636356183823	-0.12090412049992724
510	C.ZA.2008.CAP291_2_00_H2_15.KF114884	C	V2HV	-0.23657200643706275	6	short	0.9726628066534472	-0.23657200643706275
511	B.DE.2016.1HD8K_W4_070116PL4_E9_S87.KY324802	B	V2HV	-0.5346171485515817	6	short	0.9650842138013653	-0.5346171485515817
512	B.CN.2005.DRVI01_0507_12.MK053944	B	V2HV	2.0	6	short	0.8566858823393456	2.153679653679654
513	A1.UG.2007.191845_B11.HM215271	other	V2HV	1.2762089666048584	6	short	0.808878171337196	1.2762089666048584
514	B.US.1991.DH12.AF069140	B	V2HV	-0.6439741428068773	6	short	0.9506418593870706	-0.6439741428068773
515	A1.UG.2007.191955_A11.HM215272	other	V2HV	-0.2668187904390766	6	short	0.9687053830996487	-0.2668187904390766
516	N.CM.1995.YBF30.AJ006022	other	V2HV	2.0	6	short	0.893116315680028	2.153679653679654
517	C.ZA.2008.CT966_E1_7.JN681238	C	V2HV	-0.25181197299379954	6	short	0.9711595139854844	-0.25181197299379954
518	O.CM.1994.YBF16.AJ133063	other	V2HV	2.0	6	short	0.9207473404281841	2.153679653679654
519	07_BC.CN..GZ36_5.MN617393	other	V2HV	0.10720996964786837	6	short	0.7141018145691709	0.10720996964786837
520	C.ZA.2009.CT565_C7_48.KF114890	C	V2HV	2.0	6	short	0.9401812731371002	2.153679653679654
521	B.ES.2007.X2278_C2_B6.FJ817366	B	V2HV	-0.8629308691605916	6	short	0.9121673447116494	-0.8629308691605916
522	14_BG.ES.2007.X2252_C7.EU885766	other	V2HV	-0.44369749923271273	6	short	0.866750010668041	-0.44369749923271273
523	B.PE..H031_7.EF210728	B	V2HV	-0.045757490560675115	6	short	0.7233675737157623	-0.045757490560675115
524	B.PE..H077_31.EF210734	B	V2HV	-0.744727494896694	6	short	0.9742897939378136	-0.744727494896694
525	BC.CN.2010.CNXJ0651_9.KC807940	other	V2HV	1.0068937079479006	6	short	0.6763867843019937	1.0068937079479006
526	B.CN.2005.DRVI01_0507_13.MK053945	B	V2HV	2.0	6	short	0.9531357979013311	2.153679653679654
527	BC.CN.2010.CNXJ0651_6.KC807937	other	V2HV	2.0	6	short	0.9614651383091692	2.153679653679654
528	B.US.1990.WEAU_D15_410.EU289202	B	V2HV	-0.9366666410482505	6	short	0.9425474389801431	-0.9366666410482505
529	B.CN..HEB46_6.MN617382	B	V2HV	-1.6989700043360187	6	short	0.7104782539877661	-1.6989700043360187
530	B.CN.2004.CNE64.HQ699979	B	V2HV	2.0	6	short	0.6156103148660865	2.3073593073593073
531	C.CN.2006.CNE58.HM215421	C	V2HV	-0.8022233887286132	6	short	0.6787280945846901	-0.8022233887286132
532	B.CN..HEB87_2.MN617377	B	V2HV	-0.6777807052660807	6	short	0.7124558094441489	-0.6777807052660807
533	B.CN..HN15A_27.MN642096	B	V2HV	-0.9208187539523752	6	short	0.6349416230502808	-0.9208187539523752
534	01_AE.CN.2006.HUB199_1.GU475025	01_AE	V2HV	-0.11918640771920865	6	short	0.9746677039365866	-0.11918640771920865
535	B.FR.1983.HXB2.K03455	B	V2HV	-1.4164045324077468	6	short	0.8002206355435798	-1.4164045324077468
536	B.US.2015.1HC1_D0_061516_B5_S69.KY323998	B	V2HV	-1.7212463990471711	6	short	0.870669068734564	-1.7212463990471711
537	B.DE.2016.1HD8K_W4_070116PL4_F7_S89.KY324803	B	V2HV	-0.8068754016455384	6	short	0.7912408301919315	-0.8068754016455384
538	B.CN.2004.CNE14.HM215400	B	V2HV	-0.45975814388488995	6	short	0.6088428895606504	-0.45975814388488995
539	B.US.2015.1HC1_D0_070516_F11_S91.KY324007	B	V2HV	-1.7958800173440752	6	short	0.834856245635117	-1.7958800173440752
540	B.CN.2004.CNE10.HM215397	B	V2HV	-0.16381518474497947	6	short	0.7506493429159108	-0.16381518474497947
541	B.CN.2006.CNE1.HQ699949	B	V2HV	-1.7592760706811543	6	short	0.748487055224121	-1.7592760706811543
542	BC.CN.2010.CNXJ0651_1.KC807932	other	V2HV	2.0	6	short	0.6222268691171473	2.3073593073593073
543	B.CN.2005.DRVI01_0507_14.MK053946	B	V2HV	2.0	6	short	0.632652017224991	2.3073593073593073
544	B.CN.2005.DRVI01_0507_15.MK053947	B	V2HV	2.0	6	short	0.6486062792392129	2.3073593073593073
545	B.CN.2005.DRVI01_0507_16.MK053948	B	V2HV	-0.07572071393811836	6	short	0.9730388628971813	-0.07572071393811836
546	01_AE.CN.2008.GX81_43.GU475014	01_AE	V2HV	-0.5086383061657274	6	short	0.6616275242027253	-0.5086383061657274
547	C.IN.2000.00836_2_5.EF117265	C	V2HV	-0.7840981867959684	6	short	0.9697809857552627	-0.7840981867959684
548	01_AE.CN.2008.GX71_18.GU475016	01_AE	V2HV	-0.46852108295774486	6	short	0.9527735205262698	-0.46852108295774486
549	08_BC.CN..GX43_2.HQ326142	other	V2HV	0.11058971029924898	6	short	0.9423928508993801	0.11058971029924898
550	01_AE.CN.2008.GX35_33.GU475023	01_AE	V2HV	-0.6020599913279624	6	short	0.6204932992654262	-0.6020599913279624
551	01_AE.CN.2007.GX34_21.GU475022	01_AE	V2HV	-0.46852108295774486	6	short	0.6272921053306353	-0.46852108295774486
552	C.MW.2009.0404_BM_D4.HQ595839	C	V2HV	1.1495270137543478	6	short	0.835416339153258	1.1495270137543478
553	07_BC.CN..GX33M_25.HQ326141	other	V2HV	0.2576785748691845	6	short	0.7063977332332186	0.2576785748691845
554	01_AE.CN.2007.GX2010_36.GU475026	01_AE	V2HV	-0.3235258788309019	6	short	0.6362252866639335	-0.3235258788309019
555	C.MW.2008.0702_BM_B4.HM070516	C	V2HV	-0.38721614328026455	6	short	0.9734936849645656	-0.38721614328026455
556	C.MW.2008.0702_BM_B9.HM070517	C	V2HV	2.0	6	short	0.6719650436675528	2.3073593073593073
557	C.MW.2008.0702_BM_D1.HM070518	C	V2HV	0.38381536598043126	6	short	0.9492917934333152	0.38381536598043126
558	C.MW.2008.0702_BM_H12.HM070525	C	V2HV	2.0	6	short	0.704039694409998	2.3073593073593073
559	01_AE.CH..ZENV92_1008_8.KU600817	01_AE	V2HV	-0.0008694587126288914	6	short	0.8821891572991414	-0.0008694587126288914
560	01_AE.CN.2009.09GX319.MG655202	01_AE	V2HV	0.9259821003271032	6	short	0.8328145839019977	0.9259821003271032
561	01_AE.CN.2009.09GX330.MG655203	01_AE	V2HV	0.509336958017644	6	short	0.725786285697345	0.509336958017644
562	B.CH..ZENV16_1202_7.KU600818	B	V2HV	0.06818586174616162	6	short	0.9098805835738174	0.06818586174616162
563	B.CN.2008.DRVI01_0803_11.MK054029	B	V2HV	2.0	6	short	0.7444096701542571	2.3073593073593073
564	B.CN.2008.DRVI01_0803_12.MK054030	B	V2HV	2.0	6	short	0.79	2.3073593073593073
565	B.CN.2008.DRVI01_0803_13.MK054031	B	V2HV	2.0	6	short	0.835590329845743	2.3073593073593073
566	B.CN.2008.DRVI01_0803_14.MK054032	B	V2HV	2.0	6	short	0.875960305590002	2.3073593073593073
567	B.CN.2008.DRVI01_0803_15.MK054033	B	V2HV	2.0	6	short	0.9080349563324472	2.3073593073593073
568	B.CN.2008.DRVI01_0803_16.MK054034	B	V2HV	2.0	6	short	0.9313937207607872	2.3073593073593073
569	C.MW.2008.CH505_W4_3.KC247557	C	V2HV	-1.5663261533629387	6	short	0.79	-1.5663261533629387
570	C.ZA.1998.DU123_06.DQ411850	C	V2HV	0.9874977867576885	6	short	0.8705092799792954	0.9874977867576885
571	01_AE.CN.2015.15JS01.MG655205	01_AE	V2HV	2.0	6	short	0.9473479827750091	2.3073593073593073
572	C.ZA.2008.1245045.HQ595742	C	V2HV	0.5365584425715301	6	short	0.876618238745134	0.5365584425715301
573	C.MW.2008.1209_BM_H5.HM070570	C	V2HV	2.0	6	short	0.9577731308828528	2.3073593073593073
574	C.MW.2008.1209_BM_A5.HM070562	C	V2HV	2.0	6	short	0.9643896851339135	2.3073593073593073
575	B.US.1998.1058_11_B11_1550.EU289187	B	V2HV	1.4931791206825153	6	short	0.835590329845743	1.4931791206825153
576	B.US.1997.1012_11_TC21_3257.EU289184	B	V2HV	-0.9127511322043421	6	short	0.6237127415912467	-0.9127511322043421
577	01_AE.CN.2015.15JS07.MG655207	01_AE	V2HV	-0.02502800570193105	6	short	0.9346347139828608	-0.02502800570193105
578	C.MW.2008.CH505_TF.KC247556	C	V2HV	-0.8538719643217619	6	short	0.7106653632818525	-0.8538719643217619
579	C.ZA.2007.704010083_B8.FJ443671	C	V2HV	0.35410843914740087	6	short	0.9648925864258329	0.35410843914740087
580	B.US.1986.JRFL_D197N.	B	V2HV	-1.1797591207165714	6	short	0.8879881505735077	-1.1797591207165714
581	B.US.2000.THRO4156.AY835448	B	V2HV	0.6001492413808382	6	short	0.9308469048384287	0.6001492413808382
582	B.US.1986.JRFL_D197N_S199A.	B	V2HV	-1.8239087409443189	6	short	0.79	-1.8239087409443189
583	B.DE.2016.1HD6K_W8_072616_F2_S69.KY324730	B	V2HV	-1.3979400086720375	6	short	0.8447538226361265	-1.3979400086720375
584	07_BC.CN.2004.CH038_12.EF042692	other	V2HV	-0.36631949888964427	6	short	0.6531072743761965	-0.36631949888964427
585	C.ZA.2009.CAP340_2_00_B3_16.KC154026	C	V2HV	-1.3979400086720375	6	short	0.72741522696442	-1.3979400086720375
586	B.DE.2016.1HD6K_W8_072616_D6_S65.KY324727	B	V2HV	-0.0510982390297863	6	short	0.6253043133659476	-0.0510982390297863
587	C.MW.2006.CE2052_G10.KC894084	C	V2HV	-0.744727494896694	6	short	0.6060721771673173	-0.744727494896694
588	B.DE.2016.1HD6K_W4_070516_G5_S26.KY324724	B	V2HV	-0.18508681872492605	6	short	0.6197815024588096	-0.18508681872492605
589	B.DE.2016.1HD6K_D0_061616_C6_S21.KY324664	B	V2HV	-0.1719849357760231	6	short	0.8141145636979374	-0.1719849357760231
590	B.DE.2016.1HD6K_D0_061616_C10_S24.KY324663	B	V2HV	-0.1830961606243397	6	short	0.6308559451361413	-0.1830961606243397
591	C.MW.2004.CE1176_A3.FJ444437	C	V2HV	0.3800682629114275	6	short	0.748874569307204	0.3800682629114275
592	B.DE.2016.1HD6K_D0_061416_F12_S50.KY324655	B	V2HV	-0.07417242537525769	6	short	0.6062454937531951	-0.07417242537525769
593	B.DE.2016.1HD6K_D0_061016_B3_S9.KY324642	B	V2HV	0.03140846425162412	6	short	0.9672091258323807	0.03140846425162412
594	B.US.1986.JRFL.AY669728	B	V2HV	-1.491201034596095	6	short	0.6733709062175414	-1.491201034596095
595	C.MW.2003.CE0665_F2.KC894076	C	V2HV	-0.3187587626244128	6	short	0.9457786206354952	-0.3187587626244128
596	B.US.1986.JRFL_D197Q.	B	V2HV	-2.0	6	short	0.79	-2.0
597	B.DE.2016.1HD6K_W8_072616_G10_S70.KY324731	B	V2HV	-0.08407278830288423	6	short	0.9717697732459625	-0.08407278830288423
598	B.US.2001.TRJO4551_58.AY835450	B	V2HV	-1.0310456542265036	6	short	0.6461194809206381	-1.0310456542265036
599	B.DE.2016.1HD8K_D0_062916_A4_S69.KY324755	B	V2HV	-0.835647144215563	6	short	0.6523667953361975	-0.835647144215563
600	B.DE.2016.1HD8K_W4_070116PL4_E1_S86.KY324801	B	V2HV	-0.9665762445130504	6	short	0.79	-0.9665762445130504
601	B.DE.2016.1HD8K_W4_070116PL3_H8_S80.KY324798	B	V2HV	-0.6736641390712486	6	short	0.9147774538361786	-0.6736641390712486
602	C.ZA.2008.CAP317_2_00_D4_10.KC154022	C	V2HV	2.0	6	short	0.7668478229643463	2.461038961038961
603	B.DE.2016.1HD8K_W4_070116PL3_G12_S77.KY324794	B	V2HV	-1.1249387366083	6	short	0.7711393576538715	-1.1249387366083
604	B.DE.2016.1HD8K_W4_070116PL3_C6_S63.KY324786	B	V2HV	-0.24412514432750865	6	short	0.6681777812668982	-0.24412514432750865
605	C.ZA.2009.CAP343_2_00_21_2.JN681257	C	V2HV	0.7371926427047373	6	short	0.8472818800528831	0.7371926427047373
606	B.DE.2016.1HD8K_D0_061616_B4_S93.KY324738	B	V2HV	-0.19246497193114673	6	short	0.6470404790297117	-0.19246497193114673
607	C.TZ.2001.TZBD_02.JQ362424	C	V2HV	-1.1245798681484616	6	short	0.9547517813324617	-1.1245798681484616
608	B.DE.2016.1HD8K_D0_062916_F6_S90.KY324768	B	V2HV	0.0354297381845483	6	short	0.9702494595026916	0.0354297381845483
609	B.DE.2016.1HD8K_D0_062916_A9_S72.KY324756	B	V2HV	-0.324221658325915	6	short	0.8249141337506858	-0.324221658325915
610	C.ZA.2009.CAP363_2_00_10_3.KJ598853	C	V2HV	0.32633586092875144	6	short	0.8638478997816535	0.32633586092875144
611	C.ZA.1998.TV1_29.EU855132	C	V2HV	2.0	6	short	0.8131521770356537	2.461038961038961
612	07_BC.CN.2004.CH111_8.EF117258	other	V2HV	0.5910646070264992	6	short	0.6625956100135619	0.5910646070264992
613	C.ZA.2010.CAP378_2_00_D2_5.KF114888	C	V2HV	2.0	6	short	0.7233141176606545	2.461038961038961
614	B.DE.2016.1HD8K_D0_062916_H6_S95.KY324769	B	V2HV	-0.3893398369101201	6	short	0.899048028033121	-0.3893398369101201
615	C.ZA.2005.CAP88_6M_C10.KU198436	C	V2HV	0.287801729930226	6	short	0.6181160428645965	0.287801729930226
616	B.US.1998.1056_10_TA11_1826.EU289186	B	V2HV	-0.03679792091870472	13	long	1.368539805249747	-0.03679792091870472
617	O.CM.1995.YBF26.AJ133068	other	V2HV	2.0	13	long	1.0356103148660865	2.0
618	A1.RW.2007.R880F_ENV.JX236678	other	V2HV	-0.9172146296835499	13	long	1.0953179635500416	-0.9172146296835499
619	C.ZA.2007.20258279_V2.HQ595763	C	V2HV	-0.26760624017703144	13	long	1.3686673553296242	-0.26760624017703144
620	07_BC.CN..SC17_32.HQ326128	other	V2HV	0.2041199826559248	13	long	1.3277172392180954	0.2041199826559248
621	B.TT.1995.SC422_8.AY835441	B	V2HV	-0.8992504743101403	13	long	1.2382609052487554	-0.8992504743101403
622	07_BC.CN.2004.CH117_4.EF117262	other	V2HV	-1.0803623945872558	13	long	1.0771175766455527	-1.0803623945872558
623	07_BC.CN.2004.CH115_12.EF117263	other	V2HV	0.43136376415898736	13	long	1.1366096974813606	0.43136376415898736
624	C.ZA.2009.21283649.HQ595756	C	V2HV	-0.5086383061657274	13	long	1.2850492097389385	-0.5086383061657274
625	C.CN.2007.CNE31.HM215412	C	V2HV	-0.01042560752255695	13	long	1.1127357212352633	-0.01042560752255695
626	C.TZ.2005.0933_V4_C4.HM215352	C	V2HV	-0.040958607678906384	13	long	1.2808539490110387	-0.040958607678906384
627	D.CG.2007.P940_2_C3.HM068555	other	V2HV	2.0	13	long	1.0422268691171472	2.0
628	01_AE.TH.2010.40100_V01_09.KY580588	01_AE	V2HV	1.2798949800116382	13	long	1.2488163108260673	1.2798949800116382
629	A1.KE.1995.Q461_C2.AF407154	other	V2HV	-0.3467874862246563	13	long	1.2555020603846594	-0.3467874862246563
630	A1.KE.1995.Q461_D1_PNS0D.AF407155	other	V2HV	-0.5376020021010439	13	long	1.1828064393340525	-0.5376020021010439
631	A1.KE.1995.Q461_E2.AF407156	other	V2HV	-0.3456886647907283	13	long	1.164518963852911	-0.3456886647907283
632	C.IN.1998.98IN022.AY669748	C	V2HV	-0.18980782082704845	13	long	1.1756407746735447	-0.18980782082704845
633	D.UG.1999.A07412M1_VRC12.HM215357	other	V2HV	-0.8535928647129468	13	long	1.3636641868710067	-0.8535928647129468
634	C.ZA.2007.704010042_2E5.KC894113	C	V2HV	-0.7958800173440752	13	long	1.2040413538590988	-0.7958800173440752
635	01_AE.TH.2005.703357_C2.JN944658	01_AE	V2HV	0.9515449007548082	13	long	1.21	0.9515449007548082
636	A1.TZ.2003.3415_V1_C1.HM215299	other	V2HV	-1.0500540620111445	13	long	1.2539654368097617	-1.0500540620111445
637	07_BC.CN.2005.BC10.EU363840	other	V2HV	-0.20760831050174613	13	long	1.221457725910179	-0.20760831050174613
638	C.TZ.2004.6631_V3_C10.HM215335	C	V2HV	2.0	13	long	1.052652017224991	2.0
639	A1C.TZ.2004.6041_V3_C23.HM215321	other	V2HV	-1.6200421706552992	13	long	1.2454206914992814	-1.6200421706552992
640	01_AE.TH.2010.40100_V01_MN01.MF622080	01_AE	V2HV	0.020696819532633148	13	long	1.0840467431903027	0.020696819532633148
641	B.US.1995.5768_4.AY835435	B	V2HV	-0.623587303008783	13	long	1.097971365341468	-0.623587303008783
642	C.IN.2000.001428_2_42.EF117266	C	V2HV	-1.7180126881063986	13	long	1.21	-1.7180126881063986
643	01_AE.CN.2015.15JS99.MG655218	01_AE	V2HV	0.4014005407815441	13	long	1.2557160650731327	0.4014005407815441
644	A1.TZ.2005.0330_V4_C3.HM215257	other	V2HV	-1.2133692319688147	13	long	1.1706919209050395	-1.2133692319688147
645	C.TZ.2001.569_F1_37_10.HM215318	C	V2HV	-0.5228787452803376	13	long	1.242925012980109	-0.5228787452803376
646	A1D.KE..ML274_W0M_B1.DQ208493	other	V2HV	-0.585026652029182	13	long	1.3463028139951367	-0.585026652029182
647	C.BE..VI829.EU191613	C	V2HV	-0.045757490560675115	14	long	1.21	-0.045757490560675115
648	07_BC.CN.2004.CH114_8.EF117264	other	V2HV	-0.5843256654337395	14	long	1.0735483157964925	-0.5843256654337395
649	B.US.2015.1HB1_W4_020416_D3_S58.KY323809	B	V2HV	-1.214670164989233	14	long	1.2495312332442858	-1.214670164989233
650	C.IN.1999.16845_2_22.EF117269	C	V2HV	0.5505878734367142	14	long	1.2398378571974153	0.5505878734367142
651	B.US.2015.1HB1_D0_012016_C7_S6.KY323730	B	V2HV	-1.0655015487564323	14	long	1.344266015420457	-1.0655015487564323
652	C.CN.2007.CNE23.HM215408	C	V2HV	1.1980684666016872	14	long	1.21	1.1980684666016872
653	B.US.2015.1HB1_D0_012216_B2_S21.KY323738	B	V2HV	-1.080921907623926	14	long	1.3181447409452216	-1.080921907623926
654	B.US.2015.1HB1_W4_020416_A6_S52.KY323804	B	V2HV	-1.408935392973501	14	long	1.1315597689382009	-1.408935392973501
655	B.US.2015.1HB1_W4_012016_D10_S47.KY323786	B	V2HV	-0.9913998282380825	14	long	1.3821674638586294	-0.9913998282380825
656	B.US.2015.1HB1_D0_012016_B4_S3.KY323728	B	V2HV	-0.3565473235138126	14	long	1.21	-0.3565473235138126
657	B.US.2015.1HB1_D0_012216_G6_S32.KY323747	B	V2HV	-0.6615435063953952	14	long	1.2898219623935763	-0.6615435063953952
658	B.US.2015.1HB1_D0_012016_F10_S11.KY323732	B	V2HV	-1.0222763947111522	14	long	1.0462899155193186	-1.0222763947111522
659	B.US.2015.1HB1_W4_020416_B2_S54.KY323805	B	V2HV	-1.5228787452803376	14	long	1.2097991195973363	-1.5228787452803376
660	C.BE..VI829_N276D.	C	V2HV	-1.154901959985743	14	long	1.287873477470124	-1.154901959985743
661	A1.KE.1993.BG505_W6M_C2_T332N.	other	V2HV	-1.0693208956946538	14	long	1.1555259037138859	-1.0693208956946538
662	C.ZA.2008.CAP326_2_00_D9_2.KC154024	C	V2HV	0.2013971243204515	14	long	1.29554610101459	0.2013971243204515
663	C.ZM.1996.96ZM651_02.AF286224	C	V2HV	-0.17206238003251925	14	long	1.1141279629962761	-0.17206238003251925
664	A1.KE..MG505_W0M_A2.DQ208449	other	V2HV	-0.9771593891234722	14	long	1.2901360886491942	-0.9771593891234722
665	B.TT.1994.QH0515_1.AY835440	B	V2HV	-0.14497781123659526	14	long	1.0849523987189666	-0.14497781123659526
666	A1.KE..BB539_2B13.DQ187240	other	V2HV	-1.0896958319314312	14	long	1.1038753698638941	-1.0896958319314312
667	C.MW.2007.703010217_B6.KC894109	C	V2HV	-0.6013136464918071	14	long	1.3210045378864124	-0.6013136464918071
668	A1.KE.1993.BG505_W6M_A5_T332N.DQ208456	other	V2HV	-1.0	14	long	1.0382387540487545	-1.0
669	C.ZA.2008.CAP301_2_00_C3_20.KC154017	C	V2HV	0.5976951859255123	14	long	1.3409661539424451	0.5976951859255123
670	A1D.TZ.2004.0815_V3_C3.HM215260	other	V2HV	-1.4418076107601505	14	long	1.2487609718293715	-1.4418076107601505
671	A1.KE.1993.BG505_W6M_C2.DQ208458	other	V2HV	-1.1917957813193087	14	long	1.1296994883885163	-1.1917957813193087
672	B.US.2015.1HB1_W4_020416_H6_S65.KY323812	B	V2HV	-0.9281179926938746	14	long	1.3220716001956216	-0.9281179926938746
673	A1.KE..MB539_2B7.DQ187082	other	V2HV	-0.318713525971916	14	long	1.1246989666983263	-0.318713525971916
674	BC.CN.2006.CNE7.HM215426	other	V2HV	-0.46136343878154784	15	long	1.106178308849382	-0.46136343878154784
675	01_AE.CN.2007.GX54_6.GU475045	01_AE	V2HV	-0.28399665636520083	15	long	1.0514989141972455	-0.28399665636520083
676	C.ZM.1998.ZM135_10A.AY424079	C	V2HV	-0.06800848867628764	15	long	1.0661368941539173	-0.06800848867628764
677	07_BC.CN.2005.BC07.EU363837	other	V2HV	0.17018247876834675	15	long	1.21	0.17018247876834675
678	A1.KE.2005.851891_4_15.KT022376	other	V2HV	-1.431798275933005	15	long	1.1728198145850335	-1.431798275933005
679	C.ZM.2002.ZM197_7.DQ388515	C	V2HV	-0.29479506812089035	15	long	1.0668230795101235	-0.29479506812089035
680	C.TZ.2001.556_F2_3_25.HM215317	C	V2HV	0.5211380837040362	15	long	1.281877030974419	0.5211380837040362
681	C.TZ.2005.3637_V5_C3.HM215305	C	V2HV	0.5244415616006709	15	long	1.1080483040052382	0.5244415616006709
682	G.ES.2006.X2088_C9.EU885764	other	V2HV	2.0	15	long	1.0686062792392128	2.0
683	08_BC.CN.2007.CNE46.HQ699971	other	V2HV	0.24817687084244072	15	long	1.3503480957496075	0.24817687084244072
684	C.MW.2005.CE2010_F5.FJ444561	C	V2HV	-0.319483190618745	15	long	1.295304568198938	-0.319483190618745
685	08_BC.CN..YN6_23.MN617367	other	V2HV	-0.22914798835785583	15	long	1.042017590569969	-0.22914798835785583
686	07_BC.CN..YN148R_9.HQ326139	other	V2HV	0.19044936202455323	15	long	1.1242176923890577	0.19044936202455323
687	07_BC.CN..SC19_15.HQ326129	other	V2HV	-0.4417355486225013	15	long	1.3166195400522958	-0.4417355486225013
688	C.IN.2015.329_15_B1.MK076614	C	V2HV	2.0	15	long	1.0919650436675528	2.0
689	02_AG.CM.2004.T251_18.EU513196	other	V2HV	0.5246855552914311	15	long	1.3171948813317524	0.5246855552914311
690	C.ZA.2009.20965238.HQ595751	C	V2HV	0.04139268515822508	15	long	1.311442572535567	0.04139268515822508
691	C.IN.2015.329_15_A1.MK076610	C	V2HV	0.7497363155690611	15	long	1.21	0.7497363155690611
692	C.BW.2006.3603_C11_13.KC154015	C	V2HV	-0.5086383061657274	15	long	1.1404756098232345	-0.5086383061657274
693	BC.CN.2010.CNXJ1081_1.KC807943	other	V2HV	2.0	16	long	1.124039694409998	2.0
694	BC.CN.2010.CNXJ0031_12.KC807962	other	V2HV	2.0	16	long	1.164409670154257	2.0
695	01_AE.CN.2008.GX74_20.GU475021	01_AE	V2HV	-0.4814860601221125	16	long	1.3599951492540647	-0.4814860601221125
696	D.UG.2007.191882.JX236673	other	V2HV	1.0536545582907473	16	long	1.244383567929232	1.0536545582907473
697	BC.CN.2010.CNXJ0031_9.KC807961	other	V2HV	2.0	16	long	1.21	2.0
698	BC.CN.2010.CNXJ1081_10.KC807949	other	V2HV	2.0	16	long	1.255590329845743	2.0
699	C.IN.2000.0013095_2_11.EF117267	C	V2HV	-1.0466656323126013	16	long	1.058741270570817	-1.0466656323126013
700	C.ZA.2009.KO243_H6_3.KF114892	C	V2HV	-0.17392519729917355	16	long	1.3066162248393551	-0.17392519729917355
701	02_AG.CM.2005.T278_50.EU513198	other	V2HV	2.0	16	long	1.295960305590002	2.0
702	B.IT.1996.PVO_4.AY835444	B	V2HV	-0.34039751754211045	16	long	1.0882182057327934	-0.34039751754211045
703	A1.TZ.2008.CH0219_E4.HM204621	other	V2HV	2.0	16	long	1.3280349563324472	2.0
704	C.ZA.2008.20803520.HQ595748	C	V2HV	0.2355284469075489	16	long	1.0933242419159732	0.2355284469075489
705	08_BC.CN.1998.98CN006.AY669745	other	V2HV	-0.18375870000821692	16	long	1.2656780452447367	-0.18375870000821692
706	B.TT.1994.QH0692_42.AY835439	B	V2HV	0.18381343937778455	16	long	1.1645820347490679	0.18381343937778455
707	01_AE.CN.2009.09GX286.MG655198	01_AE	V2HV	0.18098558078673047	17	long	1.2554821532101517	0.18098558078673047
708	C.ZA.2008.20927783.HQ595750	C	V2HV	2.0	17	long	1.3513937207607871	2.0
709	BC.CN..BC13.EU363843	other	V2HV	2.0	17	long	1.367347982775009	2.0
710	C.TZ.2000.98_F4_H5_13.HQ659642	C	V2HV	2.0	17	long	1.3777731308828527	2.0
711	C.MW.2008.3305_BM_F6.HM070620	C	V2HV	0.3443922736851107	17	long	1.1713062282593336	0.3443922736851107
712	CD.TZ.2004.3817_V2_C59.HM215310	other	V2HV	2.0	18	long	1.3843896851339135	2.0
713	B.CN..BJ168_17.MN617378	B	V2HV	0.5786392099680724	18	long	1.1697716595197798	0.5786392099680724
714	02_AG.CM.2004.263_8.EU513182	other	V2HV	-0.6884156527956965	18	long	1.17134194566439	-0.6884156527956965
715	01_AE.TH.1993.CMU02.AY669779	01_AE	V2HV	-0.28819277095880896	18	long	1.3535490194406377	-0.28819277095880896
716	B.CH..ZENV07_0504_15.KU600814	B	V2HV	0.004321373782642578	19	long	1.042118586595184	0.004321373782642578
717	C.ZA.2008.SO607_B6_9.KF114895	C	V2HV	-0.3098039199714863	19	long	1.3313826863652432	-0.3098039199714863
718	B.US.2015.1HB2_W4_103015_D11_S85.KY323876	B	V2HV	-0.9469215565165803	20	long	1.194269692679652	-0.9469215565165803
719	B.US.2015.1HB2_D0_102615_B11_S13.KY323827	B	V2HV	-0.889410289700751	20	long	1.0713024040651613	-0.889410289700751
720	B.US.2015.1HB2_D0_102615_C8_S18.KY323831	B	V2HV	-0.6695862266508091	20	long	1.1301627263351302	-0.6695862266508091
721	B.US.1996.6244_13_B5_4567.EU289191	B	V2HV	-0.6462568292460645	20	long	1.2155250094470242	-0.6462568292460645
722	C.MW.2008.5807_BM_D1.HQ596177	C	V2HV	0.3222192947339193	20	long	1.21678500506682	0.3222192947339193
723	B.US.2015.1HB2_D0_102615_E9_S22.KY323834	B	V2HV	-1.0268721464003014	20	long	1.362087719168086	-1.0268721464003014
724	B.US.2015.1HB2_W4_103015_A11_S74.KY323867	B	V2HV	-0.9625735020593764	20	long	1.1267878517356653	-0.9625735020593764
725	B.US.2015.1HB2_W4_103015_C9_S80.KY323875	B	V2HV	-1.2924298239020637	20	long	1.21	-1.2924298239020637
726	BC.CN.2010.CNXJ0031_3.KC807958	other	V2HV	2.0	20	long	1.1868478229643462	2.153679653679654
727	C.IN.2015.330_15_E36.MK076706	C	V2HV	2.0	20	long	1.2331521770356537	2.153679653679654
728	B.US.2015.1HB2_D0_102315_C3_S1.KY323819	B	V2HV	-0.7644715530924511	20	long	1.259605936639651	-0.7644715530924511
729	C.IN.2015.330_15_C36.MK076700	C	V2HV	2.0	20	long	1.1433141176606543	2.153679653679654
730	B.US.2015.1HB2_W4_103015_D7_S84.KY323878	B	V2HV	-0.8961962790440431	20	long	1.3467233956719316	-0.8961962790440431
731	B.US.2015.1HB2_W4_103015_F1_S87.KY323879	B	V2HV	-1.0087739243075051	20	long	1.3743082827622242	-1.0087739243075051
732	B.US.2015.1HB2_D0_102315_C7_S2.KY323820	B	V2HV	-1.0915149811213503	20	long	1.21	-1.0915149811213503
733	B.US.2015.1HB2_W4_103015_F2_S88.KY323880	B	V2HV	-0.8538719643217619	20	long	1.1585750392119467	-0.8538719643217619
734	C.CN.2007.CNE30.HM215411	C	V2HV	-0.0862444105401148	20	long	1.3313927378080936	-0.0862444105401148
735	C.IN.2015.330_15_D36.MK076705	C	V2HV	2.0	20	long	1.2766858823393457	2.153679653679654
736	C.MW.2008.3305_BM_C9.HM070612	C	V2HV	0.5403294747908738	22	long	1.080226012609541	0.5403294747908738
737	C.MW.2008.3305_BM_C1.HM070604	C	V2HV	0.4668676203541095	22	long	1.2010728698726603	0.4668676203541095
738	C.IN.2016.330_16_D4.MK076712	C	V2HV	2.0	23	long	1.106883684319972	2.153679653679654
739	C.IN.2016.330_16_A2.MK076707	C	V2HV	2.0	25	long	1.3131163156800278	2.153679653679654
740	C.IN.2016.330_16_H2.MK076724	C	V2HV	2.0	25	long	1.079252659571816	2.153679653679654
741	G.ES.2007.X2160_C25.EU885765	other	V2HV	-0.07572071393811836	26	long	1.146708943036587	-0.07572071393811836
742	C.ZA.2008.20355851_20.JQ352789	C	V2HV	0.004321373782642578	26	long	1.0524833107388045	0.004321373782642578
743	08_BC.CN..GX75_20.HQ326144	other	V2HV	-0.07058107428570728	29	long	1.3536435484417466	-0.07058107428570728
744	A1.KE.2005.QF495_23M_A3.FJ866114	other	V2HV	2.0	41	long	1.340747340428184	2.153679653679654
745	A1.KE.2005.QF495_23M_A1.FJ866113	other	V2HV	2.0	41	long	1.0598187268628998	2.153679653679654
746	A1.KE.2005.QF495_23M_B2.FJ866115	other	V2HV	2.0	41	long	1.3601812731371001	2.153679653679654
747	A1.KE.2005.QF495_23M_D1.FJ866116	other	V2HV	2.0	41	long	1.046864202098669	2.153679653679654
