# Supplementary material for: Contemporary HIV-1 consensus Env with AI-assisted redesigned hypervariable loops promote antibody binding
Source: Nat Commun. 2024 May 9;15:3924. doi: 10.1038/s41467-024-48139-x (PMC11082178; doi:10.1038/s41467-024-48139-x)
Supplement: Supplementary file 3 — Source Data [file 41467_2024_48139_MOESM3_ESM.zip › SourceData/figs4a.C_V1HV.seqlogo.txt]

#Logostack for C, V1HV
127 V:0.9840,I:0.0106,A:0.0047,G:0.0007
128 T:0.9887,I:0.0047,S:0.0027,A:0.0013,V:0.0013,P:0.0007,K:0.0007
129 L:0.9967,V:0.0013,M:0.0013,O:0.0007
130 O:0.5392,N:0.0918,K:0.0785,E:0.0632,T:0.0472,H:0.0465,D:0.0386,R:0.0306,S:0.0293,I:0.0120,Q:0.0073,Y:0.0066,X:0.0027,V:0.0020,A:0.0013,L:0.0013,M:0.0007,C:0.0007,F:0.0007
131 C:0.9973,S:0.0007,R:0.0007,Y:0.0007,W:0.0007
132 T:0.4920,S:0.2633,K:0.0399,V:0.0372,R:0.0359,G:0.0332,N:0.0273,I:0.0226,A:0.0133,E:0.0093,O:0.0086,D:0.0040,Q:0.0040,M:0.0033,H:0.0027,Y:0.0020,C:0.0007,X:0.0007
133 N:0.3039,O:0.2640,D:0.2201,T:0.0465,K:0.0439,E:0.0366,S:0.0246,A:0.0166,H:0.0153,Q:0.0080,Y:0.0053,I:0.0040,G:0.0027,M:0.0020,P:0.0020,L:0.0013,R:0.0013,F:0.0007,V:0.0007,X:0.0007
134 V:0.4309,A:0.2879,I:0.0765,O:0.0379,Y:0.0366,T:0.0352,F:0.0146,L:0.0133,N:0.0113,S:0.0113,D:0.0093,K:0.0093,P:0.0086,E:0.0047,C:0.0040,R:0.0027,G:0.0027,M:0.0013,X:0.0013,W:0.0007
135 T:0.3012,O:0.2826,K:0.0964,N:0.0851,I:0.0552,S:0.0465,V:0.0372,R:0.0199,E:0.0140,D:0.0120,A:0.0106,Y:0.0080,Q:0.0066,P:0.0060,L:0.0060,G:0.0053,F:0.0033,H:0.0020,C:0.0013
136 V:0.1875,T:0.0951,S:0.0918,O:0.0904,I:0.0838,N:0.0658,A:0.0625,G:0.0552,R:0.0472,K:0.0419,Y:0.0352,L:0.0332,F:0.0326,C:0.0140,D:0.0140,P:0.0100,E:0.0093,M:0.0066,H:0.0053,Q:0.0040,X:0.0020,W:0.0007
137 T:0.3504,O:0.2420,S:0.0811,N:0.0738,K:0.0392,I:0.0352,A:0.0306,V:0.0259,D:0.0246,G:0.0160,H:0.0086,R:0.0080,Y:0.0073,L:0.0060,C:0.0060,P:0.0040,E:0.0040,Q:0.0033,F:0.0013,M:0.0013
138 S:0.1356,O:0.1310,T:0.1230,N:0.0884,A:0.0711,V:0.0612,G:0.0585,K:0.0419,D:0.0366,R:0.0312,Y:0.0299,I:0.0253,H:0.0180,E:0.0160,C:0.0160,Q:0.0106,L:0.0033,P:0.0033,M:0.0027,F:0.0027,W:0.0007,X:0.0007
139 T:0.2507,O:0.1463,S:0.1037,N:0.0685,A:0.0559,V:0.0406,G:0.0379,I:0.0286,D:0.0279,K:0.0226,E:0.0120,R:0.0113,Y:0.0093,H:0.0080,L:0.0047,C:0.0047,F:0.0020,Q:0.0013,P:0.0013,M:0.0013
140 T:0.1456,O:0.1217,S:0.1130,N:0.0771,A:0.0572,G:0.0485,V:0.0386,D:0.0346,K:0.0339,I:0.0306,R:0.0160,H:0.0113,E:0.0100,Y:0.0066,C:0.0060,L:0.0053,M:0.0047,Q:0.0040,P:0.0033,X:0.0020,F:0.0013
141 T:0.1642,O:0.1017,S:0.0691,N:0.0665,A:0.0472,V:0.0445,G:0.0293,D:0.0286,I:0.0180,K:0.0166,Y:0.0120,R:0.0086,E:0.0073,Q:0.0060,F:0.0053,H:0.0053,L:0.0047,M:0.0040,C:0.0040,P:0.0033,X:0.0013,W:0.0007
142 T:0.1157,O:0.0824,S:0.0612,N:0.0512,A:0.0319,G:0.0273,V:0.0239,D:0.0226,I:0.0213,K:0.0140,Y:0.0106,E:0.0100,Q:0.0080,C:0.0073,R:0.0073,H:0.0066,L:0.0047,F:0.0033,M:0.0027,P:0.0020,X:0.0007
- T:0.0838,O:0.0565,S:0.0492,N:0.0426,G:0.0246,V:0.0239,A:0.0166,D:0.0140,E:0.0120,I:0.0113,R:0.0100,K:0.0086,Y:0.0073,P:0.0060,Q:0.0040,L:0.0040,H:0.0033,F:0.0027,C:0.0020,M:0.0013,X:0.0007
- T:0.0698,S:0.0406,O:0.0332,N:0.0246,A:0.0219,G:0.0140,D:0.0120,V:0.0100,I:0.0060,R:0.0053,E:0.0040,K:0.0033,H:0.0033,Q:0.0027,P:0.0027,Y:0.0020,C:0.0020,L:0.0013,F:0.0007,X:0.0007,M:0.0007
- T:0.0452,S:0.0306,O:0.0239,N:0.0166,G:0.0126,A:0.0086,I:0.0060,V:0.0047,D:0.0047,E:0.0047,C:0.0040,P:0.0027,K:0.0027,Y:0.0027,M:0.0027,R:0.0020,L:0.0013,Q:0.0007,X:0.0007,H:0.0007
- T:0.0273,S:0.0219,O:0.0153,N:0.0106,D:0.0053,A:0.0053,I:0.0053,V:0.0040,G:0.0027,P:0.0027,R:0.0020,Q:0.0020,F:0.0013,H:0.0013,E:0.0013,K:0.0013,Y:0.0007,M:0.0007,L:0.0007
- T:0.0160,O:0.0113,S:0.0080,G:0.0073,A:0.0053,N:0.0047,D:0.0033,K:0.0027,V:0.0020,P:0.0020,Q:0.0013,R:0.0013,I:0.0013,H:0.0007,C:0.0007,F:0.0007
- T:0.0106,O:0.0047,A:0.0033,G:0.0033,S:0.0033,V:0.0020,I:0.0020,Q:0.0013,E:0.0013,D:0.0013,N:0.0007,C:0.0007,P:0.0007,R:0.0007
- S:0.0033,O:0.0027,T:0.0027,K:0.0013,N:0.0013,G:0.0013,I:0.0007,H:0.0007,D:0.0007,Y:0.0007,V:0.0007
- S:0.0086,O:0.0053,T:0.0053,A:0.0020,N:0.0020,C:0.0013,E:0.0013,G:0.0013,Q:0.0007,M:0.0007,I:0.0007
- T:0.0173,S:0.0106,O:0.0047,A:0.0033,V:0.0027,D:0.0027,I:0.0027,P:0.0013,G:0.0013,C:0.0013,K:0.0007,E:0.0007,R:0.0007,Y:0.0007,N:0.0007,L:0.0007
- T:0.0246,S:0.0173,O:0.0093,A:0.0060,V:0.0060,I:0.0047,D:0.0047,N:0.0040,G:0.0027,R:0.0020,M:0.0020,K:0.0020,P:0.0020,H:0.0013,C:0.0007
- T:0.0352,S:0.0219,O:0.0166,N:0.0146,A:0.0073,V:0.0066,G:0.0066,K:0.0066,D:0.0047,I:0.0040,P:0.0040,R:0.0040,E:0.0020,C:0.0020,Y:0.0020,Q:0.0013,L:0.0013,M:0.0007,H:0.0007,F:0.0007
- T:0.0512,O:0.0359,S:0.0279,N:0.0193,A:0.0146,V:0.0120,G:0.0106,I:0.0073,P:0.0066,D:0.0053,K:0.0047,E:0.0040,R:0.0040,L:0.0033,C:0.0027,Q:0.0027,M:0.0013,Y:0.0013,H:0.0013,X:0.0007,F:0.0007
- T:0.0658,S:0.0519,N:0.0366,O:0.0312,G:0.0253,A:0.0213,D:0.0180,I:0.0153,V:0.0093,E:0.0073,R:0.0066,P:0.0060,Y:0.0053,K:0.0040,F:0.0040,M:0.0033,L:0.0033,C:0.0027,H:0.0020,Q:0.0013
- T:0.0931,O:0.0931,S:0.0605,N:0.0412,G:0.0266,A:0.0233,D:0.0146,I:0.0140,V:0.0126,Y:0.0126,K:0.0100,P:0.0086,M:0.0066,E:0.0053,H:0.0047,Q:0.0040,R:0.0040,F:0.0027,L:0.0020,C:0.0020,W:0.0007,X:0.0007
144 T:0.1077,S:0.0791,O:0.0751,A:0.0598,N:0.0465,V:0.0432,G:0.0352,D:0.0332,I:0.0273,K:0.0146,Y:0.0120,P:0.0106,R:0.0106,E:0.0080,L:0.0066,Q:0.0053,F:0.0047,M:0.0047,H:0.0040,C:0.0027,X:0.0007
145 T:0.2214,O:0.0991,S:0.0652,N:0.0479,I:0.0452,A:0.0445,V:0.0366,G:0.0266,D:0.0259,K:0.0193,Y:0.0146,P:0.0133,M:0.0113,E:0.0106,L:0.0100,F:0.0066,R:0.0066,H:0.0060,C:0.0033,Q:0.0027,X:0.0007,W:0.0007
146 T:0.1410,Y:0.0884,S:0.0771,I:0.0751,V:0.0731,O:0.0525,N:0.0505,G:0.0432,A:0.0392,D:0.0326,L:0.0266,E:0.0173,H:0.0153,P:0.0146,R:0.0140,K:0.0140,F:0.0120,M:0.0093,C:0.0086,Q:0.0040,X:0.0007,W:0.0007
147 O:0.2214,T:0.1416,S:0.0858,N:0.0658,D:0.0625,I:0.0465,V:0.0379,E:0.0372,G:0.0299,Y:0.0259,K:0.0239,A:0.0233,L:0.0206,M:0.0140,R:0.0106,H:0.0100,P:0.0100,C:0.0066,F:0.0033,Q:0.0027,X:0.0020,W:0.0013
148 N:0.1582,D:0.1117,T:0.0977,S:0.0878,O:0.0824,G:0.0625,E:0.0598,V:0.0552,I:0.0532,K:0.0352,A:0.0339,Y:0.0233,P:0.0199,R:0.0140,H:0.0126,L:0.0120,M:0.0106,C:0.0073,Q:0.0066,F:0.0047,X:0.0013,W:0.0007
149 T:0.2035,S:0.1975,O:0.1084,N:0.1044,D:0.0824,E:0.0745,I:0.0372,G:0.0319,K:0.0286,A:0.0219,Y:0.0160,V:0.0133,R:0.0126,M:0.0106,P:0.0100,L:0.0100,Q:0.0066,H:0.0047,C:0.0027,X:0.0027,F:0.0013
150 M:0.2660,I:0.1356,T:0.1350,N:0.0672,S:0.0565,D:0.0472,O:0.0452,E:0.0432,G:0.0332,A:0.0312,L:0.0259,V:0.0253,R:0.0226,K:0.0180,Y:0.0160,P:0.0126,Q:0.0060,H:0.0033,X:0.0027,C:0.0013,W:0.0013,F:0.0013
151 K:0.1835,T:0.1356,N:0.1057,D:0.0705,R:0.0632,G:0.0632,E:0.0632,S:0.0612,I:0.0585,Y:0.0386,M:0.0312,A:0.0273,V:0.0266,Q:0.0213,P:0.0086,C:0.0073,O:0.0073,W:0.0073,L:0.0073,H:0.0053,X:0.0040,F:0.0033
152 E:0.3025,G:0.2932,N:0.0725,D:0.0638,T:0.0605,K:0.0539,S:0.0366,R:0.0273,A:0.0246,Q:0.0180,V:0.0113,I:0.0100,M:0.0086,P:0.0080,O:0.0027,L:0.0027,Y:0.0020,H:0.0007,C:0.0007,X:0.0007
153 E:0.7520,D:0.0977,G:0.0419,Q:0.0199,K:0.0146,I:0.0126,T:0.0120,V:0.0113,N:0.0106,S:0.0080,R:0.0047,M:0.0040,A:0.0033,Y:0.0033,P:0.0020,X:0.0013,L:0.0007
154 M:0.4874,I:0.3710,V:0.0785,L:0.0286,R:0.0133,T:0.0060,G:0.0027,E:0.0027,Q:0.0020,A:0.0020,Y:0.0013,X:0.0013,K:0.0013,P:0.0007,N:0.0007,F:0.0007
155 K:0.7620,R:0.1410,Q:0.0479,T:0.0253,M:0.0080,S:0.0053,N:0.0027,X:0.0020,V:0.0013,F:0.0013,E:0.0007,I:0.0007,Y:0.0007,H:0.0007,L:0.0007
156 O:0.9548,K:0.0100,S:0.0093,E:0.0053,D:0.0047,N:0.0033,R:0.0027,Y:0.0020,I:0.0020,Q:0.0013,H:0.0013,X:0.0013,G:0.0007,L:0.0007,W:0.0007
157 C:0.9980,W:0.0007,R:0.0007,T:0.0007
