# Supplementary material for: Contemporary HIV-1 consensus Env with AI-assisted redesigned hypervariable loops promote antibody binding
Source: Nat Commun. 2024 May 9;15:3924. doi: 10.1038/s41467-024-48139-x (PMC11082178; doi:10.1038/s41467-024-48139-x)
Supplement: Supplementary file 3 — Source Data [file 41467_2024_48139_MOESM3_ESM.zip › SourceData/figs3a.PGT145.HVlooplen.csv]

	seqname	subtype	IC50	len_V2HV	len_V5HV
0	C.IN.2000.0013095_2_11.EF117267	C	15.3463	16	10
1	C.IN.2000.001428_2_42.EF117266	C	0.0015196	13	7
2	C.TZ.2004.0041_V3_C18.HM215253	C	0.002	8	8
3	C.TZ.2003.0077_V1_C16.HM215254	C	0.16478	12	24
4	C.IN.2000.00836_2_5.EF117265	C	0.887	6	10
5	A1.TZ.2005.0260_V5_C36.HM215256	other	100.0	9	9
6	A1.TZ.2005.0330_V4_C3.HM215257	other	0.92771	13	11
7	A1.TZ.2005.0439_V5_C1.HM215258	other	3.78	12	7
8	A1D.TZ.2004.0815_V3_C3.HM215260	other	100.0	14	8
9	C.TZ.2004.0921_V2_C14.HM215262	C	0.016432	11	10
10	C.TZ.2005.0933_V4_C4.HM215352	C	100.0	13	6
11	C.TZ.2004.0984_V2_C2.HM215263	C	2.21	8	10
12	B.US.1997.1006_11_C3_1601.EU289183	B	100.0	11	8
13	B.US.1997.1012_11_TC21_3257.EU289184	B	0.010941	6	12
14	B.US.1997.1054_07_TC4_1499.EU289185	B	100.0	8	9
15	B.US.1998.1056_10_TA11_1826.EU289186	B	0.23197	13	10
16	C.ZA.2008.1107356_07.JQ352794	C	0.033	7	9
17	C.ZA.2008.1143465_14.JQ352799	C	0.029	7	10
18	C.ZA.2008.1170887_08.JQ352801	C	0.11	10	7
19	C.ZA.2008.1245045.HQ595742	C	0.037	6	10
20	C.MW.2004.1394_C9G1.FJ444527	C	0.00078888	7	8
21	C.IN.1999.16055_2_3.EF117268	C	0.0062678	10	8
22	C.IN.1999.16845_2_22.EF117269	C	75.1612	14	10
23	C.IN.1999.16936_2_21.EF117270	C	5.14	10	7
24	C.BW.2004.1811_B3_23.KC154012	C	100.0	9	10
25	C.ZA.2005.18814602_H8_F3.HQ615948	C	0.001	8	10
26	A1.UG.2007.191084_B7_19.HM215266	other	0.029605	7	8
27	C.ZA.2005.19157834_V1.HQ595743	C	100.0	7	8
28	D.UG.2006.191821_E6_1.HM215270	other	0.15399	9	10
29	A1.UG.2007.191955_A11.HM215272	other	0.0010474	6	8
30	C.ZA.2005.19252094_A5_G2.HQ615953	C	0.118	11	10
31	C.ZA.2005.19314479_A2_5.HQ615958	C	9.376	12	11
32	C.ZA.2006.19707346_E8_C6.HQ615951	C	100.0	7	7
33	C.ZA.2007.19715820_A10_H2.HQ615950	C	0.032	4	11
34	C.ZA.2007.20104663_E11_D2.HQ615945	C	0.304	9	9
35	C.ZA.2007.20198102_E9_G1.HQ615944	C	0.014	12	8
36	C.ZA.2007.20258279_V2.HQ595763	C	100.0	13	8
37	C.ZA.2009.20286961_C1_H8.HQ615960	C	3.684	4	20
38	C.ZA.2008.20355851_20.JQ352789	C	1.231	26	9
39	C.ZA.2008.20358510_01.JQ352790	C	1.953	12	15
40	C.ZA.2007.20417927_07.JQ352785	C	20.289	12	8
41	C.ZA.2008.20721190.HQ595747	C	100.0	9	10
42	C.ZA.2008.20803520.HQ595748	C	0.341	16	24
43	C.ZA.2008.20883229_C9_H6.HQ615943	C	100.0	12	11
44	C.ZA.2008.20915593.HQ595749	C	0.002	10	4
45	C.ZA.2008.20927783.HQ595750	C	0.038	17	16
46	C.ZA.2009.20965238.HQ595751	C	100.0	15	8
47	C.ZA.2009.21197826_V1.HQ595753	C	100.0	8	12
48	02_AG.CM.2004.211_9.EU513187	other	0.12925	7	8
49	C.ZA.2008.21203310_G7_C3.HQ615946	C	2.127	6	13
50	C.ZA.2009.21261106_C12_H2.HQ615956	C	0.072	9	9
51	C.ZA.2009.21283649.HQ595756	C	0.86	13	7
52	C.ZA.2009.21369737_G11_F2.HQ615941	C	100.0	11	13
53	C.ZA.2009.21399975_E2_B3.HQ615957	C	0.056	6	8
54	C.ZA.2009.21492713_B11_E3.HQ615947	C	100.0	8	9
55	C.ZA.2009.21502011_F12_E2.HQ615949	C	100.0	6	13
56	C.ZA.2009.21561324_D3_B5.HQ615961	C	0.183	8	7
57	D.UG.2001.231965_C1.JQ361079	other	0.46739	6	9
58	D.UG.2001.231966_C2.JX512899	other	0.038987	8	9
59	C.TZ.2001.234_F1_16_57.HM215278	C	0.015	7	13
60	C.ZM.2007.235080_3G7_REV.JN977604	C	0.018	8	10
61	02_AG.CM.2004.235_47.EU513195	other	2.86333	7	9
62	02A1.CM.2004.242_14.EU513188	other	0.033	8	11
63	DU.CM..247_23.EU683891	other	0.017	6	9
64	C.ZM.2003.249M_B10.EU166862	C	0.47512	8	8
65	C.IN.1999.25710_2_43.EF117271	C	0.0012599	11	10
66	C.IN.1999.25711_2_4.EF117272	C	7.46	7	11
67	C.IN.1999.25925_2_22.EF117273	C	0.002434	11	9
68	C.IN.2000.26191_2_48.EF117274	C	0.053	8	8
69	02_AG.CM.2004.263_8.EU513182	other	25.735	18	8
70	02A1.CM.2004.269_12.EU513194	other	4.36	9	9
71	C.ZA.2006.2759058_F10_B6.HQ615959	C	1.852	11	12
72	C.ZA.2006.2768732_C5_16.HQ615952	C	0.054	5	11
73	C.ZA.2006.2833264.HQ595757	C	0.015	8	9
74	C.BW.2005.2865_A11_12.KC154013	C	2.422	6	10
75	C.ZA.2007.2869751_A4_D3.HQ615954	C	0.494	10	8
76	C.ET..286_36.JQ362420	C	0.003	9	7
77	C.ET.2002.288_38.JQ362421	C	2.61	8	9
78	C.ZA.2007.2891391_A2_E1.HQ615955	C	100.0	8	10
79	C.ZA.2007.2969249.HQ595766	C	100.0	10	10
80	D.TZ.2005.3016_V5_C45.HM215283	other	50.3984	7	8
81	C.TZ.2001.304_F2_1_11.HM215286	C	22.011	7	10
82	A1CD.TZ.2004.3103_V3_C10.HM215288	other	0.14582	6	13
83	C.TZ.2005.3168_V4_C10.HM215289	C	0.0206	8	8
84	C.IN.2014.329_14_B1.MK076593	C	100.0	7	12
85	C.IN.2014.329_14_B4.MK076596	C	100.0	7	12
86	C.IN.2015.329_15_A1.MK076610	C	100.0	15	11
87	C.IN.2015.329_15_B1.MK076614	C	100.0	15	11
88	C.IN.2016.329_16_C1.MK076647	C	100.0	12	8
89	C.IN.2016.329_16_D5.MK076655	C	100.0	12	8
90	C.TZ.2003.3301_V1_C24.HM215294	C	0.44906	12	9
91	C.IN.2014.330_14_A12.MK076674	C	1.73	9	13
92	C.IN.2014.330_14_A20.MK076682	C	100.0	9	13
93	C.IN.2015.330_15_C36.MK076700	C	100.0	20	13
94	C.IN.2015.330_15_D36.MK076705	C	100.0	20	13
95	C.IN.2015.330_15_E36.MK076706	C	2.41	20	13
96	C.IN.2016.330_16_A2.MK076707	C	100.0	25	13
97	C.IN.2016.330_16_D4.MK076712	C	4.37	23	10
98	C.IN.2016.330_16_E6.MK076720	C	0.02	9	9
99	C.IN.2016.330_16_H2.MK076724	C	3.94	25	13
100	C.BW.2005.3312_D6_2.KC154014	C	0.442	8	12
101	CD.TZ.2005.3326_V4_C3.HM215296	other	0.009	10	5
102	CD.TZ.2004.3337_V2_C6.HM215297	other	100.0	6	6
103	A1.TZ.2004.3365_V2_C20.HM215298	other	0.339	8	9
104	A1.TZ.2003.3415_V1_C1.HM215299	other	100.0	13	7
105	C.TZ.2005.3426_V5_C17.HM215300	C	0.207	7	12
106	A1D.TZ.2003.3468_V1_C12.HM215301	other	100.0	8	8
107	C.TZ.2001.346_F4_D2_12.HM215302	C	100.0	7	10
108	C.ZA.2007.3514597.HQ595759	C	0.053	7	9
109	C.ZA.2007.3545883_G1_E1.HQ615942	C	0.019	7	12
110	A1C.TZ.2003.3589_V1_C4.HM215304	other	100.0	8	9
111	C.BW.2006.3603_C11_13.KC154015	C	100.0	15	9
112	C.TZ.2005.3637_V5_C3.HM215305	C	100.0	15	11
113	A1.TZ.2004.3718_3_11.HM215306	other	0.046	4	6
114	C.TZ.2004.3728_V2_C6.HM215307	C	31.724	6	8
115	C.TZ.2004.377_V4_C09.HM215308	C	3.037	6	8
116	CD.TZ.2004.3817_V2_C59.HM215310	other	100.0	18	8
117	C.TZ.2003.3873_V1_C24.HM215311	C	0.0028284	6	12
118	B.US.1995.3988_25.AY835436	B	0.007	6	10
119	A1.TZ..398_F1_F6_20.HM215312	other	100.0	7	9
120	01_AE.TH.2010.40100_V01_MN01.MF622080	01_AE	100.0	13	9
121	B.US.2001.45_01DG5.JQ609687	B	0.002	8	9
122	C.TZ.2000.541_F1_A7_2.HQ698049	C	0.413	6	8
123	C.TZ.2001.556_F2_3_25.HM215317	C	100.0	15	13
124	C.TZ.2001.569_F1_37_10.HM215318	C	4.057	13	7
125	D.UG.1998.57128_VRC15.AY736829	other	0.11699	11	10
126	B.US.1995.5768_4.AY835435	B	0.02	13	11
127	C.TZ.2006.6022_V7_C24.HM215319	C	100.0	6	10
128	C.TZ.2005.6040_V4_C15.HM215320	C	0.01	4	8
129	A1C.TZ.2004.6041_V3_C23.HM215321	other	2.35569	13	6
130	A1D.TZ.2003.6095_V1_C10.HM215323	other	0.002	8	9
131	B.US.1994.6101_1.AY835434	B	100.0	4	8
132	C.TZ.2006.6146_V7_C23.HM215324	C	7.01	9	7
133	01_AE.TH.2005.620345_C1.JX512900	01_AE	0.037922	5	9
134	B.US.1997.62357_14_D3_4589.EU289189	B	100.0	7	8
135	B.US.1995.6240_08_TA5_4622.EU289190	B	100.0	10	9
136	B.US.1996.6244_13_B5_4567.EU289191	B	9.37732	20	12
137	C.TZ.2005.6322_V4_C1.HM215326	C	0.08846	8	8
138	D.TZ.2004.6405_V4_C34.HM215327	other	100.0	6	9
139	C.TZ.2003.6471_V1_C16.HM215328	C	100.0	3	10
140	CD.TZ.2004.6480_V4_C25.HM215329	other	100.0	4	17
141	B.US.1995.6535_3.AY835438	B	100.0	6	8
142	A1C.TZ.2004.6540_V4_C1.HM215330	other	0.024129	6	8
143	A1C.TZ.2005.6545_V4_C1.HM215332	other	0.027016	6	8
144	C.TZ.2004.6631_V3_C10.HM215335	C	100.0	13	7
145	C.TZ.2004.6644_V2_C33.HM215336	C	100.0	9	13
146	C.TZ.2005.6785_V5_C14.HM215338	C	1.63198	8	11
147	CD.TZ.2006.6811_V7_C18.HM215340	other	100.0	6	9
148	C.TZ.2003.6838_V1_C35.HM215341	C	0.65206	5	8
149	41_CD.TZ.2003.6952_V1_C20.HM215343	other	2.44389	6	8
150	C.TZ.2003.6980_V0_C31.HM215344	C	100.0	6	7
151	C.MW.2006.703010010_C4.KC894105	C	0.003	12	11
152	C.MW.2007.703010054_2A2.FJ443808	C	100.0	11	7
153	C.MW.2007.703010131_1E2.KC894107	C	0.059	12	10
154	C.MW.2007.703010200_1E5.FJ443999	C	100.0	9	7
155	C.MW.2007.703010217_B6.KC894109	C	0.029	14	8
156	C.MW.2007.703010228_1C4.FJ444031	C	0.105	12	7
157	C.ZA.2007.704010042_2E5.KC894113	C	0.009	13	10
158	C.ZA.2007.704010069_C6.KC894114	C	4.369	8	12
159	C.ZA.2007.704010083_B8.FJ443671	C	2.772	6	10
160	C.ZA.2007.704809221_1B3.FJ444103	C	0.1163	11	11
161	C.ZA.2007.704810053_2B7.KC894119	C	3.398	8	6
162	C.ZA.2007.705010067_TF.KC156125	C	0.799	6	8
163	C.ZA.2007.705010185_TF.KC156129	C	0.358	8	11
164	C.ZA.2007.705010198_TF.KC156130	C	1.56	9	7
165	C.ZA.2007.706010164_1A7.FJ444076	C	0.263	11	8
166	C.ZA.2007.706010164_1A7_REV.FJ444076	C	0.263	11	8
167	B.US.1994.7165_18.AY835437	B	0.06951	4	10
168	C.ZA.2007.722_G4_16.JN967798	C	0.085	4	11
169	B.US.1989.89_6.U39362	B	100.0	7	9
170	CD.TZ..89_F1_2_25.HM215349	other	2.49759	10	7
171	A1.UG.2007.9004SS_A3_4.HM215350	other	0.018	6	9
172	02_AG.CI.1999.928_28.EU513199	other	100.0	12	9
173	B.BR.1992.92BR020.AY669718	B	4.79809	6	9
174	C.BR.1992.92BR025_9.U15121	C	8.67	10	8
175	A1.RW.1992.92RW008.AY669703	other	0.4	9	7
176	A1C.RW.1992.92RW009.AY669700	other	0.026	11	8
177	A1.RW.1992.92RW020_2.EU855131	other	5.1448	8	7
178	A1CD.RW.1992.92RW024.AY669699	other	0.069	9	10
179	A1C.RW.1992.92RW026.AY669702	other	1.453	13	8
180	01_AE.TH.1992.92TH021.AY669775	01_AE	0.0018521	9	8
181	D.UG.1992.92UG001.AY669754	other	100.0	11	9
182	D.UG.1992.92UG005.AY669758	other	100.0	8	8
183	A1.UG.1992.92UG031.AY669701	other	3.22	11	11
184	A1D.UG.1992.92UG035.AY669755	other	0.08	4	8
185	D.UG.1992.92UG038.AY669759	other	100.0	6	11
186	D.UG.1992.92UG046.AY623599	other	100.0	8	8
187	B.US.1992.92US715.U08451	B	0.11	6	10
188	C.IN.1993.93IN905.AY669742	C	0.073681	8	8
189	C.MW.1993.93MW959.AY669739	C	1.203	10	8
190	A1.RW.1993.93RW029.AY669697	other	100.0	11	11
191	B.TH.1993.93TH305.AY669729	B	0.032	9	8
192	D.UG.1993.93UG065.HM215353	other	0.025	11	9
193	D.UG.1993.93UG070.AY669756	other	0.001	6	9
194	A1.UG.1993.93UG077.AY669704	other	100.0	7	8
195	D.UG.1993.93UG082.AY669750	other	0.026	6	7
196	A1C.KE.1994.94KE105.AY669768	other	1.317	10	9
197	A1.UG.1994.94UG103.AY669705	other	0.18628	10	8
198	D.UG.1994.94UG114.AY494966	other	20.1087	9	9
199	D.UG.1994.94UG118.AY669751	other	0.028	8	9
200	C.ZM.1996.96ZM651_02.AF286224	C	7.33	14	12
201	C.ZA.1997.97ZA009.AY118166	C	100.0	5	8
202	08_BC.CN.1998.98CN006.AY669745	other	100.0	16	10
203	07_BC.CN.1998.98CN009.AY669747	other	0.136	12	8
204	C.IN.1998.98IN022.AY669748	C	0.003684	13	9
205	C.TZ.1998.98TZ017.AF286235	C	2.26	8	9
206	C.TZ.2000.98_F4_H5_13.HQ659642	C	100.0	17	8
207	D.UG.1999.A03349M1_VRC4A.HM215356	other	4.6	9	9
208	D.UG.1999.A07412M1_VRC12.HM215357	other	0.0025294	13	8
209	B.US.1998.AC10_29.AY835446	B	0.009052	12	11
210	B.US.1986.ADA.AY426119	B	0.0070568	6	8
211	B.US.2001.APV_13.DQ869019	B	0.337	8	11
212	B.US.2002.APV_17.DQ869023	B	0.488	11	8
213	B.US.2003.APV_6.DQ869030	B	0.104	6	11
214	C.BW.2006.B005018_8_F6_3.KF114881	C	2.919	5	10
215	C.BW.2007.B005582_7_G7_8.KF114882	C	100.0	9	10
216	B.US.1985.BAL_01.DQ318210	B	100.0	6	8
217	B.US.1985.BAL_26.DQ318211	B	1.72791	6	8
218	A1.KE..BB201_B42.DQ187171	other	0.03	9	8
219	A1.KE..BB539_2B13.DQ187240	other	0.077	14	10
220	O.FR.1994.BCF02.AJ236391	other	100.0	11	9
221	O.FR.1990.BCF03.AJ133055	other	100.0	5	9
222	O.FR.1998.BCF108.AJ238865	other	100.0	9	9
223	C.MW.2002.BF1266_431A.HM215360	C	2.53798	7	8
224	B.US.1996.BG1168_1.AY835443	B	100.0	9	8
225	A1.KE.1993.BG505_W6M_A5_T332N.DQ208456	other	0.123	14	8
226	A1.KE.1993.BG505_W6M_C2.DQ208458	other	0.015003	14	8
227	A1.KE.1993.BG505_W6M_C2_T332N.	other	0.083	14	8
228	A1.KE..BI369_9A.DQ187019	other	0.018	11	8
229	07_BC.CN.2007.BJOX002000_03_2.HM215364	other	0.099	7	7
230	01_AE.CN.2007.BJOX009000_02_4.HM215372	01_AE	0.20923	6	8
231	01_AE.CN.2007.BJOX010000_06_2.HM215373	01_AE	100.0	6	8
232	01_AE.CN.2007.BJOX015000_11_5.HM215377	01_AE	100.0	6	8
233	01_AE.CN.2007.BJOX025000_01_1.HM215386	01_AE	5.25039	12	8
234	01_AE.CN.2007.BJOX028000_10_3.HM215389	01_AE	34.1995	4	7
235	B.US..BL01.AY124970	B	100.0	12	9
236	B.US..BR07.AY124979	B	100.0	6	8
237	A1D.KE..BS208_B1.KX364401	other	0.00044814	10	7
238	B.FR..BX08_16.GQ855765	B	0.0019129	6	10
239	01_AE.TH.1999.C1080_C3.JN944660	01_AE	0.0037888	5	10
240	01_AE.TH.1999.C2101_C1.JN944661	01_AE	0.005	8	7
241	01_AE.TH.1999.C3347_C11.JX512902	01_AE	0.0073325	9	8
242	01_AE.TH.2000.C4118_9.JQ352782	01_AE	0.0014344	9	10
243	C.ZA.2009.CA146_H3_3.JN681219	C	100.0	8	9
244	C.ZA.2008.CA240_A5_5.KC154016	C	100.0	10	8
245	C.ZA.2008.CA327_D2_2.JN681220	C	100.0	8	7
246	C.ZA.2007.CA392_H2_6.JN681221	C	0.004	5	8
247	C.ZA.2008.CA457_H1_1.JN681222	C	100.0	3	11
248	B.US.2004.CAAN5342.AY835452	B	7.40888	6	10
249	C.ZA.2006.CAP129_1_15_B2_13.JN681223	C	0.331	7	9
250	C.ZA.2006.CAP136_1_16_E6_1.JN967790	C	100.0	6	9
251	C.ZA.2005.CAP174_1_06_F3_1B.JN967791	C	100.0	6	7
252	C.ZA.2006.CAP177_1A3.KC894133	C	0.117	6	10
253	C.ZA..CAP188_1_D1_14_REV.KC894134	C	100.0	5	9
254	C.ZA.2005.CAP200_B8A.KC894135	C	0.169	9	9
255	C.ZA.2005.CAP206_1_B5_Y681D.KJ700457	C	0.003	7	10
256	C.ZA.2005.CAP210_E8.DQ435683	C	67.3969	11	11
257	C.ZA.2005.CAP210_TA5.KC894136	C	41.399	11	11
258	C.ZA.2007.CAP220_2_00_A8_5B.JN967792	C	100.0	11	8
259	C.ZA.2006.CAP221_B14.KC894137	C	100.0	9	7
260	C.ZA.2006.CAP224_1_18_C7_3.JN967793	C	0.068	8	16
261	C.ZA.2005.CAP225_1_06_A2_18.JN681225	C	0.187	8	10
262	C.ZA.2007.CAP237_1_22_B2_2_39.JN681226	C	1.782	6	7
263	C.ZA.2005.CAP244_D3.DQ435684	C	10.6574	6	10
264	C.ZA.2005.CAP256_SU.KF241776	C	2.2	9	8
265	C.ZA.2005.CAP258_2_00_X_23.JN681227	C	0.399	11	10
266	C.ZA.2006.CAP260_2_00_TA1_1B.JN681228	C	1.219	7	10
267	C.ZA.2006.CAP266_2_00_E9_H6.JN681229	C	0.034	8	8
268	C.ZA.2006.CAP269_2_00_F11_1.JN967794	C	4.386	9	8
269	C.ZA.2008.CAP290_2_00_23_6.JN681253	C	0.037	8	7
270	C.ZA.2008.CAP291_2_00_H2_15.KF114884	C	0.076	6	8
271	C.ZA.2008.CAP292_2_00_12_4.JN681254	C	100.0	10	8
272	C.ZA.2008.CAP301_2_00_C3_20.KC154017	C	0.005	14	8
273	C.ZA.2008.CAP304_2_00_F6_6.KC154018	C	13.127	8	9
274	C.ZA.2008.CAP306_2_00_F9_1.KC154019	C	0.173	7	7
275	C.ZA.2008.CAP307_2_00_24_1.JN681255	C	100.0	8	10
276	C.ZA.2008.CAP308_2_00_E11_35.KC154020	C	0.006	11	8
277	C.ZA.2008.CAP310_2_00_20_2.JN681256	C	0.064	5	9
278	C.ZA.2008.CAP317_2_00_D4_10.KC154022	C	0.069	6	11
279	C.ZA.2008.CAP323_2_00_B6_45.KC154023	C	0.286	7	9
280	C.ZA.2008.CAP326_2_00_D9_2.KC154024	C	0.085	14	10
281	C.ZA.2008.CAP327_2_00_C6_37.KF114885	C	6.703	10	9
282	C.ZA.2008.CAP330_2_00_F2_41.KC154025	C	0.001	8	11
283	C.ZA.2009.CAP331_2_00_D7_39.KF114886	C	100.0	9	8
284	C.ZA.2009.CAP332_2_00_C10_1.KF114887	C	100.0	7	13
285	C.ZA.2009.CAP340_2_00_B3_16.KC154026	C	0.409	6	9
286	C.ZA.2009.CAP341_2_00_C10_18.KC154027	C	0.014	5	8
287	C.ZA.2009.CAP343_2_00_21_2.JN681257	C	100.0	6	10
288	C.ZA.2009.CAP347_2_00_B1_1.JN681258	C	0.018	9	9
289	C.ZA.2009.CAP363_2_00_10_3.KJ598853	C	5.226	6	8
290	C.ZA.2010.CAP378_2_00_D2_5.KF114888	C	3.502	6	7
291	C.ZA.2006.CAP37_1_18_D2_19.JN681230	C	0.169	8	10
292	C.ZA.2010.CAP382_2_00_D7_19.KC154028	C	1.272	7	13
293	C.ZA.2006.CAP40_2_01_A3_5.JN681231	C	100.0	7	7
294	C.ZA.2005.CAP45_G3.DQ435682	C	0.0015334	11	9
295	C.ZA.2006.CAP69_1_12_TA7_1.JX131327	C	0.163	9	10
296	C.ZA.2005.CAP88_6M_C10.KU198436	C	100.0	6	10
297	C.MW.2003.CE0089_G2.KC894073	C	100.0	7	9
298	C.MW.2003.CE0393_C3.FJ444215	C	0.14539	9	8
299	C.MW.2003.CE0626_E6.FJ444284	C	0.023	5	8
300	C.MW.2003.CE0665_F2.KC894076	C	0.289	6	10
301	C.MW.2003.CE0682_E4.FJ444325	C	25.9557	8	6
302	C.MW.2004.CE0985_H7.FJ444391	C	2.965	7	12
303	C.MW.2004.CE1086_B2.FJ444395	C	100.0	9	10
304	C.MW.2004.CE1172_H1.FJ444434	C	0.45404	12	7
305	C.MW.2004.CE1176_A3.FJ444437	C	100.0	6	8
306	C.MW.2005.CE2010_F5.FJ444561	C	100.0	15	9
307	C.MW.2006.CE2052_G10.KC894084	C	0.001	6	10
308	C.MW.2005.CE2060_G9.FJ444607	C	0.033057	8	9
309	C.MW.2005.CE2103_E8.KC894086	C	2.533	7	8
310	07_BC.CN.2004.CH038_12.EF042692	other	46.5	6	10
311	C.MW.2008.CH0694.KJ700458	C	1.957	9	7
312	07_BC.CN.2004.CH070_1.EF117255	other	0.0014422	9	8
313	07_BC.CN.2004.CH117_4.EF117262	other	0.012	13	8
314	07_BC.CN.2004.CH181_12.EF117259	other	0.0003	12	10
315	C.MW.2008.CH505_W4_3.KC247557	C	100.0	6	6
316	01_AE.TH.1990.CM244_EC1.JQ715397	01_AE	0.0003	8	9
317	01_AE.TH.1993.CMU02.AY669779	01_AE	1.42666	18	8
318	B.CN.2004.CNE10.HM215397	B	100.0	6	10
319	B.CN.2004.CNE12.HM215399	B	100.0	4	9
320	B.CN.2004.CNE14.HM215400	B	100.0	6	9
321	BC.CN.2007.CNE15.HM215401	other	2.6	8	9
322	C.CN.2007.CNE17.HM215403	C	0.1315	8	10
323	07_BC.CN.2007.CNE19.HM215405	other	0.090751	8	8
324	07_BC.CN.2007.CNE20.HM215406	other	0.12426	8	8
325	07_BC.CN.2007.CNE21.HM215407	other	0.0012799	11	10
326	01_AE.CN.2006.CNE3.HM215410	01_AE	0.252	11	8
327	C.CN.2007.CNE30.HM215411	C	25.596	20	10
328	C.CN.2007.CNE31.HM215412	C	0.068	13	8
329	B.CN.2006.CNE4.HM215413	B	100.0	8	11
330	BC.CN.2007.CNE40.HM215414	other	0.24304	11	8
331	01_AE.CN.2006.CNE5.HM215415	01_AE	0.0023183	9	9
332	08_BC.CN.2007.CNE52.HM215416	other	0.021026	12	13
333	08_BC.CN.2007.CNE53.HM215417	other	0.014556	8	8
334	01_AE.CN.2007.CNE55.HM215418	01_AE	0.0012599	8	8
335	01_AE.CN.2007.CNE56.HM215419	01_AE	1.63	8	8
336	B.CN.2005.CNE57.HM215420	B	100.0	7	9
337	C.CN.2006.CNE58.HM215421	C	0.10072	6	8
338	01_AE.CN.2006.CNE59.HM215422	01_AE	0.050212	9	7
339	BC.CN.2006.CNE7.HM215426	other	0.259	15	9
340	01_AE.CN.2006.CNE8.HM215427	01_AE	0.16936	5	7
341	C.ZA.2007.CT072_56_7.JN681232	C	0.536	7	8
342	C.ZA.2007.CT140_140_B6.JN681233	C	0.752	8	7
343	C.ZA.2007.CT184_D3_15.KF114889	C	0.001	9	8
344	C.ZA.2007.CT349_39_16.JQ061131	C	100.0	9	8
345	C.ZA.2007.CT431_G6_6.JN681234	C	100.0	11	18
346	C.ZA.2009.CT565_C7_48.KF114890	C	0.492	6	10
347	C.ZA.2007.CT810_G4_7.KF114891	C	0.054	8	9
348	C.ZA.2007.CT823_B6_1.JN681236	C	100.0	12	8
349	C.ZA.2008.CT885_H3_2.JN967797	C	100.0	7	9
350	C.ZA.2008.CT966_E1_7.JN681238	C	0.001	6	9
351	C.ZA.2008.CT977_69_12.JN681239	C	0.003	7	11
352	B.US.1991.DH12.AF069140	B	0.007	6	7
353	02_AG.FR.1991.DJ263_8.EU855130	other	0.018	7	8
354	C.ZA.1998.DU123_06.DQ411850	C	0.024	6	9
355	C.ZA.1998.DU151_02.DQ411851	C	0.0071085	11	7
356	C.ZA.1999.DU156_12.DQ411852	C	0.0027251	8	11
357	C.ZA.1998.DU172_17.DQ411853	C	100.0	12	8
358	C.ZA.1998.DU422_1.DQ411854	C	30.2592	10	7
359	D.CD.1983.ELI.K03454	other	8.56	10	8
360	B.US.2007.EN3C016.MN516423	B	3.5588	4	9
361	B.US.2007.EN3C028.MN516424	B	3.4674	4	9
362	B.US.2007.EN3C040.MN516425	B	5.0631	4	9
363	B.US.2007.EN3C041.MN516426	B	3.1332	4	9
364	B.US.2007.EN3C045.MN516427	B	0.9347	4	9
365	B.US.2007.EN3C059.MN516428	B	100.0	4	9
366	B.US.2007.EN3C061.MN516429	B	1.2681	4	9
367	B.US.2007.EN3C068.MN516430	B	2.5685	4	9
368	B.US.2007.EN3C073.MN516431	B	6.194	4	9
369	B.US.2007.EN3C075.MN516432	B	3.1324	4	9
370	B.US.2007.EN3C084.MN516433	B	4.7513	4	9
371	B.US.2007.EN3C088.MN516434	B	6.7844	4	9
372	B.US.2007.EN3D006.MN516435	B	100.0	4	9
373	B.US.2007.EN3D020.MN516436	B	3.2216	4	9
374	B.US.2007.EN3D054.MN516437	B	1.248	4	9
375	B.US.2007.EN3D059.MN516438	B	13.606	4	9
376	B.US.2007.EN3D066.MN516439	B	2.0665	4	9
377	B.US.2007.EN3D069.MN516440	B	1.5781	4	9
378	B.US.2007.EN3D071.MN516441	B	0.1229	4	9
379	B.US.2007.EN3D079.MN516442	B	2.8251	4	9
380	B.PE..H086_8.EF210732	B	0.002	4	8
381	B.HT.1992.HT593_1.U08444	B	0.058	10	10
382	B.FR.1983.HXB2.K03455	B	45.3065	6	8
383	B.US.1986.JRCSF.AY669726	B	0.0009311	7	8
384	B.US.1986.JRFL.AY669728	B	17.0678	6	8
385	A1.KE.2000.KER2008_12.AY736809	other	13.6935	9	7
386	A1.KE.2000.KER2018_11.AY736810	other	0.0043356	6	11
387	A1.KE.2000.KNH1144.AF457066	other	0.15	12	9
388	A1.KE.2000.KNH1209_18.AY736813	other	100.0	11	8
389	C.ZA.2008.KO224_T87_2_4.JN681240	C	0.06	11	9
390	C.ZA.2009.KO243_H6_3.KF114892	C	0.015	16	9
391	C.ZA.2008.KO426_T78_10.JN681241	C	100.0	11	8
392	C.ZA.2008.KO459_T68_4.JN681242	C	0.006	8	8
393	C.ZA.2008.KO756_38_TB12.JN681243	C	0.013	6	6
394	C.ZA.2008.KO870_C2_10.JN681244	C	8.568	8	8
395	B.FR.1983.LAI.K02013	B	100.0	6	8
396	01_AE.TH.1996.M02138.AY713424	01_AE	100.0	9	8
397	A1.KE..MB201_A1.DQ187026	other	2.49	9	8
398	A1.KE..MB539_2B7.DQ187082	other	1.19	14	10
399	C.ZA.2008.ME067_A10_15.JN681245	C	3.24	11	10
400	C.ZA.2008.ME178_G6_16.KF114893	C	0.996	11	9
401	A1.KE..MG505_W0M_A2.DQ208449	other	1.99	14	8
402	02_AG...MGRM_AG_002.MF510462	other	0.056	6	9
403	A1.KE..MI369_A5.DQ187018	other	0.01	11	8
404	B.US..MN_3.HM215430	B	100.0	6	10
405	A1D.KE..MS208_A1.DQ187010	other	0.21336	10	7
406	C.MW.1993.MW965_26.U08455	C	0.147	9	7
407	N.FR.2011.N1_FR_2011.JN572926	other	100.0	11	5
408	B.CH.2001.NAB01.EU023918	B	1.132	6	10
409	B.CH..NAB01_C14.KX673207	B	1.514	6	10
410	B.CH..NAB01_C14_REV.KX673208	B	2.081	6	10
411	B.CH..NAB01_C21.KX673209	B	100.0	6	8
412	B.CH..NAB01_C21_REV.KX673210	B	100.0	6	8
413	B.CH..NAB01_C24.KX673211	B	100.0	6	8
414	B.CH..NAB01_C24_REV.KX673212	B	100.0	6	8
415	B.CH..NAB01_PA.KX673206	B	0.422	6	10
416	G.CH..NAB13PRE_CL_9.EU023937	other	0.0208	9	8
417	B.CH.2003.NAB5PRE_CL_1.EU023923	B	0.128	6	10
418	B.CH.2001.NAB9PRE_CL_106.EU023928	B	5.5	8	9
419	D.KE.2001.NKU3006_EC1.JQ715411	other	100.0	6	8
420	B.FR.1985.NL43.AY669735	B	0.0066039	4	8
421	G.ES.2002.P0402_C2_11.EU885759	other	0.019817	12	9
422	G.ES.2008.P1981_C5_3.FJ817369	other	4.25817	9	7
423	B.IT.1996.PVO_4.AY835444	B	0.22611	16	7
424	A1D.KE.1995.Q168_A2.AF407148	other	1.6387	4	8
425	A1D.KE.1995.Q168_B23.AF407149	other	100.0	4	8
426	A1.KE.1994.Q23_17.AF004885	other	0.078395	7	8
427	A1.KE.1994.Q259_17.AF407152	other	53.4299	7	8
428	A1.KE.1994.Q259_D2_26.AF407153	other	100.0	8	8
429	A1.KE.1994.Q259_W6.AF407151	other	100.0	8	8
430	A1.KE.1995.Q461_C2.AF407154	other	100.0	13	7
431	A1.KE.1995.Q461_D1_PNS0D.AF407155	other	100.0	13	7
432	A1.KE.1995.Q461_E2.AF407156	other	14.437	13	7
433	A1.KE.1996.Q769_B9_PNS79D.AF407157	other	100.0	12	8
434	A1.KE.1996.Q769_D22.AF407158	other	0.47466	12	8
435	A1.KE.1996.Q769_H5.AF407159	other	0.40187	12	10
436	A1.KE.1994.Q842_D12.AF407160	other	0.12804	11	8
437	A1.KE.1994.Q842_D14.AF407161	other	100.0	8	8
438	A1.KE.1994.Q842_D16.AF407162	other	100.0	11	8
439	D.KE.1995.QA013_70I_H1.FJ866134	other	100.0	5	9
440	D.KE.1995.QA013_70I_M12.FJ866135	other	100.0	5	9
441	D.KE.1993.QA465_59M_A1.FJ866136	other	100.0	9	8
442	D.KE.1993.QA465_59M_D1.FJ866137	other	100.0	9	8
443	A1D.KE.1996.QA790_204I_A4.FJ866124	other	100.0	8	8
444	A1D.KE.1996.QA790_204I_C1.FJ866125	other	100.0	8	8
445	A1D.KE.1996.QA790_204I_C8.FJ866126	other	100.0	8	8
446	A1D.KE.1996.QA790_204I_E2.FJ866127	other	100.0	8	8
447	C.KE.1995.QB099_391M_B1.FJ866131	C	100.0	8	7
448	C.KE.1995.QB099_391M_C8.FJ866132	C	100.0	8	7
449	A1.KE.1996.QB726_70M_B3.FJ866111	other	0.35	8	7
450	D.KE.1997.QB857_110I_B3.FJ866138	other	0.65	7	8
451	C.KE.1997.QC406_70M_F3.FJ866133	C	100.0	8	8
452	D.KE.1999.QD435_100M_A4.FJ866139	other	0.2	12	9
453	D.KE.1999.QD435_100M_B5.FJ866140	other	100.0	10	8
454	D.KE.1999.QD435_100M_E1.FJ866141	other	100.0	12	9
455	A1.KE.2005.QF495_23M_A1.FJ866113	other	100.0	41	8
456	A1.KE.2005.QF495_23M_A3.FJ866114	other	100.0	41	8
457	A1.KE.2005.QF495_23M_B2.FJ866115	other	100.0	41	8
458	A1.KE.2005.QF495_23M_D1.FJ866116	other	100.0	41	8
459	21_A2D.KE.2004.QG393_60M_A1.FJ866128	other	100.0	7	7
460	21_A2D.KE.2004.QG393_60M_B7.FJ866129	other	100.0	6	7
461	21_A2D.KE.2004.QG393_60M_B8.FJ866130	other	100.0	6	7
462	A1.KE.2004.QG984_21M_A3.FJ866117	other	100.0	10	8
463	B.TT.1994.QH0515_1.AY835440	B	100.0	14	9
464	B.TT.1994.QH0692_42.AY835439	B	100.0	16	7
465	A1.KE.2005.QH209_14M_A2.FJ866118	other	0.0081812	11	8
466	A1.KE.2005.QH343_21M_A10.FJ866119	other	0.07	9	12
467	A1.KE.2005.QH343_21M_B5.FJ866120	other	0.06	9	12
468	A1.KE.2005.QH359_21M_C1.FJ866121	other	0.8	9	7
469	A1.KE.2005.QH359_21M_D1.FJ866122	other	100.0	4	7
470	01_AE.TH.1998.R1166_C1.JQ352783	01_AE	2.97341	7	8
471	01_AE.TH.2001.R2184_C4.JN944665	01_AE	0.076999	10	9
472	01_AE.TH.1999.R3265_C6.JX512903	01_AE	0.023579	6	8
473	O.FR.1999.RBF125.GU935991	other	100.0	12	9
474	P.FR.2009.RBF168.GU111555	other	0.13	8	9
475	O.FR.2008.RBF189.GU936016	other	100.0	12	9
476	DO.FR.2008.RBF208.GQ351296	other	100.0	11	12
477	B.US.2001.REJO4541_67.AY835449	B	0.00039137	6	9
478	B.US.2000.RHPA4259_7.AY835447	B	0.024807	12	7
479	C.MW..S018_18.	C	0.0026321	6	7
480	B.TT.1993.SC05_8C11_2344.EU289200	B	0.11048	10	9
481	B.TT.1995.SC422_8.AY835441	B	0.024958	13	8
482	B.US..SF162.EU123924	B	100.0	6	9
483	B.US.1987.SG3.L02317	B	100.0	8	9
484	C.ZA.2008.SO032_A2_8_1.KF114894	C	100.0	6	9
485	C.ZA.2008.SO186_H6_5.JN681247	C	0.001	12	11
486	C.ZA.2007.SO225_H11_12.JN681252	C	0.054	6	10
487	C.ZA.2008.SO405_T24_5.JN681248	C	100.0	7	11
488	C.ZA.2007.SO431_C1_1.JN681246	C	35.309	12	9
489	C.ZA.2008.SO607_B6_9.KF114895	C	100.0	19	13
490	C.ZA.2008.SO706_T10B_3.JN681249	C	1.66	9	7
491	B.US.1997.SS1196_1.AY835442	B	10.909	6	12
492	02_AG.CM.2004.T250_4.EU513189	other	0.0034378	6	7
493	02_AG.CM.2004.T251_18.EU513196	other	0.39647	15	9
494	A1G.CM.2004.T252_7.EU513190	other	1.95	8	8
495	02_AG.CM.2004.T253_11.EU513191	other	100.0	7	8
496	02_AG.CM.2004.T255_34.EU513184	other	100.0	7	8
497	02A1.CM.2004.T257_31.EU513185	other	6.85915	8	10
498	02_AG.CM.2005.T278_50.EU513198	other	20.5867	16	8
499	02A1.CM.2005.T280_5.EU513183	other	0.029	10	8
500	01_AE.TH.1992.TH023_6.KU562843	01_AE	0.022	8	7
501	01_AE.TH.1993.TH966_8.U08456	01_AE	0.0011745	7	8
502	01_AE.TH.1993.TH976_17.U08458	01_AE	100.0	4	8
503	B.US.2000.THRO4156.AY835448	B	0.0087584	6	17
504	B.US.2001.TRJO4551_58.AY835450	B	100.0	6	9
505	B.IT.1995.TRO_11.AY835445	B	0.038035	10	9
506	C.ZA.1998.TV1_29.EU855132	C	6.11796	6	9
507	C.TZ.2001.TZA125_17.JQ362423	C	0.11574	11	8
508	C.TZ.2001.TZBD_02.JQ362424	C	0.035	6	8
509	D.UG.1992.UG021_16.U27399	other	100.0	9	9
510	D.UG.1992.UG024_2.U43386	other	8.03715	8	7
511	A1.UG.1992.UG037_8.U09127	other	2.83263	9	8
512	A1.BE..VLGC_A1.AY669698	other	8.009	9	8
513	B.BR..VLGC_B3.AY669720	B	100.0	7	9
514	B.US.1990.WEAU_D15_410.EU289202	B	2.35481	6	9
515	B.US.2000.WITO4160_33.AY835451	B	0.0013272	8	8
516	G.ES.2002.X1193_C1.EU885761	other	0.014184	8	10
517	G.ES.2003.X1254_C3.EU885762	other	4.60186	10	8
518	G.ES.2004.X1632_S2_B10.FJ817370	other	0.021518	9	10
519	G.ES.2006.X2088_C9.EU885764	other	100.0	15	10
520	G.ES.2005.X2131_C1_B5.FJ817368	other	0.017198	9	8
521	O.CM.1994.YBF16.AJ133063	other	100.0	6	9
522	O.CM.1995.YBF26.AJ133068	other	100.0	13	11
523	N.CM.1995.YBF30.AJ006022	other	100.0	6	7
524	O.CM.1996.YBF32.AJ236417	other	100.0	8	6
525	O.CM.1996.YBF35.AJ236418	other	100.0	7	8
526	O.CM.1995.YBF37.AJ133067	other	100.0	10	19
527	O.CM.1995.YBF38.AJ133070	other	100.0	10	9
528	O.CM.1996.YBF39.AJ236421	other	100.0	7	11
529	B.US.1986.YU2.M93258	B	0.085512	4	8
530	C.ZA.1997.ZA012_29.EU855133	C	0.96886	11	8
531	B.CH..ZENV07_0504_15.KU600814	B	0.261	19	11
532	B.CH..ZENV16_1202_7.KU600818	B	0.0042	6	8
533	01_AE.CH..ZENV32_0111_5.KU600816	01_AE	100.0	7	6
534	B.CH..ZENV91_0505_12.KU600815	B	4.94	8	11
535	01_AE.CH..ZENV92_1008_8.KU600817	01_AE	0.0211	6	15
536	C.ZM.1998.ZM106_9.AY424163	C	0.037939	8	9
537	C.ZM.2000.ZM109_4.AY424138	C	0.032746	11	9
538	C.ZM.1998.ZM135_10A.AY424079	C	100.0	15	10
539	C.ZM..ZM176_66.	C	0.09485	8	8
540	C.ZM.2002.ZM197_7.DQ388515	C	0.54518	15	8
541	C.ZM.2003.ZM214_15.DQ388516	C	100.0	9	10
542	C.ZM.2002.ZM215_8.DQ422948	C	100.0	4	7
543	C.ZM.2002.ZM233_6.DQ388517	C	0.02113	8	9
544	C.ZM.2003.ZM246F.FJ496194	C	100.0	9	7
545	C.ZM.2003.ZM247_V1.FJ496204	C	5.56699	11	9
546	C.ZM.2003.ZM249_1.DQ388514	C	1.57517	8	8
547	C.ZM.2000.ZM53_12.AY423984	C	0.48552	8	8
548	C.ZM.1998.ZM55_28A.AY423971	C	0.92225	11	10
