# Supplementary material for: Contemporary HIV-1 consensus Env with AI-assisted redesigned hypervariable loops promote antibody binding
Source: Nat Commun. 2024 May 9;15:3924. doi: 10.1038/s41467-024-48139-x (PMC11082178; doi:10.1038/s41467-024-48139-x)
Supplement: Supplementary file 3 — Source Data [file 41467_2024_48139_MOESM3_ESM.zip › SourceData/figs2f.3BNC117-IC50.B.V5HV-short-long.csv]

	seqname	subtype	HV	IC50	Length	catagory	X	IC50_out
0	B.US.2015.1HC2_W4_012216_E4_S9.KY324157	B	V5HV	2.0	6	short	-0.21	2.0
1	B.US.2015.1HC3_D0_012016_G2_S34.KY324179	B	V5HV	-0.8632794328435932	7	short	-0.2994563072522693	-0.8632794328435932
2	B.US.2015.1HC2_W4_012216_G5_S14.KY324163	B	V5HV	-2.0457574905606752	7	short	-0.21	-2.0457574905606752
3	B.US.2019.6292_BL_B2_1.MZ396981	B	V5HV	-1.2596373105057561	7	short	-0.16962647561991165	-1.2596373105057561
4	B.US.2019.9372_BL_A10_1.MZ397004	B	V5HV	-1.3767507096020994	7	short	-0.21	-1.3767507096020994
5	B.US.2019.9372_BL_C3_3.MZ397001	B	V5HV	-1.193820026016113	7	short	-0.22608999957622639	-1.193820026016113
6	B.US.2019.9372_BL_C5_2.MZ397005	B	V5HV	-0.978810700930062	7	short	-0.1508098989305692	-0.978810700930062
7	B.US.2019.9372_BL_E11_1.MZ397003	B	V5HV	-1.1307682802690238	7	short	-0.137171177521666	-1.1307682802690238
8	B.US.2019.9372_BL_E2_1.MZ397000	B	V5HV	-0.889410289700751	7	short	-0.24144277077278203	-0.889410289700751
9	B.US.2019.9372_BL_E6_1.MZ397008	B	V5HV	-0.7851561519523022	7	short	-0.13037583055129512	-0.7851561519523022
10	B.US.2019.9372_BL_F5_4.MZ397006	B	V5HV	-1.585026652029182	7	short	-0.1497756009281669	-1.585026652029182
11	B.US.2019.9372_BL_F7_1.MZ397007	B	V5HV	-0.8013429130455774	7	short	-0.19010221053092344	-0.8013429130455774
12	B.US.2019.9372_BL_H4_1.MZ397002	B	V5HV	-0.6777807052660807	7	short	-0.22743370822520323	-0.6777807052660807
13	B.US.2019.9372_V7_G2_2.MZ397010	B	V5HV	-1.0222763947111522	7	short	-0.21	-1.0222763947111522
14	B.US.2015.1HC1_D0_061516_B5_S69.KY323998	B	V5HV	-2.3979400086720375	7	short	-0.1736319723647086	-2.3979400086720375
15	B.IT.1996.PVO_4.AY835444	B	V5HV	-1.159693122145351	7	short	-0.28505916041371254	-1.159693122145351
16	B.US.2015.1HC1_D0_070516_F11_S91.KY324007	B	V5HV	-2.5228787452803374	7	short	-0.21	-2.5228787452803374
17	B.US.2015.1HC2_D0_012216_F9_S75.KY324109	B	V5HV	-1.744727494896694	7	short	-0.16866382645163655	-1.744727494896694
18	B.US.2015.1HC2_D0_012216_D1_S67.KY324102	B	V5HV	-0.18111458540599013	7	short	-0.21	-0.18111458540599013
19	B.US.2019.1536_V15_C11_2.MZ397067	B	V5HV	-1.8239087409443189	7	short	-0.22218228957036704	-1.8239087409443189
20	B.US.2015.1HC2_W4_012016_H12_S93.KY324144	B	V5HV	-1.9208187539523751	7	short	-0.1736319723647087	-1.9208187539523751
21	B.TT.1994.QH0692_42.AY835439	B	V5HV	-0.6250684460218119	7	short	-0.16875527682659372	-0.6250684460218119
22	B.US.2000.RHPA4259_7.AY835447	B	V5HV	-1.6180730693627727	7	short	-0.21	-1.6180730693627727
23	B.US.2015.1HB1_D0_012016_F10_S11.KY323732	B	V5HV	-1.5228787452803376	12	long	0.2245335994164451	-1.5228787452803376
24	B.DE.2016.1HD9K_D0_070816_C3_S35.KY324810	B	V5HV	-1.3979400086720375	12	long	0.26047476531683855	-1.3979400086720375
25	B.DE.2016.1HD9K_D0_070816_B3_S30.KY324807	B	V5HV	-1.5228787452803376	12	long	0.29875337715163364	-1.5228787452803376
26	B.US.2015.1HC3_D0_012216_B1_S40.KY324182	B	V5HV	0.4358443659844413	12	long	0.26962340339948343	0.4358443659844413
27	B.US.2015.1HB1_W4_012016_D10_S47.KY323786	B	V5HV	-1.5686362358410126	12	long	0.1649955664408116	-1.5686362358410126
28	B.US.2015.1HB1_W4_020416_B2_S54.KY323805	B	V5HV	-2.0969100130080562	12	long	0.21	-2.0969100130080562
29	B.US.1996.6244_13_B5_4567.EU289191	B	V5HV	-1.4366613295869946	12	long	0.13468170503863403	-1.4366613295869946
30	B.US.2019.6775_BL_E3_3.MZ397026	B	V5HV	-2.5228787452803374	12	long	0.21	-2.5228787452803374
31	B.US.1997.1012_11_TC21_3257.EU289184	B	V5HV	-1.6747512347124627	12	long	0.21	-1.6747512347124627
32	B.US.1997.SS1196_1.AY835442	B	V5HV	-1.389095083020943	12	long	0.19361852954014896	-1.389095083020943
33	B.US.2015.1HD1_D0_012016_H4_S83.KY324412	B	V5HV	-1.9208187539523751	12	long	0.21	-1.9208187539523751
34	B.DE.2016.1HD4K_D0_061516_E3_S53.KY324517	B	V5HV	-0.26760624017703144	13	long	0.21	-0.26760624017703144
35	B.US.2019.5257_V7_E2_1.MZ397099	B	V5HV	-0.7351821769904635	13	long	0.12961601056193472	-0.7351821769904635
36	B.US.2019.5257_V7_B12_3.MZ397104	B	V5HV	-1.6575773191777938	13	long	0.2712383252098487	-1.6575773191777938
37	B.US.2019.5257_V7_D6_1.MZ397106	B	V5HV	-1.3565473235138126	13	long	0.08949002283172502	-1.3565473235138126
38	B.US.2019.5257_V7_D7_1.MZ397107	B	V5HV	-1.3098039199714864	13	long	0.35866697525709956	-1.3098039199714864
39	B.US.2015.1HC3_W4_012616_G4_S89.KY324255	B	V5HV	-0.21467016498923297	15	long	0.15202070044425137	-0.21467016498923297
40	B.US.2015.1HC3_W4_012616_F1_S85.KY324252	B	V5HV	-0.239577516576788	16	long	0.27061654815556335	-0.239577516576788
41	B.US.2015.1HC3_W4_012016_H5_S21.KY324241	B	V5HV	0.05115252244738129	16	long	0.21	0.05115252244738129
42	B.US.2015.1HC3_W4_012016_G1_S19.KY324239	B	V5HV	-0.7351821769904635	16	long	0.21	-0.7351821769904635
43	B.US.2015.1HC3_D0_012216_G3_S52.KY324191	B	V5HV	-0.8794260687941501	16	long	0.14958138099666665	-0.8794260687941501
44	B.US.2015.1HC3_D0_012216_E10_S49.KY324187	B	V5HV	-1.3665315444204136	16	long	0.3156829351019187	-1.3665315444204136
45	B.US.2015.1HC3_D0_012016_F7_S31.KY324177	B	V5HV	-0.19586056766464957	16	long	0.09725379624944619	-0.19586056766464957
46	B.US.2015.1HC3_W4_012616_C7_S77.KY324246	B	V5HV	-0.889410289700751	16	long	0.2710706313891139	-0.889410289700751
47	B.US.2000.THRO4156.AY835448	B	V5HV	0.3963824447208366	17	long	0.21	0.3963824447208366
48	B.DE.2016.1HD4K_D0_061616PL2_A4_S53.KY324536	B	V5HV	-0.7772835288524167	21	long	0.3095254691860436	-0.7772835288524167
49	B.DE.2016.1HD4K_W4_062316PL4_A11_S47.KY324583	B	V5HV	-0.7099653886374819	21	long	0.07905009569036328	-0.7099653886374819
50	B.DE.2016.1HD4K_W4_062316PL3_B9_S29.KY324574	B	V5HV	-0.5406075122407692	21	long	0.21	-0.5406075122407692
51	B.DE.2016.1HD4K_W4_062316PL3_A3_S25.KY324569	B	V5HV	-0.9100948885606021	21	long	0.21	-0.9100948885606021
52	B.DE.2016.1HD4K_D0_061516_E3_S53.KY324517	B	V2HV	-0.26760624017703144	4	short	0.79	-0.26760624017703144
53	B.US.2019.2305_V7_H11_2.MZ397086	B	V2HV	-1.0915149811213503	4	short	0.8464535099534365	-1.0915149811213503
54	B.CN.2004.CNE12.HM215399	B	V2HV	-1.1541395122078013	4	short	0.79	-1.1541395122078013
55	B.US.2019.2305_V7_G9_2.MZ397084	B	V2HV	-1.275724130399211	4	short	0.8450448581941172	-1.275724130399211
56	B.US.2019.2305_V7_G7_1.MZ397083	B	V2HV	-1.193820026016113	4	short	0.8927358045178398	-1.193820026016113
57	B.US.2019.2305_V7_G6_1.MZ397081	B	V2HV	-1.1249387366083	4	short	0.9348682666126296	-1.1249387366083
58	B.US.2019.2305_V7_G5_4.MZ397082	B	V2HV	-1.4202164033831899	4	short	0.8243198343214728	-1.4202164033831899
59	B.US.2019.2305_V7_G2_2.MZ397080	B	V2HV	-1.3098039199714864	4	short	0.7198172111752932	-1.3098039199714864
60	B.US.2019.2305_V7_F1_4.MZ397079	B	V2HV	-1.1870866433571443	4	short	0.6866020654013878	-1.1870866433571443
61	B.US.2019.2305_V7_E5_2.MZ397078	B	V2HV	-1.7212463990471711	4	short	0.79	-1.7212463990471711
62	B.US.2019.2305_BL_H1_3.MZ397090	B	V2HV	0.5618166643189575	4	short	0.79	0.5618166643189575
63	B.US.2019.2305_BL_G2_1.MZ397089	B	V2HV	-0.22112552799726048	4	short	0.84883344323473	-0.22112552799726048
64	B.US.2019.2305_BL_G1_1.MZ397088	B	V2HV	1.6283378335761185	4	short	0.79	1.6283378335761185
65	B.CN.2007.BJOX003000_19_1.HM215365	B	V2HV	-1.3098039199714864	4	short	0.7807884970137305	-1.3098039199714864
66	B.US.1994.6101_1.AY835434	B	V2HV	-1.651208532439416	4	short	0.8450732386684019	-1.651208532439416
67	B.DE.2016.1HD4K_W4_062316PL4_A3_S44.KY324584	B	V2HV	-0.7375489102695706	4	short	0.79	-0.7375489102695706
68	B.DE.2016.1HD4K_W4_062316PL4_A11_S47.KY324583	B	V2HV	-0.7099653886374819	4	short	0.6430558552619201	-0.7099653886374819
69	B.DE.2016.1HD4K_W4_062316PL3_B9_S29.KY324574	B	V2HV	-0.5406075122407692	4	short	0.8514209916933272	-0.5406075122407692
70	B.DE.2016.1HD4K_W4_062316PL3_B1_S27.KY324572	B	V2HV	-0.8239087409443188	4	short	0.7386604399346127	-0.8239087409443188
71	B.DE.2016.1HD4K_W4_062316PL3_A3_S25.KY324569	B	V2HV	-0.9100948885606021	4	short	0.79	-0.9100948885606021
72	B.DE.2016.1HD4K_D0_061616PL2_C2_S57.KY324539	B	V2HV	-0.835647144215563	4	short	0.8441576029411433	-0.835647144215563
73	B.DE.2016.1HD4K_D0_061616PL2_A4_S53.KY324536	B	V2HV	-0.7772835288524167	4	short	0.6849214314897298	-0.7772835288524167
74	B.DE.2016.1HD4K_D0_061616PL1_D4_S83.KY324529	B	V2HV	-0.7569619513137056	4	short	0.8926325072985464	-0.7569619513137056
75	B.DE.2016.1HD4K_D0_061516_F7_S57.KY324521	B	V2HV	-0.5528419686577808	4	short	0.79	-0.5528419686577808
76	B.US.2019.2305_V7_H5_1.MZ397085	B	V2HV	-1.0604807473813815	4	short	0.7407795534493098	-1.0604807473813815
77	B.PE..H086_8.EF210732	B	V2HV	2.0	4	short	0.79	2.0
78	B.US.2019.2305_BL_H4_3.MZ397087	B	V2HV	0.01703333929878037	4	short	0.79	0.01703333929878037
79	B.US.1986.YU2.M93258	B	V2HV	-1.5486588294022068	4	short	0.79	-1.5486588294022068
80	B.US.1994.7165_18.AY835437	B	V2HV	0.753729330987867	4	short	0.79	0.753729330987867
81	B.US.2015.1HB2_D0_102315_C3_S1.KY323819	B	V2HV	-1.585026652029182	20	long	1.1054843646016634	-1.585026652029182
82	B.US.1996.6244_13_B5_4567.EU289191	B	V2HV	-1.4366613295869946	20	long	1.1883550230480822	-1.4366613295869946
83	B.US.2015.1HB2_D0_102615_B11_S13.KY323827	B	V2HV	-1.7695510786217261	20	long	1.3637745414920772	-1.7695510786217261
84	B.US.2015.1HB2_D0_102315_C7_S2.KY323820	B	V2HV	-1.6989700043360187	20	long	1.21	-1.6989700043360187
85	B.US.2015.1HB2_W4_103015_F2_S88.KY323880	B	V2HV	-1.8239087409443189	20	long	1.3219077487691973	-1.8239087409443189
86	B.US.2015.1HB2_W4_103015_D7_S84.KY323878	B	V2HV	-1.6989700043360187	20	long	1.2716085538455986	-1.6989700043360187
87	B.US.2015.1HB2_W4_103015_D11_S85.KY323876	B	V2HV	-1.8860566476931633	20	long	1.21	-1.8860566476931633
88	B.US.2015.1HB2_W4_103015_F1_S87.KY323879	B	V2HV	-1.6020599913279623	20	long	1.161791420566365	-1.6020599913279623
89	B.US.2015.1HB2_W4_103015_A11_S74.KY323867	B	V2HV	-1.7958800173440752	20	long	1.0986306014040879	-1.7958800173440752
90	B.US.2015.1HB2_D0_102615_E9_S22.KY323834	B	V2HV	-1.5528419686577808	20	long	1.2294366136203019	-1.5528419686577808
91	B.US.2015.1HB2_D0_102615_C8_S18.KY323831	B	V2HV	-1.6020599913279623	20	long	1.3148352596530244	-1.6020599913279623
92	B.US.2015.1HB2_W4_103015_C9_S80.KY323875	B	V2HV	-1.8860566476931633	20	long	1.2716085538455986	-1.8860566476931633
93	B.US.2019.6775_V7_D7_3.MZ397018	B	V2HV	-1.853871964321762	21	long	1.1497034483182724	-1.853871964321762
94	B.US.2019.6775_BL_H10_4.MZ397021	B	V2HV	-0.9746941347352298	21	long	1.21	-0.9746941347352298
95	B.US.2019.6775_BL_G3_4.MZ397019	B	V2HV	-0.3053948010664313	21	long	1.21	-0.3053948010664313
96	B.US.2019.6775_BL_G10_2.MZ397020	B	V2HV	-0.020451625295904902	21	long	1.21	-0.020451625295904902
97	B.US.2019.6775_BL_F5_2.MZ397023	B	V2HV	-0.5171264163912462	21	long	1.21	-0.5171264163912462
98	B.US.2019.6775_BL_E5_2.MZ397025	B	V2HV	-2.221848749616356	21	long	1.21	-2.221848749616356
99	B.US.2019.6775_BL_B10_3.MZ397024	B	V2HV	0.36642295722597273	21	long	1.21	0.36642295722597273
100	B.US.2019.6775_BL_H7_3.MZ397022	B	V2HV	2.0	21	long	1.21	2.0
101	B.US.2019.6775_BL_E3_3.MZ397026	B	V2HV	-2.5228787452803374	22	long	1.21	-2.5228787452803374
