# Supplementary material for: Contemporary HIV-1 consensus Env with AI-assisted redesigned hypervariable loops promote antibody binding
Source: Nat Commun. 2024 May 9;15:3924. doi: 10.1038/s41467-024-48139-x (PMC11082178; doi:10.1038/s41467-024-48139-x)
Supplement: Supplementary file 3 — Source Data [file 41467_2024_48139_MOESM3_ESM.zip › SourceData/figs1c.01_AE.len_v2hv_vs_v1hv.txt]

#subtype='01_AE'
sequence len_v1hv len_v2hv
01_AE.TH.1995.95TNIH022.AB032740 21.0 7.0
01_AE.TH.1995.95TNIH047.AB032741 29.0 6.0
01_AE.JP.1993.93JP_NH1.AB052995 23.0 7.0
01_AE.JP.1993.NH25_93JPNH25T_93JP_NH2_5T.AB070352 23.0 7.0
01_AE.MM.1999.mCSW105.AB097872 26.0 10.0
01_AE.TH.1993.93TH051.AB220944 23.0 11.0
01_AE.TH.1993.93TH054.AB220945 22.0 8.0
01_AE.TH.1993.93TH060.AB220946 20.0 8.0
01_AE.TH.1993.93TH062.AB220947 23.0 6.0
01_AE.TH.1993.93TH065.AB220948 21.0 6.0
01_AE.TH.1993.93TH057.AB253424 22.0 8.0
01_AE.ID.1993.ID17.AB485652 23.0 7.0
01_AE.IR.2010.10IR.THR48F.AB703616 26.0 6.0
01_AE.TH.1994.A01021_A8_1.AF015916 23.0 8.0
01_AE.TH.1994.E11429_A3_1.AF015919 23.0 8.0
01_AE.TH.1995.NI1144.AF070703 23.0 8.0
01_AE.TH.1995.NI1145.AF070704 23.0 12.0
01_AE.TH.1995.NI1146.AF070705 18.0 6.0
01_AE.TH.1995.NI1149.AF070707 22.0 4.0
01_AE.TH.1995.NI1150.AF070708 21.0 6.0
01_AE.TH.1995.NI1152.AF070709 23.0 6.0
01_AE.TH.1996.NI1154.AF070710 22.0 6.0
01_AE.TH.1996.NI1155.AF070711 18.0 8.0
01_AE.TH.1996.NI1157.AF070713 22.0 8.0
01_AE.TH.1993.93TH9021.AF164485 23.0 6.0
01_AE.CF.1990.90CF11697.AF197340 21.0 13.0
01_AE.CF.1990.90CF4071.AF197341 25.0 11.0
01_AE.FI.1992.FIN92168.AF219267 23.0 8.0
01_AE.FI.1992.FIN9257.AF219268 23.0 9.0
01_AE.FI.1993.FIN9379.AF219273 25.0 7.0
01_AE.TH.1990.CM235.AF259954 23.0 9.0
01_AE.CM.1993.CA10.AJ277818 27.0 13.0
01_AE.CN.1997.97CNGX2F_97CNGX_2F.AY008714 23.0 4.0
01_AE.CN.1997.97CNGX_11F.AY008718 27.0 5.0
01_AE.TH.1997.97TH6_107.AY125894 23.0 5.0
01_AE.FR.1996.PHI426.AY231158 23.0 7.0
01_AE.TH.2001.OUR786I.AY358036 24.0 8.0
01_AE.TH.2002.OUR737I.AY358037 22.0 6.0
01_AE.TH.2001.OUR609I.AY358040 20.0 6.0
01_AE.TH.2001.OUR642I.AY358041 28.0 6.0
01_AE.TH.1999.OUR066I.AY358043 23.0 8.0
01_AE.TH.1999.OUR098I.AY358044 26.0 5.0
01_AE.TH.1999.OUR164I.AY358045 18.0 6.0
01_AE.TH.1999.OUR258I.AY358049 24.0 7.0
01_AE.TH.2001.OUR414I.AY358050 22.0 9.0
01_AE.TH.1999.OUR422I.AY358051 14.0 7.0
01_AE.TH.2000.OUR595I.AY358052 32.0 9.0
01_AE.TH.2001.OUR647I.AY358056 24.0 10.0
01_AE.TH.2000.OUR661I.AY358057 22.0 7.0
01_AE.TH.2001.OUR702I.AY358059 22.0 4.0
01_AE.TH.2000.OUR724I.AY358060 21.0 12.0
01_AE.TH.2000.OUR746I.AY358061 22.0 8.0
01_AE.TH.2000.OUR810I.AY358063 23.0 7.0
01_AE.TH.2001.OUR830I.AY358064 23.0 5.0
01_AE.TH.2000.OUR721I.AY358067 21.0 8.0
01_AE.TH.2001.OUR788I.AY358068 25.0 9.0
01_AE.US.1998.98US_MSC1120.AY444803 28.0 5.0
01_AE.US.2000.00US_MSC1164.AY444804 22.0 7.0
01_AE.US.1998.98US_MSC2008.AY444805 32.0 13.0
01_AE.US.1998.98US_MSC3012.AY444806 25.0 6.0
01_AE.TH.1993.C2_CMU02.AY494967 23.0 18.0
01_AE.TH.1992.92TH001.AY494968 19.0 6.0
01_AE.TH.1997.97TH_NP1695.AY713419 27.0 7.0
01_AE.TH.1997.97TH_NP1525.AY713420 21.0 12.0
01_AE.TH.1996.96TH_NI1046.AY713421 22.0 8.0
01_AE.TH.1998.98TH_NP1251.AY713422 11.0 8.0
01_AE.TH.1999.99TH_NI1052.AY713423 36.0 11.0
01_AE.TH.1996.96TH_M02138.AY713424 21.0 9.0
01_AE.TH.1990.90TH_CM244.AY713425 28.0 8.0
01_AE.TH.1990.90TH_CM240.AY736838 23.0 8.0
01_AE.TH.1999.99TH_C1080.AY945712 22.0 7.0
01_AE.TH.2001.01TH_C1436.AY945713 22.0 8.0
01_AE.TH.2000.00TH_C2101.AY945716 22.0 8.0
01_AE.TH.2000.00TH_C2257.AY945717 23.0 9.0
01_AE.TH.1999.99TH_C2405.AY945718 31.0 8.0
01_AE.TH.2001.01TH_C2570.AY945719 23.0 11.0
01_AE.TH.2001.01TH_C3256.AY945720 20.0 6.0
01_AE.TH.2000.00TH_C3347.AY945721 26.0 9.0
01_AE.TH.2000.00TH_C4118.AY945722 23.0 9.0
01_AE.TH.2000.00TH_C4151.AY945724 11.0 6.0
01_AE.TH.2000.00TH_C4382.AY945725 24.0 7.0
01_AE.TH.1999.99TH_C4460.AY945726 28.0 11.0
01_AE.TH.1999.99TH_R1149.AY945727 25.0 8.0
01_AE.TH.1998.98TH_R1166.AY945728 28.0 7.0
01_AE.TH.2001.01TH_R2184.AY945730 23.0 9.0
01_AE.TH.1999.99TH_R3006.AY945731 26.0 9.0
01_AE.TH.1999.99TH_R3265.AY945732 23.0 6.0
01_AE.TH.1994.VI1249.DL258716 20.0 13.0
01_AE.HK.2004.HK001.DQ234790 25.0 4.0
01_AE.TH.2004.BKD.DQ314731 21.0 6.0
01_AE.TH.2004.BKM.DQ314732 20.0 11.0
01_AE.TH.1996.M114.DQ354117 22.0 8.0
01_AE.CN.2005.FJ051.DQ859178 23.0 5.0
01_AE.CN.2005.FJ053.DQ859179 23.0 7.0
01_AE.CN.2006.FJ054.DQ859180 23.0 11.0
01_AE.CN.2005.Fj055.EF036527 31.0 12.0
01_AE.CN.2005.Fj052.EF036528 26.0 5.0
01_AE.CN.2005.Fj056.EF036529 24.0 7.0
01_AE.CN.2005.Fj057.EF036530 26.0 9.0
01_AE.CN.2006.Fj062.EF036531 27.0 8.0
01_AE.CN.2006.Fj064.EF036533 26.0 7.0
01_AE.CN.2005.Fj065.EF036534 23.0 7.0
01_AE.CN.2005.Fj066.EF036535 26.0 7.0
01_AE.CN.1999.AE01.EU363849 25.0 5.0
01_AE.CN.2006.AE02.EU363850 25.0 9.0
01_AE.CN.2005.AE03_SH188_6.EU363851 23.0 7.0
01_AE.TH.2006.21PL2.EU743757 22.0 18.0
01_AE.TH.2006.22PL1.EU743758 25.0 9.0
01_AE.TH.2006.29CC1.EU743759 23.0 6.0
01_AE.TH.2006.41CC1.EU743763 29.0 12.0
01_AE.TH.2006.41PB3.EU743764 24.0 12.0
01_AE.TH.2006.45CC1.EU743765 24.0 7.0
01_AE.TH.2006.47CC11.EU743767 23.0 13.0
01_AE.TH.2006.50PB2.EU743769 23.0 14.0
01_AE.TH.2006.50PL1.EU743770 23.0 14.0
01_AE.TH.2006.52PB3.EU743771 32.0 10.0
01_AE.TH.2006.55PL1.EU743774 28.0 13.0
01_AE.TH.2006.60CC3.EU743775 21.0 5.0
01_AE.TH.2006.60PB2.EU743776 32.0 8.0
01_AE.TH.2006.62PL1.EU743778 23.0 7.0
01_AE.TH.2006.65CC4.EU743780 23.0 11.0
01_AE.TH.2006.65PL1.EU743781 22.0 18.0
01_AE.TH.2006.98CC3.EU743783 26.0 7.0
01_AE.TH.2006.99CC8.EU743785 23.0 17.0
01_AE.TH.2006.99PB2.EU743786 25.0 18.0
01_AE.TH.2006.99PL2.EU743787 25.0 18.0
01_AE.TH.2006.101PL1.EU743788 22.0 10.0
01_AE.TH.2006.102CC2.EU743789 33.0 25.0
01_AE.TH.2006.104PB4.EU743790 25.0 4.0
01_AE.TH.2006.105PB1.EU743791 26.0 6.0
01_AE.TH.2006.105PL2.EU743792 23.0 17.0
01_AE.TH.2006.107CC2.EU743794 26.0 5.0
01_AE.VN.1998.98VNND15.FJ185235 24.0 9.0
01_AE.VN.1997.97VNHCM301.FJ185237 26.0 6.0
01_AE.VN.1997.97VNHCM302.FJ185238 24.0 5.0
01_AE.VN.1997.97VNHCM303.FJ185239 19.0 6.0
01_AE.VN.1997.97VNHCM310.FJ185240 24.0 5.0
01_AE.VN.1997.97VNHCM314.FJ185241 18.0 6.0
01_AE.VN.1997.97VNHCM319.FJ185242 22.0 8.0
01_AE.VN.1997.97VNHCM343.FJ185243 31.0 6.0
01_AE.VN.1997.97VNHCM345.FJ185244 26.0 6.0
01_AE.VN.1997.97VNAG201.FJ185245 23.0 7.0
01_AE.VN.1997.97VNAG202.FJ185246 20.0 7.0
01_AE.VN.1997.97VNAG204.FJ185247 23.0 6.0
01_AE.VN.1997.97VNAG206.FJ185248 28.0 8.0
01_AE.VN.1997.97VNAG207.FJ185249 22.0 7.0
01_AE.VN.1997.97VNAG208.FJ185250 22.0 6.0
01_AE.VN.1997.97VNAG210.FJ185251 24.0 8.0
01_AE.VN.1997.97VNAG216.FJ185254 23.0 9.0
01_AE.VN.1997.97VNAG218.FJ185255 23.0 7.0
01_AE.VN.1997.97VNAG220.FJ185256 30.0 5.0
01_AE.VN.1997.97VNAG221.FJ185257 27.0 5.0
01_AE.VN.1997.97VNAG223.FJ185258 23.0 4.0
01_AE.VN.1997.97VNHCM306.FJ185259 20.0 8.0
01_AE.VN.1997.97VNHCM309.FJ185260 22.0 6.0
01_AE.CN.2007.07JSWX045.FJ441290 22.0 7.0
01_AE.AF.2007.569M.GQ477441 26.0 6.0
01_AE.CN.2005.05GX034.GQ845124 22.0 6.0
01_AE.CN.2005.05GX079.GQ845125 22.0 6.0
01_AE.CN.2005.05GX128.GQ845126 31.0 6.0
01_AE.TH.2007.WN04.GQ916569 23.0 11.0
01_AE.TH.2007.WN10.GQ916571 29.0 8.0
01_AE.TH.2007.WN12.GQ916572 26.0 8.0
01_AE.TH.2007.WN13.GQ916573 22.0 6.0
01_AE.TH.2007.WN26.GQ916574 21.0 12.0
01_AE.TH.2007.WN27.GQ916575 24.0 16.0
01_AE.TH.2008.TR01.GQ916576 23.0 7.0
01_AE.TH.2008.TR09.GQ916577 22.0 8.0
01_AE.TH.2008.TR18.GQ916578 26.0 13.0
01_AE.TH.2008.TR23.GQ916579 26.0 5.0
01_AE.TH.2008.TR26.GQ916580 21.0 10.0
01_AE.TH.2008.TR27.GQ916581 24.0 8.0
01_AE.TH.2008.TR28.GQ916582 20.0 14.0
01_AE.TH.2008.TR32.GQ916583 20.0 6.0
01_AE.TH.2008.RY05.GQ916584 26.0 8.0
01_AE.TH.2008.RY09.GQ916585 24.0 9.0
01_AE.TH.2008.RY12.GQ916587 23.0 8.0
01_AE.TH.2008.RY17.GQ916588 22.0 12.0
01_AE.TH.2008.RY18.GQ916589 23.0 7.0
01_AE.TH.2008.RY25.GQ916590 23.0 5.0
01_AE.TH.2008.RY27.GQ916591 27.0 8.0
01_AE.TH.2008.RY31.GQ916592 29.0 10.0
01_AE.TH.2008.RY37.GQ916593 23.0 6.0
01_AE.CN.2008.GX91_2.GU475013 26.0 8.0
01_AE.CN.2008.GX81_43.GU475014 17.0 6.0
01_AE.CN.2007.GX24_8.GU475015 24.0 9.0
01_AE.CN.2008.GX71_18.GU475016 21.0 6.0
01_AE.CN.2007.GX28_31.GU475017 25.0 8.0
01_AE.CN.2008.GX88_47.GU475018 20.0 4.0
01_AE.CN.2008.GX90_1.GU475019 34.0 12.0
01_AE.CN.2007.BJX4_6.GU475020 24.0 4.0
01_AE.CN.2008.GX74_20.GU475021 23.0 16.0
01_AE.CN.2007.GX34_21.GU475022 19.0 6.0
01_AE.CN.2008.GX35_33.GU475023 24.0 6.0
01_AE.CN.2006.HuB199_1.GU475025 24.0 6.0
01_AE.CN.2007.GX2010_36.GU475026 20.0 6.0
01_AE.CN.2008.GX83_47.GU475027 23.0 9.0
01_AE.CN.2007.BJ17A_6.GU475028 25.0 6.0
01_AE.CN.2008.BJ6_17.GU475029 23.0 7.0
01_AE.CN.2007.GX25_29.GU475030 29.0 8.0
01_AE.CN.2007.GX142_2.GU475031 24.0 10.0
01_AE.CN.2008.SH6_81.GU475032 26.0 5.0
01_AE.CN.2008.SHX335_24.GU475033 32.0 8.0
01_AE.CN.2008.SHX346_60.GU475034 22.0 9.0
01_AE.CN.2008.GX72_27.GU475035 28.0 9.0
01_AE.CN.2007.GZ187_10.GU475036 25.0 9.0
01_AE.CN.2007.GX13_7.GU475037 17.0 7.0
01_AE.CN.2008.GX73_29.GU475038 21.0 5.0
01_AE.CN.2008.GX8C_31.GU475039 23.0 5.0
01_AE.CN.2007.BJ3_4.GU475040 22.0 7.0
01_AE.CN.2007.GX11_13.GU475042 26.0 7.0
01_AE.CN.2007.GX155_55.GU475043 23.0 9.0
01_AE.CN.2008.GX68_5.GU475044 23.0 10.0
01_AE.CN.2007.GX54_6.GU475045 26.0 15.0
01_AE.CN.2006.YN192_31.GU475046 24.0 7.0
01_AE.CN.2005.05GX001.GU564221 24.0 10.0
01_AE.CN.2005.05GX002.GU564222 22.0 5.0
01_AE.CN.2005.05GX012.GU564223 24.0 9.0
01_AE.CN.2005.05GX013.GU564224 26.0 6.0
01_AE.CN.2005.05GX014.GU564225 24.0 11.0
01_AE.CN.2005.05GX142.GU564227 24.0 8.0
01_AE.CN.2005.05GX156.GU564228 20.0 6.0
01_AE.CN.2005.05GX162.GU564229 24.0 7.0
01_AE.CN.2006.06GX239.GU564230 23.0 8.0
01_AE.GB.2008.CH080100_e_p1.HM204634 22.0 9.0
01_AE.CN.2007.BJOX005000_09_2.HM215367 26.0 4.0
01_AE.CN.2007.BJOX008000_04_3.HM215371 22.0 8.0
01_AE.CN.2007.BJOX009000_02_4.HM215372 21.0 6.0
01_AE.CN.2007.BJOX010000_06_2.HM215373 28.0 6.0
01_AE.CN.2007.BJOX012000_04_1.HM215376 22.0 10.0
01_AE.CN.2007.BJOX015000_11_5.HM215377 25.0 6.0
01_AE.CN.2007.BJOX017000_07_1.HM215378 24.0 9.0
01_AE.CN.2007.BJOX018000_02_3.HM215379 30.0 6.0
01_AE.CN.2007.BJOX021000_03_3.HM215383 22.0 8.0
01_AE.CN.2007.BJOX023000_05_4.HM215385 28.0 7.0
01_AE.CN.2007.BJOX025000_01_1.HM215386 22.0 12.0
01_AE.CN.2007.BJOX028000_10_3.HM215389 25.0 4.0
01_AE.CN.2007.CNE28.HM215409 23.0 9.0
01_AE.CN.2006.CNE3.HM215410 31.0 11.0
01_AE.CN.2006.CNE5.HM215415 24.0 9.0
01_AE.CN.2007.CNE55.HM215418 19.0 8.0
01_AE.CN.2007.CNE56.HM215419 21.0 8.0
01_AE.CN.2006.CNE59.HM215422 21.0 9.0
01_AE.CN.2005.CNE62.HM215424 18.0 6.0
01_AE.CN.2006.CNE8.HM215427 20.0 5.0
01_AE.CN.2009.1119.HQ215553 22.0 11.0
01_AE.CN.2009.1109.HQ215555 21.0 6.0
01_AE.TH.2005.T293735_sga06.HQ690964 32.0 7.0
01_AE.TH.2007.T357545_sga01.HQ690973 24.0 4.0
01_AE.TH.2004.T500617_sga02.HQ691003 24.0 6.0
01_AE.TH.2007.T502102_sga02.HQ691004 28.0 6.0
01_AE.TH.2004.T502281_sga02.HQ691013 22.0 7.0
01_AE.TH.2007.T503006_sga10.HQ691020 25.0 25.0
01_AE.TH.2008.T504258_sga07.HQ691028 22.0 7.0
01_AE.TH.2007.T509989_sga11.HQ691039 30.0 8.0
01_AE.TH.2007.T518020_sga08.HQ691052 29.0 11.0
01_AE.TH.2007.T535902_sga02.HQ691073 23.0 7.0
01_AE.TH.2006.T614109_sga02.HQ691082 23.0 6.0
01_AE.CN.2007.CNE71_U.HQ699988 29.0 7.0
01_AE.TH.2004.T276248_sga01.JF297221 25.0 8.0
01_AE.TH.2006.T501602_sga01.JF297225 30.0 10.0
01_AE.TH.2009.R163b_p1.JF680932 20.0 6.0
01_AE.ES.2009.X2721.JN054300 22.0 9.0
01_AE.TH.2004.04TH107542.JN248318 22.0 8.0
01_AE.TH.2004.04TH328531.JN248324 22.0 5.0
01_AE.TH.2004.04TH427990.JN248327 24.0 8.0
01_AE.TH.2004.04TH505841.JN248328 23.0 13.0
01_AE.TH.2004.04TH613543.JN248330 21.0 12.0
01_AE.TH.2004.04TH807015.JN248334 21.0 5.0
01_AE.TH.2004.04TH817196.JN248336 32.0 11.0
01_AE.TH.2005.05TH127331.JN248338 24.0 7.0
01_AE.TH.2005.05TH130087.JN248339 24.0 8.0
01_AE.TH.2005.05TH327568.JN248341 24.0 11.0
01_AE.TH.2005.05TH342968.JN248342 23.0 7.0
01_AE.TH.2005.05TH741452.JN248355 21.0 26.0
01_AE.TH.2005.05TH841749.JN248356 34.0 13.0
01_AE.TH.2008.AE_Env_CR3_Apr08R.JN388091 24.0 5.0
01_AE.TH.2008.AE_Env_CR10_Apr08D.JN388101 22.0 6.0
01_AE.TH.2008.AE_Env_CR14_Apr08R.JN388111 22.0 13.0
01_AE.TH.2008.AE_Env_CR15_Apr08R.JN388121 27.0 8.0
01_AE.TH.2008.AE_Env_CR8_Apr08R.JN388131 22.0 5.0
01_AE.TH.2008.AE_Env_CR11_Apr08R.JN388141 25.0 19.0
01_AE.TH.2008.AE_Env_CR12_Apr08R.JN388151 22.0 6.0
01_AE.TH.2008.AE_Env_CR17_Apr08R.JN388161 28.0 26.0
01_AE.TH.2008.AE_Env_CR19_Apr08D.JN388171 23.0 6.0
01_AE.TH.2008.AE_Env_CR25_Apr08D.JN388181 24.0 12.0
01_AE.TH.2008.AE_Env_CR28_Apr08D.JN388191 27.0 10.0
01_AE.TH.2008.AE_Env_CR29_Apr08D.JN388201 23.0 12.0
01_AE.TH.2008.AE_Env_CR36_Apr08D.JN388211 25.0 10.0
01_AE.TH.2008.AE_Env_CR38_Apr08D.JN388221 24.0 3.0
01_AE.TH.2007.MERLBDTRC2.JN860761 26.0 7.0
01_AE.TH.2007.MERLBDTRC4.JN860763 25.0 7.0
01_AE.TH.2007.MERLBDTRC5.JN860764 25.0 4.0
01_AE.TH.2007.MERLBDTRC7.JN860766 22.0 10.0
01_AE.TH.2007.MERLBDTRC8.JN860767 27.0 25.0
01_AE.TH.2008.MERLBDTRC9.JN860768 24.0 6.0
01_AE.TH.2005.356272_c02.JN944654 23.0 5.0
01_AE.TH.2006.AA116_427299_c12.JN944655 27.0 8.0
01_AE.TH.2005.AA081_620345_c10.JN944656 23.0 5.0
01_AE.TH.2006.644039_c01b.JN944657 33.0 20.0
01_AE.TH.2005.AA118_703357_c02.JN944658 26.0 13.0
01_AE.TH.2006.AA119_816763_c02.JN944659 24.0 4.0
01_AE.TH.1990.CM246_c1.JN944663 23.0 7.0
01_AE.TH.1996.M066_07.JN944664 20.0 6.0
01_AE.CN.2010.CYM059.JX112796 21.0 6.0
01_AE.CN.2010.CYM105.JX112798 22.0 7.0
01_AE.CN.2010.CYM136.JX112800 21.0 6.0
01_AE.CN.2010.CYM140.JX112803 22.0 14.0
01_AE.CN.2010.CYM143.JX112804 23.0 7.0
01_AE.CN.2010.CYM147.JX112805 22.0 7.0
01_AE.CN.2010.CYM152.JX112807 21.0 6.0
01_AE.CN.2010.CYM154.JX112808 28.0 6.0
01_AE.CN.2007.FJ070010.JX112809 25.0 10.0
01_AE.CN.2007.FJ070013.JX112810 25.0 9.0
01_AE.CN.2007.FJ070017.JX112811 27.0 7.0
01_AE.CN.2007.FJ070033.JX112813 23.0 12.0
01_AE.CN.2007.FJ070035.JX112814 25.0 4.0
01_AE.CN.2007.FJ070037.JX112815 34.0 5.0
01_AE.CN.2007.FJ070039.JX112816 22.0 7.0
01_AE.CN.2007.FJ070040.JX112817 24.0 4.0
01_AE.CN.2007.FJ070043.JX112818 24.0 7.0
01_AE.CN.2007.GD070010.JX112819 11.0 3.0
01_AE.CN.2007.GD070058.JX112820 26.0 5.0
01_AE.CN.2007.GD070059.JX112821 24.0 11.0
01_AE.CN.2007.GD070083.JX112822 25.0 6.0
01_AE.CN.2007.GD070090.JX112823 26.0 5.0
01_AE.CN.2007.GD070092.JX112824 25.0 5.0
01_AE.CN.2007.GD070096.JX112825 22.0 7.0
01_AE.CN.2007.GD070118.JX112826 21.0 13.0
01_AE.CN.2007.GD070120.JX112827 29.0 5.0
01_AE.CN.2007.GD070176.JX112828 15.0 7.0
01_AE.CN.2007.GX070003.JX112829 27.0 7.0
01_AE.CN.2007.GX070005.JX112830 18.0 6.0
01_AE.CN.2007.GX070006.JX112831 25.0 7.0
01_AE.CN.2007.GX070043.JX112832 22.0 15.0
01_AE.CN.2007.GX070044.JX112833 21.0 10.0
01_AE.CN.2007.GX070076.JX112834 24.0 17.0
01_AE.CN.2007.GX070143.JX112835 24.0 11.0
01_AE.CN.2007.GX070145.JX112836 25.0 6.0
01_AE.CN.2007.GX070149.JX112837 40.0 7.0
01_AE.CN.2007.GX070154.JX112838 35.0 6.0
01_AE.CN.2007.GX070167.JX112839 28.0 11.0
01_AE.CN.2007.GZ070004.JX112840 26.0 8.0
01_AE.CN.2007.GZ070015.JX112841 26.0 6.0
01_AE.CN.2007.GZ070016.JX112842 26.0 5.0
01_AE.CN.2007.GZ070123.JX112843 20.0 11.0
01_AE.CN.2007.GZ070126.JX112844 20.0 11.0
01_AE.CN.2007.GZ070127.JX112845 22.0 7.0
01_AE.CN.2010.JL100005.JX112846 22.0 13.0
01_AE.CN.2010.JL100007.JX112847 22.0 11.0
01_AE.CN.2010.JL100014.JX112848 22.0 9.0
01_AE.CN.2010.JL100020.JX112849 25.0 6.0
01_AE.CN.2007.JS070901.JX112850 23.0 7.0
01_AE.CN.2007.JS071001.JX112851 25.0 6.0
01_AE.CN.2007.JS071101.JX112853 25.0 6.0
01_AE.CN.2007.LN070008.JX112854 21.0 9.0
01_AE.CN.2007.LN070010.JX112855 22.0 12.0
01_AE.CN.2007.LN070013.JX112856 24.0 12.0
01_AE.CN.2006.SC070062.JX112857 24.0 11.0
01_AE.CN.2006.SC070064.JX112858 21.0 8.0
01_AE.CN.2007.TJ070003.JX112859 21.0 6.0
01_AE.CN.2002.YN0221.JX112861 27.0 9.0
01_AE.CN.2002.YN0225.JX112862 33.0 7.0
01_AE.CN.2002.YN0229.JX112863 29.0 8.0
01_AE.CN.2002.YN0232.JX112864 30.0 8.0
01_AE.CN.2002.YN0235.JX112865 22.0 6.0
01_AE.CN.2009.YN09P0011.JX112867 24.0 11.0
01_AE.CN.2009.YN09P0015.JX112868 25.0 27.0
01_AE.CN.2009.ZK056.JX112870 22.0 6.0
01_AE.TH.2008.AA001a07R.JX446655 27.0 8.0
01_AE.TH.2006.AA002a_WG1.JX446666 24.0 6.0
01_AE.TH.2006.AA003b05R.JX446698 22.0 14.0
01_AE.TH.2005.AA004a_WG12.JX446710 26.0 11.0
01_AE.TH.2007.AA005a07R.JX446728 36.0 13.0
01_AE.TH.2006.AA006a02.JX446736 21.0 5.0
01_AE.TH.2008.AA007a_WG1.JX446755 24.0 7.0
01_AE.TH.2007.AA008a_RH1.JX446775 8.0 7.0
01_AE.TH.2007.AA009b01R.JX446790 20.0 6.0
01_AE.TH.2007.AA012a_RH1.JX446837 23.0 6.0
01_AE.TH.2008.AA013a05.JX446848 25.0 10.0
01_AE.TH.2006.AA014a05.JX446853 26.0 11.0
01_AE.TH.2007.AA015a_RH5.JX446873 24.0 12.0
01_AE.TH.2008.AA016a14R.JX446888 23.0 5.0
01_AE.TH.2006.AA018a07R.JX446910 25.0 7.0
01_AE.TH.2007.AA019a_WG1.JX446916 18.0 7.0
01_AE.TH.2007.AA024a10.JX446987 24.0 7.0
01_AE.TH.2007.AA026a02R.JX447013 27.0 15.0
01_AE.TH.2004.AA027a_wg1.JX447018 27.0 12.0
01_AE.TH.2007.AA028a_wg3.JX447028 27.0 6.0
01_AE.TH.2005.AA029b01R.JX447043 29.0 4.0
01_AE.TH.2007.AA030a08.JX447054 34.0 6.0
01_AE.TH.2007.AA031a01.JX447063 18.0 7.0
01_AE.TH.2008.AA032a01.JX447072 17.0 10.0
01_AE.TH.2005.AA033a_wg1.JX447077 24.0 16.0
01_AE.TH.2006.AA034a_wg1.JX447087 18.0 10.0
01_AE.TH.2006.AA035a01R.JX447102 20.0 12.0
01_AE.TH.2007.AA036a01R.JX447117 22.0 10.0
01_AE.TH.2008.AA037A_WG11.JX447122 24.0 9.0
01_AE.TH.2006.AA038a_WG3.JX447132 22.0 6.0
01_AE.TH.2007.AA041a01R.JX447177 27.0 11.0
01_AE.TH.2006.AA044a_RH1.JX447220 21.0 7.0
01_AE.TH.2009.AA045a03R.JX447235 22.0 7.0
01_AE.TH.2007.AA048b08R.JX447252 23.0 11.0
01_AE.TH.2005.AA049a_WG11.JX447266 22.0 9.0
01_AE.TH.2007.AA050a_WG7.JX447283 11.0 9.0
01_AE.TH.2005.AA051a01R.JX447294 27.0 8.0
01_AE.TH.2008.AA052a01.JX447300 23.0 8.0
01_AE.TH.2008.AA054a05.JX447305 14.0 19.0
01_AE.TH.2006.AA056a_WG2.JX447315 26.0 6.0
01_AE.TH.2008.AA057a02R.JX447328 21.0 7.0
01_AE.TH.2006.AA058a02R.JX447344 27.0 9.0
01_AE.TH.2008.AA060a_WG1.JX447359 16.0 11.0
01_AE.TH.2005.AA062b07R.JX447395 17.0 9.0
01_AE.TH.2006.AA063a_RH1.JX447402 22.0 8.0
01_AE.TH.2005.AA064a_WG1.JX447412 19.0 11.0
01_AE.TH.2007.AA065a01R.JX447427 22.0 6.0
01_AE.TH.2005.AA066a09R.JX447447 24.0 7.0
01_AE.TH.2008.AA067A_WG17.JX447454 27.0 5.0
01_AE.TH.2006.AA068a_14.JX447465 23.0 7.0
01_AE.TH.2007.AA069a01R.JX447480 29.0 8.0
01_AE.TH.2008.AA070a_RH01.JX447493 22.0 13.0
01_AE.TH.2007.AA072a09.JX447499 19.0 7.0
01_AE.TH.2006.AA073a_RH1.JX447515 22.0 5.0
01_AE.TH.2004.AA074a07R.JX447529 25.0 7.0
01_AE.TH.2004.AA075a_WG10.JX447535 22.0 6.0
01_AE.TH.2005.AA078a11R.JX447579 21.0 9.0
01_AE.TH.2005.AA079a_WG1.JX447589 16.0 17.0
01_AE.TH.2007.AA080a09R.JX447608 26.0 14.0
01_AE.TH.2006.AA082a_WG1.JX447637 20.0 6.0
01_AE.TH.2006.AA083a08R.JX447657 36.0 7.0
01_AE.TH.2006.AA085a_wg1.JX447678 23.0 5.0
01_AE.TH.2006.AA086a06R.JX447699 23.0 21.0
01_AE.TH.2006.AA088a_wg11.JX447709 28.0 11.0
01_AE.TH.2007.AA089a05.JX447721 26.0 11.0
01_AE.TH.2009.AA090a_WG1.JX447726 25.0 7.0
01_AE.TH.2007.AA091a02R.JX447746 30.0 6.0
01_AE.TH.2007.AA092b13R.JX447773 27.0 7.0
01_AE.TH.2005.AA094b05R.JX447814 23.0 11.0
01_AE.TH.2005.AA097a01R.JX447853 23.0 14.0
01_AE.TH.2006.AA099a_WG1.JX447884 27.0 13.0
01_AE.TH.2005.AA101a_RH1.JX447921 28.0 13.0
01_AE.TH.2008.AA102a_RH1.JX447941 25.0 6.0
01_AE.TH.2005.AA103a06R.JX447958 21.0 13.0
01_AE.TH.2006.AA104a_RH1.JX447978 25.0 8.0
01_AE.TH.2007.AA105a06R.JX448001 14.0 8.0
01_AE.TH.2005.AA107a_wg1.JX448019 30.0 4.0
01_AE.TH.2008.AA108a_WG6.JX448028 14.0 5.0
01_AE.TH.2006.AA109a01R.JX448039 24.0 11.0
01_AE.TH.2008.AA110a01R.JX448051 21.0 9.0
01_AE.TH.2009.AA111a_WG1.JX448057 24.0 8.0
01_AE.TH.2008.AA112a03R.JX448071 22.0 6.0
01_AE.TH.2008.AA113a_RH1.JX448086 32.0 13.0
01_AE.TH.2006.AA121a04R.JX448198 27.0 7.0
01_AE.TH.2005.AA122a02R.JX448217 36.0 7.0
01_AE.TH.2006.AA123a04R.JX448238 24.0 4.0
01_AE.TH.2005.AA125a12R.JX448253 29.0 14.0
01_AE.TH.2006.AA127a02R.JX448279 19.0 11.0
01_AE.TH.2006.AA129a02R.JX448289 23.0 9.0
01_AE.TH.2006.AA130a07R.JX448301 22.0 7.0
01_AE.TH.2008.AA131a01R.JX448312 24.0 7.0
01_AE.TH.2009.254001P00Ra.c01.JX512892 23.0 8.0
01_AE.TH.2009.254003P00Ra.c01.JX512893 24.0 12.0
01_AE.TH.2009.254006P00Ra.c01.JX512894 24.0 5.0
01_AE.TH.2009.254007P00Ra.c01.JX512895 23.0 6.0
01_AE.TH.2009.254008P00Rd.c01.JX512896 25.0 7.0
01_AE.TH.2009.254010P00Ra.c01.JX512898 29.0 9.0
01_AE.TH.2009.SN40032_01_vA.JX512901 24.0 6.0
01_AE.US.2005.306163_FL.JX863920 10.0 5.0
01_AE.CN.2009.09LNA379.JX960603 24.0 16.0
01_AE.CN.2009.09LNA008.JX960604 21.0 6.0
01_AE.CN.2008.08LNA003.JX960606 26.0 6.0
01_AE.CN.2009.09LNA340.JX960607 21.0 10.0
01_AE.CN.2010.10LNA103.JX960608 21.0 6.0
01_AE.CN.2010.10LNA124.JX960609 27.0 6.0
01_AE.CN.2010.10LNA571.JX960611 23.0 5.0
01_AE.CN.2008.08LNA002.JX960612 22.0 9.0
01_AE.CN.2009.09LNA020.JX960613 24.0 9.0
01_AE.CN.2009.09LNA230.JX960614 22.0 10.0
01_AE.CN.2009.09LNA040.JX960615 22.0 10.0
01_AE.CN.2010.10LNA821.JX960616 24.0 10.0
01_AE.CN.2008.08LNA004.JX960617 22.0 9.0
01_AE.CN.2009.09LNA041.JX960618 22.0 9.0
01_AE.CN.2010.10LNA918.JX960620 26.0 12.0
01_AE.CN.2009.09LNA425.JX960621 26.0 8.0
01_AE.CN.2010.10LNA264.JX960622 22.0 7.0
01_AE.CN.2009.09LNA013.JX960623 22.0 7.0
01_AE.CN.2010.10LNA669.JX960624 22.0 6.0
01_AE.CN.2009.09LNA527.JX960625 22.0 12.0
01_AE.CN.2009.10LNA105.JX960626 20.0 9.0
01_AE.CN.2009.09LNA007.JX960627 22.0 8.0
01_AE.CN.2009.09LNA353.JX960628 24.0 10.0
01_AE.CN.2009.10LNA016.JX960629 22.0 6.0
01_AE.CN.2009.09LNA005.JX960630 22.0 6.0
01_AE.CN.2009.09LNA136.JX960631 33.0 13.0
01_AE.CN.2010.10LNA976.JX960632 21.0 10.0
01_AE.CN.2010.10LNA057.JX960633 29.0 6.0
01_AE.CN.2009.09LNA025.JX960634 25.0 8.0
01_AE.CN.2009.09LNA480.JX960636 22.0 8.0
01_AE.CN.2010.10LNA471.JX960637 22.0 8.0
01_AE.CN.2009.09LNA009.JX960638 22.0 7.0
01_AE.CN.2009.09LNA086.JX960639 23.0 9.0
01_AE.CN.2011.DE00111CN002.KC596064 22.0 11.0
01_AE.TH.2004.T256254_01.KC748972 24.0 11.0
01_AE.CN.2010.YNFL03.KC870029 27.0 6.0
01_AE.CN.2010.YNFL20.KC870039 26.0 7.0
01_AE.CN.2010.YNFL23.KC870041 27.0 7.0
01_AE.TH.2009.RTA2-env.KF268035 20.0 9.0
01_AE.TH.2009.RTA3-env.KF268036 23.0 7.0
01_AE.TH.2009.RTA4-env.KF268037 26.0 10.0
01_AE.TH.2009.RTA8-env.KF268040 22.0 4.0
01_AE.TH.2009.RTA9-env.KF268041 25.0 9.0
01_AE.TH.2009.RTA13-env.KF268043 22.0 9.0
01_AE.TH.2009.RTA16-env.KF268044 8.0 12.0
01_AE.CN.2007.07CNYN312.KF835499 21.0 7.0
01_AE.CN.2007.07CNYN315.KF835502 23.0 7.0
01_AE.CN.2007.07CNYN316.KF835503 28.0 6.0
01_AE.CN.2007.07CNYN317.KF835504 13.0 10.0
01_AE.CN.2007.07CNYN318.KF835505 31.0 11.0
01_AE.CN.2007.07CNYN326.KF835513 29.0 7.0
01_AE.CN.2007.07CNYN327.KF835514 20.0 10.0
01_AE.CN.2007.07CNYN329.KF835516 24.0 12.0
01_AE.CN.2007.07CNYN332.KF835518 22.0 11.0
01_AE.CN.2007.07CNYN333.KF835519 23.0 8.0
01_AE.CN.2007.07CNYN337.KF835523 32.0 15.0
01_AE.CN.2007.07CNYN342.KF835527 19.0 8.0
01_AE.CN.2007.07CNYN343.KF835528 29.0 10.0
01_AE.CN.2007.07CNYN354.KF835533 18.0 15.0
01_AE.CN.2007.07CNYN357.KF835536 22.0 6.0
01_AE.CN.2007.07CNYN359.KF835538 27.0 5.0
01_AE.CN.2007.07CNYN364.KF835542 21.0 6.0
01_AE.CN.2007.07CNYN366.KF835543 17.0 5.0
01_AE.NP.2011.11NP084.KJ541845 30.0 14.0
01_AE.TH.2000.3002B01.A12.KJ952242 22.0 9.0
01_AE.TH.2000.3019A06.C1.KJ952346 34.0 13.0
01_AE.TH.1999.3022A02.A1.KJ952376 23.0 8.0
01_AE.TH.1999.3025A02.A3.KJ952432 27.0 14.0
01_AE.TH.2000.3043A03.B11.KJ952505 16.0 9.0
01_AE.TH.2000.3046A02.A1.KJ952562 22.0 7.0
01_AE.TH.2000.3063A10.B1.KJ952667 24.0 8.0
01_AE.TH.1999.3067A08.A10.KJ952689 22.0 8.0
01_AE.TH.1999.3078A02.E16.KJ952712 31.0 10.0
01_AE.TH.1999.3084A16.A1.KJ952732 29.0 10.0
01_AE.TH.2000.3090A02.C6.KJ952765 21.0 8.0
01_AE.TH.2000.3104A06.C4.KJ952852 23.0 6.0
01_AE.TH.2000.3111A02.A2.KJ952897 19.0 8.0
01_AE.TH.2000.3112A02.A1.KJ952917 23.0 10.0
01_AE.TH.2000.3118A16.A1.KJ952968 30.0 8.0
01_AE.TH.1999.3125A12.D15.KJ952991 24.0 7.0
01_AE.TH.2000.3131A12.C11.KJ953089 32.0 11.0
01_AE.TH.2000.3135A10.A11.KJ953119 22.0 7.0
01_AE.TH.2000.3153A14.A1.KJ953282 22.0 7.0
01_AE.TH.1999.3162A10.A3.KJ953366 30.0 6.0
01_AE.TH.1999.3186A14.A2.KJ953438 25.0 8.0
01_AE.TH.2000.3189A08.A2.KJ953459 22.0 11.0
01_AE.TH.1999.3193A14.C1.KJ953503 23.0 7.0
01_AE.TH.2000.3203A14.A1.KJ953555 24.0 9.0
01_AE.TH.1999.3210A08.D22.KJ953596 23.0 5.0
01_AE.TH.1999.3212A10.B10.KJ953611 23.0 8.0
01_AE.TH.2000.3218A16.A1.KJ953634 25.0 4.0
01_AE.CN.2009.DE00109CN005.KP109504 24.0 10.0
01_AE.CN.2009.DE00109CN008.KP109505 22.0 12.0
01_AE.CN.2010.DE00110CN007.KP109506 23.0 16.0
01_AE.CN.2010.DE00110CN009.KP109507 27.0 11.0
01_AE.CN.2012.DE00112CN011.KP109508 26.0 12.0
01_AE.TH.2010.DE00110TH001.KP109513 23.0 13.0
01_AE.CN.2005.GX2005002.KP178420 22.0 5.0
01_AE.CM.2011.1156-26.KP718930 15.0 7.0
01_AE.TH.2010.254016C01Ra.KT185678 26.0 10.0
01_AE.TH.2010.254024C01Ra.KT185724 9.0 6.0
01_AE.TH.2010.254034C01Ra.KT185793 23.0 10.0
01_AE.TH.2011.254036C01Ra.KT185851 24.0 10.0
01_AE.TH.2010.254032C01Ra.KT185921 11.0 9.0
01_AE.TH.2010.254019C01Rb.KT185941 21.0 12.0
01_AE.TH.2010.254023C01Ra.KT185962 19.0 6.0
01_AE.TH.2009.254004C01Ra.KT185983 22.0 7.0
01_AE.TH.2010.254029C01Ra.KT186005 26.0 4.0
01_AE.TH.2001.LA09DuCe.KU168264 21.0 20.0
01_AE.TH.2003.TH7229.KU168309 26.0 6.0
01_AE.TH.2009.40061v03_06.KU230417 24.0 7.0
01_AE.TH.2010.40094v01_01R.KU230418 35.0 13.0
01_AE.TH.2010.40123v03_06R.KU230420 23.0 14.0
01_AE.TH.2011.40231v02_02R.KU230421 24.0 14.0
01_AE.TH.2010.40250v03_02R.KU230422 22.0 7.0
01_AE.TH.2011.40363v03_01.KU230424 23.0 11.0
01_AE.TH.2011.40436v02_01.KU230426 12.0 10.0
01_AE.TH.2010.254014_P00Rb.KU230430 23.0 7.0
01_AE.TH.2010.254018_P00a.KU230432 23.0 8.0
01_AE.TH.2010.254020_P00Ra.KU230433 34.0 6.0
01_AE.TH.2010.254021_P00c.KU230434 23.0 6.0
01_AE.TH.2010.254022_P00c.KU230435 25.0 5.0
01_AE.TH.2010.254026_P00Ra.KU230436 24.0 5.0
01_AE.TH.2010.254027_P00Ra.KU230437 24.0 10.0
01_AE.TH.1992.TH023.KU562843 23.0 8.0
01_AE.MM.2014.fKSDU26.KU820849 30.0 20.0
01_AE.SG.2009.HM130.KY213715 27.0 8.0
01_AE.SG.2008.HM086.KY213716 19.0 6.0
01_AE.SG.2008.HM097.KY213717 22.0 4.0
01_AE.SG.2009.HM123D.KY213718 25.0 15.0
01_AE.SG.2008.HM073.KY213719 26.0 6.0
01_AE.SG.2008.FREE019.KY213720 34.0 13.0
01_AE.SG.2009.HM153I.KY213721 25.0 19.0
01_AE.SG.2008.HM033.KY213722 27.0 8.0
01_AE.SG.2008.HM051.KY213723 22.0 12.0
01_AE.SG.2008.HM089.KY213724 26.0 8.0
01_AE.SG.2008.HM043.KY213725 22.0 6.0
01_AE.SG.2008.HM067.KY213726 24.0 11.0
01_AE.SG.2008.HM040.KY213727 22.0 11.0
01_AE.SG.2008.HM044.KY213728 26.0 8.0
01_AE.SG.2009.HM132F.KY213729 27.0 8.0
01_AE.SG.2008.HM018.KY213730 23.0 9.0
01_AE.SG.2008.HM026.KY213731 22.0 12.0
01_AE.SG.2008.HM108.KY213732 22.0 9.0
01_AE.SG.2008.HM032.KY213733 27.0 9.0
01_AE.SG.2009.HM149.KY213734 26.0 7.0
01_AE.SG.2008.HM019.KY213735 22.0 9.0
01_AE.SG.2008.HM034.KY213736 25.0 6.0
01_AE.SG.2008.HM045.KY213737 23.0 8.0
01_AE.SG.2008.HM038.KY213738 24.0 11.0
01_AE.SG.2008.HM069.KY213739 16.0 6.0
01_AE.SG.2009.HM140.KY213749 23.0 6.0
01_AE.TH.2010.40265v02_02.KY580643 10.0 9.0
01_AE.GB.2013.13592_1_16.3.MF109358 10.0 0.0
01_AE.GB.2014.13612_1_24.3.MF109407 9.0 0.0
01_AE.GB.2013.13774_1_46.3.MF109471 11.0 0.0
01_AE.GB.2014.14727_1_55.3.MF109618 10.0 0.0
01_AE.GB.2014.14727_1_60.3.MF109621 9.0 0.0
01_AE.SE.2011.057SE.MF373160 20.0 5.0
01_AE.SE.2012.069SE.MF373172 22.0 19.0
01_AE.SE.2012.070SE.MF373173 24.0 5.0
01_AE.TH.2011.4118534P030env_S01.MF957351 25.0 10.0
01_AE.TH.2011.4117010P030env_S03.MF957454 16.0 7.0
01_AE.TH.2013.2544320P000R_Sa.MF957508 20.0 8.0
01_AE.TH.2013.2546579P000env_S02.MF957553 24.0 7.0
01_AE.TH.2013.2546054P000env_S01.MF957603 21.0 4.0
01_AE.CN.2009.09GX268.MG655196 27.0 8.0
01_AE.CN.2009.09GX285.MG655197 19.0 9.0
01_AE.CN.2009.09GX286.MG655198 22.0 17.0
01_AE.CN.2009.09GX300.MG655199 29.0 4.0
01_AE.CN.2009.09GX310.MG655200 21.0 5.0
01_AE.CN.2009.09GX311.MG655201 32.0 8.0
01_AE.CN.2009.09GX319.MG655202 27.0 6.0
01_AE.CN.2009.09GX330.MG655203 26.0 6.0
01_AE.CN.2009.09GX332.MG655204 20.0 5.0
01_AE.CN.2015.15JS06.MG655206 24.0 11.0
01_AE.CN.2015.15JS07.MG655207 19.0 6.0
01_AE.CN.2015.15JS102.MG655208 23.0 11.0
01_AE.CN.2015.15JS111.MG655209 23.0 7.0
01_AE.CN.2015.15JS47.MG655210 22.0 10.0
01_AE.CN.2015.15JS48.MG655211 22.0 10.0
01_AE.CN.2015.15JS62.MG655212 21.0 5.0
01_AE.CN.2015.15JS65.MG655213 21.0 8.0
01_AE.CN.2015.15JS75.MG655214 28.0 12.0
01_AE.CN.2015.15JS79.MG655216 28.0 7.0
01_AE.CN.2015.15JS95.MG655217 25.0 5.0
01_AE.CN.2015.15JS99.MG655218 24.0 13.0
01_AE.LA.2012.BL12F4561.MG760371 24.0 6.0
01_AE.LA.2012.BL33M4535.MG760372 31.0 6.0
01_AE.LA.2012.BL33M5227.MG760373 23.0 8.0
01_AE.LA.2012.BL38F5131.MG760374 29.0 8.0
01_AE.LA.2012.BL38M5270.MG760376 20.0 13.0
01_AE.LA.2012.BL40F5333.MG760377 26.0 8.0
01_AE.LA.2012.BL41F5229.MG760378 23.0 7.0
01_AE.LA.2012.KH19F5101.MG760381 23.0 13.0
01_AE.LA.2011.VI12F4094.MG760382 21.0 6.0
01_AE.LA.2012.VI15M4478.MG760383 24.0 5.0
01_AE.LA.2012.VI20M4446.MG760387 27.0 5.0
01_AE.LA.2012.VI21M5276.MG760388 17.0 5.0
01_AE.LA.2011.VI22F3810.MG760389 27.0 6.0
01_AE.LA.2011.VI22F3899.MG760390 22.0 6.0
01_AE.LA.2011.VI25F3297.MG760391 26.0 11.0
01_AE.LA.2012.VI25F4363.MG760393 21.0 6.0
01_AE.LA.2011.VI26F2939.MG760395 24.0 7.0
01_AE.LA.2011.VI27F3026.MG760396 23.0 5.0
01_AE.LA.2011.VI28F3940.MG760397 21.0 6.0
01_AE.LA.2011.VI29F2980.MG760398 29.0 6.0
01_AE.LA.2011.VI29M3024.MG760400 19.0 5.0
01_AE.LA.2011.VI30F2999.MG760402 26.0 9.0
01_AE.LA.2011.VI32M3901.MG760404 27.0 7.0
01_AE.LA.2011.VI33M2961.MG760406 22.0 6.0
01_AE.LA.2011.VI35F2871.MG760408 32.0 6.0
01_AE.LA.2011.VI36F3920.MG760409 25.0 6.0
01_AE.LA.2011.VI36M3284.MG760410 39.0 8.0
01_AE.LA.2011.VI37F3781.MG760412 28.0 7.0
01_AE.LA.2011.VI38F3375.MG760413 26.0 8.0
01_AE.LA.2011.VI39F3163.MG760416 35.0 7.0
01_AE.LA.2011.VI41M3868.MG760417 25.0 15.0
01_AE.LA.2011.VI43F3290.MG760419 35.0 5.0
01_AE.LA.2011.VI45M3233.MG760421 26.0 12.0
01_AE.LA.2011.VI47M3234.MG760422 24.0 8.0
01_AE.LA.2011.VI48M3407.MG760423 27.0 7.0
01_AE.LA.2011.VI50F3912.MG760424 24.0 6.0
01_AE.LA.2011.VI50M3793.MG760425 27.0 6.0
01_AE.LA.2011.VI52F3913.MG760426 18.0 7.0
01_AE.LA.2011.VI60M3235.MG760428 30.0 6.0
01_AE.LA.2011.VI80M3893.MG760429 24.0 6.0
01_AE.LA.2012.XA50F5221.MG760430 24.0 6.0
01_AE.LA.2012.XI38F4856.MG760431 26.0 4.0
01_AE.ID.2012.PJ39-9.MG839512 20.0 8.0
01_AE.ID.2012.SM18-K5.MG839513 21.0 10.0
01_AE.ID.2012.SM26-3.MG839515 24.0 14.0
01_AE.ID.2012.UA18-6.MG839518 22.0 10.0
01_AE.TH.2012.2543193P000FL_Sc.MG989492 21.0 10.0
01_AE.TH.2011.2543513P000FL_Sj.MG989495 21.0 10.0
01_AE.TH.2015.2543544P000FL_Si.MG989496 21.0 23.0
01_AE.TH.2012.2543669P000FL_Sa.MG989498 24.0 11.0
01_AE.TH.2010.2543789P000FL_Sc.MG989500 24.0 11.0
01_AE.TH.2013.2543799P000FL_Sa.MG989501 26.0 9.0
01_AE.TH.2014.2543896P000FL_Sa.MG989503 26.0 11.0
01_AE.TH.2011.2544022P000FL_Sg.MG989504 23.0 4.0
01_AE.TH.2015.2544154P000FL_Sa.MG989507 22.0 7.0
01_AE.TH.2013.2544233P000FL_Sa.MG989508 26.0 8.0
01_AE.TH.2012.2544477P000FL_Sa.MG989509 23.0 8.0
01_AE.TH.2011.2544574P000FL_Sa.MG989510 23.0 8.0
01_AE.TH.2014.2544584P000FL_Sa.MG989511 26.0 9.0
01_AE.TH.2014.2545040P000FL_Sc.MG989514 26.0 6.0
01_AE.TH.2010.2545113P000FL_Sb.MG989515 23.0 6.0
01_AE.TH.2011.2545349P000FL_Sa.MG989516 27.0 5.0
01_AE.TH.2012.2545382P000FL_Sa.MG989518 24.0 12.0
01_AE.TH.2014.2545383P000FL_Sb.MG989519 23.0 6.0
01_AE.TH.2012.2545864P000FL_Sa.MG989523 20.0 5.0
01_AE.TH.2014.2546031P000FL_Sc.MG989524 22.0 11.0
01_AE.TH.2011.2546154P000FL_Sb.MG989525 24.0 6.0
01_AE.TH.2015.2546574P000FL_Sk.MG989528 24.0 5.0
01_AE.TH.2014.2546587P000FL_Sc.MG989529 38.0 5.0
01_AE.TH.2012.2546897P000FL_Sa.MG989531 23.0 12.0
01_AE.TH.2015.2547188P000FL_Sk.MG989534 25.0 8.0
01_AE.TH.2014.2547241P000FL_Sa.MG989535 24.0 7.0
01_AE.TH.2015.2547268P000FL_Sa.MG989537 23.0 7.0
01_AE.TH.2014.2547279P000FL_Sk.MG989538 28.0 8.0
01_AE.TH.2015.2547424P000FL_Sj.MG989539 31.0 10.0
01_AE.TH.2011.2547905P000FL_Sb.MG989542 27.0 7.0
01_AE.TH.2015.2548105P000FL_Sf.MG989543 16.0 7.0
01_AE.TH.2011.2548178P000FL_Sa.MG989544 25.0 7.0
01_AE.TH.2015.2548247P000FL_Sb.MG989546 38.0 8.0
01_AE.TH.2014.2548373P000L_Sl.MG989548 27.0 7.0
01_AE.TH.2013.2548448P000FL_Sa.MG989552 26.0 8.0
01_AE.TH.2015.2548453P000FL_Sa.MG989553 33.0 6.0
01_AE.TH.2015.2548522P000FL_Se.MG989554 20.0 7.0
01_AE.TH.2015.2548820P000FL_Sg.MG989558 35.0 9.0
01_AE.TH.2011.2549114P000FL_Sa.MG989561 24.0 6.0
01_AE.TH.2013.2549325P000FL_Sa.MG989563 25.0 12.0
01_AE.TH.2013.2549340P000FL_Sa.MG989564 22.0 10.0
01_AE.TH.2011.2549533P000FL_Sj.MG989565 29.0 6.0
01_AE.TH.2015.2549813P000FL_Sf.MG989568 25.0 10.0
01_AE.TH.2011.2543077P000R_Sc.MG989570 20.0 8.0
01_AE.TH.2015.2543111P000R_Sb.MG989571 27.0 10.0
01_AE.TH.2014.2543236P000R_Sb.MG989572 22.0 8.0
01_AE.TH.2014.2543500P000R_Sa.MG989574 26.0 19.0
01_AE.TH.2010.2543698P000R_Sa.MG989575 24.0 17.0
01_AE.TH.2011.2544030P000R_Sf.MG989579 27.0 9.0
01_AE.TH.2011.2544735P000R_Sc.MG989582 7.0 12.0
01_AE.TH.2015.2545278P000R_Sd.MG989588 23.0 6.0
01_AE.TH.2015.2545377P000R_Sa.MG989589 25.0 8.0
01_AE.TH.2011.2545529P000R_Sc.MG989590 26.0 8.0
01_AE.TH.2014.2546138P000R_Sa.MG989594 24.0 10.0
01_AE.TH.2010.2546308P000R_Sa.MG989597 24.0 7.0
01_AE.TH.2012.2547466P000R_Sa.MG989603 19.0 10.0
01_AE.TH.2011.2547681P000R_Sb.MG989604 29.0 11.0
01_AE.TH.2011.2548123P000R_Sa.MG989608 23.0 11.0
01_AE.TH.2009.2548262P000R_Sj.MG989609 27.0 12.0
01_AE.TH.2015.2548609P000R_Se.MG989613 30.0 6.0
01_AE.TH.2014.2549090P000R_Sg.MG989614 24.0 7.0
01_AE.TH.2010.2549196P000R_Sn.MG989615 29.0 5.0
01_AE.TH.2011.2549574P000R_Se.MG989617 22.0 6.0
01_AE.TH.2012.2549649P000R_Sc.MG989619 20.0 11.0
01_AE.CN.2010.20170826_167.MH672757 21.0 6.0
01_AE.CN.2010.20170826_178.MH672759 23.0 6.0
01_AE.CN.2012.20170826_243.MH672760 23.0 7.0
01_AE.CN.2012.20170826_293.MH672762 22.0 9.0
01_AE.CN.2012.245_A10.MH672813 21.0 6.0
01_AE.CN.2012.250_A2.MH672910 27.0 11.0
01_AE.CN.2012.252_A1.MH672923 23.0 6.0
01_AE.CN.2012.270_A1.MH672941 23.0 6.0
01_AE.CN.2010.CYM179_A1.MH672994 22.0 9.0
01_AE.CN.2010.CYM192_A4.MH673012 27.0 10.0
01_AE.CN.2011.CYM215_A7.MH673020 28.0 12.0
01_AE.CN.2012.CYM255_A11.MH673027 25.0 6.0
01_AE.BG.2009.P_09_025.MH746232 27.0 10.0
01_AE.BG.2009.S_09_061.MH746234 17.0 14.0
01_AE.BG.2009.S_09_082.MH746236 24.0 6.0
01_AE.BG.2009.S_09_085.MH746237 26.0 26.0
01_AE.BG.2009.S_09_099.MH746238 15.0 8.0
01_AE.BG.2009.S_09_110.MH746239 27.0 6.0
01_AE.BG.2009.S_09_209.MH746243 27.0 6.0
01_AE.BG.2009.S_09_255.MH746245 29.0 6.0
01_AE.BG.2009.V_09_029.MH746249 22.0 9.0
01_AE.BG.2009.V_09_018.MH746252 20.0 7.0
01_AE.BG.2008.S_08_004.MH746262 25.0 6.0
01_AE.TH.2011.40512v02_03.MK116905 27.0 14.0
01_AE.CM.2003.U7957.MN116207 23.0 8.0
01_AE.CM.2003.U8216.MN116208 23.0 9.0
01_AE.CM.2005.234-40.MN116209 22.0 8.0
01_AE.CM.2006.1002-28.MN116212 31.0 12.0
01_AE.TH.1996.I036_Bulk.MN593212 23.0 8.0
01_AE.TH.1996.M071_b.MN593213 22.0 10.0
01_AE.TH.1996.I038_g.MN593214 28.0 4.0
01_AE.SI.2012.Sample39_SI326.MN736703 26.0 18.0
01_AE.TH.2010.40007v02_01R.MN791995 23.0 9.0
01_AE.TH.2010.40257v01_01R.MN792312 28.0 10.0
01_AE.TH.2012.40511v01_02.MN792470 25.0 7.0
01_AE.TH.2011.40577v01_01.MN792550 24.0 8.0
01_AE.TH.2014.4028P00m.MT121537 24.0 7.0
01_AE.VN.2014.DE00114VN001.MT222954 21.0 7.0
01_AE.VN.2014.DE00114VN003.MT222955 21.0 20.0
01_AE.VN.2015.DE00115VN004.MT222956 27.0 7.0
01_AE.VN.2015.DE00115VN005.MT222957 21.0 11.0
01_AE.CN.2017.nj135.MT347590 23.0 6.0
01_AE.CN.2018.JX_GZ_42_M_SH_4.MT611503 21.0 8.0
01_AE.CN.2016.16YN764.MT624756 20.0 10.0
01_AE.CN.2016.16YN666.MT624757 23.0 12.0
01_AE.VN.2005.VN_016.MT635140 23.0 8.0
01_AE.VN.2011.VN_024.MT635142 27.0 6.0
01_AE.VN.2008.VN_032.MT635143 33.0 14.0
01_AE.VN.2012.VN_219.MT635157 28.0 5.0
01_AE.VN.2009.VN_236.MT635158 23.0 5.0
01_AE.VN.2012.VN_293.MT635160 22.0 6.0
01_AE.VN.2012.VN_298.MT635161 19.0 7.0
01_AE.VN.2012.VN_300.MT635162 22.0 21.0
01_AE.VN.2012.VN_354.MT635163 24.0 4.0
01_AE.VN.2013.VN_388.MT635164 22.0 14.0
01_AE.VN.2013.VN_413.MT635165 22.0 11.0
01_AE.VN.2012.VN_421.MT635166 18.0 19.0
01_AE.VN.2013.VN_425.MT635167 26.0 6.0
01_AE.VN.2012.VN_446.MT635168 23.0 7.0
01_AE.VN.2013.VN_474.MT635169 28.0 8.0
01_AE.VN.2013.VN_478.MT635170 23.0 6.0
01_AE.VN.2011.VN_633.MT635174 18.0 16.0
01_AE.VN.2014.VN_643.MT635175 25.0 6.0
01_AE.CN.2005.05GXD004.MW079292 24.0 5.0
01_AE.CN.2005.05GXD005.MW079293 27.0 6.0
01_AE.CN.2005.05GXD008.MW079294 27.0 9.0
01_AE.CN.2005.05GXD010.MW079295 22.0 8.0
01_AE.CN.2005.05GXD015.MW079296 22.0 19.0
01_AE.CN.2005.05GXD020.MW079297 24.0 13.0
01_AE.CN.2005.05GXD033.MW079300 22.0 8.0
01_AE.CN.2005.05GXD078.MW079302 21.0 8.0
01_AE.CN.2005.05GXD079.MW079303 22.0 6.0
01_AE.CN.2005.05GXD083.MW079304 22.0 8.0
01_AE.CN.2006.06GXD217.MW079305 28.0 9.0
01_AE.CN.2006.06GXD242.MW079306 22.0 13.0
01_AE.CN.2006.06GXD243.MW079307 19.0 8.0
01_AE.TH.2011.40139v0J_03.MW443197 22.0 5.0
01_AE.TH.2011.40195v1a_01.MW443206 27.0 14.0
01_AE.TH.2011.40503v01_02.MW443216 22.0 11.0
01_AE.TH.1992.TH921104.U39255 23.0 11.0
01_AE.TH.1993.KH03.U48264 23.0 8.0
01_AE.TH.1993.KH08.U48266 31.0 9.0
01_AE.CF.1990.90CR402_CAR_E_4002.U51188 17.0 20.0
01_AE.TH.1993.93TH253.U51189 26.0 6.0
