# Supplementary material for: Contemporary HIV-1 consensus Env with AI-assisted redesigned hypervariable loops promote antibody binding
Source: Nat Commun. 2024 May 9;15:3924. doi: 10.1038/s41467-024-48139-x (PMC11082178; doi:10.1038/s41467-024-48139-x)
Supplement: Supplementary file 3 — Source Data [file 41467_2024_48139_MOESM3_ESM.zip › SourceData/figs14a.B.pLDDT.txt]

#B pLDDT
i imsa ihxb2 unmodified hv_redesigned
0 33 031 56.71 57.49
1 34 032 72.78 73.63
2 35 033 85.73 86.82
3 38 034 92.74 93.48
4 39 035 94.48 95.09
5 40 036 95.99 96.49
6 41 037 94.53 94.99
7 42 038 92.98 93.43
8 43 039 89.01 89.75
9 44 040 85.29 86.09
10 45 041 81.28 81.95
11 46 042 87.8 88.24
12 47 043 89.07 89.44
13 48 044 90.87 91.36
14 49 045 93.64 94.13
15 50 046 93.76 94.15
16 51 047 93.22 93.52
17 52 048 92.89 93.48
18 53 049 93.25 93.68
19 54 050 91.46 92.11
20 55 051 90.14 90.72
21 56 052 90.27 91.0
22 57 053 84.13 84.6
23 58 054 83.33 83.85
24 59 055 78.2 78.13
25 60 056 74.82 75.0
26 61 057 65.02 64.15
27 62 058 56.28 54.79
28 63 059 53.36 50.9
29 64 060 50.04 49.53
30 65 061 46.67 45.24
31 66 062 48.0 48.42
32 67 063 47.64 47.57
33 68 064 48.24 46.94
34 69 065 55.08 54.92
35 70 066 61.2 63.04
36 71 067 67.07 70.07
37 72 068 69.21 71.08
38 73 069 69.41 71.16
39 74 070 61.58 62.96
40 75 071 54.1 56.89
41 76 072 52.88 52.41
42 77 073 59.19 61.66
43 78 074 68.32 68.73
44 79 075 67.17 67.66
45 80 076 63.46 63.76
46 81 077 61.83 61.28
47 82 078 57.93 57.6
48 83 079 52.99 52.44
49 84 080 57.58 56.86
50 85 081 65.09 63.88
51 86 082 72.58 72.04
52 87 083 86.37 86.74
53 88 084 87.7 88.05
54 89 085 92.92 93.34
55 90 086 93.78 94.25
56 91 087 91.72 92.41
57 92 088 91.29 91.95
58 93 089 94.31 94.91
59 94 090 95.28 95.84
60 95 091 96.33 96.65
61 96 092 96.81 97.03
62 97 093 97.96 98.06
63 98 094 98.0 98.12
64 99 095 97.71 97.87
65 100 096 97.45 97.6
66 101 097 96.45 96.65
67 102 098 97.57 97.69
68 103 099 97.2 97.41
69 104 100 97.83 97.93
70 105 101 97.98 98.07
71 106 102 96.52 96.69
72 107 103 94.9 95.38
73 108 104 94.52 95.13
74 109 105 93.96 94.46
75 110 106 91.46 92.28
76 111 107 90.76 91.17
77 112 108 89.47 90.47
78 113 109 88.0 89.13
79 114 110 86.26 87.12
80 115 111 84.95 85.98
81 116 112 83.82 85.42
82 117 113 83.14 84.16
83 118 114 79.73 80.82
84 119 115 81.94 82.98
85 120 116 85.17 86.21
86 121 117 82.74 83.61
87 122 118 81.82 82.75
88 123 119 88.26 88.93
89 124 120 91.25 91.75
90 125 121 91.24 92.02
91 126 122 90.87 91.82
92 127 123 86.04 87.22
93 128 124 84.97 86.42
94 129 125 87.61 88.79
95 130 126 89.13 90.09
96 131 127 88.2 90.14
97 132 128 90.33 93.03
98 133 129 92.22 93.94
99 134 130 93.14 95.11
100 135 131 92.75 93.42
101 136 132 89.45 89.63
102 137 133 87.0 87.37
103 138 134 81.65 81.67
104 139 135 64.4 65.89
105 140 136 55.17 59.98
106 141 137 47.39 57.04
107 142 138 41.95 -
108 143 139 39.42 -
109 144 140 35.06 -
110 145 141 34.57 -
111 146 142 34.67 -
112 147 142A 32.96 -
113 159 143 33.04 -
114 160 144 33.36 -
115 161 145 36.14 -
116 162 146 43.82 -
117 163 147 53.52 54.98
118 164 148 58.81 57.65
119 165 149 70.22 66.02
120 166 150 71.02 69.41
121 167 151 75.18 75.08
122 168 152 80.18 80.09
123 169 153 85.24 85.77
124 170 154 89.78 89.85
125 171 155 90.76 90.95
126 172 156 91.93 92.18
127 173 157 92.88 93.83
128 174 158 93.24 94.25
129 175 159 90.83 92.06
130 176 160 88.12 89.95
131 177 161 83.23 85.99
132 178 162 75.84 78.21
133 179 163 67.81 71.52
134 180 164 63.4 67.32
135 181 165 59.68 64.41
136 182 166 60.23 63.09
137 183 167 64.31 67.18
138 184 168 70.71 74.49
139 185 169 77.18 80.09
140 186 170 84.0 85.81
141 187 171 89.0 90.56
142 188 172 90.28 91.56
143 189 173 90.91 92.03
144 190 174 91.2 92.79
145 191 175 91.06 92.1
146 192 176 91.48 92.37
147 193 177 91.35 91.79
148 194 178 88.65 89.15
149 195 179 89.17 89.49
150 196 180 93.15 93.66
151 197 181 92.38 93.49
152 198 182 90.71 92.38
153 199 183 91.11 92.86
154 200 184 87.39 90.38
155 201 185 77.27 87.55
156 202 186 70.69 81.77
157 203 187 68.46 -
158 213 187J 63.59 -
159 214 188 70.3 -
160 215 189 84.47 84.53
161 216 190 91.72 93.5
162 217 191 93.04 94.63
163 218 192 92.03 93.62
164 219 193 91.67 92.74
165 220 194 87.88 88.87
166 221 195 85.37 86.72
167 222 196 86.1 87.0
168 223 197 78.09 78.7
169 224 198 77.26 77.19
170 225 199 80.27 80.05
171 226 200 85.64 86.05
172 227 201 91.26 92.06
173 228 202 92.11 93.0
174 229 203 93.66 94.46
175 230 204 91.14 92.02
176 231 205 87.97 88.7
177 232 206 81.9 82.75
178 233 207 75.39 76.45
179 234 208 76.33 77.13
180 235 209 82.94 84.38
181 236 210 83.27 84.98
182 237 211 85.06 85.84
183 238 212 88.02 88.5
184 239 213 85.02 85.17
185 240 214 87.95 87.95
186 241 215 86.82 86.65
187 242 216 87.73 87.88
188 243 217 90.01 90.05
189 244 218 86.04 86.71
190 245 219 87.78 88.28
191 246 220 81.95 82.84
192 247 221 77.62 78.55
193 248 222 81.09 82.11
194 249 223 86.87 87.53
195 250 224 89.15 89.6
196 251 225 94.07 94.37
197 252 226 97.39 97.63
198 253 227 97.04 97.26
199 254 228 98.22 98.35
200 255 229 96.73 97.03
201 256 230 95.15 95.54
202 257 231 91.85 92.56
203 258 232 89.9 90.37
204 259 233 94.17 94.62
205 260 234 91.07 92.45
206 261 235 94.31 94.97
207 262 236 96.42 96.85
208 263 237 96.19 96.52
209 264 238 96.84 97.23
210 265 239 97.75 97.91
211 266 240 95.71 96.22
212 267 241 96.94 97.26
213 268 242 97.43 97.65
214 269 243 96.22 96.48
215 270 244 92.58 92.97
216 271 245 89.39 89.61
217 272 246 82.46 82.56
218 273 247 87.4 87.72
219 274 248 92.32 92.26
220 275 249 89.81 89.94
221 276 250 89.34 89.32
222 277 251 92.28 92.35
223 278 252 91.94 92.09
224 279 253 92.48 92.65
225 280 254 94.45 94.61
226 281 255 92.5 92.8
227 282 256 95.38 95.79
228 283 257 95.5 95.7
229 284 258 97.16 97.36
230 285 259 98.35 98.41
231 286 260 98.45 98.5
232 287 261 98.34 98.39
233 288 262 97.08 97.17
234 289 263 97.04 97.15
235 290 264 96.4 96.69
236 291 265 97.61 97.73
237 292 266 96.17 96.55
238 293 267 91.83 92.74
239 294 268 91.63 92.51
240 295 269 94.19 94.69
241 296 270 96.72 97.04
242 297 271 96.94 97.24
243 298 272 96.42 96.72
244 299 273 96.94 97.16
245 300 274 95.83 96.47
246 301 275 94.84 95.64
247 302 276 92.48 93.8
248 303 277 89.88 90.89
249 304 278 86.35 87.96
250 305 279 87.6 89.69
251 306 280 85.66 88.78
252 307 281 85.45 87.57
253 308 282 92.25 93.35
254 309 283 94.87 95.56
255 310 284 97.1 97.45
256 311 285 98.15 98.26
257 312 286 98.33 98.45
258 313 287 98.05 98.24
259 314 288 98.36 98.45
260 315 289 96.88 97.26
261 316 290 97.14 97.46
262 317 291 97.62 97.81
263 318 292 97.78 98.02
264 319 293 97.87 98.09
265 320 294 97.97 98.17
266 321 295 97.82 98.12
267 322 296 97.11 97.7
268 323 297 95.45 96.06
269 324 298 92.78 93.62
270 325 299 89.14 89.73
271 326 300 83.19 84.57
272 327 301 85.23 86.84
273 328 302 85.98 87.63
274 329 303 88.44 90.25
275 330 304 90.2 91.63
276 331 305 90.84 92.11
277 332 306 91.07 92.02
278 333 307 89.6 90.64
279 334 308 87.74 88.69
280 335 309 83.66 84.99
281 338 312 80.17 81.14
282 339 313 76.98 78.82
283 340 314 78.5 79.83
284 341 315 85.79 86.59
285 342 316 89.89 90.96
286 343 317 91.55 92.59
287 344 318 92.9 93.92
288 345 319 92.37 93.78
289 346 320 89.74 91.21
290 347 321 87.2 88.73
291 348 322 81.27 83.25
292 349 322A 81.23 83.58
293 350 323 78.13 82.42
294 351 324 73.09 75.57
295 352 325 68.47 70.39
296 353 326 72.26 73.14
297 354 327 77.97 79.17
298 355 328 85.98 86.04
299 356 329 93.03 93.28
300 357 330 94.92 95.37
301 358 331 97.09 97.73
302 359 332 96.6 97.46
303 360 333 96.79 97.27
304 361 334 95.16 95.96
305 362 335 93.9 94.38
306 363 336 91.8 92.48
307 364 337 93.95 94.35
308 365 338 95.35 95.74
309 366 339 91.86 92.5
310 367 340 91.83 92.64
311 368 341 95.36 96.0
312 369 342 95.04 95.54
313 370 343 92.79 93.49
314 371 344 94.44 95.05
315 372 345 96.38 96.82
316 373 346 95.25 95.54
317 374 347 92.3 93.03
318 375 348 93.59 94.28
319 376 349 94.28 94.78
320 377 350 92.46 92.62
321 378 351 90.61 91.02
322 379 352 88.64 89.24
323 380 353 87.92 88.7
324 381 354 86.05 86.16
325 383 356 83.75 83.83
326 384 357 87.56 87.69
327 385 358 90.27 90.53
328 387 359 92.62 93.6
329 388 360 92.56 93.62
330 389 361 94.73 95.32
331 390 362 93.64 94.57
332 391 363 93.35 94.55
333 392 364 91.66 92.81
334 393 365 85.65 86.91
335 394 366 85.29 86.01
336 395 367 82.37 83.35
337 396 368 82.51 82.89
338 397 369 83.63 83.64
339 398 370 85.11 85.15
340 399 371 86.33 86.26
341 400 372 91.86 92.11
342 401 373 94.97 95.15
343 402 374 96.18 96.54
344 403 375 95.09 95.45
345 404 376 95.26 95.81
346 405 377 93.45 94.14
347 406 378 93.54 93.82
348 407 379 89.03 89.34
349 408 380 89.78 90.46
350 409 381 92.67 93.14
351 410 382 93.3 93.97
352 411 383 95.46 95.98
353 412 384 94.7 95.22
354 413 385 96.61 97.06
355 414 386 95.08 95.78
356 415 387 96.2 96.87
357 416 388 93.44 94.69
358 417 389 91.81 92.83
359 418 390 94.91 95.59
360 419 391 95.09 95.67
361 420 392 91.63 92.82
362 421 393 91.25 91.99
363 422 394 92.17 92.9
364 423 395 91.63 91.95
365 424 396 87.3 83.78
366 425 397 76.2 70.37
367 426 398 68.03 61.56
368 427 399 62.67 61.28
369 428 400 61.17 61.45
370 433 404 63.21 -
371 434 405 58.92 57.99
372 435 406 55.11 57.11
373 436 407 50.21 54.02
374 437 408 47.26 50.39
375 438 409 53.4 54.93
376 440 410 55.22 56.36
377 441 411 63.36 64.11
378 442 412 80.65 83.41
379 443 413 91.13 93.13
380 444 414 93.34 94.86
381 445 415 94.21 95.24
382 446 416 95.63 96.44
383 447 417 93.82 94.49
384 448 418 94.74 94.93
385 449 419 92.27 92.81
386 450 420 92.5 93.0
387 451 421 91.92 92.56
388 452 422 92.38 92.9
389 453 423 91.5 92.4
390 454 424 88.55 89.41
391 455 425 80.33 82.64
392 456 426 69.82 73.82
393 457 427 71.12 72.25
394 458 428 61.9 62.69
395 459 429 67.11 67.72
396 460 430 64.25 64.75
397 461 431 68.55 69.07
398 462 432 78.77 80.9
399 463 433 87.63 89.24
400 464 434 91.24 92.33
401 465 435 93.23 94.22
402 466 436 92.76 93.66
403 467 437 92.65 93.72
404 468 438 91.62 92.65
405 469 439 90.87 91.63
406 470 440 91.08 91.89
407 471 441 90.51 91.29
408 472 442 91.14 92.12
409 473 443 92.77 93.54
410 474 444 94.65 95.17
411 475 445 94.83 95.11
412 476 446 96.79 97.04
413 477 447 97.83 97.94
414 478 448 98.41 98.45
415 479 449 98.63 98.68
416 480 450 98.61 98.66
417 481 451 98.52 98.57
418 482 452 98.25 98.35
419 483 453 97.9 98.0
420 484 454 97.15 97.43
421 485 455 94.32 94.88
422 486 456 92.85 93.96
423 487 457 88.32 90.53
424 488 458 71.34 79.15
425 489 459 56.54 69.22
426 490 460 51.19 59.27
427 491 461 50.16 62.94
428 492 462 53.99 68.79
429 493 463 55.08 -
430 497 463D 60.72 -
431 498 464 79.86 83.11
432 499 465 87.14 88.95
433 500 466 91.73 92.71
434 501 467 92.85 94.05
435 502 468 95.32 95.89
436 503 469 96.22 96.62
437 504 470 96.57 96.87
438 505 471 89.59 90.48
439 506 472 86.99 87.64
440 507 473 80.11 80.17
441 508 474 90.36 90.7
442 509 475 94.04 94.22
443 510 476 96.74 96.87
444 511 477 96.99 97.0
445 512 478 97.31 97.41
446 513 479 97.9 97.99
447 514 480 98.23 98.35
448 515 481 97.5 97.62
449 516 482 97.72 97.82
450 517 483 98.49 98.52
451 518 484 97.67 97.91
452 519 485 97.58 97.75
453 520 486 98.08 98.17
454 521 487 97.64 97.74
455 522 488 97.23 97.47
456 523 489 95.99 96.35
457 524 490 92.89 93.5
458 525 491 89.04 89.49
459 526 492 89.44 90.07
460 527 493 85.8 86.4
461 528 494 88.21 89.05
462 529 495 91.78 92.16
463 530 496 94.71 95.2
464 531 497 95.4 95.72
465 532 498 94.77 95.2
466 533 499 92.53 93.11
467 534 500 90.85 91.59
468 535 501 87.07 88.1
469 536 502 85.8 87.24
470 537 503 85.79 86.81
471 538 504 76.02 78.06
472 539 505 69.53 74.41
473 540 506 60.57 66.8
474 541 507 55.3 59.7
475 542 508 53.32 55.44
476 543 509 45.01 47.44
477 544 510 43.11 44.18
