# Supplementary material for: Contemporary HIV-1 consensus Env with AI-assisted redesigned hypervariable loops promote antibody binding
Source: Nat Commun. 2024 May 9;15:3924. doi: 10.1038/s41467-024-48139-x (PMC11082178; doi:10.1038/s41467-024-48139-x)
Supplement: Supplementary file 3 — Source Data [file 41467_2024_48139_MOESM3_ESM.zip › SourceData/figs11a.01_AE_V5HV.seqlogo.txt]

#Logostack for 01_AE, V5HV
455 T:0.9776,I:0.0129,A:0.0047,V:0.0024,E:0.0024
456 R:0.9871,S:0.0106,K:0.0012,Q:0.0012
457 D:0.9988,N:0.0012
458 G:0.9918,S:0.0024,N:0.0024,T:0.0012,H:0.0012,F:0.0012
459 G:0.9424,D:0.0282,S:0.0118,N:0.0082,E:0.0024,A:0.0024,V:0.0024,I:0.0012,Q:0.0012
460 N:0.2282,O:0.1365,D:0.1000,G:0.0906,A:0.0776,V:0.0624,S:0.0612,T:0.0576,I:0.0494,K:0.0353,E:0.0282,L:0.0165,H:0.0141,R:0.0129,P:0.0118,Y:0.0071,Q:0.0047,M:0.0035,F:0.0024
461 O:0.3118,N:0.2459,T:0.0741,G:0.0741,D:0.0718,S:0.0659,K:0.0294,E:0.0247,I:0.0200,H:0.0200,A:0.0188,V:0.0094,R:0.0094,Q:0.0082,P:0.0024,X:0.0024,L:0.0024,M:0.0024,Y:0.0012
462 O:0.2812,N:0.1694,S:0.1259,T:0.1200,G:0.0553,D:0.0506,K:0.0365,A:0.0365,R:0.0318,E:0.0294,I:0.0153,M:0.0106,V:0.0106,P:0.0059,L:0.0035,X:0.0024,Q:0.0024,Y:0.0012,H:0.0012
463 T:0.1659,O:0.1224,S:0.1035,N:0.0788,A:0.0482,G:0.0471,D:0.0435,E:0.0329,K:0.0247,R:0.0235,M:0.0129,Q:0.0047,I:0.0047,H:0.0047,V:0.0035,L:0.0035,C:0.0024,P:0.0012
- T:0.1047,S:0.0353,N:0.0318,O:0.0235,G:0.0118,E:0.0082,D:0.0082,K:0.0071,A:0.0035,V:0.0035,H:0.0024,I:0.0024,X:0.0024,Q:0.0012
- T:0.0153,O:0.0129,D:0.0059,G:0.0059,E:0.0059,S:0.0035,N:0.0035,K:0.0012,V:0.0012,X:0.0012
- T:0.0059,N:0.0047,G:0.0035,E:0.0024,O:0.0012
- T:0.0094,O:0.0071,E:0.0047,N:0.0035,G:0.0024,S:0.0024,A:0.0012,F:0.0012
- T:0.0400,S:0.0129,N:0.0118,E:0.0094,O:0.0094,D:0.0082,G:0.0047,K:0.0047,R:0.0035,A:0.0035,I:0.0024,X:0.0012,Q:0.0012
- O:0.1588,T:0.0553,S:0.0529,N:0.0459,E:0.0224,A:0.0212,K:0.0153,R:0.0094,G:0.0082,D:0.0059,I:0.0047,V:0.0035,Q:0.0024,L:0.0012,Y:0.0012,H:0.0012
464 T:0.3341,N:0.1447,G:0.0976,D:0.0906,S:0.0824,E:0.0706,A:0.0388,K:0.0247,Q:0.0106,P:0.0106,V:0.0094,I:0.0082,H:0.0071,M:0.0059,R:0.0059,L:0.0035,Y:0.0012,F:0.0012,C:0.0012,W:0.0012,X:0.0012
465 O:0.5318,T:0.2259,S:0.0976,E:0.0424,N:0.0235,K:0.0235,D:0.0188,P:0.0071,I:0.0047,G:0.0047,Q:0.0024,A:0.0024,C:0.0024,H:0.0012,R:0.0012,Y:0.0012,X:0.0012,F:0.0012
466 E:0.9859,D:0.0035,K:0.0012,G:0.0012,V:0.0012,A:0.0012
467 T:0.7882,I:0.2035,V:0.0035,N:0.0024,A:0.0012,K:0.0012
468 F:0.9965,L:0.0035
469 R:0.9953,K:0.0035,X:0.0012
470 P:0.9929,L:0.0047,F:0.0024
471 G:0.7871,E:0.1000,A:0.0635,T:0.0247,I:0.0118,V:0.0094,R:0.0012,X:0.0012,Q:0.0012
472 G:0.9976,E:0.0012
