# Supplementary material for: Contemporary HIV-1 consensus Env with AI-assisted redesigned hypervariable loops promote antibody binding
Source: Nat Commun. 2024 May 9;15:3924. doi: 10.1038/s41467-024-48139-x (PMC11082178; doi:10.1038/s41467-024-48139-x)
Supplement: Supplementary file 3 — Source Data [file 41467_2024_48139_MOESM3_ESM.zip › SourceData/figs3d.PGT135.HVlooplen.csv]

	seqname	subtype	IC50	len_V1HV	len_V5HV
0	C.IN.2000.0013095_2_11.EF117267	C	100.0	18	10
1	C.IN.2000.001428_2_42.EF117266	C	0.035874	21	7
2	C.TZ.2003.0077_V1_C16.HM215254	C	100.0	23	24
3	C.IN.2000.00836_2_5.EF117265	C	100.0	16	10
4	A1.TZ.2005.0260_V5_C36.HM215256	other	0.81662	28	9
5	A1.TZ.2005.0330_V4_C3.HM215257	other	100.0	9	11
6	A1.TZ.2005.0439_V5_C1.HM215258	other	0.805	32	7
7	A1D.TZ.2004.0815_V3_C3.HM215260	other	100.0	22	8
8	C.TZ.2004.0921_V2_C14.HM215262	C	0.019	7	10
9	B.US.1997.1006_11_C3_1601.EU289183	B	100.0	17	8
10	B.US.1997.1012_11_TC21_3257.EU289184	B	34.894	24	12
11	B.US.1997.1054_07_TC4_1499.EU289185	B	100.0	25	9
12	B.US.1998.1056_10_TA11_1826.EU289186	B	100.0	21	10
13	C.MW.2004.1394_C9G1.FJ444527	C	0.072	28	8
14	C.IN.1999.16055_2_3.EF117268	C	100.0	18	8
15	C.IN.1999.16845_2_22.EF117269	C	6.52742	27	10
16	C.IN.1999.16936_2_21.EF117270	C	0.071	15	7
17	A1.UG.2007.191084_B7_19.HM215266	other	0.058	21	8
18	D.UG.2006.191821_E6_1.HM215270	other	0.49664	11	10
19	A1.UG.2007.191955_A11.HM215272	other	100.0	17	8
20	02_AG.CM.2004.211_9.EU513187	other	100.0	28	8
21	D.UG.2001.231965_C1.JQ361079	other	100.0	30	9
22	D.UG.2001.231966_C2.JX512899	other	100.0	26	9
23	02_AG.CM.2004.235_47.EU513195	other	3.32225	16	9
24	02A1.CM.2004.242_14.EU513188	other	100.0	18	11
25	A1C.TZ..246_F3_C10_2.HM215279	other	100.0	16	8
26	DU.CM..247_23.EU683891	other	100.0	15	9
27	C.ZM.2003.249M_B10.EU166862	C	100.0	17	8
28	C.IN.1999.25710_2_43.EF117271	C	1.72	10	10
29	C.IN.1999.25711_2_4.EF117272	C	100.0	20	11
30	C.IN.1999.25925_2_22.EF117273	C	48.4768	13	9
31	C.IN.2000.26191_2_48.EF117274	C	100.0	11	8
32	02_AG.CM.2004.263_8.EU513182	other	100.0	23	8
33	02A1.CM.2004.269_12.EU513194	other	100.0	19	9
34	C.ET..286_36.JQ362420	C	0.167	16	7
35	C.ET.2002.288_38.JQ362421	C	0.057	26	9
36	D.TZ.2005.3016_V5_C45.HM215283	other	100.0	17	8
37	A1CD.TZ.2004.3103_V3_C10.HM215288	other	2.002	19	13
38	C.TZ.2005.3168_V4_C10.HM215289	C	1.42	23	8
39	C.TZ.2003.3301_V1_C24.HM215294	C	100.0	15	9
40	CD.TZ.2005.3326_V4_C3.HM215296	other	100.0	13	5
41	CD.TZ.2004.3337_V2_C6.HM215297	other	100.0	12	6
42	A1.TZ.2004.3365_V2_C20.HM215298	other	0.109	16	9
43	A1.TZ.2003.3415_V1_C1.HM215299	other	0.369	18	7
44	A1D.TZ.2003.3468_V1_C12.HM215301	other	100.0	21	8
45	A1C.TZ.2003.3589_V1_C4.HM215304	other	6.62	17	9
46	C.TZ.2005.3637_V5_C3.HM215305	C	0.746	12	11
47	A1.TZ.2004.3718_3_11.HM215306	other	100.0	19	6
48	CD.TZ.2004.3817_V2_C59.HM215310	other	100.0	17	8
49	C.TZ.2003.3873_V1_C24.HM215311	C	0.3	23	12
50	B.US.1995.3988_25.AY835436	B	100.0	17	10
51	A1.TZ..398_F1_F6_20.HM215312	other	100.0	15	9
52	B.US.2001.45_01DG5.JQ609687	B	0.095	21	9
53	D.UG.1998.57128_VRC15.AY736829	other	100.0	27	10
54	B.US.1995.5768_4.AY835435	B	100.0	21	11
55	A1C.TZ.2004.6041_V3_C23.HM215321	other	100.0	22	6
56	A1D.TZ.2003.6095_V1_C10.HM215323	other	30.0	14	9
57	B.US.1994.6101_1.AY835434	B	0.146	24	8
58	01_AE.TH.2005.620345_C1.JX512900	01_AE	100.0	23	9
59	B.US.1997.62357_14_D3_4589.EU289189	B	100.0	14	8
60	B.US.1995.6240_08_TA5_4622.EU289190	B	22.623	27	9
61	B.US.1996.6244_13_B5_4567.EU289191	B	0.112	33	12
62	C.TZ.2005.6322_V4_C1.HM215326	C	100.0	19	8
63	D.TZ.2004.6405_V4_C34.HM215327	other	21.2	24	9
64	C.TZ.2003.6471_V1_C16.HM215328	C	100.0	33	10
65	CD.TZ.2004.6480_V4_C25.HM215329	other	0.577	15	17
66	B.US.1995.6535_3.AY835438	B	100.0	23	8
67	A1C.TZ.2004.6540_V4_C1.HM215330	other	100.0	19	8
68	A1C.TZ.2005.6545_V4_C1.HM215332	other	100.0	19	8
69	C.TZ.2004.6631_V3_C10.HM215335	C	100.0	33	7
70	C.TZ.2004.6644_V2_C33.HM215336	C	0.047	28	13
71	C.TZ.2005.6785_V5_C14.HM215338	C	0.335	19	11
72	CD.TZ.2006.6811_V7_C18.HM215340	other	0.052	7	9
73	C.TZ.2003.6838_V1_C35.HM215341	C	100.0	17	8
74	41_CD.TZ.2003.6952_V1_C20.HM215343	other	0.017	24	8
75	C.MW.2007.703010054_2A2.FJ443808	C	100.0	11	7
76	C.MW.2007.703010200_1E5.FJ443999	C	100.0	17	7
77	C.MW.2007.703010217_B6.KC894109	C	100.0	11	8
78	C.ZA.2007.704809221_1B3.FJ444103	C	100.0	30	11
79	B.US.1994.7165_18.AY835437	B	100.0	21	10
80	B.US.1989.89_6.U39362	B	100.0	23	9
81	CD.TZ..89_F1_2_25.HM215349	other	26.932	10	7
82	A1.UG.2007.9004SS_A3_4.HM215350	other	100.0	27	9
83	02_AG.CI.1999.928_28.EU513199	other	100.0	19	9
84	B.BR.1992.92BR020.AY669718	B	0.077397	22	9
85	C.BR.1992.92BR025_9.U15121	C	0.03	16	8
86	A1.RW.1992.92RW008.AY669703	other	1.417	14	7
87	A1C.RW.1992.92RW009.AY669700	other	100.0	18	8
88	A1.RW.1992.92RW020_2.EU855131	other	1.11272	9	7
89	A1CD.RW.1992.92RW024.AY669699	other	100.0	25	10
90	A1C.RW.1992.92RW026.AY669702	other	0.068	17	8
91	01_AE.TH.1992.92TH021.AY669775	01_AE	100.0	23	8
92	D.UG.1992.92UG001.AY669754	other	100.0	20	9
93	D.UG.1992.92UG005.AY669758	other	100.0	18	8
94	A1.UG.1992.92UG031.AY669701	other	100.0	17	11
95	A1D.UG.1992.92UG035.AY669755	other	0.361	18	8
96	D.UG.1992.92UG038.AY669759	other	100.0	21	11
97	D.UG.1992.92UG046.AY623599	other	100.0	17	8
98	C.IN.1993.93IN905.AY669742	C	0.011	10	8
99	C.MW.1993.93MW959.AY669739	C	100.0	19	8
100	A1.RW.1993.93RW029.AY669697	other	100.0	15	11
101	B.TH.1993.93TH305.AY669729	B	100.0	18	8
102	D.UG.1993.93UG065.HM215353	other	100.0	22	9
103	D.UG.1993.93UG070.AY669756	other	100.0	19	9
104	A1.UG.1993.93UG077.AY669704	other	100.0	21	8
105	D.UG.1993.93UG082.AY669750	other	100.0	22	7
106	A1C.KE.1994.94KE105.AY669768	other	0.063	18	9
107	A1.UG.1994.94UG103.AY669705	other	100.0	21	8
108	D.UG.1994.94UG114.AY494966	other	1.28933	9	9
109	D.UG.1994.94UG118.AY669751	other	100.0	25	9
110	C.ZM.1996.96ZM651_02.AF286224	C	100.0	26	12
111	C.ZA.1997.97ZA009.AY118166	C	1.92	17	8
112	08_BC.CN.1998.98CN006.AY669745	other	0.429	16	10
113	07_BC.CN.1998.98CN009.AY669747	other	0.071	20	8
114	C.IN.1998.98IN022.AY669748	C	0.26962	15	9
115	C.TZ.1998.98TZ017.AF286235	C	100.0	16	9
116	D.UG.1999.A03349M1_VRC4A.HM215356	other	100.0	14	9
117	D.UG.1999.A07412M1_VRC12.HM215357	other	13.303	19	8
118	B.US.1998.AC10_29.AY835446	B	100.0	21	11
119	B.US.1986.ADA.AY426119	B	25.7543	18	8
120	B.US.2001.APV_13.DQ869019	B	0.716	17	11
121	B.US.2002.APV_17.DQ869023	B	100.0	14	8
122	B.US.2003.APV_6.DQ869030	B	100.0	23	11
123	B.US.1985.BAL_01.DQ318210	B	0.303	25	8
124	B.US.1985.BAL_26.DQ318211	B	0.047091	25	8
125	A1.KE..BB201_B42.DQ187171	other	100.0	13	8
126	A1.KE..BB539_2B13.DQ187240	other	100.0	16	10
127	C.MW.2002.BF1266_431A.HM215360	C	54.0612	20	8
128	B.US.1996.BG1168_1.AY835443	B	100.0	36	8
129	A1.KE.1993.BG505_W6M_A5_T332N.DQ208456	other	0.26	13	8
130	A1.KE.1993.BG505_W6M_C2.DQ208458	other	56.629	13	8
131	A1.KE.1993.BG505_W6M_C2_T332N.	other	2.234	13	8
132	A1.KE..BI369_9A.DQ187019	other	0.114	29	8
133	07_BC.CN.2007.BJOX002000_03_2.HM215364	other	100.0	16	7
134	01_AE.CN.2007.BJOX009000_02_4.HM215372	01_AE	100.0	21	8
135	01_AE.CN.2007.BJOX010000_06_2.HM215373	01_AE	100.0	28	8
136	01_AE.CN.2007.BJOX015000_11_5.HM215377	01_AE	0.489	25	8
137	01_AE.CN.2007.BJOX025000_01_1.HM215386	01_AE	100.0	22	8
138	01_AE.CN.2007.BJOX028000_10_3.HM215389	01_AE	100.0	25	7
139	B.US..BL01.AY124970	B	7.91	19	9
140	B.US..BR07.AY124979	B	0.308	25	8
141	A1D.KE..BS208_B1.KX364401	other	0.231	9	7
142	B.FR..BX08_16.GQ855765	B	0.018	14	10
143	01_AE.TH.1999.C1080_C3.JN944660	01_AE	100.0	22	10
144	01_AE.TH.1999.C2101_C1.JN944661	01_AE	100.0	22	7
145	01_AE.TH.1999.C3347_C11.JX512902	01_AE	100.0	26	8
146	01_AE.TH.2000.C4118_9.JQ352782	01_AE	100.0	23	10
147	B.US.2004.CAAN5342.AY835452	B	3.09114	18	10
148	C.ZA.2005.CAP210_E8.DQ435683	C	61.9362	13	11
149	C.ZA.2005.CAP244_D3.DQ435684	C	100.0	36	10
150	C.ZA.2005.CAP256_SU.KF241776	C	100.0	16	8
151	C.ZA.2005.CAP45_G3.DQ435682	C	100.0	11	9
152	C.ZA.2005.CAP88_6M_C10.KU198436	C	100.0	23	10
153	C.MW.2003.CE0393_C3.FJ444215	C	100.0	28	8
154	C.MW.2003.CE0682_E4.FJ444325	C	100.0	23	6
155	C.MW.2004.CE1086_B2.FJ444395	C	100.0	12	10
156	C.MW.2004.CE1172_H1.FJ444434	C	100.0	19	7
157	C.MW.2004.CE1176_A3.FJ444437	C	35.9867	17	8
158	C.MW.2005.CE2010_F5.FJ444561	C	100.0	27	9
159	C.MW.2005.CE2060_G9.FJ444607	C	100.0	28	9
160	07_BC.CN.2004.CH038_12.EF042692	other	0.202	20	10
161	07_BC.CN.2004.CH070_1.EF117255	other	0.07	34	8
162	07_BC.CN.2004.CH117_4.EF117262	other	100.0	18	8
163	07_BC.CN.2004.CH119_10.EF117261	other	100.0	15	13
164	07_BC.CN.2004.CH181_12.EF117259	other	0.063	24	10
165	01_AE.TH.1990.CM244_EC1.JQ715397	01_AE	100.0	28	9
166	01_AE.TH.1993.CMU02.AY669779	01_AE	100.0	23	8
167	B.CN.2004.CNE10.HM215397	B	3.1	15	10
168	B.CN.2004.CNE12.HM215399	B	0.13	20	9
169	B.CN.2004.CNE14.HM215400	B	0.117	20	9
170	BC.CN.2007.CNE15.HM215401	other	100.0	17	9
171	C.CN.2007.CNE17.HM215403	C	100.0	40	10
172	07_BC.CN.2007.CNE19.HM215405	other	0.029895	16	8
173	07_BC.CN.2007.CNE20.HM215406	other	0.0038337	11	8
174	07_BC.CN.2007.CNE21.HM215407	other	0.04539	20	10
175	01_AE.CN.2006.CNE3.HM215410	01_AE	100.0	31	8
176	C.CN.2007.CNE30.HM215411	C	100.0	19	10
177	C.CN.2007.CNE31.HM215412	C	13.6	19	8
178	B.CN.2006.CNE4.HM215413	B	0.215	30	11
179	BC.CN.2007.CNE40.HM215414	other	100.0	27	8
180	01_AE.CN.2006.CNE5.HM215415	01_AE	100.0	24	9
181	08_BC.CN.2007.CNE52.HM215416	other	43.687	19	13
182	08_BC.CN.2007.CNE53.HM215417	other	0.059491	14	8
183	01_AE.CN.2007.CNE55.HM215418	01_AE	100.0	19	8
184	01_AE.CN.2007.CNE56.HM215419	01_AE	100.0	21	8
185	B.CN.2005.CNE57.HM215420	B	100.0	14	9
186	C.CN.2006.CNE58.HM215421	C	100.0	33	8
187	01_AE.CN.2006.CNE59.HM215422	01_AE	100.0	21	7
188	BC.CN.2006.CNE7.HM215426	other	100.0	16	9
189	01_AE.CN.2006.CNE8.HM215427	01_AE	100.0	20	7
190	02_AG.FR.1991.DJ263_8.EU855130	other	100.0	30	8
191	B.CN.2005.DRVI01_0507_12.MK053944	B	1.56	17	8
192	B.CN.2005.DRVI01_0507_13.MK053945	B	0.34	17	8
193	B.CN.2005.DRVI01_0507_14.MK053946	B	2.02	17	9
194	B.CN.2005.DRVI01_0507_15.MK053947	B	0.97	17	9
195	B.CN.2005.DRVI01_0507_16.MK053948	B	0.21	17	9
196	B.CN.2008.DRVI01_0803_11.MK054029	B	0.38	17	9
197	B.CN.2008.DRVI01_0803_12.MK054030	B	0.24	14	9
198	B.CN.2008.DRVI01_0803_13.MK054031	B	0.17	17	9
199	B.CN.2008.DRVI01_0803_14.MK054032	B	0.2	17	9
200	B.CN.2008.DRVI01_0803_15.MK054033	B	0.35	14	9
201	B.CN.2008.DRVI01_0803_16.MK054034	B	0.37	14	8
202	B.CN.2009.DRVI01_0912_2.MK054067	B	0.37	21	8
203	B.CN.2009.DRVI01_0912_5.MK054068	B	0.21	22	9
204	B.CN.2009.DRVI01_0912_6.MK054069	B	1.37	22	9
205	B.CN.2009.DRVI01_0912_7.MK054070	B	1.9	22	9
206	C.ZA.1998.DU123_06.DQ411850	C	100.0	24	9
207	C.ZA.1998.DU151_02.DQ411851	C	100.0	12	7
208	C.ZA.1999.DU156_12.DQ411852	C	45.1187	19	11
209	C.ZA.1998.DU172_17.DQ411853	C	100.0	24	8
210	C.ZA.1998.DU422_1.DQ411854	C	100.0	21	7
211	D.CD.1983.ELI.K03454	other	100.0	19	8
212	B.PE..H086_8.EF210732	B	100.0	17	8
213	B.HT.1992.HT593_1.U08444	B	6.82	42	10
214	B.FR.1983.HXB2.K03455	B	0.17363	21	8
215	B.US.1986.JRCSF.AY669726	B	0.14027	19	8
216	B.US.1986.JRFL.AY669728	B	100.0	19	8
217	A1.KE.2000.KER2008_12.AY736809	other	100.0	26	7
218	A1.KE.2000.KER2018_11.AY736810	other	100.0	18	11
219	A1.KE.2000.KNH1209_18.AY736813	other	0.083	18	8
220	C.ZA.2008.KO426_T78_10.JN681241	C	44.2	23	8
221	B.FR.1983.LAI.K02013	B	1.15	26	8
222	01_AE.TH.1996.M02138.AY713424	01_AE	100.0	21	8
223	A1.KE..MB201_A1.DQ187026	other	100.0	13	8
224	A1.KE..MB539_2B7.DQ187082	other	100.0	17	10
225	A1.KE..MG505_W0M_A2.DQ208449	other	100.0	13	8
226	02_AG...MGRM_AG_002.MF510462	other	100.0	28	9
227	A1.KE..MI369_A5.DQ187018	other	0.193	29	8
228	B.US..MN_3.HM215430	B	100.0	27	10
229	A1D.KE..MS208_A1.DQ187010	other	1.51066	17	7
230	C.MW.1993.MW965_26.U08455	C	3.66	20	7
231	G.CH..NAB13PRE_CL_9.EU023937	other	0.0147	21	8
232	B.CH.2003.NAB5PRE_CL_1.EU023923	B	0.777	21	10
233	B.CH.2001.NAB9PRE_CL_106.EU023928	B	100.0	31	9
234	D.KE.2001.NKU3006_EC1.JQ715411	other	100.0	35	8
235	B.FR.1985.NL43.AY669735	B	7.37708	21	8
236	G.ES.2002.P0402_C2_11.EU885759	other	100.0	18	9
237	G.ES.2008.P1981_C5_3.FJ817369	other	100.0	15	7
238	B.IT.1996.PVO_4.AY835444	B	100.0	25	7
239	A1D.KE.1995.Q168_A2.AF407148	other	100.0	18	8
240	A1.KE.1994.Q23_17.AF004885	other	16.4951	13	8
241	A1.KE.1994.Q259_17.AF407152	other	100.0	15	8
242	A1.KE.1995.Q461_E2.AF407156	other	100.0	21	7
243	A1.KE.1996.Q769_D22.AF407158	other	100.0	18	8
244	A1.KE.1996.Q769_H5.AF407159	other	100.0	20	10
245	A1.KE.1994.Q842_D12.AF407160	other	100.0	13	8
246	B.TT.1994.QH0515_1.AY835440	B	0.212	22	9
247	B.TT.1994.QH0692_42.AY835439	B	100.0	25	7
248	A1.KE.2005.QH209_14M_A2.FJ866118	other	100.0	22	8
249	01_AE.TH.1998.R1166_C1.JQ352783	01_AE	100.0	35	8
250	01_AE.TH.2001.R2184_C4.JN944665	01_AE	100.0	24	9
251	01_AE.TH.1999.R3265_C6.JX512903	01_AE	100.0	23	8
252	B.US.2001.REJO4541_67.AY835449	B	100.0	23	9
253	B.US.2000.RHPA4259_7.AY835447	B	100.0	17	7
254	C.MW..S018_18.	C	0.06	11	7
255	B.TT.1993.SC05_8C11_2344.EU289200	B	7.94	16	9
256	B.TT.1995.SC422_8.AY835441	B	1.59552	18	8
257	B.US..SF162.EU123924	B	0.030683	20	9
258	B.US.1987.SG3.L02317	B	0.076	26	9
259	B.US.1997.SS1196_1.AY835442	B	100.0	15	12
260	02_AG.CM.2004.T250_4.EU513189	other	100.0	16	7
261	02_AG.CM.2004.T251_18.EU513196	other	100.0	18	9
262	A1G.CM.2004.T252_7.EU513190	other	0.0715	19	8
263	02_AG.CM.2004.T253_11.EU513191	other	100.0	19	8
264	02_AG.CM.2004.T255_34.EU513184	other	100.0	22	8
265	02A1.CM.2004.T257_31.EU513185	other	100.0	27	10
266	02_AG.CM.2005.T278_50.EU513198	other	100.0	20	8
267	02A1.CM.2005.T280_5.EU513183	other	0.071	11	8
268	01_AE.TH.1992.TH023_6.KU562843	01_AE	100.0	23	7
269	01_AE.TH.1993.TH966_8.U08456	01_AE	100.0	23	8
270	01_AE.TH.1993.TH976_17.U08458	01_AE	100.0	28	8
271	B.US.2000.THRO4156.AY835448	B	100.0	29	17
272	B.US.2001.TRJO4551_58.AY835450	B	100.0	28	9
273	B.IT.1995.TRO_11.AY835445	B	0.034942	26	9
274	C.ZA.1998.TV1_29.EU855132	C	100.0	33	9
275	C.TZ.2001.TZA125_17.JQ362423	C	48.2	23	8
276	C.TZ.2001.TZBD_02.JQ362424	C	0.052	23	8
277	D.UG.1992.UG021_16.U27399	other	0.7892	15	9
278	D.UG.1992.UG024_2.U43386	other	0.007517	21	7
279	A1.UG.1992.UG037_8.U09127	other	19.1625	21	8
280	A1.BE..VLGC_A1.AY669698	other	100.0	18	8
281	B.BR..VLGC_B3.AY669720	B	0.142	27	9
282	B.US.1990.WEAU_D15_410.EU289202	B	0.237	26	9
283	B.US.2000.WITO4160_33.AY835451	B	18.1944	19	8
284	G.ES.2002.X1193_C1.EU885761	other	0.027357	24	10
285	G.ES.2003.X1254_C3.EU885762	other	1.97119	20	8
286	G.ES.2004.X1632_S2_B10.FJ817370	other	100.0	21	10
287	G.ES.2006.X2088_C9.EU885764	other	0.014332	9	10
288	G.ES.2005.X2131_C1_B5.FJ817368	other	0.013809	24	8
289	B.ES.2007.X2278_C2_B6.FJ817366	B	100.0	23	8
290	B.US.1986.YU2.M93258	B	35.9958	20	8
291	C.ZA.1997.ZA012_29.EU855133	C	100.0	15	8
292	B.CH..ZENV07_0504_15.KU600814	B	100.0	9	11
293	B.CH..ZENV16_1202_7.KU600818	B	100.0	24	8
294	01_AE.CH..ZENV32_0111_5.KU600816	01_AE	100.0	16	6
295	B.CH..ZENV91_0505_12.KU600815	B	100.0	23	11
296	01_AE.CH..ZENV92_1008_8.KU600817	01_AE	100.0	26	15
297	C.ZM.1998.ZM106_9.AY424163	C	0.34304	19	9
298	C.ZM.2000.ZM109_4.AY424138	C	100.0	11	9
299	C.ZM.1998.ZM135_10A.AY424079	C	100.0	17	10
300	C.ZM..ZM176_66.	C	100.0	21	8
301	C.ZM.2002.ZM197_7.DQ388515	C	100.0	33	8
302	C.ZM.2003.ZM214_15.DQ388516	C	100.0	22	10
303	C.ZM.2002.ZM215_8.DQ422948	C	0.51	11	7
304	C.ZM.2002.ZM233_6.DQ388517	C	0.53443	11	9
305	C.ZM.2003.ZM246F.FJ496194	C	100.0	8	7
306	C.ZM.2003.ZM247_V1.FJ496204	C	100.0	16	9
307	C.ZM.2003.ZM249_1.DQ388514	C	100.0	17	8
308	C.ZM.2000.ZM53_12.AY423984	C	100.0	9	8
309	C.ZM.1998.ZM55_28A.AY423971	C	100.0	7	10
