# Supplementary material for: Contemporary HIV-1 consensus Env with AI-assisted redesigned hypervariable loops promote antibody binding
Source: Nat Commun. 2024 May 9;15:3924. doi: 10.1038/s41467-024-48139-x (PMC11082178; doi:10.1038/s41467-024-48139-x)
Supplement: Supplementary file 3 — Source Data [file 41467_2024_48139_MOESM3_ESM.zip › SourceData/figs3c.10-1074.HVlooplen.csv]

	seqname	subtype	IC50	len_V1HV	len_V5HV
0	C.IN.2000.0013095_2_11.EF117267	C	26.6963	18	10
1	C.IN.2000.001428_2_42.EF117266	C	0.025175	21	7
2	C.TZ.2004.0041_V3_C18.HM215253	C	100.0	28	8
3	C.TZ.2003.0077_V1_C16.HM215254	C	100.0	23	24
4	C.IN.2000.00836_2_5.EF117265	C	100.0	16	10
5	A1.TZ.2005.0260_V5_C36.HM215256	other	0.14786	28	9
6	A1.TZ.2005.0330_V4_C3.HM215257	other	0.017265	9	11
7	A1.TZ.2005.0439_V5_C1.HM215258	other	100.0	32	7
8	A1D.TZ.2004.0815_V3_C3.HM215260	other	0.021102	22	8
9	C.TZ.2004.0921_V2_C14.HM215262	C	100.0	7	10
10	C.TZ.2005.0933_V4_C4.HM215352	C	100.0	19	6
11	C.TZ.2004.0984_V2_C2.HM215263	C	0.954	28	10
12	01_AE.CN.2009.09GX268.MG655196	01_AE	100.0	27	10
13	01_AE.CN.2009.09GX268_E332N_N334S.	01_AE	5.875	27	10
14	01_AE.CN.2009.09GX285.MG655197	01_AE	100.0	19	8
15	01_AE.CN.2009.09GX285_E332N_N334S.	01_AE	0.288	19	8
16	01_AE.CN.2009.09GX286.MG655198	01_AE	100.0	22	8
17	01_AE.CN.2009.09GX300.MG655199	01_AE	100.0	29	12
18	01_AE.CN.2009.09GX310.MG655200	01_AE	100.0	21	9
19	01_AE.CN.2009.09GX311.MG655201	01_AE	100.0	32	10
20	01_AE.CN.2009.09GX319.MG655202	01_AE	100.0	27	7
21	01_AE.CN.2009.09GX319_E332N_N334S.	01_AE	100.0	27	7
22	01_AE.CN.2009.09GX319_F330H_E332N_N334S.	01_AE	0.267	27	7
23	01_AE.CN.2009.09GX330.MG655203	01_AE	100.0	26	10
24	01_AE.CN.2009.09GX332.MG655204	01_AE	100.0	20	7
25	01_AE.CN.2009.09GX332_E332N_N334S.	01_AE	0.177	20	7
26	B.US.1997.1006_11_C3_1601.EU289183	B	0.0018171	17	8
27	B.US.1997.1012_11_TC21_3257.EU289184	B	0.010818	24	12
28	B.US.1997.1054_07_TC4_1499.EU289185	B	0.08811	25	9
29	B.US.1998.1056_10_TA11_1826.EU289186	B	0.045987	21	10
30	C.ZA.2008.1107356_07.JQ352794	C	0.103	21	9
31	C.ZA.2008.1143465_14.JQ352799	C	0.298	20	10
32	C.ZA.2008.1170887_08.JQ352801	C	100.0	23	7
33	C.ZA.2008.1245045.HQ595742	C	100.0	30	10
34	C.MW.2004.1394_C9G1.FJ444527	C	0.034133	28	8
35	B.US.2019.1536_BL_E11_4.MZ397072	B	0.052	28	8
36	B.US.2019.1536_BL_E5_3.MZ397070	B	0.238	28	8
37	B.US.2019.1536_BL_E6_1.MZ397071	B	0.21	28	8
38	B.US.2019.1536_BL_G9_4.MZ397073	B	0.03	28	8
39	B.US.2019.1536_V15_A12_4.MZ397066	B	100.0	28	8
40	B.US.2019.1536_V15_C11_2.MZ397067	B	100.0	28	7
41	B.US.2019.1536_V15_C7_1.MZ397064	B	100.0	28	8
42	B.US.2019.1536_V15_D11_4.MZ397069	B	0.098	28	8
43	B.US.2019.1536_V15_D12_1.MZ397065	B	100.0	28	8
44	B.US.2019.1536_V15_D6_1.MZ397068	B	0.123	28	8
45	B.US.2019.1536_V16_A9_2.MZ397076	B	100.0	28	8
46	B.US.2019.1536_V16_B1_3.MZ397075	B	100.0	28	8
47	B.US.2019.1536_V16_B6_1.MZ397077	B	0.103	28	8
48	B.US.2019.1536_V16_B7_3.MZ397074	B	100.0	28	8
49	01_AE.CN.2015.15JS01.MG655205	01_AE	100.0	22	7
50	01_AE.CN.2015.15JS01_E332N_N334S.	01_AE	0.062	22	7
51	01_AE.CN.2015.15JS06.MG655206	01_AE	100.0	24	7
52	01_AE.CN.2015.15JS07.MG655207	01_AE	100.0	19	8
53	01_AE.CN.2015.15JS07_E332N_N334S.	01_AE	0.033	19	8
54	01_AE.CN.2015.15JS102.MG655208	01_AE	100.0	23	7
55	01_AE.CN.2015.15JS111.MG655209	01_AE	100.0	23	7
56	01_AE.CN.2015.15JS47.MG655210	01_AE	100.0	22	7
57	01_AE.CN.2015.15JS47_E332N_N334S.	01_AE	0.24	22	7
58	01_AE.CN.2015.15JS48.MG655211	01_AE	100.0	22	8
59	01_AE.CN.2015.15JS48_E332N_N334S.	01_AE	100.0	22	8
60	01_AE.CN.2015.15JS48_Y330H_E332N_N334S.	01_AE	2.214	22	8
61	01_AE.CN.2015.15JS62.MG655212	01_AE	100.0	21	7
62	01_AE.CN.2015.15JS65.MG655213	01_AE	100.0	21	7
63	01_AE.CN.2015.15JS65_E332N_N334S.	01_AE	0.134	21	7
64	01_AE.CN.2015.15JS75.MG655214	01_AE	100.0	28	8
65	01_AE.CN.2015.15JS76.MG655215	01_AE	100.0	27	8
66	01_AE.CN.2015.15JS76_E332N_N334S.	01_AE	0.365	27	8
67	01_AE.CN.2015.15JS79.MG655216	01_AE	100.0	28	7
68	01_AE.CN.2015.15JS79_E332N_N334S.	01_AE	1.091	28	7
69	01_AE.CN.2015.15JS99.MG655218	01_AE	100.0	24	9
70	C.IN.1999.16055_2_3.EF117268	C	100.0	18	8
71	C.IN.1999.16845_2_22.EF117269	C	0.70611	27	10
72	C.IN.1999.16936_2_21.EF117270	C	0.0014532	15	7
73	C.BW.2004.1811_B3_23.KC154012	C	0.036	16	10
74	C.ZA.2005.18814602_H8_F3.HQ615948	C	0.006	24	10
75	D.UG.2005.190049.JX236668	other	100.0	17	8
76	A1.UG.2007.191084_B7_19.HM215266	other	0.031964	21	8
77	C.ZA.2005.19157834_V1.HQ595743	C	0.019	17	8
78	D.UG.2007.191647.JX236670	other	0.025	9	9
79	D.UG.2007.191727_F6.HM215269	other	14.64	29	8
80	D.UG.2006.191821_E6_1.HM215270	other	100.0	11	10
81	A1.UG.2007.191845_B11.HM215271	other	0.012	29	17
82	D.UG.2008.191859.JX236672	other	0.277	19	9
83	D.UG.2007.191882.JX236673	other	0.239	14	7
84	A1.UG.2007.191955_A11.HM215272	other	100.0	17	8
85	C.ZA.2005.19252094_A5_G2.HQ615953	C	0.033	11	10
86	C.ZA.2005.19314479_A2_5.HQ615958	C	100.0	13	11
87	C.ZA.2006.19707346_E8_C6.HQ615951	C	100.0	18	7
88	C.ZA.2007.19715820_A10_H2.HQ615950	C	0.095	20	11
89	B.US.2015.1HB1_D0_012016_B4_S3.KY323728	B	0.005	18	8
90	B.US.2015.1HB1_D0_012016_C7_S6.KY323730	B	0.002	20	10
91	B.US.2015.1HB1_D0_012016_F10_S11.KY323732	B	0.008	20	12
92	B.US.2015.1HB1_D0_012216_B2_S21.KY323738	B	0.008	18	8
93	B.US.2015.1HB1_D0_012216_G6_S32.KY323747	B	0.004	18	8
94	B.US.2015.1HB1_W4_012016_D10_S47.KY323786	B	100.0	20	12
95	B.US.2015.1HB1_W4_020416_A6_S52.KY323804	B	100.0	18	10
96	B.US.2015.1HB1_W4_020416_B2_S54.KY323805	B	100.0	18	12
97	B.US.2015.1HB1_W4_020416_D3_S58.KY323809	B	100.0	20	10
98	B.US.2015.1HB1_W4_020416_H6_S65.KY323812	B	100.0	18	8
99	B.US.2015.1HB2_D0_102315_C3_S1.KY323819	B	0.014	18	8
100	B.US.2015.1HB2_D0_102315_C7_S2.KY323820	B	0.009	18	8
101	B.US.2015.1HB2_D0_102615_B11_S13.KY323827	B	0.007	18	8
102	B.US.2015.1HB2_D0_102615_C8_S18.KY323831	B	0.012	18	8
103	B.US.2015.1HB2_D0_102615_E9_S22.KY323834	B	0.013	18	8
104	B.US.2015.1HB2_W4_103015_A11_S74.KY323867	B	100.0	18	8
105	B.US.2015.1HB2_W4_103015_C9_S80.KY323875	B	100.0	18	8
106	B.US.2015.1HB2_W4_103015_D11_S85.KY323876	B	100.0	18	8
107	B.US.2015.1HB2_W4_103015_D7_S84.KY323878	B	100.0	18	8
108	B.US.2015.1HB2_W4_103015_F1_S87.KY323879	B	100.0	18	8
109	B.US.2015.1HB2_W4_103015_F2_S88.KY323880	B	100.0	18	8
110	B.US.2015.1HB3_D0_102315_G10_S34.KY323891	B	0.041	24	10
111	B.US.2015.1HB3_D0_102915_B2_S49.KY323899	B	0.011	23	10
112	B.US.2015.1HB3_D0_102915_B6_S51.KY323901	B	0.032	24	10
113	B.US.2015.1HB3_D0_102915_C7_S56.KY323904	B	0.028	24	10
114	B.US.2015.1HB3_W4_102815_F7_S45.KY323981	B	100.0	24	10
115	B.US.2015.1HB3_W4_110215_C10_S52E.KY323984	B	100.0	24	10
116	B.US.2015.1HB3_W4_110215_C7_S50E.KY323986	B	100.0	24	10
117	B.US.2015.1HB3_W4_110215_G3_S63.KY323992	B	100.0	24	10
118	B.US.2015.1HB3_W4_110215_H3_S67.KY323995	B	100.0	24	10
119	B.US.2015.1HC1_D0_061516_A1_S68.KY323997	B	0.305	31	11
120	B.US.2015.1HC1_D0_061516_B5_S69.KY323998	B	100.0	20	7
121	B.US.2015.1HC1_D0_061516_C4_S70.KY323999	B	0.286	31	11
122	B.US.2015.1HC1_D0_061616_G4_S15.KY324000	B	0.337	31	11
123	B.US.2015.1HC1_D0_070516_F10_S90.KY324006	B	0.242	31	11
124	B.US.2015.1HC1_D0_070516_F11_S91.KY324007	B	0.878	18	7
125	B.US.2015.1HC1_W4_070116_B8_S30.KY324042	B	100.0	31	11
126	B.US.2015.1HC1_W4_070516PL2_B4_S96.KY324049	B	100.0	31	11
127	B.US.2015.1HC1_W4_070516PL2_G5_S11.KY324056	B	0.557	31	11
128	B.US.2015.1HC1_W4_070516PL3_A3_S14.KY324059	B	100.0	31	11
129	B.US.2015.1HC1_W4_071216_D3_S66.KY324070	B	0.446	31	11
130	B.US.2015.1HC1_W4_071216_F7_S69.KY324072	B	100.0	31	11
131	B.US.2015.1HC2_D0_012016_A5_S39.KY324082	B	0.104	27	9
132	B.US.2015.1HC2_D0_012016_F5_S52.KY324092	B	0.1	21	8
133	B.US.2015.1HC2_D0_012216_C11_S66.KY324098	B	0.023	21	8
134	B.US.2015.1HC2_D0_012216_D1_S67.KY324102	B	0.037	21	7
135	B.US.2015.1HC2_D0_012216_F9_S75.KY324109	B	0.029	21	7
136	B.US.2015.1HC2_D0_012216_H10_S82.KY324110	B	0.032	23	8
137	B.US.2015.1HC2_W4_012016_F6_S83.KY324140	B	100.0	27	8
138	B.US.2015.1HC2_W4_012016_H12_S93.KY324144	B	100.0	21	7
139	B.US.2015.1HC2_W4_012216_A10_S1.KY324146	B	100.0	21	9
140	B.US.2015.1HC2_W4_012216_A6_S95.KY324148	B	100.0	21	9
141	B.US.2015.1HC2_W4_012216_E4_S9.KY324157	B	100.0	21	6
142	B.US.2015.1HC2_W4_012216_G5_S14.KY324163	B	100.0	21	7
143	B.US.2015.1HC3_D0_012016_F7_S31.KY324177	B	0.15	29	16
144	B.US.2015.1HC3_D0_012016_G2_S34.KY324179	B	0.243	29	7
145	B.US.2015.1HC3_D0_012216_B1_S40.KY324182	B	0.148	29	12
146	B.US.2015.1HC3_D0_012216_E10_S49.KY324187	B	0.203	29	16
147	B.US.2015.1HC3_D0_012216_G3_S52.KY324191	B	0.284	29	16
148	B.US.2015.1HC3_W4_012016_G1_S19.KY324239	B	100.0	29	16
149	B.US.2015.1HC3_W4_012016_H5_S21.KY324241	B	100.0	27	16
150	B.US.2015.1HC3_W4_012616_C7_S77.KY324246	B	100.0	29	16
151	B.US.2015.1HC3_W4_012616_F1_S85.KY324252	B	100.0	29	16
152	B.US.2015.1HC3_W4_012616_G4_S89.KY324255	B	100.0	29	15
153	B.US.2015.1HD1_D0_012016_A4_S67.KY324398	B	0.019	25	10
154	B.US.2015.1HD1_D0_012016_D6_S73.KY324402	B	0.008	20	10
155	B.US.2015.1HD1_D0_012016_H4_S83.KY324412	B	0.008	20	12
156	B.US.2015.1HD1_D0_012716_B1_S14.KY324415	B	0.014	25	10
157	B.US.2015.1HD1_D0_012716_B7_S16.KY324417	B	0.014	25	10
158	B.US.2015.1HD1_W4_012016_C11_S93.KY324481	B	100.0	22	10
159	B.US.2015.1HD1_W4_012016_C12_S94.KY324482	B	100.0	25	10
160	B.US.2015.1HD1_W4_012616_A6_S94.KY324491	B	100.0	25	8
161	B.US.2015.1HD1_W4_012616_D9_S6.KY324497	B	100.0	25	10
162	B.US.2015.1HD1_W4_012616_F9_S11.KY324500	B	100.0	25	8
163	B.US.2015.1HD2_PREINF_051916_A12_S61.KY324505	B	100.0	28	8
164	B.US.2015.1HD2_PREINF_051916_B4_S62.KY324507	B	100.0	24	8
165	B.US.2015.1HD2_PREINF_051916_D8_S66.KY324511	B	100.0	28	8
166	B.US.2015.1HD2_PREINF_051916_H4_S73.KY324516	B	100.0	24	8
167	B.DE.2016.1HD4K_D0_061516_E3_S53.KY324517	B	0.006	22	13
168	B.DE.2016.1HD4K_D0_061516_F7_S57.KY324521	B	0.006	22	10
169	B.DE.2016.1HD4K_D0_061616PL1_D4_S83.KY324529	B	0.006	22	11
170	B.DE.2016.1HD4K_D0_061616PL2_A4_S53.KY324536	B	0.005	22	21
171	B.DE.2016.1HD4K_D0_061616PL2_C2_S57.KY324539	B	0.009	22	11
172	B.DE.2016.1HD4K_W4_062316PL3_A3_S25.KY324569	B	100.0	22	21
173	B.DE.2016.1HD4K_W4_062316PL3_B1_S27.KY324572	B	100.0	22	11
174	B.DE.2016.1HD4K_W4_062316PL3_B9_S29.KY324574	B	100.0	22	21
175	B.DE.2016.1HD4K_W4_062316PL4_A11_S47.KY324583	B	100.0	22	21
176	B.DE.2016.1HD4K_W4_062316PL4_A3_S44.KY324584	B	100.0	22	11
177	B.DE.2016.1HD5K_D0_061016_C5_S3.KY324594	B	0.054	29	10
178	B.DE.2016.1HD5K_D0_061416PL1_F1_S17.KY324599	B	0.054	29	10
179	B.DE.2016.1HD5K_D0_061416PL2_D11_S27.KY324603	B	0.037	29	10
180	B.DE.2016.1HD5K_D0_061416PL2_D12_S28.KY324604	B	0.054	29	10
181	B.DE.2016.1HD5K_D0_061616_F6_S42.KY324615	B	0.046	29	10
182	B.DE.2016.1HD5K_W4_061416_A6_S32E.KY324621	B	100.0	29	10
183	B.DE.2016.1HD5K_W4_061616_A12_S44.KY324625	B	100.0	29	10
184	B.DE.2016.1HD5K_W4_061616_C11_S49.KY324628	B	100.0	29	10
185	B.DE.2016.1HD5K_W4_061616_C12_S50.KY324629	B	100.0	29	10
186	B.DE.2016.1HD5K_W4_062316_D10_S59.KY324633	B	100.0	29	10
187	B.DE.2016.1HD5K_W4_062916_A6_S61.KY324635	B	100.0	29	10
188	B.DE.2016.1HD6K_D0_061016_B3_S9.KY324642	B	0.025	19	9
189	B.DE.2016.1HD6K_D0_061416_F12_S50.KY324655	B	0.053	19	9
190	B.DE.2016.1HD6K_D0_061616_C10_S24.KY324663	B	0.032	18	9
191	B.DE.2016.1HD6K_D0_061616_C6_S21.KY324664	B	0.026	19	9
192	B.DE.2016.1HD6K_W4_070516_G5_S26.KY324724	B	100.0	18	9
193	B.DE.2016.1HD6K_W8_072616_D6_S65.KY324727	B	100.0	19	9
194	B.DE.2016.1HD6K_W8_072616_F2_S69.KY324730	B	0.044	19	9
195	B.DE.2016.1HD6K_W8_072616_G10_S70.KY324731	B	100.0	19	9
196	B.DE.2016.1HD8K_D0_061616_B4_S93.KY324738	B	0.001	16	11
197	B.DE.2016.1HD8K_D0_062916_A4_S69.KY324755	B	0.007	23	10
198	B.DE.2016.1HD8K_D0_062916_A9_S72.KY324756	B	0.002	21	10
199	B.DE.2016.1HD8K_D0_062916_F6_S90.KY324768	B	0.057	21	10
200	B.DE.2016.1HD8K_D0_062916_H6_S95.KY324769	B	0.001	20	10
201	B.DE.2016.1HD8K_W4_070116PL3_C6_S63.KY324786	B	100.0	21	10
202	B.DE.2016.1HD8K_W4_070116PL3_G12_S77.KY324794	B	100.0	23	10
203	B.DE.2016.1HD8K_W4_070116PL3_H8_S80.KY324798	B	100.0	24	10
204	B.DE.2016.1HD8K_W4_070116PL4_E1_S86.KY324801	B	100.0	24	9
205	B.DE.2016.1HD8K_W4_070116PL4_E9_S87.KY324802	B	100.0	22	10
206	B.DE.2016.1HD8K_W4_070116PL4_F7_S89.KY324803	B	100.0	23	10
207	B.DE.2016.1HD9K_D0_070816_B3_S30.KY324807	B	100.0	22	12
208	B.DE.2016.1HD9K_D0_070816_C3_S35.KY324810	B	100.0	22	12
209	B.DE.2016.1HD9K_D0_071116PL6_A10_S86.KY324822	B	100.0	22	9
210	C.ZA.2007.20104663_E11_D2.HQ615945	C	0.005	17	9
211	C.ZA.2007.20198102_E9_G1.HQ615944	C	0.196	19	8
212	C.ZA.2007.20258279_V2.HQ595763	C	0.053	27	8
213	C.ZA.2009.20286961_C1_H8.HQ615960	C	100.0	15	20
214	C.ZA.2008.20355851_20.JQ352789	C	100.0	20	9
215	C.ZA.2008.20358510_01.JQ352790	C	8.535	27	15
216	C.ZA.2007.20417927_07.JQ352785	C	100.0	9	8
217	C.ZA.2008.20721190.HQ595747	C	0.611	24	10
218	C.ZA.2008.20803520.HQ595748	C	0.108	17	24
219	C.ZA.2008.20883229_C9_H6.HQ615943	C	0.006	18	11
220	C.ZA.2008.20915593.HQ595749	C	0.58	20	4
221	C.ZA.2008.20927783.HQ595750	C	4.152	28	16
222	C.ZA.2009.20965238.HQ595751	C	100.0	17	8
223	A1.KE.2007.21020_13.HM215275	other	100.0	19	9
224	C.ZA.2009.21197826_V1.HQ595753	C	0.551	18	12
225	02_AG.CM.2004.211_9.EU513187	other	0.10866	28	8
226	C.ZA.2008.21203310_G7_C3.HQ615946	C	0.043	17	13
227	C.ZA.2009.21261106_C12_H2.HQ615956	C	100.0	18	9
228	C.ZA.2009.21283649.HQ595756	C	100.0	21	7
229	C.ZA.2009.21369737_G11_F2.HQ615941	C	100.0	20	13
230	C.ZA.2009.21399975_E2_B3.HQ615957	C	0.925	16	8
231	C.ZA.2009.21492713_B11_E3.HQ615947	C	0.015	23	9
232	C.ZA.2009.21502011_F12_E2.HQ615949	C	0.016	22	13
233	C.ZA.2009.21561324_D3_B5.HQ615961	C	0.004	8	7
234	B.US.2019.2305_BL_G1_1.MZ397088	B	0.001	19	8
235	B.US.2019.2305_BL_G2_1.MZ397089	B	0.003	17	8
236	B.US.2019.2305_BL_H1_3.MZ397090	B	0.001	16	8
237	B.US.2019.2305_BL_H4_3.MZ397087	B	0.001	16	8
238	B.US.2019.2305_V7_E5_2.MZ397078	B	100.0	22	8
239	B.US.2019.2305_V7_F1_4.MZ397079	B	100.0	22	8
240	B.US.2019.2305_V7_G2_2.MZ397080	B	100.0	22	8
241	B.US.2019.2305_V7_G5_4.MZ397082	B	100.0	22	8
242	B.US.2019.2305_V7_G6_1.MZ397081	B	100.0	22	8
243	B.US.2019.2305_V7_G7_1.MZ397083	B	100.0	22	8
244	B.US.2019.2305_V7_G9_2.MZ397084	B	100.0	22	8
245	B.US.2019.2305_V7_H11_2.MZ397086	B	100.0	22	8
246	B.US.2019.2305_V7_H5_1.MZ397085	B	100.0	22	8
247	D.UG.2001.231965_C1.JQ361079	other	41.2463	30	9
248	D.UG.2001.231966_C2.JX512899	other	100.0	26	9
249	B.US.2019.2319_BL_A3_2.MZ397137	B	0.023	26	8
250	B.US.2019.2319_BL_B1_2.MZ397138	B	0.01	26	8
251	B.US.2019.2319_BL_B2_4.MZ397139	B	0.101	26	8
252	B.US.2019.2319_BL_B3_2.MZ397140	B	0.152	26	8
253	B.US.2019.2319_BL_C1_4.MZ397141	B	0.032	26	10
254	B.US.2019.2319_BL_E10_2.MZ397135	B	0.009	26	10
255	B.US.2019.2319_BL_E12_2.MZ397133	B	0.001	23	8
256	B.US.2019.2319_BL_E3_1.MZ397136	B	0.008	24	8
257	B.US.2019.2319_BL_F1_1.MZ397131	B	0.018	26	8
258	B.US.2019.2319_BL_H1_1.MZ397132	B	0.026	26	8
259	B.US.2019.2319_BL_H4_4.MZ397134	B	0.001	21	8
260	B.US.2019.2319_BL_H7_1.MZ397130	B	0.029	26	8
261	B.US.2019.2319_V7_B1_3.MZ397142	B	0.084	21	8
262	B.US.2019.2319_V7_C1_4.MZ397143	B	0.015	26	10
263	B.US.2019.2319_V7_D2_4.MZ397145	B	100.0	21	10
264	B.US.2019.2319_V7_H3_2.MZ397144	B	0.043	24	10
265	C.TZ.2001.234_F1_16_57.HM215278	C	100.0	21	13
266	C.ZM.2007.235080_3G7_REV.JN977604	C	0.001	16	10
267	02_AG.CM.2004.235_47.EU513195	other	0.017155	16	9
268	02A1.CM.2004.242_14.EU513188	other	100.0	18	11
269	A1C.TZ..246_F3_C10_2.HM215279	other	100.0	16	8
270	DU.CM..247_23.EU683891	other	100.0	15	9
271	C.ZM.2003.249M_B10.EU166862	C	100.0	17	8
272	C.IN.1999.25710_2_43.EF117271	C	0.028933	10	10
273	C.IN.1999.25711_2_4.EF117272	C	0.0066747	20	11
274	C.IN.1999.25925_2_22.EF117273	C	0.0080362	13	9
275	C.IN.2000.26191_2_48.EF117274	C	0.014841	11	8
276	02_AG.CM.2004.263_8.EU513182	other	0.24056	23	8
277	02A1.CM.2004.269_12.EU513194	other	0.006299	19	9
278	C.ZA.2006.2759058_F10_B6.HQ615959	C	100.0	12	12
279	C.ZA.2006.2768732_C5_16.HQ615952	C	100.0	24	11
280	C.ZA.2006.2833264.HQ595757	C	100.0	19	9
281	C.BW.2005.2865_A11_12.KC154013	C	2.057	23	10
282	C.ZA.2007.2869751_A4_D3.HQ615954	C	0.17	20	8
283	C.ET..286_36.JQ362420	C	0.002129	16	7
284	C.ET.2002.288_38.JQ362421	C	0.0056829	26	9
285	C.ZA.2007.2891391_A2_E1.HQ615955	C	12.928	15	10
286	B.US.2019.2936_BL_B10_3.MZ397048	B	0.004	15	8
287	B.US.2019.2936_BL_C1_3.MZ397049	B	0.006	15	8
288	B.US.2019.2936_BL_E10_2.MZ397047	B	0.004	15	8
289	B.US.2019.2936_V9_A3_3.MZ397042	B	100.0	15	8
290	B.US.2019.2936_V9_B3_2.MZ397039	B	100.0	15	8
291	B.US.2019.2936_V9_B4_3.MZ397041	B	100.0	15	8
292	B.US.2019.2936_V9_C3_2.MZ397040	B	100.0	15	8
293	B.US.2019.2936_V9_C5_2.MZ397043	B	100.0	15	8
294	B.US.2019.2936_V9_D3_3.MZ397044	B	100.0	15	8
295	B.US.2019.2936_V9_E3_3.MZ397045	B	100.0	15	8
296	B.US.2019.2936_V9_F2_3.MZ397046	B	100.0	15	8
297	C.ZA.2007.2969249.HQ595766	C	100.0	21	10
298	B.US.2019.2990_BL_E2_8.MZ397051	B	0.001	11	9
299	B.US.2019.2990_BL_E5_2.MZ397063	B	0.001	11	9
300	B.US.2019.2990_BL_F1_1.MZ397061	B	0.001	11	9
301	B.US.2019.2990_BL_F4_2.MZ397060	B	0.002	15	9
302	B.US.2019.2990_BL_G1_2.MZ397062	B	0.001	11	9
303	B.US.2019.2990_V7_B5_2.MZ397054	B	0.003	15	9
304	B.US.2019.2990_V7_B6_2.MZ397052	B	0.051	15	9
305	B.US.2019.2990_V7_C10_3.MZ397057	B	0.002	15	9
306	B.US.2019.2990_V7_C1_4.MZ397055	B	0.001	15	9
307	B.US.2019.2990_V7_C2_3.MZ397050	B	0.001	15	9
308	B.US.2019.2990_V7_C9_1.MZ397056	B	0.001	15	9
309	B.US.2019.2990_V7_D4_4.MZ397058	B	0.001	15	9
310	B.US.2019.2990_V7_F2_3.MZ397059	B	0.001	15	9
311	B.US.2019.2990_V7_F7_2.MZ397053	B	100.0	15	9
312	D.TZ.2005.3016_V5_C45.HM215283	other	100.0	17	8
313	C.TZ.2001.304_F2_1_11.HM215286	C	100.0	18	10
314	A1CD.TZ.2004.3103_V3_C10.HM215288	other	0.022488	19	13
315	C.TZ.2005.3168_V4_C10.HM215289	C	0.40577	23	8
316	C.IN.2014.329_14_B1.MK076593	C	0.02	18	12
317	C.IN.2014.329_14_B4.MK076596	C	0.02	18	12
318	C.IN.2015.329_15_A1.MK076610	C	0.02	20	11
319	C.IN.2015.329_15_B1.MK076614	C	0.02	20	11
320	C.IN.2016.329_16_C1.MK076647	C	0.02	32	8
321	C.IN.2016.329_16_D5.MK076655	C	0.02	32	8
322	C.TZ.2003.3301_V1_C24.HM215294	C	0.0093399	15	9
323	C.IN.2014.330_14_A12.MK076674	C	0.04	16	13
324	C.IN.2014.330_14_A20.MK076682	C	0.02	16	13
325	C.IN.2015.330_15_C36.MK076700	C	0.02	16	13
326	C.IN.2015.330_15_D36.MK076705	C	0.02	15	13
327	C.IN.2015.330_15_E36.MK076706	C	0.02	15	13
328	C.IN.2016.330_16_A2.MK076707	C	1.02	26	13
329	C.IN.2016.330_16_D4.MK076712	C	1.54	27	10
330	C.IN.2016.330_16_E6.MK076720	C	0.02	18	9
331	C.IN.2016.330_16_H2.MK076724	C	0.99	27	13
332	C.BW.2005.3312_D6_2.KC154014	C	0.043	22	12
333	CD.TZ.2005.3326_V4_C3.HM215296	other	100.0	13	5
334	CD.TZ.2004.3337_V2_C6.HM215297	other	0.011097	12	6
335	A1.TZ.2004.3365_V2_C20.HM215298	other	0.019766	16	9
336	A1.TZ.2003.3415_V1_C1.HM215299	other	100.0	18	7
337	C.TZ.2005.3426_V5_C17.HM215300	C	0.008	19	12
338	A1D.TZ.2003.3468_V1_C12.HM215301	other	0.0032908	21	8
339	C.TZ.2001.346_F4_D2_12.HM215302	C	0.051	29	10
340	C.ZA.2007.3514597.HQ595759	C	0.099	19	9
341	C.ZA.2007.3545883_G1_E1.HQ615942	C	100.0	27	12
342	A1C.TZ.2003.3589_V1_C4.HM215304	other	100.0	17	9
343	C.BW.2006.3603_C11_13.KC154015	C	0.027	30	9
344	C.TZ.2005.3637_V5_C3.HM215305	C	100.0	12	11
345	A1.TZ.2004.3718_3_11.HM215306	other	100.0	19	6
346	C.TZ.2004.3728_V2_C6.HM215307	C	100.0	16	8
347	C.TZ.2004.377_V4_C09.HM215308	C	0.354	25	8
348	CD.TZ.2004.3817_V2_C59.HM215310	other	0.65481	17	8
349	C.TZ.2003.3873_V1_C24.HM215311	C	0.032792	23	12
350	B.US.1995.3988_25.AY835436	B	0.0045176	17	10
351	A1.TZ..398_F1_F6_20.HM215312	other	0.0043737	15	9
352	01_AE.TH.2010.40100_V01_MN01.MF622080	01_AE	1.29	22	9
353	B.US.2019.4236_BL_A9_1.MZ397094	B	0.003	16	11
354	B.US.2019.4236_BL_C1_1.MZ397095	B	0.032	29	11
355	B.US.2019.4236_BL_C5_3.MZ397093	B	0.093	23	11
356	B.US.2019.4236_V11_D8_4.MZ397091	B	100.0	23	11
357	B.US.2019.4236_V9_G10_3.MZ397092	B	100.0	21	11
358	B.US.2001.45_01DG5.JQ609687	B	0.0030374	21	9
359	B.US.2019.5257_BL_A3_2.MZ397098	B	100.0	23	9
360	B.US.2019.5257_BL_B12_4.MZ397097	B	100.0	23	9
361	B.US.2019.5257_BL_F4_4.MZ397096	B	100.0	23	9
362	B.US.2019.5257_V7_B12_3.MZ397104	B	100.0	23	13
363	B.US.2019.5257_V7_B9_2.MZ397102	B	100.0	23	9
364	B.US.2019.5257_V7_C1_1.MZ397103	B	100.0	23	11
365	B.US.2019.5257_V7_D2_1.MZ397105	B	100.0	23	9
366	B.US.2019.5257_V7_D6_1.MZ397106	B	100.0	23	13
367	B.US.2019.5257_V7_D7_1.MZ397107	B	100.0	23	13
368	B.US.2019.5257_V7_E2_1.MZ397099	B	100.0	23	13
369	B.US.2019.5257_V7_G10_1.MZ397101	B	100.0	23	9
370	B.US.2019.5257_V7_H3_1.MZ397100	B	100.0	23	9
371	C.TZ.2000.541_F1_A7_2.HQ698049	C	100.0	23	8
372	C.TZ.2001.556_F2_3_25.HM215317	C	0.078	21	13
373	C.TZ.2001.569_F1_37_10.HM215318	C	0.869	17	7
374	D.UG.1998.57128_VRC15.AY736829	other	0.27535	27	10
375	B.US.1995.5768_4.AY835435	B	0.42402	21	11
376	C.TZ.2006.6022_V7_C24.HM215319	C	0.017	20	10
377	C.TZ.2005.6040_V4_C15.HM215320	C	100.0	25	8
378	A1C.TZ.2004.6041_V3_C23.HM215321	other	77.5312	22	6
379	A1D.TZ.2003.6095_V1_C10.HM215323	other	100.0	14	9
380	B.US.1994.6101_1.AY835434	B	0.0049492	24	8
381	B.US.2019.6113_BL_A3_4.MZ397036	B	0.002	15	8
382	B.US.2019.6113_BL_A5_4.MZ397034	B	0.004	15	8
383	B.US.2019.6113_BL_B4_3.MZ397038	B	0.022	15	8
384	B.US.2019.6113_BL_C10_4.MZ397035	B	0.02	15	8
385	B.US.2019.6113_BL_D6_4.MZ397037	B	0.01	15	8
386	B.US.2019.6113_V14_A10_1.MZ397027	B	0.03	15	8
387	B.US.2019.6113_V14_A11_1.MZ397028	B	0.04	15	8
388	B.US.2019.6113_V14_B5_2.MZ397030	B	0.004	15	8
389	B.US.2019.6113_V14_C7_3.MZ397029	B	0.006	15	8
390	B.US.2019.6113_V14_D8_2.MZ397031	B	0.014	15	8
391	B.US.2019.6113_V14_E1_2.MZ397032	B	0.008	15	8
392	B.US.2019.6113_V14_G11_1.MZ397033	B	0.01	15	8
393	C.TZ.2006.6146_V7_C23.HM215324	C	0.002	13	7
394	01_AE.TH.2005.620345_C1.JX512900	01_AE	100.0	23	9
395	B.US.1997.62357_14_D3_4589.EU289189	B	100.0	14	8
396	B.US.1995.6240_08_TA5_4622.EU289190	B	0.050336	27	9
397	B.US.1996.6244_13_B5_4567.EU289191	B	0.13892	33	12
398	B.US.2019.6292_BL_A4_1.MZ396988	B	0.023	22	9
399	B.US.2019.6292_BL_B2_1.MZ396981	B	0.013	22	7
400	B.US.2019.6292_BL_C4_1.MZ396980	B	0.027	22	9
401	B.US.2019.6292_BL_D2_3.MZ396982	B	0.025	22	9
402	B.US.2019.6292_BL_D4_1.MZ396986	B	0.016	22	9
403	B.US.2019.6292_BL_F2_2.MZ396984	B	0.019	22	9
404	B.US.2019.6292_BL_G2_1.MZ396983	B	0.013	22	9
405	B.US.2019.6292_BL_G4_3.MZ396987	B	0.025	22	9
406	B.US.2019.6292_BL_H4_2.MZ396985	B	0.032	22	9
407	B.US.2019.6292_V7_A11_1.MZ396996	B	100.0	22	9
408	B.US.2019.6292_V7_A6_1.MZ396995	B	100.0	22	9
409	B.US.2019.6292_V7_B9_2.MZ396993	B	100.0	22	9
410	B.US.2019.6292_V7_C12_1.MZ396999	B	100.0	22	9
411	B.US.2019.6292_V7_C8_1.MZ396994	B	0.277	22	9
412	B.US.2019.6292_V7_F10_2.MZ396998	B	100.0	22	9
413	B.US.2019.6292_V7_F12_4.MZ396997	B	100.0	22	9
414	B.US.2019.6292_V7_F5_2.MZ396992	B	100.0	22	9
415	B.US.2019.6292_V7_G10_4.MZ396990	B	100.0	22	9
416	B.US.2019.6292_V7_G8_4.MZ396991	B	100.0	22	9
417	B.US.2019.6292_V7_H7_4.MZ396989	B	100.0	22	9
418	C.TZ.2005.6322_V4_C1.HM215326	C	100.0	19	8
419	D.TZ.2004.6405_V4_C34.HM215327	other	0.011671	24	9
420	C.TZ.2003.6471_V1_C16.HM215328	C	1.00594	33	10
421	CD.TZ.2004.6480_V4_C25.HM215329	other	0.0068038	15	17
422	B.US.1995.6535_3.AY835438	B	0.007886	23	8
423	A1C.TZ.2004.6540_V4_C1.HM215330	other	100.0	19	8
424	A1C.TZ.2005.6545_V4_C1.HM215332	other	100.0	19	8
425	A1.TZ.2006.6592_V7_C25.HM215334	other	0.007	15	10
426	C.TZ.2004.6631_V3_C10.HM215335	C	0.19844	33	7
427	C.TZ.2004.6644_V2_C33.HM215336	C	0.0061113	28	13
428	B.US.2019.6775_BL_B10_3.MZ397024	B	0.023	22	10
429	B.US.2019.6775_BL_E3_3.MZ397026	B	0.001	22	12
430	B.US.2019.6775_BL_E5_2.MZ397025	B	0.001	22	8
431	B.US.2019.6775_BL_F5_2.MZ397023	B	0.01	22	10
432	B.US.2019.6775_BL_G10_2.MZ397020	B	0.003	22	10
433	B.US.2019.6775_BL_G3_4.MZ397019	B	0.006	22	10
434	B.US.2019.6775_BL_H10_4.MZ397021	B	0.002	22	10
435	B.US.2019.6775_BL_H7_3.MZ397022	B	0.009	22	10
436	B.US.2019.6775_V7_D2_4.MZ397015	B	100.0	26	8
437	B.US.2019.6775_V7_D3_3.MZ397014	B	100.0	26	10
438	B.US.2019.6775_V7_D6_3.MZ397017	B	100.0	22	10
439	B.US.2019.6775_V7_D7_3.MZ397018	B	100.0	22	10
440	B.US.2019.6775_V7_E5_1.MZ397016	B	100.0	26	10
441	C.TZ.2005.6785_V5_C14.HM215338	C	0.0084042	19	11
442	CD.TZ.2006.6811_V7_C18.HM215340	other	0.0020396	7	9
443	C.TZ.2003.6838_V1_C35.HM215341	C	1.97944	17	8
444	41_CD.TZ.2003.6952_V1_C20.HM215343	other	0.01875	24	8
445	C.TZ.2003.6980_V0_C31.HM215344	C	100.0	23	7
446	C.MW.2006.703010010_C4.KC894105	C	0.031	16	11
447	C.MW.2007.703010054_2A2.FJ443808	C	100.0	11	7
448	C.MW.2007.703010131_1E2.KC894107	C	100.0	18	10
449	C.MW.2007.703010200_1E5.FJ443999	C	0.0079854	17	7
450	C.MW.2007.703010217_B6.KC894109	C	0.0061058	11	8
451	C.MW.2007.703010228_1C4.FJ444031	C	100.0	23	7
452	C.ZA.2007.704010042_2E5.KC894113	C	100.0	18	10
453	C.ZA.2007.704010069_C6.KC894114	C	100.0	14	12
454	C.ZA.2007.704010083_B8.FJ443671	C	0.238	31	10
455	C.ZA.2007.704809221_1B3.FJ444103	C	0.098862	30	11
456	C.ZA.2007.704810053_2B7.KC894119	C	100.0	26	6
457	C.ZA.2007.705010067_TF.KC156125	C	100.0	15	8
458	C.ZA.2007.705010185_TF.KC156129	C	100.0	22	11
459	C.ZA.2007.705010198_TF.KC156130	C	0.048	23	7
460	C.ZA.2007.706010164_1A7.FJ444076	C	0.033	14	8
461	C.ZA.2007.706010164_1A7_REV.FJ444076	C	0.033	14	8
462	B.US.1994.7165_18.AY835437	B	0.012345	21	10
463	B.US.2019.7190_BL_A3_2.MZ397116	B	0.023	24	8
464	B.US.2019.7190_BL_A9_3.MZ397115	B	0.023	24	8
465	B.US.2019.7190_BL_B1_1.MZ397114	B	0.023	24	8
466	B.US.2019.7190_BL_C12_2.MZ397113	B	0.023	24	8
467	B.US.2019.7190_BL_D10_4.MZ397117	B	0.023	24	8
468	B.US.2019.7190_V7_A3_5.MZ397111	B	100.0	24	8
469	B.US.2019.7190_V7_A9_8.MZ397108	B	100.0	24	8
470	B.US.2019.7190_V7_B11_4.MZ397112	B	100.0	24	8
471	B.US.2019.7190_V7_F3_5.MZ397109	B	100.0	24	8
472	B.US.2019.7190_V7_G1_8.MZ397110	B	100.0	24	8
473	C.ZA.2007.722_G4_16.JN967798	C	0.006	22	11
474	A1.TZ.2002.783_V0_C51.HM215347	other	0.002	21	8
475	B.US.2019.8074_BL_D10_2.MZ397127	B	100.0	19	10
476	B.US.2019.8074_BL_E12_4.MZ397124	B	100.0	19	10
477	B.US.2019.8074_BL_E8_1.MZ397125	B	100.0	19	10
478	B.US.2019.8074_BL_F11_2.MZ397128	B	100.0	19	10
479	B.US.2019.8074_BL_F2_4.MZ397126	B	100.0	19	10
480	B.US.2019.8074_BL_F3_3.MZ397123	B	100.0	19	10
481	B.US.2019.8074_BL_F6_2.MZ397129	B	100.0	19	10
482	B.US.2019.8074_V7_E10_4.MZ397120	B	100.0	19	10
483	B.US.2019.8074_V7_E11_1.MZ397122	B	100.0	19	10
484	B.US.2019.8074_V7_E2_2.MZ397118	B	100.0	19	10
485	B.US.2019.8074_V7_E4_4.MZ397119	B	100.0	19	10
486	B.US.2019.8074_V7_G10_1.MZ397121	B	100.0	19	10
487	A1.KE.2005.851891_4_15.KT022376	other	0.032	13	8
488	B.US.1989.89_6.U39362	B	0.0031374	23	9
489	CD.TZ..89_F1_2_25.HM215349	other	100.0	10	7
490	A1.UG.2007.9004SS_A3_4.HM215350	other	0.0097909	27	9
491	D.UG.2007.9009SA_A4_2.HM215351	other	0.524	15	9
492	02_AG.CI.1999.928_28.EU513199	other	0.70784	19	9
493	C.BR.1992.92BR025_9.U15121	C	0.0013094	16	8
494	A1.RW.1992.92RW020_2.EU855131	other	0.0015112	9	7
495	B.US.2019.9372_BL_A10_1.MZ397004	B	100.0	36	7
496	B.US.2019.9372_BL_C3_3.MZ397001	B	100.0	37	7
497	B.US.2019.9372_BL_C5_2.MZ397005	B	100.0	31	7
498	B.US.2019.9372_BL_E11_1.MZ397003	B	100.0	34	7
499	B.US.2019.9372_BL_E2_1.MZ397000	B	100.0	34	7
500	B.US.2019.9372_BL_E6_1.MZ397008	B	100.0	39	7
501	B.US.2019.9372_BL_E7_1.MZ397009	B	100.0	31	10
502	B.US.2019.9372_BL_F5_4.MZ397006	B	100.0	31	7
503	B.US.2019.9372_BL_F7_1.MZ397007	B	100.0	31	7
504	B.US.2019.9372_BL_H4_1.MZ397002	B	100.0	37	7
505	B.US.2019.9372_V7_E10_3.MZ397011	B	100.0	34	10
506	B.US.2019.9372_V7_F1_2.MZ397012	B	100.0	31	10
507	B.US.2019.9372_V7_G2_2.MZ397010	B	100.0	33	7
508	B.US.2019.9372_V7_G4_2.MZ397013	B	100.0	31	10
509	D.UG.1993.93UG065.HM215353	other	100.0	22	9
510	C.ZM.1996.96ZM651_02.AF286224	C	0.0031911	26	12
511	C.TZ.2000.98_F4_H5_13.HQ659642	C	0.962	15	8
512	D.UG.1999.A03349M1_VRC4A.HM215356	other	0.020166	14	9
513	D.UG.1999.A07412M1_VRC12.HM215357	other	0.0033223	19	8
514	D.UG.1999.A08483M1_VRC9.HM215358	other	19.533	28	9
515	B.US.1998.AC10_29.AY835446	B	0.023117	21	11
516	B.US.1986.ADA.AY426119	B	0.0050612	18	8
517	C.BW.2006.B005018_8_F6_3.KF114881	C	100.0	25	10
518	C.BW.2007.B005582_7_G7_8.KF114882	C	0.034	22	10
519	B.US.1985.BAL_01.DQ318210	B	0.0048164	25	8
520	B.US.1985.BAL_26.DQ318211	B	0.0088913	25	8
521	A1.KE..BB201_B42.DQ187171	other	0.0046417	13	8
522	A1.KE..BB539_2B13.DQ187240	other	100.0	16	10
523	O.FR.1994.BCF02.AJ236391	other	100.0	23	9
524	O.FR.1990.BCF03.AJ133055	other	100.0	14	9
525	O.FR.1998.BCF108.AJ238865	other	100.0	20	9
526	C.MW.2002.BF1266_431A.HM215360	C	100.0	20	8
527	B.US.1996.BG1168_1.AY835443	B	100.0	36	8
528	A1.KE.1993.BG505_W6M_C2.DQ208458	other	100.0	13	8
529	A1.KE.1993.BG505_W6M_C2_T332N.	other	0.007	13	8
530	A1.KE..BI369_9A.DQ187019	other	0.00342	29	8
531	07_BC.CN.2007.BJOX002000_03_2.HM215364	other	0.012211	16	7
532	B.CN.2007.BJOX003000_19_1.HM215365	B	0.168	24	10
533	01_AE.CN.2007.BJOX005000_09_2.HM215367	01_AE	100.0	26	8
534	01_AE.CN.2007.BJOX009000_02_4.HM215372	01_AE	100.0	21	8
535	01_AE.CN.2007.BJOX010000_06_2.HM215373	01_AE	100.0	28	8
536	01_AE.CN.2007.BJOX015000_11_5.HM215377	01_AE	100.0	25	8
537	07_BC.CN.2007.BJOX019000_02_1.HM215380	other	0.0928	26	10
538	B.CN.2007.BJOX020000_03_3.HM215382	B	0.017	33	10
539	01_AE.CN.2007.BJOX025000_01_1.HM215386	01_AE	100.0	22	8
540	01_AE.CN.2007.BJOX028000_10_3.HM215389	01_AE	100.0	25	7
541	07_BC.CN.2007.BJOX029000_03_1.HM215392	other	0.0457	22	8
542	B.US..BL01.AY124970	B	4.83791	19	9
543	B.US..BR07.AY124979	B	0.021698	25	8
544	A1D.KE..BS208_B1.KX364401	other	20.6926	9	7
545	B.FR..BX08_16.GQ855765	B	0.0021513	14	10
546	01_AE.TH.1999.C1080_C3.JN944660	01_AE	100.0	22	10
547	01_AE.TH.1999.C2101_C1.JN944661	01_AE	100.0	22	7
548	01_AE.TH.1999.C3347_C11.JX512902	01_AE	100.0	26	8
549	01_AE.TH.2000.C4118_9.JQ352782	01_AE	100.0	23	10
550	C.ZA.2009.CA146_H3_3.JN681219	C	0.013	21	9
551	C.ZA.2008.CA240_A5_5.KC154016	C	0.004	13	8
552	C.ZA.2008.CA327_D2_2.JN681220	C	0.001	14	7
553	C.ZA.2007.CA392_H2_6.JN681221	C	0.086	26	8
554	C.ZA.2008.CA457_H1_1.JN681222	C	0.017	21	11
555	B.US.2004.CAAN5342.AY835452	B	0.0051586	18	10
556	C.ZA.2006.CAP129_1_15_B2_13.JN681223	C	100.0	12	9
557	C.ZA.2006.CAP136_1_16_E6_1.JN967790	C	0.05	21	9
558	C.ZA.2005.CAP174_1_06_F3_1B.JN967791	C	0.009	20	7
559	C.ZA.2006.CAP177_1A3.KC894133	C	100.0	12	10
560	C.ZA..CAP188_1_D1_14_REV.KC894134	C	100.0	16	9
561	C.ZA.2005.CAP200_B8A.KC894135	C	0.025	21	9
562	C.ZA.2005.CAP206_1_B5_Y681D.KJ700457	C	0.058	19	10
563	C.ZA.2005.CAP210_E8.DQ435683	C	100.0	13	11
564	C.ZA.2005.CAP210_TA5.KC894136	C	100.0	13	11
565	C.ZA.2007.CAP220_2_00_A8_5B.JN967792	C	100.0	18	8
566	C.ZA.2006.CAP221_B14.KC894137	C	100.0	27	7
567	C.ZA.2006.CAP224_1_18_C7_3.JN967793	C	0.049	28	16
568	C.ZA.2005.CAP225_1_06_A2_18.JN681225	C	0.25	28	10
569	C.ZA.2007.CAP237_1_22_B2_2_39.JN681226	C	100.0	25	7
570	C.ZA.2005.CAP244_D3.DQ435684	C	57.3655	36	10
571	C.ZA.2005.CAP256_SU.KF241776	C	0.029374	16	8
572	C.ZA.2005.CAP258_2_00_X_23.JN681227	C	100.0	20	10
573	C.ZA.2006.CAP260_2_00_TA1_1B.JN681228	C	100.0	11	10
574	C.ZA.2006.CAP266_2_00_E9_H6.JN681229	C	100.0	20	8
575	C.ZA.2006.CAP269_2_00_F11_1.JN967794	C	100.0	28	8
576	C.ZA.2008.CAP290_2_00_23_6.JN681253	C	7.994	20	7
577	C.ZA.2008.CAP291_2_00_H2_15.KF114884	C	0.083	29	8
578	C.ZA.2008.CAP292_2_00_12_4.JN681254	C	0.123	30	8
579	C.ZA.2008.CAP301_2_00_C3_20.KC154017	C	0.005	12	8
580	C.ZA.2008.CAP304_2_00_F6_6.KC154018	C	0.678	7	9
581	C.ZA.2008.CAP306_2_00_F9_1.KC154019	C	0.08	29	7
582	C.ZA.2008.CAP307_2_00_24_1.JN681255	C	0.076	21	10
583	C.ZA.2008.CAP308_2_00_E11_35.KC154020	C	0.533	26	8
584	C.ZA.2008.CAP310_2_00_20_2.JN681256	C	100.0	18	9
585	C.ZA.2008.CAP317_2_00_D4_10.KC154022	C	100.0	21	11
586	C.ZA.2008.CAP323_2_00_B6_45.KC154023	C	0.105	16	9
587	C.ZA.2008.CAP326_2_00_D9_2.KC154024	C	100.0	19	10
588	C.ZA.2008.CAP327_2_00_C6_37.KF114885	C	0.576	20	9
589	C.ZA.2008.CAP330_2_00_F2_41.KC154025	C	100.0	23	11
590	C.ZA.2009.CAP331_2_00_D7_39.KF114886	C	0.005	14	8
591	C.ZA.2009.CAP332_2_00_C10_1.KF114887	C	0.14	25	13
592	C.ZA.2009.CAP340_2_00_B3_16.KC154026	C	0.014	23	9
593	C.ZA.2009.CAP341_2_00_C10_18.KC154027	C	0.003	10	8
594	C.ZA.2009.CAP343_2_00_21_2.JN681257	C	0.042	25	10
595	C.ZA.2009.CAP347_2_00_B1_1.JN681258	C	0.682	23	9
596	C.ZA.2009.CAP363_2_00_10_3.KJ598853	C	0.036	24	8
597	C.ZA.2010.CAP378_2_00_D2_5.KF114888	C	100.0	23	7
598	C.ZA.2006.CAP37_1_18_D2_19.JN681230	C	0.005	13	10
599	C.ZA.2010.CAP382_2_00_D7_19.KC154028	C	5.885	15	13
600	C.ZA.2006.CAP40_2_01_A3_5.JN681231	C	0.052	19	7
601	C.ZA.2005.CAP45_G3.DQ435682	C	100.0	11	9
602	C.ZA.2006.CAP69_1_12_TA7_1.JX131327	C	0.024	25	10
603	C.MW.2003.CE0089_G2.KC894073	C	0.03	23	9
604	C.MW.2003.CE0393_C3.FJ444215	C	100.0	28	8
605	C.MW.2003.CE0626_E6.FJ444284	C	0.067	30	8
606	C.MW.2003.CE0665_F2.KC894076	C	0.114	12	10
607	C.MW.2003.CE0682_E4.FJ444325	C	100.0	23	6
608	C.MW.2004.CE0985_H7.FJ444391	C	0.249	24	12
609	C.MW.2004.CE1086_B2.FJ444395	C	100.0	12	10
610	C.MW.2004.CE1172_H1.FJ444434	C	0.023753	19	7
611	C.MW.2004.CE1176_A3.FJ444437	C	0.023871	17	8
612	C.MW.2005.CE2010_F5.FJ444561	C	100.0	27	9
613	C.MW.2006.CE2052_G10.KC894084	C	100.0	26	10
614	C.MW.2005.CE2060_G9.FJ444607	C	100.0	28	9
615	C.MW.2005.CE2103_E8.KC894086	C	100.0	27	8
616	A1.TZ.2008.CH0219_E4.HM204621	other	100.0	22	7
617	07_BC.CN.2004.CH038_12.EF042692	other	0.0059116	20	10
618	C.MW.2008.CH0694.KJ700458	C	0.246	23	7
619	07_BC.CN.2004.CH070_1.EF117255	other	0.0094086	34	8
620	07_BC.CN.2004.CH117_4.EF117262	other	100.0	18	8
621	07_BC.CN.2004.CH119_10.EF117261	other	0.016638	15	13
622	07_BC.CN.2004.CH181_12.EF117259	other	0.015286	24	10
623	C.MW.2008.CH505_W4_3.KC247557	C	100.0	12	6
624	01_AE.TH.1990.CM244_EC1.JQ715397	01_AE	100.0	28	9
625	B.CN.2004.CNE10.HM215397	B	0.0033742	15	10
626	B.CN.2004.CNE12.HM215399	B	0.0065302	20	9
627	B.CN.2004.CNE14.HM215400	B	0.0032406	20	9
628	BC.CN.2007.CNE15.HM215401	other	100.0	17	9
629	C.CN.2007.CNE17.HM215403	C	1.91586	40	10
630	07_BC.CN.2007.CNE19.HM215405	other	0.21736	16	8
631	07_BC.CN.2007.CNE20.HM215406	other	0.0010422	11	8
632	07_BC.CN.2007.CNE21.HM215407	other	0.036599	20	10
633	01_AE.CN.2006.CNE3.HM215410	01_AE	100.0	31	8
634	C.CN.2007.CNE30.HM215411	C	0.29427	19	10
635	C.CN.2007.CNE31.HM215412	C	0.35189	19	8
636	B.CN.2006.CNE4.HM215413	B	0.11018	30	11
637	BC.CN.2007.CNE40.HM215414	other	0.82628	27	8
638	01_AE.CN.2006.CNE5.HM215415	01_AE	100.0	24	9
639	08_BC.CN.2007.CNE52.HM215416	other	1.75642	19	13
640	08_BC.CN.2007.CNE53.HM215417	other	0.0080248	14	8
641	01_AE.CN.2007.CNE55.HM215418	01_AE	100.0	19	8
642	01_AE.CN.2007.CNE56.HM215419	01_AE	100.0	21	8
643	B.CN.2005.CNE57.HM215420	B	0.0089777	14	9
644	C.CN.2006.CNE58.HM215421	C	0.13657	33	8
645	01_AE.CN.2006.CNE59.HM215422	01_AE	100.0	21	7
646	BC.CN.2006.CNE7.HM215426	other	0.056452	16	9
647	01_AE.CN.2006.CNE8.HM215427	01_AE	100.0	20	7
648	C.ZA.2007.CT072_56_7.JN681232	C	0.002	17	8
649	C.ZA.2007.CT140_140_B6.JN681233	C	0.069	23	7
650	C.ZA.2007.CT184_D3_15.KF114889	C	0.002	13	8
651	C.ZA.2007.CT349_39_16.JQ061131	C	0.002	13	8
652	C.ZA.2007.CT431_G6_6.JN681234	C	0.156	17	18
653	A1.ZA.2004.CT533_T23B_36.JN681235	other	0.004	24	9
654	C.ZA.2009.CT565_C7_48.KF114890	C	2.97	22	10
655	C.ZA.2007.CT810_G4_7.KF114891	C	0.264	21	9
656	C.ZA.2007.CT823_B6_1.JN681236	C	0.026	14	8
657	C.ZA.2008.CT885_H3_2.JN967797	C	0.061	21	9
658	C.ZA.2008.CT966_E1_7.JN681238	C	100.0	17	9
659	C.ZA.2008.CT977_69_12.JN681239	C	0.102	27	11
660	02_AG.FR.1991.DJ263_8.EU855130	other	0.011862	30	8
661	C.ZA.1998.DU123_06.DQ411850	C	0.075796	24	9
662	C.ZA.1998.DU151_02.DQ411851	C	0.0064576	12	7
663	C.ZA.1999.DU156_12.DQ411852	C	0.011687	19	11
664	C.ZA.1998.DU172_17.DQ411853	C	0.040924	24	8
665	C.ZA.1998.DU422_1.DQ411854	C	0.043716	21	7
666	D.UG.2000.E08364M4_EC3.AY736832	other	0.001	12	8
667	B.PE..H086_8.EF210732	B	100.0	17	8
668	B.HT.1992.HT593_1.U08444	B	0.74905	42	10
669	B.FR.1983.HXB2.K03455	B	2.74515	21	8
670	B.US.1986.JRCSF.AY669726	B	0.0098149	19	8
671	B.US.1986.JRFL.AY669728	B	0.0063593	19	8
672	A1.KE.2000.KER2008_12.AY736809	other	0.13094	26	7
673	A1.KE.2000.KER2018_11.AY736810	other	100.0	18	11
674	A1.KE.2000.KNH1209_18.AY736813	other	0.0076657	18	8
675	C.ZA.2008.KO224_T87_2_4.JN681240	C	0.011	21	9
676	C.ZA.2009.KO243_H6_3.KF114892	C	0.867	33	9
677	C.ZA.2008.KO426_T78_10.JN681241	C	0.05875	23	8
678	C.ZA.2008.KO459_T68_4.JN681242	C	0.043	32	8
679	C.ZA.2008.KO756_38_TB12.JN681243	C	0.017	15	6
680	C.ZA.2008.KO870_C2_10.JN681244	C	100.0	16	8
681	01_AE.TH.1996.M02138.AY713424	01_AE	100.0	21	8
682	A1.KE..MB201_A1.DQ187026	other	100.0	13	8
683	A1.KE..MB539_2B7.DQ187082	other	100.0	17	10
684	C.ZA.2008.ME067_A10_15.JN681245	C	0.133	22	10
685	C.ZA.2008.ME178_G6_16.KF114893	C	0.018	28	9
686	A1.KE..MI369_A5.DQ187018	other	0.0035156	29	8
687	B.US..MN_3.HM215430	B	1.09634	27	10
688	A1D.KE..MS208_A1.DQ187010	other	94.1313	17	7
689	C.MW.1993.MW965_26.U08455	C	0.0060127	20	7
690	N.FR.2011.N1_FR_2011.JN572926	other	100.0	21	5
691	D.KE.2001.NKU3006_EC1.JQ715411	other	100.0	35	8
692	G.ES.2002.P0402_C2_11.EU885759	other	0.008107	18	9
693	D.ES.2007.P1741_A2.HM068556	other	0.887	18	10
694	G.ES.2008.P1981_C5_3.FJ817369	other	0.0026179	15	7
695	D.CG.2007.P940_2_C3.HM068555	other	0.046	20	16
696	B.IT.1996.PVO_4.AY835444	B	0.071327	25	7
697	A1D.KE.1995.Q168_A2.AF407148	other	100.0	18	8
698	A1.KE.1994.Q23_17.AF004885	other	0.0039862	13	8
699	A1.KE.1994.Q259_17.AF407152	other	18.6373	15	8
700	A1.KE.1995.Q461_E2.AF407156	other	100.0	21	7
701	A1.KE.1996.Q769_D22.AF407158	other	100.0	18	8
702	A1.KE.1996.Q769_H5.AF407159	other	100.0	20	10
703	A1.KE.1994.Q842_D12.AF407160	other	85.3798	13	8
704	B.TT.1994.QH0515_1.AY835440	B	0.21704	22	9
705	B.TT.1994.QH0692_42.AY835439	B	0.16227	25	7
706	A1.KE.2005.QH209_14M_A2.FJ866118	other	100.0	22	8
707	01_AE.TH.1998.R1166_C1.JQ352783	01_AE	100.0	35	8
708	A1.RW.2007.R18553.HM215434	other	0.004	11	9
709	01_AE.TH.2001.R2184_C4.JN944665	01_AE	100.0	24	9
710	01_AE.TH.1999.R3265_C6.JX512903	01_AE	100.0	23	8
711	A1.RW.2007.R880F_ENV.JX236678	other	100.0	17	9
712	O.FR.1999.RBF125.GU935991	other	100.0	21	9
713	P.FR.2009.RBF168.GU111555	other	100.0	25	9
714	O.FR.2008.RBF189.GU936016	other	100.0	32	9
715	DO.FR.2008.RBF208.GQ351296	other	2.86	21	12
716	B.US.2001.REJO4541_67.AY835449	B	100.0	23	9
717	B.US.2000.RHPA4259_7.AY835447	B	0.017294	17	7
718	C.MW..S018_18.	C	0.0011078	11	7
719	B.TT.1993.SC05_8C11_2344.EU289200	B	0.028618	16	9
720	B.TT.1995.SC422_8.AY835441	B	0.066499	18	8
721	B.US..SF162.EU123924	B	0.002066	20	9
722	B.US.1987.SG3.L02317	B	0.154	26	9
723	C.ZA.2008.SO032_A2_8_1.KF114894	C	0.005	11	9
724	C.ZA.2008.SO186_H6_5.JN681247	C	100.0	14	11
725	C.ZA.2007.SO225_H11_12.JN681252	C	0.002	12	10
726	C.ZA.2008.SO405_T24_5.JN681248	C	0.001	21	11
727	C.ZA.2007.SO431_C1_1.JN681246	C	100.0	19	9
728	C.ZA.2008.SO607_B6_9.KF114895	C	100.0	27	13
729	C.ZA.2008.SO706_T10B_3.JN681249	C	0.744	30	7
730	B.US.1997.SS1196_1.AY835442	B	0.0031517	15	12
731	02_AG.CM.2004.T250_4.EU513189	other	0.00085723	16	7
732	02_AG.CM.2004.T251_18.EU513196	other	0.37226	18	9
733	02_AG.CM.2004.T253_11.EU513191	other	2.65118	19	8
734	02_AG.CM.2004.T255_34.EU513184	other	9.80791	22	8
735	02A1.CM.2004.T257_31.EU513185	other	100.0	27	10
736	02_AG.CM.2005.T278_50.EU513198	other	0.7214	20	8
737	02A1.CM.2005.T280_5.EU513183	other	0.0022954	11	8
738	01_AE.TH.1992.TH023_6.KU562843	01_AE	100.0	23	7
739	01_AE.TH.1993.TH966_8.U08456	01_AE	100.0	23	8
740	01_AE.TH.1993.TH976_17.U08458	01_AE	100.0	28	8
741	B.US.2000.THRO4156.AY835448	B	100.0	29	17
742	B.US.2001.TRJO4551_58.AY835450	B	0.14204	28	9
743	B.IT.1995.TRO_11.AY835445	B	0.011431	26	9
744	C.ZA.1998.TV1_29.EU855132	C	0.4515	33	9
745	C.TZ.2001.TZA125_17.JQ362423	C	1.66128	23	8
746	C.TZ.2001.TZBD_02.JQ362424	C	0.0084831	23	8
747	D.UG.1992.UG021_16.U27399	other	0.060844	15	9
748	D.UG.1992.UG024_2.U43386	other	0.16293	21	7
749	A1.UG.1992.UG037_8.U09127	other	0.040272	21	8
750	B.US.2016.VA40774.MK499378	B	0.567	44	8
751	B.US.1990.WEAU_D15_410.EU289202	B	0.050575	26	9
752	B.US.2000.WITO4160_33.AY835451	B	0.19128	19	8
753	G.ES.2002.X1193_C1.EU885761	other	0.067732	24	10
754	G.ES.2003.X1254_C3.EU885762	other	0.06691	20	8
755	G.ES.2004.X1632_S2_B10.FJ817370	other	100.0	21	10
756	G.ES.2006.X2088_C9.EU885764	other	0.0023554	9	10
757	G.ES.2005.X2131_C1_B5.FJ817368	other	0.016921	24	8
758	B.ES.2007.X2278_C2_B6.FJ817366	B	0.018755	23	8
759	O.CM.1994.YBF16.AJ133063	other	100.0	22	9
760	O.CM.1995.YBF26.AJ133068	other	100.0	15	11
761	N.CM.1995.YBF30.AJ006022	other	100.0	23	7
762	O.CM.1996.YBF32.AJ236417	other	100.0	19	6
763	O.CM.1996.YBF35.AJ236418	other	100.0	19	8
764	O.CM.1995.YBF37.AJ133067	other	100.0	28	19
765	O.CM.1995.YBF38.AJ133070	other	100.0	24	9
766	O.CM.1996.YBF39.AJ236421	other	100.0	12	11
767	B.US.1986.YU2.M93258	B	0.147	20	8
768	C.ZA.1997.ZA012_29.EU855133	C	0.0052525	15	8
769	C.ZM.1998.ZM106_9.AY424163	C	0.008421	19	9
770	C.ZM.2000.ZM109_4.AY424138	C	100.0	11	9
771	C.ZM.1998.ZM135_10A.AY424079	C	0.068329	17	10
772	C.ZM..ZM176_66.	C	0.22259	21	8
773	C.ZM.2002.ZM197_7.DQ388515	C	100.0	33	8
774	C.ZM.2003.ZM214_15.DQ388516	C	0.4182	22	10
775	C.ZM.2002.ZM215_8.DQ422948	C	0.0086208	11	7
776	C.ZM.2002.ZM233_6.DQ388517	C	0.023236	11	9
777	C.ZM.2003.ZM246F.FJ496194	C	0.031457	8	7
778	C.ZM.2003.ZM247_V1.FJ496204	C	0.044654	16	9
779	C.ZM.2003.ZM249_1.DQ388514	C	100.0	17	8
780	C.ZM.2000.ZM53_12.AY423984	C	100.0	9	8
781	C.ZM.1998.ZM55_28A.AY423971	C	0.0066988	7	10
