# Supplementary material for: Contemporary HIV-1 consensus Env with AI-assisted redesigned hypervariable loops promote antibody binding
Source: Nat Commun. 2024 May 9;15:3924. doi: 10.1038/s41467-024-48139-x (PMC11082178; doi:10.1038/s41467-024-48139-x)
Supplement: Supplementary file 3 — Source Data [file 41467_2024_48139_MOESM3_ESM.zip › SourceData/figs2a.PGT145-IC50.B.V2HV-short-long.csv]

	seqname	subtype	HV	IC50	Length	catagory	X	IC50_out
0	B.US.2007.EN3C088.MN516434	B	V2HV	0.8315114454797254	4	short	-0.2089466639861505	0.8315114454797254
1	B.US.2007.EN3D054.MN516437	B	V2HV	0.09621458534640519	4	short	-0.17397211632261048	0.09621458534640519
2	B.US.2007.EN3D020.MN516436	B	V2HV	0.5080716165993752	4	short	-0.3459043570200744	0.5080716165993752
3	B.US.2007.EN3D006.MN516435	B	V2HV	2.0	4	short	-0.21	2.0
4	B.FR.1985.NL43.AY669735	B	V2HV	-2.180199511692861	4	short	-0.21	-2.180199511692861
5	B.US.2007.EN3C084.MN516433	B	V2HV	0.6768124529052592	4	short	-0.22804735075073873	0.6768124529052592
6	B.US.2007.EN3C075.MN516432	B	V2HV	0.49587721529542544	4	short	-0.2959634851763753	0.49587721529542544
7	B.US.2007.EN3D059.MN516438	B	V2HV	1.1337304666245487	4	short	-0.21	1.1337304666245487
8	B.US.2007.EN3C073.MN516431	B	V2HV	0.791971201020768	4	short	-0.2686209232188365	0.791971201020768
9	B.US.2007.EN3C061.MN516429	B	V2HV	0.1031535025486813	4	short	-0.24170794194314585	0.1031535025486813
10	B.CN.2004.CNE12.HM215399	B	V2HV	2.0	4	short	-0.27160855384559857	2.0
11	B.US.2007.EN3C059.MN516428	B	V2HV	2.0	4	short	-0.1483914461544014	2.0
12	B.US.2007.EN3C045.MN516427	B	V2HV	-0.029327757310280634	4	short	-0.21	-0.029327757310280634
13	B.US.2007.EN3C041.MN516426	B	V2HV	0.4959881178705693	4	short	-0.11358835448805757	0.4959881178705693
14	B.US.2007.EN3C040.MN516425	B	V2HV	0.704416505111373	4	short	-0.16664138931949843	0.704416505111373
15	B.US.2007.EN3C068.MN516430	B	V2HV	0.409679570060356	4	short	-0.16101872734694603	0.409679570060356
16	B.US.2007.EN3C016.MN516423	B	V2HV	0.5513035818962274	4	short	-0.19181114885883874	0.5513035818962274
17	B.US.2007.EN3D066.MN516439	B	V2HV	0.315235409617727	4	short	-0.21	0.315235409617727
18	B.US.2007.EN3D071.MN516441	B	V2HV	-0.9104481171135459	4	short	-0.21	-0.9104481171135459
19	B.US.1986.YU2.M93258	B	V2HV	-1.0679729359373784	4	short	-0.15970183020952936	-1.0679729359373784
20	B.US.1994.6101_1.AY835434	B	V2HV	2.0	4	short	-0.3261625751216244	2.0
21	B.US.2007.EN3D069.MN516440	B	V2HV	0.19813451983167588	4	short	-0.2885777966921763	0.19813451983167588
22	B.US.2007.EN3C028.MN516424	B	V2HV	0.5400039448500267	4	short	-0.06746203726006025	0.5400039448500267
23	B.PE..H086_8.EF210732	B	V2HV	-2.6989700043360187	4	short	-0.21	-2.6989700043360187
24	B.US.2007.EN3D079.MN516442	B	V2HV	0.4510338251393673	4	short	-0.23931304779492862	0.4510338251393673
25	B.US.1994.7165_18.AY835437	B	V2HV	-1.157952711490362	4	short	-0.21	-1.157952711490362
26	B.US.1995.5768_4.AY835435	B	V2HV	-1.6989700043360187	13	long	0.21	-1.6989700043360187
27	B.US.1998.1056_10_TA11_1826.EU289186	B	V2HV	-0.6345681775095798	13	long	0.2714538758719077	-0.6345681775095798
28	B.TT.1995.SC422_8.AY835441	B	V2HV	-1.6027902196212203	13	long	0.25844090369921535	-1.6027902196212203
29	B.TT.1994.QH0515_1.AY835440	B	V2HV	2.0	14	long	0.21	2.0
30	B.TT.1994.QH0692_42.AY835439	B	V2HV	2.0	16	long	0.14839144615440142	2.0
31	B.IT.1996.PVO_4.AY835444	B	V2HV	-0.6456802300085478	16	long	0.21	-0.6456802300085478
32	B.CH..ZENV07_0504_15.KU600814	B	V2HV	-0.583359492661719	19	long	0.15349398759175556	-0.583359492661719
33	B.US.1996.6244_13_B5_4567.EU289191	B	V2HV	0.9720787365116952	20	long	0.21	0.9720787365116952
34	B.IT.1996.PVO_4.AY835444	B	V5HV	-0.6456802300085478	7	short	0.79	-0.6456802300085478
35	B.US.2000.RHPA4259_7.AY835447	B	V5HV	-1.6054257533506742	7	short	0.79	-1.6054257533506742
36	B.US.1991.DH12.AF069140	B	V5HV	-2.154901959985743	7	short	0.8508018838760194	-2.154901959985743
37	B.TT.1994.QH0692_42.AY835439	B	V5HV	2.0	7	short	0.6304933022534498	2.0
38	B.US.1997.1006_11_C3_1601.EU289183	B	V5HV	2.0	8	short	0.6738374248783756	2.0
39	B.US.1985.BAL_01.DQ318210	B	V5HV	2.0	8	short	0.7283914461544014	2.0
40	B.US.1996.BG1168_1.AY835443	B	V5HV	2.0	8	short	0.79	2.0
41	B.FR.1985.NL43.AY669735	B	V5HV	-2.180199511692861	8	short	0.79	-2.180199511692861
42	B.US..BR07.AY124979	B	V5HV	2.0	8	short	0.8516085538455986	2.0
43	B.CH..NAB01_C24_REV.KX673212	B	V5HV	2.0	8	short	0.9061625751216245	2.0
44	B.CH..NAB01_C24.KX673211	B	V5HV	2.0	8	short	0.9495066977465503	2.0
45	B.CH..NAB01_C21.KX673209	B	V5HV	2.0	8	short	0.6506536274594217	2.153679653679654
46	B.FR.1983.LAI.K02013	B	V5HV	2.0	8	short	0.6998839427846681	2.153679653679654
47	B.US.1986.JRFL.AY669728	B	V5HV	1.2321775451665757	8	short	0.79	1.2321775451665757
48	B.US.1986.JRCSF.AY669726	B	V5HV	-3.031003673351688	8	short	0.79	-3.031003673351688
49	B.FR.1983.HXB2.K03455	B	V5HV	1.656160513527728	8	short	0.79	1.656160513527728
50	B.PE..H086_8.EF210732	B	V5HV	-2.6989700043360187	8	short	0.79	-2.6989700043360187
51	B.CH..NAB01_C21_REV.KX673210	B	V5HV	2.0	8	short	0.7587132742761437	2.153679653679654
52	B.US.2002.APV_17.DQ869023	B	V5HV	-0.3115801779972894	8	short	0.79	-0.3115801779972894
53	B.US.1985.BAL_26.DQ318211	B	V5HV	0.23752111804953865	8	short	0.79	0.23752111804953865
54	B.US.1986.ADA.AY426119	B	V5HV	-2.151392190930217	8	short	0.7294398955243773	-2.151392190930217
55	B.US.1986.YU2.M93258	B	V5HV	-1.0679729359373784	8	short	0.79	-1.0679729359373784
56	B.US.2000.WITO4160_33.AY835451	B	V5HV	-2.8770636269836958	8	short	0.79	-2.8770636269836958
57	B.US.1994.6101_1.AY835434	B	V5HV	2.0	8	short	0.8212867257238563	2.153679653679654
58	B.US.1997.62357_14_D3_4589.EU289189	B	V5HV	2.0	8	short	0.8801160572153319	2.153679653679654
59	B.US.1995.6535_3.AY835438	B	V5HV	2.0	8	short	0.9293463725405784	2.153679653679654
60	B.CH..ZENV16_1202_7.KU600818	B	V5HV	-2.3767507096020997	8	short	0.79	-2.3767507096020997
61	B.TH.1993.93TH305.AY669729	B	V5HV	-1.494850021680094	8	short	0.7467547972547903	-1.494850021680094
62	B.TT.1995.SC422_8.AY835441	B	V5HV	-1.6027902196212203	8	short	0.8515998647662729	-1.6027902196212203
63	B.US.2003.APV_6.DQ869030	B	V5HV	-0.9829666607012196	11	long	1.21	-0.9829666607012196
64	B.CH..ZENV07_0504_15.KU600814	B	V5HV	-0.583359492661719	11	long	1.21	-0.583359492661719
65	B.CN.2006.CNE4.HM215413	B	V5HV	2.0	11	long	1.21	2.0
66	B.CH..ZENV91_0505_12.KU600815	B	V5HV	0.693726948923647	11	long	1.21	0.693726948923647
67	B.US.1998.AC10_29.AY835446	B	V5HV	-2.043255454717309	11	long	1.2713514340405148	-2.043255454717309
68	B.US.2001.APV_13.DQ869019	B	V5HV	-0.47237009912866135	11	long	1.253074343396555	-0.47237009912866135
69	B.US.1995.5768_4.AY835435	B	V5HV	-1.6989700043360187	11	long	1.21	-1.6989700043360187
70	B.US.1996.6244_13_B5_4567.EU289191	B	V5HV	0.9720787365116952	12	long	1.21	0.9720787365116952
71	B.US.1997.1012_11_TC21_3257.EU289184	B	V5HV	-1.9609429819665563	12	long	1.1617026944784636	-1.9609429819665563
72	B.US.1997.SS1196_1.AY835442	B	V5HV	1.0377849417536376	12	long	1.2659031427805711	1.0377849417536376
73	B.US.2000.THRO4156.AY835448	B	V5HV	-2.0575752242699705	17	long	1.21	-2.0575752242699705
