# Supplementary material for: Contemporary HIV-1 consensus Env with AI-assisted redesigned hypervariable loops promote antibody binding
Source: Nat Commun. 2024 May 9;15:3924. doi: 10.1038/s41467-024-48139-x (PMC11082178; doi:10.1038/s41467-024-48139-x)
Supplement: Supplementary file 3 — Source Data [file 41467_2024_48139_MOESM3_ESM.zip › SourceData/figs19abc.ic80.txt]

Specimen ID	B_2010s_GS	B_2010s.hv_redesigned_GS	C_2010s._GS	C_2010s.hv_redesigned_GS	01_AE_2010s.hv_redesigned.1_GS	01_AE_2010s.hv_redesigned.2_GS	01_AE_2010s
10-1074	0.01143	0.01143	0.15808	0.07093	0.54449	50.00000	50.00000
10E8	0.43995	0.93516	7.63601	2.75431	3.65447	10.41103	2.59173
2G12	1.59173	50.00000	50.00000	50.00000	50.00000	50.00000	50.00000
3BNC117	0.05662	0.24275	0.71062	0.19763	1.70700	2.22832	1.22053
4E10	3.92385	7.95631	50.00000	18.65125	13.03178	50.00000	50.00000
PG9	6.19346	0.28347	14.24236	1.15899	1.99699	4.96444	2.55465
PGT128	0.02445	0.02867	0.11040	0.05666	8.11923	0.21296	0.12571
PGT145	0.07372	1.02591	0.15614	0.26886	0.86202	0.07676	0.08314
sCD4	50.00000	50.00000	50.00000	50.00000	1.39898	10.03360	50.00000
VRC01	0.22699	0.33861	3.53553	0.65268	5.14122	15.93359	10.26989
