# Supplementary material for: Contemporary HIV-1 consensus Env with AI-assisted redesigned hypervariable loops promote antibody binding
Source: Nat Commun. 2024 May 9;15:3924. doi: 10.1038/s41467-024-48139-x (PMC11082178; doi:10.1038/s41467-024-48139-x)
Supplement: Supplementary file 3 — Source Data [file 41467_2024_48139_MOESM3_ESM.zip › SourceData/figs7a.C_V2HV.seqlogo.txt]

#Logostack for C, V2HV
180 D:0.9973,G:0.0013,V:0.0007,N:0.0007
181 I:0.7134,V:0.2174,L:0.0552,T:0.0066,M:0.0060,X:0.0007,A:0.0007
182 V:0.8850,I:0.0406,E:0.0273,A:0.0126,L:0.0100,T:0.0086,M:0.0060,K:0.0053,Q:0.0013,X:0.0013,N:0.0007,G:0.0007,R:0.0007
183 P:0.7999,S:0.0765,Q:0.0751,K:0.0166,E:0.0126,L:0.0073,A:0.0047,R:0.0020,H:0.0020,G:0.0007,O:0.0007,T:0.0007,N:0.0007,D:0.0007
184 L:0.8737,I:0.0924,F:0.0100,M:0.0066,X:0.0033,V:0.0027,S:0.0027,T:0.0020,R:0.0013,H:0.0013,P:0.0013,O:0.0007,D:0.0007,N:0.0007,G:0.0007
185 N:0.3145,D:0.2334,E:0.0864,K:0.0798,O:0.0791,G:0.0685,S:0.0539,T:0.0186,Q:0.0120,R:0.0106,H:0.0100,P:0.0027,A:0.0027,V:0.0020,Y:0.0020,M:0.0013,L:0.0013,X:0.0013,F:0.0007
186 E:0.2846,G:0.2188,N:0.1170,O:0.0938,K:0.0798,D:0.0698,S:0.0565,R:0.0153,T:0.0133,Q:0.0080,P:0.0073,A:0.0066,V:0.0033,I:0.0020,L:0.0013,H:0.0013,X:0.0013
187 N:0.1802,O:0.1709,S:0.1303,E:0.0997,D:0.0898,K:0.0851,G:0.0771,T:0.0326,R:0.0199,Q:0.0120,A:0.0060,L:0.0047,P:0.0033,H:0.0033,V:0.0027,X:0.0020,I:0.0013,M:0.0007,Y:0.0007
187A S:0.1562,N:0.1343,O:0.0957,K:0.0598,D:0.0552,E:0.0379,G:0.0359,T:0.0186,R:0.0173,A:0.0126,P:0.0053,Q:0.0040,I:0.0040,F:0.0020,Y:0.0020,V:0.0020,H:0.0013,X:0.0007,M:0.0007,L:0.0007
- S:0.1130,O:0.0791,N:0.0485,K:0.0266,G:0.0226,E:0.0206,D:0.0199,T:0.0133,Q:0.0086,P:0.0047,I:0.0047,R:0.0047,A:0.0033,H:0.0027,F:0.0013,L:0.0013,V:0.0013,X:0.0013
- S:0.0864,O:0.0452,N:0.0226,E:0.0186,G:0.0120,K:0.0113,T:0.0093,D:0.0086,R:0.0040,P:0.0040,I:0.0033,A:0.0033,Q:0.0020,F:0.0020,Y:0.0013,V:0.0007,X:0.0007
- S:0.0359,O:0.0166,N:0.0133,E:0.0080,K:0.0073,T:0.0060,D:0.0060,G:0.0040,A:0.0027,Y:0.0027,L:0.0027,R:0.0013,P:0.0007,H:0.0007,V:0.0007,Q:0.0007,F:0.0007
- S:0.0133,O:0.0086,N:0.0073,T:0.0053,G:0.0033,D:0.0020,K:0.0013,R:0.0013,P:0.0013,I:0.0013,A:0.0007,L:0.0007,E:0.0007
- S:0.0060,O:0.0033,G:0.0027,R:0.0013,D:0.0013,N:0.0007,K:0.0007,H:0.0007,T:0.0007,V:0.0007,L:0.0007
- S:0.0086,O:0.0053,D:0.0033,G:0.0033,E:0.0033,R:0.0020,K:0.0013,T:0.0013,M:0.0007,I:0.0007,Q:0.0007,N:0.0007
- S:0.0186,O:0.0120,E:0.0080,N:0.0080,K:0.0080,T:0.0047,G:0.0020,D:0.0020,Q:0.0013,I:0.0007,Y:0.0007,V:0.0007,R:0.0007
- S:0.0559,O:0.0219,N:0.0140,E:0.0120,T:0.0120,D:0.0100,K:0.0086,G:0.0086,R:0.0066,Y:0.0033,A:0.0033,H:0.0027,F:0.0013,L:0.0013,C:0.0007,Q:0.0007,V:0.0007,X:0.0007,P:0.0007
- S:0.1090,N:0.0445,O:0.0299,D:0.0219,T:0.0213,E:0.0193,G:0.0173,K:0.0106,R:0.0053,Q:0.0047,A:0.0040,P:0.0033,H:0.0033,Y:0.0027,X:0.0020,F:0.0013,I:0.0013,C:0.0013,L:0.0007
187P S:0.1596,O:0.1303,N:0.0499,G:0.0445,K:0.0346,E:0.0246,D:0.0219,T:0.0206,R:0.0080,A:0.0073,Q:0.0033,I:0.0020,Y:0.0020,P:0.0013,H:0.0013,V:0.0013,X:0.0013,L:0.0007
187Q O:0.3132,S:0.1828,N:0.0625,D:0.0505,T:0.0412,E:0.0299,G:0.0266,K:0.0180,A:0.0066,R:0.0040,Q:0.0040,Y:0.0020,H:0.0020,X:0.0013,F:0.0007,L:0.0007,P:0.0007
188 S:0.4907,O:0.0918,Y:0.0884,N:0.0645,T:0.0539,F:0.0452,D:0.0213,K:0.0160,A:0.0146,G:0.0146,E:0.0133,P:0.0126,R:0.0086,I:0.0066,Q:0.0060,V:0.0053,H:0.0040,L:0.0027,X:0.0013,W:0.0007,C:0.0007,M:0.0007
189 S:0.5293,G:0.0984,N:0.0944,T:0.0871,R:0.0412,E:0.0366,K:0.0312,D:0.0279,V:0.0053,Q:0.0047,H:0.0047,A:0.0047,I:0.0040,Y:0.0033,O:0.0027,F:0.0020,X:0.0020,L:0.0007,M:0.0007
190 E:0.5259,S:0.1124,D:0.0765,T:0.0632,K:0.0625,N:0.0445,Y:0.0226,M:0.0180,Q:0.0160,G:0.0093,R:0.0080,A:0.0047,I:0.0040,L:0.0033,H:0.0033,P:0.0027,F:0.0027,V:0.0007,X:0.0007
191 Y:0.9840,F:0.0106,S:0.0033,C:0.0007,D:0.0007,H:0.0007
192 R:0.7088,I:0.2473,V:0.0199,T:0.0080,K:0.0073,M:0.0047,G:0.0020,S:0.0013,X:0.0007
193 L:0.9894,I:0.0047,F:0.0040,W:0.0007,D:0.0007,V:0.0007
194 I:0.9734,T:0.0080,V:0.0073,R:0.0033,K:0.0033,L:0.0027,M:0.0007,Q:0.0007
195 N:0.8983,S:0.0545,H:0.0246,T:0.0120,K:0.0053,R:0.0020,D:0.0007,X:0.0007,Q:0.0007,M:0.0007,C:0.0007
