# Supplementary material for: Contemporary HIV-1 consensus Env with AI-assisted redesigned hypervariable loops promote antibody binding
Source: Nat Commun. 2024 May 9;15:3924. doi: 10.1038/s41467-024-48139-x (PMC11082178; doi:10.1038/s41467-024-48139-x)
Supplement: Supplementary file 3 — Source Data [file 41467_2024_48139_MOESM3_ESM.zip › SourceData/fig4a.hv_nb.entropy.csv]

	subtype	HV_type	nb_site	Entropy
B|V1HV_nb|130	B	V1HV	130	1.3439081497531902
B|V1HV_nb|156	B	V1HV	156	0.28373002513639284
B|V1HV_nb|171	B	V1HV	171	1.3978559310374827
B|V1HV_nb|173	B	V1HV	173	1.1331745568190394
B|V1HV_nb|178	B	V1HV	178	2.0363204843748433
B|V1HV_nb|182	B	V1HV	182	1.4094399433167564
B|V1HV_nb|183	B	V1HV	183	1.6110583639823546
B|V1HV_nb|301	B	V1HV	301	0.15356459197871025
B|V1HV_nb|321D	B	V1HV	321D	2.4199966541383984
B|V1HV_nb|323	B	V1HV	323	0.6864251417218246
B|V1HV_nb|324	B	V1HV	324	0.06041621646993228
B|V1HV_nb|325	B	V1HV	325	0.8557823931733137
B|V1HV_nb|327	B	V1HV	327	0.09627518381189056
B|V1HV_nb|369	B	V1HV	369	0.8332997163236341
B|V1HV_nb|386	B	V1HV	386	0.651683995333512
B|V1HV_nb|389	B	V1HV	389	2.267332575424149
B|V1HV_nb|413	B	V1HV	413	2.064761636014901
B|V1HV_nb|415	B	V1HV	415	0.9718787354676901
B|V1HV_nb|419	B	V1HV	419	0.5096270447254271
B|V1HV_nb|442	B	V1HV	442	2.5492847085929755
B|V2HV_nb|126	B	V2HV	126	0.015308026555442344
B|V2HV_nb|127	B	V2HV	127	0.12807369186478493
B|V2HV_nb|128	B	V2HV	128	0.5679998868242354
B|V2HV_nb|130	B	V2HV	130	1.3439081497531902
B|V2HV_nb|156	B	V2HV	156	0.28373002513639284
B|V2HV_nb|160	B	V2HV	160	0.5710233250245382
B|V2HV_nb|171	B	V2HV	171	1.3978559310374827
B|V2HV_nb|173	B	V2HV	173	1.1331745568190394
B|V2HV_nb|178	B	V2HV	178	2.0363204843748433
B|V2HV_nb|182	B	V2HV	182	1.4094399433167564
B|V2HV_nb|183	B	V2HV	183	1.6110583639823546
B|V2HV_nb|184	B	V2HV	184	0.9539154074288615
B|V2HV_nb|192	B	V2HV	192	1.3600888677692586
B|V2HV_nb|194	B	V2HV	194	1.3358100415717313
B|V2HV_nb|197	B	V2HV	197	0.11131393748943802
B|V4HV_nb|336	B	V4HV	336	2.649058805028786
B|V4HV_nb|337	B	V4HV	337	2.700983453952402
B|V4HV_nb|340	B	V4HV	340	2.209703063247634
B|V4HV_nb|343	B	V4HV	343	2.815834410755775
B|V4HV_nb|344	B	V4HV	344	1.9507235144449369
B|V4HV_nb|347	B	V4HV	347	3.143501338374007
B|V4HV_nb|354	B	V4HV	354	2.5585636069605746
B|V4HV_nb|356	B	V4HV	356	0.9261613844569951
B|V4HV_nb|388	B	V4HV	388	1.0799386448359287
B|V4HV_nb|389	B	V4HV	389	2.267332575424149
B|V4HV_nb|392	B	V4HV	392	0.6482435355552295
B|V4HV_nb|412	B	V4HV	412	2.9952551718824303
B|V4HV_nb|413	B	V4HV	413	2.064761636014901
B|V4HV_nb|415	B	V4HV	415	0.9718787354676901
B|V5HV_nb|276	B	V5HV	276	0.0964650592925569
B|V5HV_nb|278	B	V5HV	278	1.024530750492371
B|V5HV_nb|280	B	V5HV	280	0.08632288758239605
B|V5HV_nb|281	B	V5HV	281	1.2692082086936907
B|V5HV_nb|282	B	V5HV	282	0.49346301448786617
B|V5HV_nb|347	B	V5HV	347	3.143501338374007
B|V5HV_nb|351	B	V5HV	351	1.168957134274498
B|V5HV_nb|352	B	V5HV	352	1.2180067702837516
B|V5HV_nb|354	B	V5HV	354	2.5585636069605746
B|V5HV_nb|356	B	V5HV	356	0.9261613844569951
B|V5HV_nb|362	B	V5HV	362	1.947736339813806
B|V5HV_nb|363	B	V5HV	363	2.2991089638779774
B|V5HV_nb|365	B	V5HV	365	0.7340569949452491
B|V5HV_nb|388	B	V5HV	388	1.0799386448359287
B|V5HV_nb|392	B	V5HV	392	0.6482435355552295
B|V5HV_nb|458	B	V5HV	458	0.048630023425277
B|V5HV_nb|459	B	V5HV	459	0.3177791839495595
C|V1HV_nb|130	C	V1HV	130	2.0983771190854297
C|V1HV_nb|156	C	V1HV	156	0.3682731876590655
C|V1HV_nb|171	C	V1HV	171	2.0666903361690454
C|V1HV_nb|173	C	V1HV	173	1.8707859279651806
C|V1HV_nb|178	C	V1HV	178	1.5064560382026846
C|V1HV_nb|182	C	V1HV	182	0.8051842481743517
C|V1HV_nb|183	C	V1HV	183	1.1578465443555523
C|V1HV_nb|301	C	V1HV	301	0.13107204414428505
C|V1HV_nb|322	C	V1HV	322	0.38290833351602876
C|V1HV_nb|323	C	V1HV	323	0.43586185765577584
C|V1HV_nb|324	C	V1HV	324	0.08507784669285966
C|V1HV_nb|325	C	V1HV	325	0.881021013963194
C|V1HV_nb|327	C	V1HV	327	0.0944438685558391
C|V1HV_nb|369	C	V1HV	369	0.6632723516460011
C|V1HV_nb|386	C	V1HV	386	0.6037269784763978
C|V1HV_nb|389	C	V1HV	389	3.0381093176398806
C|V1HV_nb|413	C	V1HV	413	2.256209483152025
C|V1HV_nb|415	C	V1HV	415	0.9567509847154748
C|V1HV_nb|419	C	V1HV	419	0.7201693298890803
C|V1HV_nb|442	C	V1HV	442	1.5275628385950637
C|V2HV_nb|126	C	V2HV	126	0.007981266992588028
C|V2HV_nb|127	C	V2HV	127	0.13571681419319465
C|V2HV_nb|128	C	V2HV	128	0.10872356276632243
C|V2HV_nb|130	C	V2HV	130	2.0983771190854297
C|V2HV_nb|156	C	V2HV	156	0.3682731876590655
C|V2HV_nb|160	C	V2HV	160	0.5364259701195813
C|V2HV_nb|171	C	V2HV	171	2.0666903361690454
C|V2HV_nb|173	C	V2HV	173	1.8707859279651806
C|V2HV_nb|178	C	V2HV	178	1.5064560382026846
C|V2HV_nb|182	C	V2HV	182	0.8051842481743517
C|V2HV_nb|183	C	V2HV	183	1.1578465443555523
C|V2HV_nb|184	C	V2HV	184	0.7262152164132949
C|V2HV_nb|192	C	V2HV	192	1.1330697799538065
C|V2HV_nb|194	C	V2HV	194	0.2315563546336244
C|V2HV_nb|197	C	V2HV	197	0.11065077298072014
C|V4HV_nb|336	C	V4HV	336	3.3983643977724607
C|V4HV_nb|337	C	V4HV	337	3.0364237305863657
C|V4HV_nb|340	C	V4HV	340	2.743679549609363
C|V4HV_nb|343	C	V4HV	343	2.509433177771674
C|V4HV_nb|344	C	V4HV	344	2.8275273791930133
C|V4HV_nb|347	C	V4HV	347	2.2483536384388265
C|V4HV_nb|354	C	V4HV	354	1.1835271365821562
C|V4HV_nb|356	C	V4HV	356	1.1340229588986115
C|V4HV_nb|388	C	V4HV	388	0.9061190304138741
C|V4HV_nb|389	C	V4HV	389	3.0381093176398806
C|V4HV_nb|392	C	V4HV	392	1.0635710200526451
C|V4HV_nb|412	C	V4HV	412	3.1369715437966734
C|V4HV_nb|413	C	V4HV	413	2.256209483152025
C|V4HV_nb|415	C	V4HV	415	0.9567509847154748
C|V5HV_nb|276	C	V5HV	276	0.2218620837345712
C|V5HV_nb|278	C	V5HV	278	0.7131862261054651
C|V5HV_nb|280	C	V5HV	280	0.2834329528191353
C|V5HV_nb|281	C	V5HV	281	1.8825634732926522
C|V5HV_nb|282	C	V5HV	282	0.4503650197136488
C|V5HV_nb|347	C	V5HV	347	2.2483536384388265
C|V5HV_nb|351	C	V5HV	351	1.4059555237076047
C|V5HV_nb|352	C	V5HV	352	1.5649735320648697
C|V5HV_nb|354	C	V5HV	354	1.1835271365821562
C|V5HV_nb|356	C	V5HV	356	1.1340229588986115
C|V5HV_nb|362	C	V5HV	362	2.9627874911520387
C|V5HV_nb|363	C	V5HV	363	2.013620458465821
C|V5HV_nb|365	C	V5HV	365	0.8284779795540457
C|V5HV_nb|388	C	V5HV	388	0.9061190304138741
C|V5HV_nb|392	C	V5HV	392	1.0635710200526451
C|V5HV_nb|458	C	V5HV	458	0.13025795972017676
C|V5HV_nb|459	C	V5HV	459	0.44437079615098735
01_AE|V1HV_nb|130	01_AE	V1HV	130	1.5729760388068563
01_AE|V1HV_nb|156	01_AE	V1HV	156	0.13505780696961522
01_AE|V1HV_nb|171	01_AE	V1HV	171	1.637288366809101
01_AE|V1HV_nb|173	01_AE	V1HV	173	1.716723754310412
01_AE|V1HV_nb|178	01_AE	V1HV	178	1.4403475822982144
01_AE|V1HV_nb|182	01_AE	V1HV	182	0.4364457696133003
01_AE|V1HV_nb|183	01_AE	V1HV	183	2.0763048816397243
01_AE|V1HV_nb|301	01_AE	V1HV	301	0.7568417074274896
01_AE|V1HV_nb|322	01_AE	V1HV	322	0.3332845625748236
01_AE|V1HV_nb|323	01_AE	V1HV	323	1.4024881947638828
01_AE|V1HV_nb|324	01_AE	V1HV	324	0.05262149286014463
01_AE|V1HV_nb|325	01_AE	V1HV	325	0.6397141127852329
01_AE|V1HV_nb|327	01_AE	V1HV	327	0.25896373823446367
01_AE|V1HV_nb|369	01_AE	V1HV	369	0.7210212347626367
01_AE|V1HV_nb|386	01_AE	V1HV	386	0.336857137675371
01_AE|V1HV_nb|389	01_AE	V1HV	389	2.172975504173736
01_AE|V1HV_nb|413	01_AE	V1HV	413	1.4707435013183296
01_AE|V1HV_nb|415	01_AE	V1HV	415	1.1973031704601436
01_AE|V1HV_nb|419	01_AE	V1HV	419	1.0199822525276414
01_AE|V1HV_nb|442	01_AE	V1HV	442	3.1287660566934714
01_AE|V2HV_nb|126	01_AE	V2HV	126	0.0
01_AE|V2HV_nb|127	01_AE	V2HV	127	0.10709694954445004
01_AE|V2HV_nb|128	01_AE	V2HV	128	0.1553362071297388
01_AE|V2HV_nb|130	01_AE	V2HV	130	1.5729760388068563
01_AE|V2HV_nb|156	01_AE	V2HV	156	0.13505780696961522
01_AE|V2HV_nb|160	01_AE	V2HV	160	0.4899959762691804
01_AE|V2HV_nb|171	01_AE	V2HV	171	1.637288366809101
01_AE|V2HV_nb|173	01_AE	V2HV	173	1.716723754310412
01_AE|V2HV_nb|178	01_AE	V2HV	178	1.4403475822982144
01_AE|V2HV_nb|182	01_AE	V2HV	182	0.4364457696133003
01_AE|V2HV_nb|183	01_AE	V2HV	183	2.0763048816397243
01_AE|V2HV_nb|184	01_AE	V2HV	184	1.3334670791714056
01_AE|V2HV_nb|192	01_AE	V2HV	192	0.5538258803259951
01_AE|V2HV_nb|194	01_AE	V2HV	194	0.18880460327136944
01_AE|V2HV_nb|197	01_AE	V2HV	197	0.13100755927101845
01_AE|V4HV_nb|336	01_AE	V4HV	336	0.4350731560521717
01_AE|V4HV_nb|337	01_AE	V4HV	337	2.075542512759821
01_AE|V4HV_nb|340	01_AE	V4HV	340	1.713254979639668
01_AE|V4HV_nb|343	01_AE	V4HV	343	2.6846565623565035
01_AE|V4HV_nb|344	01_AE	V4HV	344	0.7493916900237639
01_AE|V4HV_nb|347	01_AE	V4HV	347	2.49553934013697
01_AE|V4HV_nb|354	01_AE	V4HV	354	2.7062484614760898
01_AE|V4HV_nb|356	01_AE	V4HV	356	0.8046467382756808
01_AE|V4HV_nb|388	01_AE	V4HV	388	0.9317195714259537
01_AE|V4HV_nb|389	01_AE	V4HV	389	2.172975504173736
01_AE|V4HV_nb|392	01_AE	V4HV	392	0.6545197739743924
01_AE|V4HV_nb|412	01_AE	V4HV	412	2.6736239326946034
01_AE|V4HV_nb|413	01_AE	V4HV	413	1.4707435013183296
01_AE|V4HV_nb|415	01_AE	V4HV	415	1.1973031704601436
01_AE|V5HV_nb|276	01_AE	V5HV	276	0.29849443090539596
01_AE|V5HV_nb|278	01_AE	V5HV	278	0.4599004490971489
01_AE|V5HV_nb|280	01_AE	V5HV	280	0.0783920171733655
01_AE|V5HV_nb|281	01_AE	V5HV	281	0.8714241914368479
01_AE|V5HV_nb|282	01_AE	V5HV	282	0.15413793405264953
01_AE|V5HV_nb|347	01_AE	V5HV	347	2.49553934013697
01_AE|V5HV_nb|351	01_AE	V5HV	351	1.0572204208216254
01_AE|V5HV_nb|352	01_AE	V5HV	352	1.0398902091083748
01_AE|V5HV_nb|354	01_AE	V5HV	354	2.7062484614760898
01_AE|V5HV_nb|356	01_AE	V5HV	356	0.8046467382756808
01_AE|V5HV_nb|362	01_AE	V5HV	362	1.508688184710253
01_AE|V5HV_nb|363	01_AE	V5HV	363	0.5585559652136484
01_AE|V5HV_nb|365	01_AE	V5HV	365	0.6512915074347841
01_AE|V5HV_nb|388	01_AE	V5HV	388	0.9317195714259537
01_AE|V5HV_nb|392	01_AE	V5HV	392	0.6545197739743924
01_AE|V5HV_nb|458	01_AE	V5HV	458	0.08735508015856787
01_AE|V5HV_nb|459	01_AE	V5HV	459	0.44340776682704985
