# Supplementary material for: Contemporary HIV-1 consensus Env with AI-assisted redesigned hypervariable loops promote antibody binding
Source: Nat Commun. 2024 May 9;15:3924. doi: 10.1038/s41467-024-48139-x (PMC11082178; doi:10.1038/s41467-024-48139-x)
Supplement: Supplementary file 3 — Source Data [file 41467_2024_48139_MOESM3_ESM.zip › SourceData/figs2a.PGT145-IC50.C.V2HV-short-long.csv]

	seqname	subtype	HV	IC50	Length	catagory	X	IC50_out
0	C.ZA.2008.CA457_H1_1.JN681222	C	V2HV	2.0	3	short	-0.21	2.0
1	C.TZ.2003.6471_V1_C16.HM215328	C	V2HV	2.0	3	short	-0.27160855384559857	2.0
2	C.TZ.2005.6040_V4_C15.HM215320	C	V2HV	-2.0	4	short	-0.21	-2.0
3	C.ZA.2007.722_G4_16.JN967798	C	V2HV	-1.0705810742857071	4	short	-0.21	-1.0705810742857071
4	C.ZA.2009.20286961_C1_H8.HQ615960	C	V2HV	0.5663196215248113	4	short	-0.16317921339341349	0.5663196215248113
5	C.ZA.2007.19715820_A10_H2.HQ615950	C	V2HV	-1.494850021680094	4	short	-0.18746540170925705	-1.494850021680094
6	C.ZM.2002.ZM215_8.DQ422948	C	V2HV	2.0	4	short	-0.1483914461544014	2.0
7	C.TZ.2003.6838_V1_C35.HM215341	C	V2HV	-0.18571244035701348	5	short	-0.21	-0.18571244035701348
8	C.ZA.2006.2768732_C5_16.HQ615952	C	V2HV	-1.2676062401770316	5	short	-0.21	-1.2676062401770316
9	C.ZA.1997.97ZA009.AY118166	C	V2HV	2.0	5	short	-0.3261625751216244	2.0
10	C.ZA.2007.CA392_H2_6.JN681221	C	V2HV	-2.3979400086720375	5	short	-0.21	-2.3979400086720375
11	C.ZA..CAP188_1_D1_14_REV.KC894134	C	V2HV	2.0	5	short	-0.09383742487837562	2.0
12	C.ZA.2008.CAP310_2_00_20_2.JN681256	C	V2HV	-1.193820026016113	5	short	-0.15570033878957476	-1.193820026016113
13	C.BW.2006.B005018_8_F6_3.KF114881	C	V2HV	0.4652340949880144	5	short	-0.21	0.4652340949880144
14	C.MW.2003.CE0626_E6.FJ444284	C	V2HV	-1.6382721639824072	5	short	-0.21	-1.6382721639824072
15	C.ZA.2009.CAP341_2_00_C10_18.KC154027	C	V2HV	-1.853871964321762	5	short	-0.19056338637969797	-1.853871964321762
16	C.ZA.2009.KO243_H6_3.KF114892	C	V2HV	-1.8239087409443189	16	long	0.21	-1.8239087409443189
17	C.ZA.2008.20803520.HQ595748	C	V2HV	-0.4672456210075022	16	long	0.21	-0.4672456210075022
18	C.IN.2000.0013095_2_11.EF117267	C	V2HV	1.1860036838341574	16	long	0.21	1.1860036838341574
19	C.ZA.2008.20927783.HQ595750	C	V2HV	-1.4202164033831899	17	long	0.21	-1.4202164033831899
20	C.TZ.2000.98_F4_H5_13.HQ659642	C	V2HV	2.0	17	long	0.21	2.0
21	C.ZA.2008.SO607_B6_9.KF114895	C	V2HV	2.0	19	long	0.14839144615440142	2.0
22	C.IN.2015.330_15_C36.MK076700	C	V2HV	2.0	20	long	0.27160855384559857	2.0
23	C.IN.2015.330_15_D36.MK076705	C	V2HV	2.0	20	long	0.09383742487837562	2.0
24	C.IN.2015.330_15_E36.MK076706	C	V2HV	0.3820170425748684	20	long	0.21	0.3820170425748684
25	C.CN.2007.CNE30.HM215411	C	V2HV	1.4081721014970536	20	long	0.21	1.4081721014970536
26	C.IN.2016.330_16_D4.MK076712	C	V2HV	0.6404814369704218	23	long	0.26901365153671486	0.6404814369704218
27	C.IN.2016.330_16_A2.MK076707	C	V2HV	2.0	25	long	0.3261625751216244	2.0
28	C.IN.2016.330_16_H2.MK076724	C	V2HV	0.5954962218255742	25	long	0.21	0.5954962218255742
29	C.ZA.2008.20355851_20.JQ352789	C	V2HV	0.09025805293131633	26	long	0.21	0.09025805293131633
30	C.ZA.2008.20915593.HQ595749	C	V5HV	-2.6989700043360187	4	short	0.8293231140035155	-2.6989700043360187
31	C.TZ.2005.0933_V4_C4.HM215352	C	V5HV	2.0	6	short	0.6304933022534498	2.0
32	C.ZA.2008.KO756_38_TB12.JN681243	C	V5HV	-1.8860566476931633	6	short	0.79	-1.8860566476931633
33	C.MW.2003.CE0682_E4.FJ444325	C	V5HV	1.41423274587285	6	short	0.79	1.41423274587285
34	C.MW.2008.CH505_W4_3.KC247557	C	V5HV	2.0	6	short	0.6738374248783756	2.0
35	C.ZA.2007.704810053_2B7.KC894119	C	V5HV	0.5312233745330268	6	short	0.79	0.5312233745330268
36	C.ZA.2008.SO706_T10B_3.JN681249	C	V5HV	0.22010808804005508	7	short	0.8506897984637425	0.22010808804005508
37	C.ZA.2005.CAP174_1_06_F3_1B.JN967791	C	V5HV	2.0	7	short	0.7283914461544014	2.0
38	C.TZ.2006.6146_V7_C23.HM215324	C	V5HV	0.8457180179666587	7	short	0.8200943027788983	0.8457180179666587
39	C.MW..S018_18.	C	V5HV	-2.57969761482131	7	short	0.79	-2.57969761482131
40	C.TZ.2001.569_F1_37_10.HM215318	C	V5HV	0.6082050077043262	7	short	0.736402353839255	0.6082050077043262
41	C.ZA.2009.21283649.HQ595756	C	V5HV	-0.06550154875643228	7	short	0.8471750692314994	-0.06550154875643228
42	C.MW.2008.CH0694.KJ700458	C	V5HV	0.2915908256580012	7	short	0.8996388801577131	0.2915908256580012
43	C.KE.1995.QB099_391M_C8.FJ866132	C	V5HV	2.0	7	short	0.79	2.0
44	C.ZA.2009.21561324_D3_B5.HQ615961	C	V5HV	-0.7375489102695706	7	short	0.8571861892745672	-0.7375489102695706
45	C.KE.1995.QB099_391M_B1.FJ866131	C	V5HV	2.0	7	short	0.8516085538455986	2.0
46	C.MW.1993.MW965_26.U08455	C	V5HV	-0.8326826652518239	7	short	0.809436613620302	-0.8326826652518239
47	C.ZA.2007.CAP237_1_22_B2_2_39.JN681226	C	V5HV	0.25090769970085597	7	short	0.7327462349985525	0.25090769970085597
48	C.ZA.2006.CAP221_B14.KC894137	C	V5HV	2.0	7	short	0.9061625751216245	2.0
49	C.ZA.2008.CA327_D2_2.JN681220	C	V5HV	2.0	7	short	0.9495066977465503	2.0
50	C.ET..286_36.JQ362420	C	V5HV	-2.5228787452803374	7	short	0.8474040207716019	-2.5228787452803374
51	C.ZA.2007.CT140_140_B6.JN681233	C	V5HV	-0.12378215940835775	7	short	0.79	-0.12378215940835775
52	C.ZA.1998.DU422_1.DQ411854	C	V5HV	1.4808574418570861	7	short	0.845732746592972	1.4808574418570861
53	C.ZA.1998.DU151_02.DQ411851	C	V5HV	-2.1482220322449175	7	short	0.79	-2.1482220322449175
54	C.TZ.2004.6631_V3_C10.HM215335	C	V5HV	2.0	7	short	0.6506536274594217	2.153679653679654
55	C.ZA.2008.CAP290_2_00_23_6.JN681253	C	V5HV	-1.431798275933005	7	short	0.79	-1.431798275933005
56	C.ZA.2010.CAP378_2_00_D2_5.KF114888	C	V5HV	0.5443161417474273	7	short	0.8513936958093065	0.5443161417474273
57	C.TZ.2003.6980_V0_C31.HM215344	C	V5HV	2.0	7	short	0.6998839427846681	2.153679653679654
58	C.IN.2000.001428_2_42.EF117266	C	V5HV	-2.8182707151173174	7	short	0.79	-2.8182707151173174
59	C.ZM.2003.ZM246F.FJ496194	C	V5HV	2.0	7	short	0.7587132742761437	2.153679653679654
60	C.ZA.2007.705010198_TF.KC156130	C	V5HV	0.1931245983544616	7	short	0.79	0.1931245983544616
61	C.ZM.2002.ZM215_8.DQ422948	C	V5HV	2.0	7	short	0.8212867257238563	2.153679653679654
62	C.ZA.2008.1170887_08.JQ352801	C	V5HV	-0.958607314841775	7	short	0.8510954906425778	-0.958607314841775
63	C.ZA.2008.CAP306_2_00_F9_1.KC154019	C	V5HV	-0.7619538968712046	7	short	0.7538850340964159	-0.7619538968712046
64	C.IN.1999.16936_2_21.EF117270	C	V5HV	0.7109631189952758	7	short	0.79	0.7109631189952758
65	C.MW.2007.703010228_1C4.FJ444031	C	V5HV	-0.978810700930062	7	short	0.79	-0.978810700930062
66	C.MW.2007.703010200_1E5.FJ443999	C	V5HV	2.0	7	short	0.8801160572153319	2.153679653679654
67	C.ZA.2006.CAP40_2_01_A3_5.JN681231	C	V5HV	2.0	7	short	0.9293463725405784	2.153679653679654
68	C.ZA.2006.19707346_E8_C6.HQ615951	C	V5HV	2.0	7	short	0.79	2.3073593073593073
69	C.MW.2004.CE1172_H1.FJ444434	C	V5HV	-0.3429058849974237	7	short	0.79	-0.3429058849974237
70	C.MW.2007.703010054_2A2.FJ443808	C	V5HV	2.0	7	short	0.7283914461544014	2.3073593073593073
71	C.TZ.2004.6644_V2_C33.HM215336	C	V5HV	2.0	13	long	1.0504933022534497	2.0
72	C.ZA.2009.CAP332_2_00_C10_1.KF114887	C	V5HV	2.0	13	long	1.0938374248783755	2.0
73	C.TZ.2001.556_F2_3_25.HM215317	C	V5HV	2.0	13	long	1.1483914461544014	2.0
74	C.IN.2016.330_16_H2.MK076724	C	V5HV	0.5954962218255742	13	long	1.270532771199336	0.5954962218255742
75	C.IN.2016.330_16_A2.MK076707	C	V5HV	2.0	13	long	1.21	2.0
76	C.IN.2014.330_14_A20.MK076682	C	V5HV	2.0	13	long	1.2716085538455986	2.0
77	C.IN.2014.330_14_A12.MK076674	C	V5HV	0.2380461031287954	13	long	1.2409573965861322	0.2380461031287954
78	C.ZA.2008.SO607_B6_9.KF114895	C	V5HV	2.0	13	long	1.3261625751216244	2.0
79	C.ZA.2010.CAP382_2_00_D7_19.KC154028	C	V5HV	0.10448711131239508	13	long	1.21	0.10448711131239508
80	C.IN.2015.330_15_E36.MK076706	C	V5HV	0.3820170425748684	13	long	1.1339157107576963	0.3820170425748684
81	C.IN.2015.330_15_D36.MK076705	C	V5HV	2.0	13	long	1.3695066977465502	2.0
82	C.TZ.2001.234_F1_16_57.HM215278	C	V5HV	-1.8239087409443189	13	long	1.21	-1.8239087409443189
83	C.IN.2015.330_15_C36.MK076700	C	V5HV	2.0	13	long	1.1787132742761437	2.153679653679654
84	C.ZA.2009.21502011_F12_E2.HQ615949	C	V5HV	2.0	13	long	1.2412867257238562	2.153679653679654
85	C.ZA.2009.21369737_G11_F2.HQ615941	C	V5HV	2.0	13	long	1.119883942784668	2.153679653679654
86	C.ZA.2008.21203310_G7_C3.HQ615946	C	V5HV	0.3277674899027289	13	long	1.2893489532828388	0.3277674899027289
87	C.ZA.2008.20358510_01.JQ352790	C	V5HV	0.2907022432878544	15	long	1.1821377361471506	0.2907022432878544
88	C.ZA.2006.CAP224_1_18_C7_3.JN967793	C	V5HV	-1.1674910872937636	16	long	1.21	-1.1674910872937636
89	C.ZA.2008.20927783.HQ595750	C	V5HV	-1.4202164033831899	16	long	1.21	-1.4202164033831899
90	C.ZA.2007.CT431_G6_6.JN681234	C	V5HV	2.0	18	long	1.3001160572153319	2.153679653679654
91	C.ZA.2009.20286961_C1_H8.HQ615960	C	V5HV	0.5663196215248113	20	long	1.21	0.5663196215248113
92	C.TZ.2003.0077_V1_C16.HM215254	C	V5HV	-0.7830955014783273	24	long	1.21	-0.7830955014783273
93	C.ZA.2008.20803520.HQ595748	C	V5HV	-0.4672456210075022	24	long	1.21	-0.4672456210075022
