# Supplementary material for: Contemporary HIV-1 consensus Env with AI-assisted redesigned hypervariable loops promote antibody binding
Source: Nat Commun. 2024 May 9;15:3924. doi: 10.1038/s41467-024-48139-x (PMC11082178; doi:10.1038/s41467-024-48139-x)
Supplement: Supplementary file 3 — Source Data [file 41467_2024_48139_MOESM3_ESM.zip › SourceData/figs3e.VRC01.HVlooplen.csv]

	seqname	subtype	IC50	len_V5HV	len_V2HV
0	C.IN.2000.0013095_2_11.EF117267	C	0.089812	10	16
1	C.IN.2000.001428_2_42.EF117266	C	0.019142	7	13
2	C.TZ.2004.0041_V3_C18.HM215253	C	0.36	8	8
3	C.TZ.2003.0077_V1_C16.HM215254	C	1.19098	24	12
4	C.IN.2000.00836_2_5.EF117265	C	0.1644	10	6
5	A1.TZ.2005.0260_V5_C1.HM215255	other	0.124	9	4
6	A1.TZ.2005.0260_V5_C36.HM215256	other	0.57557	9	9
7	C.MW.2008.0301_BM_A12.HM070481	C	16.2	11	8
8	C.MW.2008.0301_BM_A2.HM070482	C	5.37	11	8
9	C.MW.2008.0301_BM_A6.HM070484	C	2.18	10	8
10	A1.TZ.2005.0330_V4_C3.HM215257	other	0.061183	11	13
11	C.MW.2009.0404_BM_B9.HQ595836	C	0.4	14	11
12	C.MW.2009.0404_BM_D4.HQ595839	C	14.11	12	6
13	C.MW.2009.0404_BM_F3.HQ595842	C	0.51	14	11
14	C.MW.2009.0404_BM_G3.HQ595847	C	0.07	14	11
15	C.MW.2009.0404_BM_H4.HQ595852	C	0.49	16	11
16	A1.TZ.2005.0439_V5_C1.HM215258	other	0.1226	7	12
17	C.MW.2008.0702_BM_B4.HM070516	C	0.41	7	6
18	C.MW.2008.0702_BM_B9.HM070517	C	100.0	7	6
19	C.MW.2008.0702_BM_D1.HM070518	C	2.42	7	6
20	C.MW.2008.0702_BM_H12.HM070525	C	100.0	10	6
21	A1D.TZ.2004.0815_V3_C3.HM215260	other	0.036157	8	14
22	A1D.TZ.2005.0907_V4_C12.HM215261	other	0.2	7	8
23	C.TZ.2004.0921_V2_C14.HM215262	C	0.27563	10	11
24	C.TZ.2005.0933_V4_C4.HM215352	C	0.91	6	13
25	C.TZ.2004.0984_V2_C2.HM215263	C	1.49	10	8
26	01_AE.CN.2009.09GX268.MG655196	01_AE	0.717	10	8
27	01_AE.CN.2009.09GX285.MG655197	01_AE	0.098	8	9
28	01_AE.CN.2009.09GX286.MG655198	01_AE	1.517	8	17
29	01_AE.CN.2009.09GX300.MG655199	01_AE	4.058	12	4
30	01_AE.CN.2009.09GX310.MG655200	01_AE	0.813	9	5
31	01_AE.CN.2009.09GX311.MG655201	01_AE	0.405	10	8
32	01_AE.CN.2009.09GX319.MG655202	01_AE	8.433	7	6
33	01_AE.CN.2009.09GX330.MG655203	01_AE	3.231	10	6
34	01_AE.CN.2009.09GX332.MG655204	01_AE	1.153	7	5
35	B.US.1997.1006_11_C3_1601.EU289183	B	0.19541	8	11
36	B.US.1997.1012_11_TC21_3257.EU289184	B	0.12225	12	6
37	B.US.1997.1054_07_TC4_1499.EU289185	B	1.01474	9	8
38	B.US.1998.1056_10_TA11_1826.EU289186	B	0.91876	10	13
39	B.US.1998.1058_11_B11_1550.EU289187	B	31.13	10	6
40	C.ZA.2008.1107356_07.JQ352794	C	2.09	9	7
41	C.ZA.2008.1143465_14.JQ352799	C	0.08	10	7
42	C.ZA.2008.1170887_08.JQ352801	C	0.11	7	10
43	C.MW.2008.1209_BM_A5.HM070562	C	100.0	6	6
44	C.MW.2008.1209_BM_B21.HM070564	C	100.0	7	12
45	C.MW.2008.1209_BM_G5.HM070569	C	100.0	7	12
46	C.MW.2008.1209_BM_H5.HM070570	C	100.0	6	6
47	C.ZA.2008.1245045.HQ595742	C	3.44	10	6
48	C.MW.2004.1394_C9G1.FJ444527	C	0.49719	8	7
49	01_AE.CN.2015.15JS01.MG655205	01_AE	100.0	7	6
50	01_AE.CN.2015.15JS06.MG655206	01_AE	3.035	7	11
51	01_AE.CN.2015.15JS07.MG655207	01_AE	0.944	8	6
52	01_AE.CN.2015.15JS102.MG655208	01_AE	0.357	7	11
53	01_AE.CN.2015.15JS111.MG655209	01_AE	0.468	7	7
54	01_AE.CN.2015.15JS47.MG655210	01_AE	4.254	7	10
55	01_AE.CN.2015.15JS48.MG655211	01_AE	1.79	8	10
56	01_AE.CN.2015.15JS62.MG655212	01_AE	1.327	7	5
57	01_AE.CN.2015.15JS65.MG655213	01_AE	100.0	7	8
58	01_AE.CN.2015.15JS75.MG655214	01_AE	2.596	8	12
59	01_AE.CN.2015.15JS76.MG655215	01_AE	2.484	8	10
60	01_AE.CN.2015.15JS79.MG655216	01_AE	0.685	7	7
61	01_AE.CN.2015.15JS99.MG655218	01_AE	2.52	9	13
62	C.IN.1999.16055_2_3.EF117268	C	0.093368	8	10
63	C.IN.1999.16845_2_22.EF117269	C	3.55294	10	14
64	C.IN.1999.16936_2_21.EF117270	C	0.13023	7	10
65	C.BW.2004.1811_B3_23.KC154012	C	2.08	10	9
66	C.ZA.2005.18814602_H8_F3.HQ615948	C	0.02	10	8
67	D.UG.2005.190049.JX236668	other	0.413	8	5
68	A1.UG.2007.191084_B7_19.HM215266	other	0.12346	8	7
69	C.ZA.2005.19157834_V1.HQ595743	C	0.35	8	7
70	D.UG.2007.191647.JX236670	other	9.534	9	7
71	D.UG.2007.191727_F6.HM215269	other	0.177	8	4
72	D.UG.2006.191821_E6_1.HM215270	other	0.78089	10	9
73	A1.UG.2007.191845_B11.HM215271	other	18.889	17	6
74	D.UG.2008.191859.JX236672	other	2.123	9	12
75	D.UG.2007.191882.JX236673	other	11.315	7	16
76	A1.UG.2007.191955_A11.HM215272	other	0.54098	8	6
77	C.ZA.2005.19252094_A5_G2.HQ615953	C	0.47	10	11
78	C.ZA.2005.19314479_A2_5.HQ615958	C	0.84	11	12
79	C.ZA.2006.19707346_E8_C6.HQ615951	C	1.73	7	7
80	C.ZA.2007.19715820_A10_H2.HQ615950	C	100.0	11	4
81	B.US.2015.1HB1_D0_012016_B4_S3.KY323728	B	0.44	8	14
82	B.US.2015.1HB1_D0_012016_C7_S6.KY323730	B	0.086	10	14
83	B.US.2015.1HB1_D0_012016_F10_S11.KY323732	B	0.095	12	14
84	B.US.2015.1HB1_D0_012216_B2_S21.KY323738	B	0.083	8	14
85	B.US.2015.1HB1_D0_012216_G6_S32.KY323747	B	0.218	8	14
86	B.US.2015.1HB1_W4_012016_D10_S47.KY323786	B	0.102	12	14
87	B.US.2015.1HB1_W4_020416_A6_S52.KY323804	B	0.039	10	14
88	B.US.2015.1HB1_W4_020416_B2_S54.KY323805	B	0.03	12	14
89	B.US.2015.1HB1_W4_020416_D3_S58.KY323809	B	0.061	10	14
90	B.US.2015.1HB1_W4_020416_H6_S65.KY323812	B	0.118	8	14
91	B.US.2015.1HB2_D0_102315_C3_S1.KY323819	B	0.172	8	20
92	B.US.2015.1HB2_D0_102315_C7_S2.KY323820	B	0.081	8	20
93	B.US.2015.1HB2_D0_102615_B11_S13.KY323827	B	0.129	8	20
94	B.US.2015.1HB2_D0_102615_C8_S18.KY323831	B	0.214	8	20
95	B.US.2015.1HB2_D0_102615_E9_S22.KY323834	B	0.094	8	20
96	B.US.2015.1HB2_W4_103015_A11_S74.KY323867	B	0.109	8	20
97	B.US.2015.1HB2_W4_103015_C9_S80.KY323875	B	0.051	8	20
98	B.US.2015.1HB2_W4_103015_D11_S85.KY323876	B	0.113	8	20
99	B.US.2015.1HB2_W4_103015_D7_S84.KY323878	B	0.127	8	20
100	B.US.2015.1HB2_W4_103015_F1_S87.KY323879	B	0.098	8	20
101	B.US.2015.1HB2_W4_103015_F2_S88.KY323880	B	0.14	8	20
102	B.US.2015.1HB3_D0_102315_G10_S34.KY323891	B	0.989	10	8
103	B.US.2015.1HB3_D0_102915_B2_S49.KY323899	B	0.306	10	8
104	B.US.2015.1HB3_D0_102915_B6_S51.KY323901	B	1.514	10	8
105	B.US.2015.1HB3_D0_102915_C7_S56.KY323904	B	1.037	10	8
106	B.US.2015.1HB3_W4_102815_F7_S45.KY323981	B	2.235	10	8
107	B.US.2015.1HB3_W4_110215_C10_S52E.KY323984	B	1.284	10	8
108	B.US.2015.1HB3_W4_110215_C7_S50E.KY323986	B	1.716	10	8
109	B.US.2015.1HB3_W4_110215_G3_S63.KY323992	B	1.009	10	8
110	B.US.2015.1HB3_W4_110215_H3_S67.KY323995	B	1.423	10	8
111	B.US.2015.1HC1_D0_061516_A1_S68.KY323997	B	0.18	11	7
112	B.US.2015.1HC1_D0_061516_B5_S69.KY323998	B	0.019	7	6
113	B.US.2015.1HC1_D0_061516_C4_S70.KY323999	B	0.125	11	7
114	B.US.2015.1HC1_D0_061616_G4_S15.KY324000	B	0.092	11	7
115	B.US.2015.1HC1_D0_070516_F10_S90.KY324006	B	0.294	11	7
116	B.US.2015.1HC1_D0_070516_F11_S91.KY324007	B	0.016	7	6
117	B.US.2015.1HC1_W4_070116_B8_S30.KY324042	B	0.377	11	7
118	B.US.2015.1HC1_W4_070516PL2_B4_S96.KY324049	B	0.265	11	7
119	B.US.2015.1HC1_W4_070516PL2_G5_S11.KY324056	B	0.187	11	7
120	B.US.2015.1HC1_W4_070516PL3_A3_S14.KY324059	B	0.09	11	7
121	B.US.2015.1HC1_W4_071216_D3_S66.KY324070	B	0.172	11	7
122	B.US.2015.1HC1_W4_071216_F7_S69.KY324072	B	0.202	11	7
123	B.US.2015.1HC2_D0_012016_A5_S39.KY324082	B	0.27	9	12
124	B.US.2015.1HC2_D0_012016_F5_S52.KY324092	B	0.186	8	12
125	B.US.2015.1HC2_D0_012216_C11_S66.KY324098	B	0.137	8	12
126	B.US.2015.1HC2_D0_012216_D1_S67.KY324102	B	0.282	7	12
127	B.US.2015.1HC2_D0_012216_F9_S75.KY324109	B	0.031	7	12
128	B.US.2015.1HC2_D0_012216_H10_S82.KY324110	B	0.07	8	12
129	B.US.2015.1HC2_W4_012016_F6_S83.KY324140	B	0.347	8	12
130	B.US.2015.1HC2_W4_012016_H12_S93.KY324144	B	0.014	7	12
131	B.US.2015.1HC2_W4_012216_A10_S1.KY324146	B	0.306	9	12
132	B.US.2015.1HC2_W4_012216_A6_S95.KY324148	B	0.125	9	12
133	B.US.2015.1HC2_W4_012216_E4_S9.KY324157	B	0.314	6	12
134	B.US.2015.1HC2_W4_012216_G5_S14.KY324163	B	0.015	7	12
135	B.US.2015.1HC3_D0_012016_F7_S31.KY324177	B	0.588	16	7
136	B.US.2015.1HC3_D0_012016_G2_S34.KY324179	B	0.256	7	9
137	B.US.2015.1HC3_D0_012216_B1_S40.KY324182	B	0.432	12	9
138	B.US.2015.1HC3_D0_012216_E10_S49.KY324187	B	0.212	16	9
139	B.US.2015.1HC3_D0_012216_G3_S52.KY324191	B	0.456	16	10
140	B.US.2015.1HC3_W4_012016_G1_S19.KY324239	B	0.441	16	10
141	B.US.2015.1HC3_W4_012016_H5_S21.KY324241	B	0.726	16	9
142	B.US.2015.1HC3_W4_012616_C7_S77.KY324246	B	0.281	16	9
143	B.US.2015.1HC3_W4_012616_F1_S85.KY324252	B	0.583	16	11
144	B.US.2015.1HC3_W4_012616_G4_S89.KY324255	B	0.805	15	7
145	B.US.2015.1HD1_D0_012016_A4_S67.KY324398	B	1.772	10	8
146	B.US.2015.1HD1_D0_012016_D6_S73.KY324402	B	0.399	10	8
147	B.US.2015.1HD1_D0_012016_H4_S83.KY324412	B	0.12	12	8
148	B.US.2015.1HD1_D0_012716_B1_S14.KY324415	B	0.076	10	8
149	B.US.2015.1HD1_D0_012716_B7_S16.KY324417	B	0.368	10	8
150	B.US.2015.1HD1_W4_012016_C11_S93.KY324481	B	0.355	10	8
151	B.US.2015.1HD1_W4_012016_C12_S94.KY324482	B	0.293	10	7
152	B.US.2015.1HD1_W4_012616_A6_S94.KY324491	B	0.155	8	8
153	B.US.2015.1HD1_W4_012616_D9_S6.KY324497	B	0.741	10	8
154	B.US.2015.1HD1_W4_012616_F9_S11.KY324500	B	0.161	8	8
155	B.US.2015.1HD2_PREINF_051916_A12_S61.KY324505	B	0.05	8	5
156	B.US.2015.1HD2_PREINF_051916_B4_S62.KY324507	B	0.004	8	7
157	B.US.2015.1HD2_PREINF_051916_D8_S66.KY324511	B	0.029	8	5
158	B.US.2015.1HD2_PREINF_051916_H4_S73.KY324516	B	0.005	8	7
159	B.DE.2016.1HD4K_D0_061516_E3_S53.KY324517	B	2.468	13	4
160	B.DE.2016.1HD4K_D0_061516_F7_S57.KY324521	B	0.526	10	4
161	B.DE.2016.1HD4K_D0_061616PL1_D4_S83.KY324529	B	0.613	11	4
162	B.DE.2016.1HD4K_D0_061616PL2_A4_S53.KY324536	B	0.404	21	4
163	B.DE.2016.1HD4K_D0_061616PL2_C2_S57.KY324539	B	0.509	11	4
164	B.DE.2016.1HD4K_W4_062316PL3_A3_S25.KY324569	B	0.559	21	4
165	B.DE.2016.1HD4K_W4_062316PL3_B1_S27.KY324572	B	0.537	11	4
166	B.DE.2016.1HD4K_W4_062316PL3_B9_S29.KY324574	B	1.6	21	4
167	B.DE.2016.1HD4K_W4_062316PL4_A11_S47.KY324583	B	0.713	21	4
168	B.DE.2016.1HD4K_W4_062316PL4_A3_S44.KY324584	B	0.605	11	4
169	B.DE.2016.1HD5K_D0_061016_C5_S3.KY324594	B	0.204	10	9
170	B.DE.2016.1HD5K_D0_061416PL1_F1_S17.KY324599	B	0.166	10	9
171	B.DE.2016.1HD5K_D0_061416PL2_D11_S27.KY324603	B	0.21	10	9
172	B.DE.2016.1HD5K_D0_061416PL2_D12_S28.KY324604	B	0.142	10	9
173	B.DE.2016.1HD5K_D0_061616_F6_S42.KY324615	B	0.158	10	9
174	B.DE.2016.1HD5K_W4_061416_A6_S32E.KY324621	B	0.149	10	9
175	B.DE.2016.1HD5K_W4_061616_A12_S44.KY324625	B	0.281	10	9
176	B.DE.2016.1HD5K_W4_061616_C11_S49.KY324628	B	0.229	10	9
177	B.DE.2016.1HD5K_W4_061616_C12_S50.KY324629	B	0.316	10	9
178	B.DE.2016.1HD5K_W4_062316_D10_S59.KY324633	B	0.155	10	9
179	B.DE.2016.1HD5K_W4_062916_A6_S61.KY324635	B	0.156	10	9
180	B.DE.2016.1HD6K_D0_061016_B3_S9.KY324642	B	1.075	9	6
181	B.DE.2016.1HD6K_D0_061416_F12_S50.KY324655	B	0.843	9	6
182	B.DE.2016.1HD6K_D0_061616_C10_S24.KY324663	B	0.656	9	6
183	B.DE.2016.1HD6K_D0_061616_C6_S21.KY324664	B	0.673	9	6
184	B.DE.2016.1HD6K_W4_070516_G5_S26.KY324724	B	0.653	9	6
185	B.DE.2016.1HD6K_W8_072616_D6_S65.KY324727	B	0.889	9	6
186	B.DE.2016.1HD6K_W8_072616_F2_S69.KY324730	B	0.04	9	6
187	B.DE.2016.1HD6K_W8_072616_G10_S70.KY324731	B	0.824	9	6
188	B.DE.2016.1HD8K_D0_061616_B4_S93.KY324738	B	0.642	11	6
189	B.DE.2016.1HD8K_D0_062916_A4_S69.KY324755	B	0.146	10	6
190	B.DE.2016.1HD8K_D0_062916_A9_S72.KY324756	B	0.474	10	6
191	B.DE.2016.1HD8K_D0_062916_F6_S90.KY324768	B	1.085	10	6
192	B.DE.2016.1HD8K_D0_062916_H6_S95.KY324769	B	0.408	10	6
193	B.DE.2016.1HD8K_W4_070116PL3_C6_S63.KY324786	B	0.57	10	6
194	B.DE.2016.1HD8K_W4_070116PL3_G12_S77.KY324794	B	0.075	10	6
195	B.DE.2016.1HD8K_W4_070116PL3_H8_S80.KY324798	B	0.212	10	6
196	B.DE.2016.1HD8K_W4_070116PL4_E1_S86.KY324801	B	0.108	9	6
197	B.DE.2016.1HD8K_W4_070116PL4_E9_S87.KY324802	B	0.292	10	6
198	B.DE.2016.1HD8K_W4_070116PL4_F7_S89.KY324803	B	0.156	10	6
199	B.DE.2016.1HD9K_D0_070816_B3_S30.KY324807	B	0.284	12	8
200	B.DE.2016.1HD9K_D0_070816_C3_S35.KY324810	B	0.576	12	8
201	B.DE.2016.1HD9K_D0_071116PL6_A10_S86.KY324822	B	0.111	9	8
202	C.ZA.2007.20104663_E11_D2.HQ615945	C	100.0	9	9
203	C.ZA.2007.20198102_E9_G1.HQ615944	C	0.16	8	12
204	C.ZA.2007.20258279_V2.HQ595763	C	0.54	8	13
205	C.ZA.2009.20286961_C1_H8.HQ615960	C	0.4	20	4
206	C.ZA.2008.20355851_20.JQ352789	C	1.01	9	26
207	C.ZA.2008.20358510_01.JQ352790	C	0.39	15	12
208	C.ZA.2007.20417927_07.JQ352785	C	100.0	8	12
209	C.ZA.2008.20721190.HQ595747	C	100.0	10	9
210	C.ZA.2008.20803520.HQ595748	C	1.72	24	16
211	C.ZA.2008.20883229_C9_H6.HQ615943	C	0.4	11	12
212	C.ZA.2008.20915593.HQ595749	C	100.0	4	10
213	C.ZA.2008.20927783.HQ595750	C	100.0	16	17
214	C.ZA.2009.20965238.HQ595751	C	1.1	8	15
215	A1.KE.2007.21020_13.HM215275	other	0.724	9	10
216	C.ZA.2009.21197826_V1.HQ595753	C	100.0	12	8
217	02_AG.CM.2004.211_9.EU513187	other	16.9076	8	7
218	C.ZA.2008.21203310_G7_C3.HQ615946	C	100.0	13	6
219	C.ZA.2009.21261106_C12_H2.HQ615956	C	5.27	9	9
220	C.ZA.2009.21283649.HQ595756	C	0.31	7	13
221	C.ZA.2009.21369737_G11_F2.HQ615941	C	100.0	13	11
222	C.ZA.2009.21399975_E2_B3.HQ615957	C	3.08	8	6
223	C.ZA.2009.21492713_B11_E3.HQ615947	C	0.14	9	8
224	C.ZA.2009.21502011_F12_E2.HQ615949	C	9.77	13	6
225	C.ZA.2009.21561324_D3_B5.HQ615961	C	0.44	7	8
226	A1C.TZ..216_F2_E3_5.HM215277	other	0.28	8	5
227	D.UG.2001.231965_C1.JQ361079	other	0.34606	9	6
228	D.UG.2001.231966_C2.JX512899	other	0.109	9	8
229	C.TZ.2001.234_F1_16_57.HM215278	C	100.0	13	7
230	C.ZM.2007.235080_3G7_REV.JN977604	C	8.41	10	8
231	02_AG.CM.2004.235_47.EU513195	other	0.045162	9	7
232	02A1.CM.2004.242_14.EU513188	other	100.0	11	8
233	A1C.TZ..246_F3_C10_2.HM215279	other	0.28658	8	10
234	DU.CM..247_23.EU683891	other	4.61044	9	6
235	C.ZM.2003.249M_B10.EU166862	C	0.14324	8	8
236	C.IN.1999.25710_2_43.EF117271	C	0.54438	10	11
237	C.IN.1999.25711_2_4.EF117272	C	0.68967	11	7
238	C.IN.1999.25925_2_22.EF117273	C	0.56625	9	11
239	C.IN.2000.26191_2_48.EF117274	C	0.20909	8	8
240	02_AG.CM.2004.263_8.EU513182	other	0.20492	8	18
241	02A1.CM.2004.269_12.EU513194	other	0.26061	9	9
242	C.ZA.2006.2759058_F10_B6.HQ615959	C	2.64	12	11
243	C.ZA.2006.2768732_C5_16.HQ615952	C	1.6	11	5
244	C.ZA.2006.2833264.HQ595757	C	0.41	9	8
245	C.BW.2005.2865_A11_12.KC154013	C	0.88	10	6
246	C.ZA.2007.2869751_A4_D3.HQ615954	C	0.68	8	10
247	C.ET..286_36.JQ362420	C	0.21134	7	9
248	C.ET.2002.288_38.JQ362421	C	1.1759	9	8
249	C.ZA.2007.2891391_A2_E1.HQ615955	C	1.16	10	8
250	C.ZA.2007.2969249.HQ595766	C	1.37	10	10
251	D.TZ.2005.3016_V5_C45.HM215283	other	0.14691	8	7
252	C.TZ.2001.304_F2_1_11.HM215286	C	0.42	10	7
253	A1CD.TZ.2004.3103_V3_C10.HM215288	other	1.40872	13	6
254	C.TZ.2005.3168_V4_C10.HM215289	C	0.15708	8	8
255	C.TZ.2005.3168_V4_C10_K651N.	C	0.251	8	8
256	C.IN.2014.329_14_B1.MK076593	C	0.59	12	7
257	C.IN.2014.329_14_B4.MK076596	C	1.25	12	7
258	C.IN.2015.329_15_A1.MK076610	C	5.62	11	15
259	C.IN.2015.329_15_B1.MK076614	C	100.0	11	15
260	C.IN.2016.329_16_C1.MK076647	C	2.56	8	12
261	C.IN.2016.329_16_D5.MK076655	C	3.68	8	12
262	C.TZ.2003.3301_V1_C24.HM215294	C	0.1228	9	12
263	C.MW.2008.3305_BM_C1.HM070604	C	2.93	12	22
264	C.MW.2008.3305_BM_C11.HM070606	C	1.17	12	11
265	C.MW.2008.3305_BM_C9.HM070612	C	3.47	12	22
266	C.MW.2008.3305_BM_F4.HM070618	C	5.47	9	9
267	C.MW.2008.3305_BM_F6.HM070620	C	2.21	12	17
268	C.IN.2014.330_14_A12.MK076674	C	100.0	13	9
269	C.IN.2014.330_14_A20.MK076682	C	100.0	13	9
270	C.IN.2015.330_15_C36.MK076700	C	100.0	13	20
271	C.IN.2015.330_15_D36.MK076705	C	100.0	13	20
272	C.IN.2015.330_15_E36.MK076706	C	100.0	13	20
273	C.IN.2016.330_16_A2.MK076707	C	100.0	13	25
274	C.IN.2016.330_16_D4.MK076712	C	100.0	10	23
275	C.IN.2016.330_16_E6.MK076720	C	1.63	9	9
276	C.IN.2016.330_16_H2.MK076724	C	100.0	13	25
277	C.BW.2005.3312_D6_2.KC154014	C	0.18	12	8
278	CD.TZ.2005.3326_V4_C3.HM215296	other	0.077961	5	10
279	CD.TZ.2004.3337_V2_C6.HM215297	other	0.071774	6	6
280	A1.TZ.2004.3365_V2_C20.HM215298	other	0.048566	9	8
281	A1.TZ.2003.3415_V1_C1.HM215299	other	0.089114	7	13
282	C.TZ.2005.3426_V5_C17.HM215300	C	0.26	12	7
283	A1D.TZ.2003.3468_V1_C12.HM215301	other	0.05212	8	8
284	C.TZ.2001.346_F4_D2_12.HM215302	C	0.81	10	7
285	C.ZA.2007.3514597.HQ595759	C	0.5	9	7
286	C.ZA.2007.3545883_G1_E1.HQ615942	C	0.69	12	7
287	01_AE.TH.2005.356272_C02.JN944654	01_AE	0.76	9	5
288	A1C.TZ.2003.3589_V1_C4.HM215304	other	0.091148	9	8
289	C.BW.2006.3603_C11_13.KC154015	C	0.31	9	15
290	C.TZ.2005.3637_V5_C3.HM215305	C	3.34535	11	15
291	A1.TZ.2004.3718_3_11.HM215306	other	0.32596	6	4
292	C.TZ.2004.3728_V2_C6.HM215307	C	0.06	8	6
293	C.TZ.2004.377_V4_C09.HM215308	C	2.26	8	6
294	CD.TZ.2004.3817_V2_C59.HM215310	other	100.0	8	18
295	C.TZ.2003.3873_V1_C24.HM215311	C	0.96093	12	6
296	B.US.1995.3988_25.AY835436	B	0.69427	10	6
297	A1.TZ..398_F1_F6_20.HM215312	other	0.14771	9	7
298	01_AE.TH.2009.40061_V03_08.KY580548	01_AE	3.2	10	7
299	01_AE.TH.2010.40100_V01_09.KY580588	01_AE	19.05	9	13
300	01_AE.TH.2010.40100_V01_MN01.MF622080	01_AE	1.04881	9	13
301	01_AE.TH.2006.427299_C12.JN944655	01_AE	100.0	11	8
302	01_AE.TH.2006.434239_AA058_A04R.JX447346	01_AE	100.0	9	9
303	C.MW.2008.4403_BM_B10.HM070717	C	0.05	8	7
304	C.MW.2008.4403_BM_B6.HM070721	C	0.06	8	7
305	C.MW.2008.4403_BM_C5.HM070724	C	0.05	8	7
306	C.MW.2008.4403_BM_G1.HM070737	C	0.13	8	7
307	C.MW.2008.4403_BM_H22.HM070749	C	1.47	12	11
308	B.US.2001.45_01DG5.JQ609687	B	0.016786	9	8
309	C.MW.2008.4707_BM_F8.HM070818	C	100.0	11	10
310	C.MW.2008.4707_BM_H2.HM070822	C	100.0	9	6
311	C.TZ.2000.541_F1_A7_2.HQ698049	C	0.17	8	6
312	C.TZ.2001.556_F2_3_25.HM215317	C	3.32	13	15
313	C.TZ.2001.569_F1_37_10.HM215318	C	0.3	7	13
314	D.UG.1998.57128_VRC15.AY736829	other	100.0	10	11
315	B.US.1995.5768_4.AY835435	B	0.23791	11	13
316	C.MW.2008.5807_BM_D1.HQ596177	C	2.1	7	20
317	C.MW.2008.5807_BM_E7.HQ596182	C	0.29	11	7
318	C.TZ.2006.6022_V7_C24.HM215319	C	1.98	10	6
319	C.TZ.2005.6040_V4_C15.HM215320	C	0.15	8	4
320	A1C.TZ.2004.6041_V3_C23.HM215321	other	0.023986	6	13
321	A1D.TZ.2003.6095_V1_C10.HM215323	other	0.56222	9	8
322	B.US.1994.6101_1.AY835434	B	0.069361	8	4
323	C.TZ.2006.6146_V7_C23.HM215324	C	0.9	7	9
324	01_AE.TH.2005.620345_C1.JX512900	01_AE	100.0	9	5
325	B.US.1997.62357_14_D3_4589.EU289189	B	1.06385	8	7
326	B.US.1995.6240_08_TA5_4622.EU289190	B	0.82924	9	10
327	B.US.1996.6244_13_B5_4567.EU289191	B	0.22581	12	20
328	C.TZ.2005.6322_V4_C1.HM215326	C	100.0	8	8
329	D.TZ.2004.6405_V4_C34.HM215327	other	2.21133	9	6
330	C.TZ.2003.6471_V1_C16.HM215328	C	100.0	10	3
331	CD.TZ.2004.6480_V4_C25.HM215329	other	0.028189	17	4
332	B.US.1995.6535_3.AY835438	B	1.66509	8	6
333	A1C.TZ.2004.6540_V4_C1.HM215330	other	100.0	8	6
334	A1C.TZ.2004.6545_V3_C13.HM215331	other	100.0	8	6
335	A1C.TZ.2005.6545_V4_C1.HM215332	other	100.0	8	6
336	A1.TZ.2006.6592_V7_C25.HM215334	other	0.118	10	9
337	C.TZ.2004.6631_V3_C10.HM215335	C	100.0	7	13
338	C.TZ.2004.6644_V2_C33.HM215336	C	0.16795	13	9
339	41_CD.TZ.2003.6650_V1_C8.HM215337	other	0.05	8	6
340	C.TZ.2005.6785_V5_C14.HM215338	C	0.3101	11	8
341	CD.TZ.2005.6811_V5_C20.HM215339	other	0.09	9	4
342	CD.TZ.2006.6811_V7_C18.HM215340	other	0.18744	9	6
343	C.TZ.2003.6838_V1_C35.HM215341	C	0.32331	8	5
344	41_CD.TZ.2003.6952_V1_C20.HM215343	other	0.04952	8	6
345	C.TZ.2003.6980_V0_C31.HM215344	C	0.1	7	6
346	B.US.2006.700010040_C9_4520.EU289193	B	0.23	9	4
347	C.MW.2006.703010010_C4.KC894105	C	0.11	11	12
348	C.MW.2007.703010054_2A2.FJ443808	C	0.5351	7	11
349	C.MW.2007.703010131_1E2.KC894107	C	100.0	10	12
350	C.MW.2007.703010200_1E5.FJ443999	C	0.86657	7	9
351	C.MW.2007.703010217_B6.KC894109	C	0.25043	8	14
352	C.MW.2007.703010228_1C4.FJ444031	C	0.82	7	12
353	01_AE.TH.2005.703357_C2.JN944658	01_AE	8.94427	9	13
354	C.ZA.2007.704010042_2E5.KC894113	C	0.16	10	13
355	C.ZA.2007.704010069_C6.KC894114	C	1.03	12	8
356	C.ZA.2007.704010083_B8.FJ443671	C	2.26	10	6
357	C.ZA.2007.704809221_1B3.FJ444103	C	0.71718	11	11
358	C.ZA.2007.704810053_2B7.KC894119	C	100.0	6	8
359	C.ZA.2007.705010067_TF.KC156125	C	100.0	8	6
360	C.ZA.2007.705010185_TF.KC156129	C	100.0	11	8
361	C.ZA.2007.705010198_TF.KC156130	C	0.15131	7	9
362	C.ZA.2007.706010164_1A7.FJ444076	C	0.24	8	11
363	C.ZA.2007.706010164_1A7_REV.FJ444076	C	0.24	8	11
364	B.US.1994.7165_18.AY835437	B	62.4753	10	4
365	C.ZA.2007.722_G4_16.JN967798	C	100.0	11	4
366	01_AE.TH.2006.731027_AA104A_RH5.JX447986	01_AE	1.62	7	8
367	A1.TZ.2002.783_V0_C51.HM215347	other	0.26153	8	8
368	01_AE.TH.2006.816763_C02.JN944659	01_AE	0.28	7	4
369	01_AE.TH.2005.816769_AA107A_WG8.JX448026	01_AE	1.07	8	4
370	A1.KE.2005.851891_4_15.KT022376	other	0.037	8	15
371	B.US.1989.89_6.U39362	B	0.64995	9	7
372	CD.TZ..89_F1_2_25.HM215349	other	100.0	7	10
373	A1.UG.2007.9004SS_A3_4.HM215350	other	0.505	9	6
374	D.UG.2007.9009SA_A4_2.HM215351	other	100.0	9	12
375	B.US.1998.9021_14_B2_4571.EU289196	B	1.7	8	6
376	02_AG.CI.1999.928_28.EU513199	other	0.45901	9	12
377	B.BR.1992.92BR020.AY669718	B	0.13081	9	6
378	C.BR.1992.92BR025_9.U15121	C	0.21027	8	10
379	A1.RW.1992.92RW008.AY669703	other	0.037	7	9
380	A1C.RW.1992.92RW009.AY669700	other	0.28684	8	11
381	A1C.RW.1992.92RW009_N276D.	other	0.14	8	11
382	A1.RW.1992.92RW020_2.EU855131	other	0.25376	7	8
383	A1CD.RW.1992.92RW024.AY669699	other	0.327	10	9
384	01_AE.TH.1992.92TH021.AY669775	01_AE	0.49724	8	9
385	D.UG.1992.92UG001.AY669754	other	1.159	9	11
386	D.UG.1992.92UG005.AY669758	other	0.576	8	8
387	A1.UG.1992.92UG031.AY669701	other	0.469	11	11
388	A1D.UG.1992.92UG035.AY669755	other	3.45	8	4
389	D.UG.1992.92UG038.AY669759	other	1.04	11	6
390	D.UG.1992.92UG046.AY623599	other	35.6188	8	8
391	B.US.1992.92US715.U08451	B	1.0	10	6
392	C.IN.1993.93IN905.AY669742	C	0.098285	8	8
393	C.MW.1993.93MW959.AY669739	C	0.053	8	10
394	A1.RW.1993.93RW029.AY669697	other	1.57	11	11
395	01_AE.TH.1993.93TH057.AF197338	01_AE	1.32	8	8
396	B.TH.1993.93TH305.AY669729	B	0.243	8	9
397	D.UG.1993.93UG065.HM215353	other	30.3266	9	11
398	D.UG.1993.93UG070.AY669756	other	1.23	9	6
399	A1.UG.1993.93UG077.AY669704	other	0.097	8	7
400	D.UG.1993.93UG082.AY669750	other	0.226	7	6
401	A1C.KE.1994.94KE105.AY669768	other	0.499	9	10
402	A1.UG.1994.94UG103.AY669705	other	0.23086	8	10
403	D.UG.1994.94UG114.AY494966	other	0.33	9	9
404	D.UG.1994.94UG118.AY669751	other	5.24	9	8
405	C.ZM.1996.96ZM651_02.AF286224	C	0.67288	12	14
406	C.ZA.1997.97ZA009.AY118166	C	0.602	8	5
407	08_BC.CN.1998.98CN006.AY669745	other	0.655	10	16
408	07_BC.CN.1998.98CN009.AY669747	other	0.346	8	12
409	C.IN.1998.98IN022.AY669748	C	0.64594	9	13
410	C.TZ.1998.98TZ017.AF286235	C	0.937	9	8
411	C.TZ.2000.98_F4_H5_13.HQ659642	C	100.0	8	17
412	D.UG.1999.A03349M1_VRC4A.HM215356	other	4.15577	9	9
413	D.UG.1999.A07412M1_VRC12.HM215357	other	0.14009	8	13
414	D.UG.1999.A08483M1_VRC9.HM215358	other	0.733	9	6
415	B.US.1998.AC10_29.AY835446	B	1.51779	11	12
416	B.US.1986.ADA.AY426119	B	0.40994	8	6
417	01_AE.CN.1999.AE01.EU363849	01_AE	0.12	9	5
418	01_AE.CN.2005.AE03.EU363851	01_AE	0.01	7	7
419	B.US.2001.APV_13.DQ869019	B	0.657	11	8
420	B.US.2002.APV_17.DQ869023	B	0.477	8	11
421	B.US.2003.APV_6.DQ869030	B	1.812	11	6
422	C.BW.2006.B005018_8_F6_3.KF114881	C	0.28	10	5
423	C.BW.2007.B005582_7_G7_8.KF114882	C	100.0	10	9
424	B.CN.2003.B01.EU363825	B	1.77771	9	8
425	B.CN.2003.B02.EU363826	B	0.066494	9	6
426	B.CN.2003.B03.EU363827	B	0.92	10	11
427	B.CN.2006.B04.EU363828	B	31.13	11	6
428	B.CN.2006.B05.EU363829	B	0.01	8	6
429	B.CN..B06.EU363830	B	0.17	12	6
430	B.US.1985.BAL_01.DQ318210	B	0.082567	8	6
431	B.US.1985.BAL_26.DQ318211	B	0.038839	8	6
432	A1.KE..BB201_B42.DQ187171	other	0.29059	8	9
433	A1.KE..BB539_2B13.DQ187240	other	0.08134	10	14
434	08_BC.CN.2006.BC01.EU363831	other	100.0	10	12
435	07_BC.CN..BC02.EU363832	other	1.2	10	12
436	BC.CN.2003.BC03.EU363833	other	1.86	10	9
437	BC.CN.2007.BC04.EU363834	other	1.22	10	11
438	BC.CN.2007.BC05.EU363835	other	1.08	8	12
439	08_BC.CN.2005.BC06.EU363836	other	2.53	8	9
440	07_BC.CN.2005.BC07.EU363837	other	1.47973	10	15
441	BC.CN.2006.BC08.EU363838	other	0.44	12	8
442	BC.CN.2003.BC09.EU363839	other	100.0	14	8
443	07_BC.CN.2005.BC10.EU363840	other	0.62	9	13
444	BC.CN.2005.BC11.EU363841	other	1.42	8	12
445	07_BC.CN..BC12.EU363842	other	100.0	9	12
446	BC.CN..BC13.EU363843	other	100.0	10	17
447	07_BC.CN.2003.BC14.EU363844	other	0.79	10	8
448	BC.CN.2003.BC15.EU363845	other	1.16	9	12
449	07_BC.CN..BC16.EU363846	other	1.96	9	12
450	08_BC.CN.2006.BC17.EU363847	other	100.0	11	10
451	07_BC.CN.2005.BC18.EU363848	other	1.06	9	11
452	O.FR.1994.BCF02.AJ236391	other	100.0	9	11
453	O.FR.1990.BCF03.AJ133055	other	100.0	9	5
454	O.FR.1998.BCF108.AJ238865	other	100.0	9	9
455	C.MW.2002.BF1266_431A.HM215360	C	0.065846	8	7
456	C.MW..BF1677F2_613A.HM215361	C	1.5	6	9
457	C.MW.2002.BF329.JN983803	C	0.01	8	8
458	C.MW.2002.BF591.JN983804	C	0.08	6	9
459	C.MW.2002.BF703.JN983805	C	0.15	9	7
460	C.MW..BF942_218D.HM215362	C	100.0	7	6
461	B.US.1996.BG1168_1.AY835443	B	0.46836	8	9
462	A1.KE.1993.BG505_W6M_A5_T332N.DQ208456	other	0.1	8	14
463	A1.KE.1993.BG505_W6M_C2.DQ208458	other	0.064299	8	14
464	A1.KE.1993.BG505_W6M_C2_T332N.	other	0.085247	8	14
465	A1.KE..BI206_W6P_A1.DQ208465	other	0.25	8	10
466	A1.KE..BI369_9A.DQ187019	other	0.14272	8	11
467	B.CN..BJ168_17.MN617378	B	3.79	10	18
468	B.CN..BJ171_13.MN617379	B	0.72	9	6
469	B.CN..BJ175_4.MN617380	B	0.12	8	4
470	B.CN..BJ176_1.MN617381	B	0.05	8	6
471	01_AE.CN.2007.BJ17A_6.GU475028	01_AE	0.8	9	6
472	07_BC.CN..BJ22_5.HQ326125	other	2.27	8	6
473	B.CN..BJ23_1.MN617361	B	100.0	8	9
474	07_BC.CN..BJ24_3.HQ326126	other	1.46	8	11
475	07_BC.CN..BJ28_13.MN617362	other	3.49	9	12
476	B.CN..BJ33_11.MN642094	B	0.17	9	7
477	B.CN..BJ39_14.MN617376	B	0.81	8	6
478	01_AE.CN.2007.BJ3_4.GU475040	01_AE	0.3	8	7
479	01_AE.CN.2007.BJ5_11.GU475024	01_AE	0.22	8	6
480	01_AE.CN.2008.BJ6_17.GU475029	01_AE	0.07	9	7
481	01_AE.CN..BJMSM2249.	01_AE	3.77	6	6
482	01_AE.CN..BJMSM2316.	01_AE	0.32	9	6
483	01_AE.CN..BJMSM2498.	01_AE	1.5	8	6
484	07_BC.CN.2007.BJOX002000_03_2.HM215364	other	100.0	7	7
485	B.CN.2007.BJOX003000_19_1.HM215365	B	0.14637	10	4
486	01_AE.CN.2007.BJOX005000_09_2.HM215367	01_AE	14.3056	8	4
487	B.CN.2007.BJOX006000_13_3.HM215369	B	0.689	13	6
488	B.CN.2007.BJOX007000_02_3.HM215370	B	0.1907	11	6
489	01_AE.CN.2007.BJOX009000_02_4.HM215372	01_AE	1.7232	8	6
490	01_AE.CN.2007.BJOX010000_06_2.HM215373	01_AE	8.67719	8	6
491	07_BC.CN.2007.BJOX011000_01_3.HM215375	other	0.365	10	6
492	01_AE.CN.2007.BJOX015000_11_5.HM215377	01_AE	0.17391	8	6
493	01_AE.CN.2007.BJOX017000_07_1.HM215378	01_AE	100.0	7	9
494	01_AE.CN.2007.BJOX018000_02_3.HM215379	01_AE	100.0	8	6
495	07_BC.CN.2007.BJOX019000_02_1.HM215380	other	1.21125	10	6
496	B.CN.2007.BJOX020000_03_3.HM215382	B	14.4274	10	6
497	01_AE.CN.2007.BJOX021000_03_3.HM215383	01_AE	100.0	9	8
498	B.CN.2007.BJOX022000_02_3.HM215384	B	0.3645	9	4
499	01_AE.CN.2007.BJOX023000_05_4.HM215385	01_AE	1.1605	7	7
500	01_AE.CN.2007.BJOX025000_01_1.HM215386	01_AE	8.03659	8	12
501	01_AE.CN.2007.BJOX025000_05_5.HM215387	01_AE	2.8457	8	12
502	07_BC.CN.2007.BJOX027000_02_1.HM215388	other	0.1738	8	10
503	01_AE.CN.2007.BJOX028000_10_3.HM215389	01_AE	0.20873	7	4
504	01_AE.CN.2007.BJOX028000_34_2.HM215390	01_AE	0.1606	8	4
505	01_AE.CN.2007.BJOX028000_43_5.HM215391	01_AE	0.494	7	4
506	07_BC.CN.2007.BJOX029000_03_1.HM215392	other	0.25957	8	6
507	01_AE.CN.2008.BJOX031000_02_2.HM215394	01_AE	0.9298	8	7
508	01_AE.CN.2007.BJX4_6.GU475020	01_AE	0.44	8	4
509	B.CN..BJYA105_5.MN617383	B	0.49	10	6
510	B.CN..BJYA109_9.MN617384	B	0.06	9	7
511	B.CN..BJYA119_6.MN617385	B	0.05	10	6
512	B.US..BL01.AY124970	B	100.0	9	12
513	B.US..BR07.AY124979	B	1.62015	8	6
514	A1D.KE..BS208_B1.KX364401	other	0.017611	7	10
515	B.FR..BX08_16.GQ855765	B	0.32011	10	6
516	01_AE.TH.1999.C1080_C3.JN944660	01_AE	1.87531	10	5
517	01_AE.TH.1999.C2101_C1.JN944661	01_AE	0.2003	7	8
518	01_AE.TH.1999.C3347_C11.JX512902	01_AE	0.082777	8	9
519	01_AE.TH.2000.C4118_9.JQ352782	01_AE	0.12871	10	9
520	C.ZA.2009.CA146_H3_3.JN681219	C	100.0	9	8
521	C.ZA.2008.CA240_A5_5.KC154016	C	1.33	8	10
522	C.ZA.2008.CA327_D2_2.JN681220	C	0.16	7	8
523	C.ZA.2007.CA392_H2_6.JN681221	C	0.18	8	5
524	C.ZA.2008.CA457_H1_1.JN681222	C	1.43	11	3
525	B.US.2004.CAAN5342.AY835452	B	1.08221	10	6
526	C.ZA.2006.CAP129_1_15_B2_13.JN681223	C	0.15	9	7
527	C.ZA.2006.CAP136_1_16_E6_1.JN967790	C	100.0	9	6
528	C.ZA.2005.CAP174_1_06_F3_1B.JN967791	C	0.05	7	6
529	C.ZA.2006.CAP177_1A3.KC894133	C	0.15	10	6
530	C.ZA..CAP188_1_D1_14_REV.KC894134	C	0.18	9	5
531	C.ZA.2005.CAP200_B8A.KC894135	C	0.48	9	9
532	C.ZA.2005.CAP206_1_B5.FJ443358	C	100.0	10	7
533	C.ZA.2005.CAP206_1_B5_Y681D.KJ700457	C	100.0	10	7
534	C.ZA.2005.CAP210_E8.DQ435683	C	100.0	11	11
535	C.ZA.2005.CAP210_TA5.KC894136	C	100.0	11	11
536	C.ZA.2007.CAP220_2_00_A8_5B.JN967792	C	0.05	8	11
537	C.ZA.2006.CAP221_B14.KC894137	C	0.36	7	9
538	C.ZA.2006.CAP224_1_18_C7_3.JN967793	C	1.26	16	8
539	C.ZA.2005.CAP225_1_06_A2_18.JN681225	C	1.17	10	8
540	C.ZA.2007.CAP237_1_22_B2_2_39.JN681226	C	100.0	7	6
541	C.ZA.2005.CAP244_D3.DQ435684	C	0.68805	10	6
542	C.ZA.2005.CAP256_SU.KF241776	C	0.8066	8	9
543	C.ZA.2005.CAP258_2_00_X_23.JN681227	C	0.45	10	11
544	C.ZA.2006.CAP260_2_00_TA1_1B.JN681228	C	0.07	10	7
545	C.ZA.2006.CAP266_2_00_E9_H6.JN681229	C	100.0	8	8
546	C.ZA.2006.CAP269_2_00_F11_1.JN967794	C	0.11	8	9
547	C.ZA.2008.CAP290_2_00_23_6.JN681253	C	1.98	7	8
548	C.ZA.2008.CAP291_2_00_H2_15.KF114884	C	0.58	8	6
549	C.ZA.2008.CAP292_2_00_12_4.JN681254	C	0.51	8	10
550	C.ZA.2008.CAP301_2_00_C3_20.KC154017	C	3.96	8	14
551	C.ZA.2008.CAP304_2_00_F6_6.KC154018	C	0.04	9	8
552	C.ZA.2008.CAP306_2_00_F9_1.KC154019	C	0.34	7	7
553	C.ZA.2008.CAP307_2_00_24_1.JN681255	C	0.29	10	8
554	C.ZA.2008.CAP308_2_00_E11_35.KC154020	C	100.0	8	11
555	C.ZA.2008.CAP310_2_00_20_2.JN681256	C	0.66	9	5
556	C.ZA.2008.CAP317_2_00_D4_10.KC154022	C	100.0	11	6
557	C.ZA.2008.CAP323_2_00_B6_45.KC154023	C	100.0	9	7
558	C.ZA.2008.CAP326_2_00_D9_2.KC154024	C	1.59	10	14
559	C.ZA.2008.CAP327_2_00_C6_37.KF114885	C	0.39	9	10
560	C.ZA.2008.CAP330_2_00_F2_41.KC154025	C	0.56	11	8
561	C.ZA.2009.CAP331_2_00_D7_39.KF114886	C	0.4	8	9
562	C.ZA.2009.CAP332_2_00_C10_1.KF114887	C	0.23	13	7
563	C.ZA.2009.CAP340_2_00_B3_16.KC154026	C	0.04	9	6
564	C.ZA.2009.CAP341_2_00_C10_18.KC154027	C	0.34	8	5
565	C.ZA.2009.CAP343_2_00_21_2.JN681257	C	5.46	10	6
566	C.ZA.2009.CAP347_2_00_B1_1.JN681258	C	0.24	9	9
567	C.ZA.2009.CAP363_2_00_10_3.KJ598853	C	2.12	8	6
568	C.ZA.2010.CAP378_2_00_D2_5.KF114888	C	100.0	7	6
569	C.ZA.2006.CAP37_1_18_D2_19.JN681230	C	3.09	10	8
570	C.ZA.2010.CAP382_2_00_D7_19.KC154028	C	100.0	13	7
571	C.ZA.2006.CAP40_2_01_A3_5.JN681231	C	100.0	7	7
572	C.ZA.2005.CAP45_G3.DQ435682	C	6.84815	9	11
573	C.ZA.2006.CAP69_1_12_TA7_1.JX131327	C	100.0	10	9
574	C.ZA.2005.CAP88_6M_C10.KU198436	C	1.94	10	6
575	C.MW.2003.CE0089_G2.KC894073	C	0.25	9	7
576	C.MW.2003.CE0393_C3.FJ444215	C	0.84492	8	9
577	C.MW.2003.CE0626_E6.FJ444284	C	0.52	8	5
578	C.MW.2003.CE0665_F2.KC894076	C	0.48	10	6
579	C.MW.2003.CE0682_E4.FJ444325	C	0.17459	6	8
580	C.MW.2004.CE0985_H7.FJ444391	C	100.0	12	7
581	C.MW.2004.CE1086_B2.FJ444395	C	0.57053	10	9
582	C.MW.2004.CE1172_H1.FJ444434	C	100.0	7	12
583	C.MW.2004.CE1176_A3.FJ444437	C	2.39921	8	6
584	C.MW.2005.CE2010_F5.FJ444561	C	0.4792	9	15
585	C.MW.2006.CE2052_G10.KC894084	C	0.18	10	6
586	C.MW.2005.CE2060_G9.FJ444607	C	0.33511	9	8
587	C.MW.2005.CE2103_E8.KC894086	C	100.0	8	7
588	A1.TZ.2008.CH0219_E4.HM204621	other	100.0	7	16
589	07_BC.CN.2004.CH038_12.EF042692	other	0.43021	10	6
590	07_BC.CN.2004.CH064_20.EF117254	other	0.49749	9	8
591	C.MW.2008.CH0694.KJ700458	C	100.0	7	9
592	07_BC.CN.2004.CH070_1.EF117255	other	10.2447	8	9
593	07_BC.CN.2004.CH091_9.EF117256	other	0.23	8	12
594	B.US.2006.CH106_C.JN944942	B	100.0	10	11
595	07_BC.CN.2004.CH110_2.EF117257	other	2.118	8	11
596	07_BC.CN.2004.CH111_8.EF117258	other	3.9	10	6
597	07_BC.CN.2004.CH114_8.EF117264	other	0.26042	8	14
598	07_BC.CN.2004.CH115_12.EF117263	other	2.7	10	13
599	07_BC.CN.2004.CH117_4.EF117262	other	0.083107	8	13
600	07_BC.CN.2004.CH119_10.EF117261	other	0.75184	13	12
601	07_BC.CN.2004.CH120_6.EF117260	other	4.56204	9	12
602	07_BC.CN.2004.CH181_12.EF117259	other	0.52419	10	12
603	C.MW.2008.CH505_TF.KC247556	C	0.14	6	6
604	C.MW.2008.CH505_W4_3.KC247557	C	0.027144	6	6
605	01_AE.TH.1990.CM235_2.JN944662	01_AE	0.26	8	9
606	01_AE.TH.1990.CM244_90TH.AY713425	01_AE	1.46	9	8
607	01_AE.TH.1990.CM244_EC1.JQ715397	01_AE	0.097316	9	8
608	01_AE.TH.1993.CMU02.AY669779	01_AE	0.515	8	18
609	B.CN.2006.CNE1.HQ699949	B	0.017407	8	6
610	B.CN.2004.CNE10.HM215397	B	0.68578	10	6
611	01_AE.CN.2007.CNE107.HQ699986	01_AE	0.87574	8	8
612	B.CN.2005.CNE11.HM215398	B	0.3026	9	7
613	B.CN.2004.CNE12.HM215399	B	0.82982	9	4
614	B.CN.2004.CNE14.HM215400	B	0.34693	9	6
615	BC.CN.2007.CNE15.HM215401	other	0.11758	9	8
616	BC.CN.2007.CNE16.HM215402	other	0.24249	7	11
617	C.CN.2007.CNE17.HM215403	C	1.04871	10	8
618	BC.CN.2007.CNE18.HM215404	other	0.3	11	10
619	07_BC.CN.2007.CNE19.HM215405	other	0.22712	8	8
620	C.CN.2007.CNE2.HQ699950	C	0.14481	7	12
621	07_BC.CN.2007.CNE20.HM215406	other	8.43696	8	8
622	07_BC.CN.2007.CNE21.HM215407	other	0.34198	10	11
623	C.CN.2007.CNE23.HM215408	C	15.7786	12	14
624	01_AE.CN.2007.CNE26.HQ699955	01_AE	100.0	8	9
625	01_AE.CN.2007.CNE28.HM215409	01_AE	100.0	8	9
626	01_AE.CN.2006.CNE3.HM215410	01_AE	2.71811	8	11
627	C.CN.2007.CNE30.HM215411	C	0.81989	10	20
628	C.CN.2007.CNE31.HM215412	C	0.97628	8	13
629	B.CN.2006.CNE4.HM215413	B	0.76204	11	8
630	BC.CN.2007.CNE40.HM215414	other	0.40647	8	11
631	08_BC.CN.2007.CNE46.HQ699971	other	1.77083	8	15
632	08_BC.CN.2007.CNE47.HQ699972	other	37.8874	10	12
633	08_BC.CN.2007.CNE48.HQ699973	other	0.39	7	12
634	08_BC.CN.2007.CNE49.HQ699974	other	0.28479	13	12
635	01_AE.CN.2006.CNE5.HM215415	01_AE	0.29281	9	9
636	08_BC.CN.2007.CNE52.HM215416	other	0.18724	13	12
637	08_BC.CN.2007.CNE53.HM215417	other	0.091365	8	8
638	01_AE.CN.2007.CNE55.HM215418	01_AE	0.35759	8	8
639	01_AE.CN.2007.CNE56.HM215419	01_AE	0.46739	8	8
640	B.CN.2005.CNE57.HM215420	B	0.52913	9	7
641	C.CN.2006.CNE58.HM215421	C	0.15768	8	6
642	01_AE.CN.2006.CNE59.HM215422	01_AE	0.69693	7	9
643	01_AE.CN.2006.CNE59_N651K.	01_AE	0.423	7	9
644	B.CN.2006.CNE6.HM215423	B	100.0	7	4
645	B.CN.2004.CNE64.HQ699979	B	100.0	11	6
646	C.CN.2007.CNE65.HQ699980	C	1.19647	10	8
647	07_BC.CN.2007.CNE68.HQ699982	other	0.54633	8	8
648	BC.CN.2006.CNE7.HM215426	other	0.34565	9	15
649	01_AE.CN.2006.CNE8.HM215427	01_AE	0.57085	7	5
650	B.CN.2005.CNE9.HM215428	B	100.0	9	9
651	BC.CN.2010.CNXJ0031_12.KC807962	other	100.0	7	16
652	BC.CN.2010.CNXJ0031_3.KC807958	other	100.0	8	20
653	BC.CN.2010.CNXJ0031_9.KC807961	other	100.0	11	16
654	BC.CN.2010.CNXJ0651_1.KC807932	other	100.0	9	6
655	BC.CN.2010.CNXJ0651_10.KC807941	other	13.07	9	8
656	BC.CN.2010.CNXJ0651_5.KC807936	other	20.69	10	11
657	BC.CN.2010.CNXJ0651_6.KC807937	other	100.0	9	6
658	BC.CN.2010.CNXJ0651_8.KC807939	other	100.0	9	12
659	BC.CN.2010.CNXJ0651_9.KC807940	other	10.16	9	6
660	BC.CN.2010.CNXJ09277_1.KC807969	other	100.0	10	12
661	BC.CN.2010.CNXJ09277_2.KC807970	other	100.0	11	12
662	BC.CN.2010.CNXJ09277_7.KC807974	other	100.0	9	11
663	BC.CN.2010.CNXJ09277_8.KC807975	other	100.0	10	12
664	BC.CN.2010.CNXJ1081_1.KC807943	other	100.0	11	16
665	BC.CN.2010.CNXJ1081_10.KC807949	other	100.0	11	16
666	C.ZA.2007.CT072_56_7.JN681232	C	0.06	8	7
667	C.ZA.2007.CT140_140_B6.JN681233	C	100.0	7	8
668	C.ZA.2007.CT184_D3_15.KF114889	C	0.1	8	9
669	C.ZA.2007.CT349_39_16.JQ061131	C	0.12	8	9
670	C.ZA.2007.CT431_G6_6.JN681234	C	1.29	18	11
671	A1.ZA.2004.CT533_T23B_36.JN681235	other	0.295	9	9
672	C.ZA.2009.CT565_C7_48.KF114890	C	100.0	10	6
673	C.ZA.2007.CT810_G4_7.KF114891	C	0.51	9	8
674	C.ZA.2007.CT823_B6_1.JN681236	C	0.06	8	12
675	C.ZA.2008.CT885_H3_2.JN967797	C	2.38	9	7
676	C.ZA.2008.CT966_E1_7.JN681238	C	0.56	9	6
677	C.ZA.2008.CT977_69_12.JN681239	C	0.24	11	7
678	B.US.1991.DH12.AF069140	B	0.227	7	6
679	02_AG.FR.1991.DJ263_8.EU855130	other	0.0916	8	7
680	B.CN.2005.DRVI01_0507_12.MK053944	B	100.0	8	6
681	B.CN.2005.DRVI01_0507_13.MK053945	B	100.0	8	6
682	B.CN.2005.DRVI01_0507_14.MK053946	B	100.0	9	6
683	B.CN.2005.DRVI01_0507_15.MK053947	B	100.0	9	6
684	B.CN.2005.DRVI01_0507_16.MK053948	B	0.84	9	6
685	B.CN.2008.DRVI01_0803_11.MK054029	B	100.0	9	6
686	B.CN.2008.DRVI01_0803_12.MK054030	B	100.0	9	6
687	B.CN.2008.DRVI01_0803_13.MK054031	B	100.0	9	6
688	B.CN.2008.DRVI01_0803_14.MK054032	B	100.0	9	6
689	B.CN.2008.DRVI01_0803_15.MK054033	B	100.0	9	6
690	B.CN.2008.DRVI01_0803_16.MK054034	B	100.0	8	6
691	B.CN.2009.DRVI01_0912_2.MK054067	B	100.0	8	8
692	B.CN.2009.DRVI01_0912_5.MK054068	B	100.0	9	8
693	B.CN.2009.DRVI01_0912_6.MK054069	B	100.0	9	8
694	B.CN.2009.DRVI01_0912_7.MK054070	B	100.0	9	8
695	C.ZA.1998.DU123_06.DQ411850	C	9.71623	9	6
696	C.ZA.1998.DU151_02.DQ411851	C	8.17133	7	11
697	C.ZA.1999.DU156_12.DQ411852	C	0.091414	11	8
698	C.ZA.1998.DU172_17.DQ411853	C	100.0	8	12
699	C.ZA.1998.DU422_1.DQ411854	C	100.0	7	10
700	D.UG.2000.E08364M4_EC3.AY736832	other	20.446	8	7
701	D.CD.1983.ELI.K03454	other	3.6	8	10
702	B.US.2007.EN3C016.MN516423	B	1.7871	9	4
703	B.US.2007.EN3C028.MN516424	B	1.6674	9	4
704	B.US.2007.EN3C040.MN516425	B	100.0	9	4
705	B.US.2007.EN3C041.MN516426	B	1.3681	9	4
706	B.US.2007.EN3C045.MN516427	B	0.5813	9	4
707	B.US.2007.EN3C059.MN516428	B	21.4415	9	4
708	B.US.2007.EN3C061.MN516429	B	0.6382	9	4
709	B.US.2007.EN3C068.MN516430	B	2.0384	9	4
710	B.US.2007.EN3C073.MN516431	B	1.3944	9	4
711	B.US.2007.EN3C075.MN516432	B	2.005	9	4
712	B.US.2007.EN3C084.MN516433	B	100.0	9	4
713	B.US.2007.EN3C088.MN516434	B	1.3092	9	4
714	B.US.2007.EN3D006.MN516435	B	1.0039	9	4
715	B.US.2007.EN3D020.MN516436	B	2.0042	9	4
716	B.US.2007.EN3D054.MN516437	B	0.9561	9	4
717	B.US.2007.EN3D059.MN516438	B	2.8993	9	4
718	B.US.2007.EN3D066.MN516439	B	0.3923	9	4
719	B.US.2007.EN3D069.MN516440	B	0.8521	9	4
720	B.US.2007.EN3D071.MN516441	B	7.4507	9	4
721	B.US.2007.EN3D079.MN516442	B	2.2708	9	4
722	07_BC.CN..FE.	other	5.5	10	9
723	07_BC.CN..FE_N133Q.	other	5.178	10	9
724	07_BC.CN..FE_N142Q.	other	5.1	10	9
725	07_BC.CN..FE_N197D.	other	2.355	10	9
726	07_BC.CN..FE_N289D.	other	3.8	10	9
727	07_BC.CN..FE_N301Q.	other	2.33	10	9
728	07_BC.CN..FE_N339Q.	other	4.899	10	9
729	07_BC.CN..FE_N355Q.	other	5.456	10	9
730	07_BC.CN..FE_N392Q.	other	5.678	10	9
731	07_BC.CN..FE_N408Q.	other	5.777	10	9
732	07_BC.CN..FE_N411Q.	other	5.23	10	9
733	07_BC.CN..FE_N442Q.	other	4.12	10	9
734	07_BC.CN..FE_N448Q.	other	4.987	10	9
735	07_BC.CN..FE_N463Q.	other	3.45	10	9
736	07_BC.CN..FE_N466Q.	other	3.204	10	9
737	07_BC.CN..FE_N611Q.	other	5.431	10	9
738	07_BC.CN..FE_N625Q.	other	5.398	10	9
739	07_BC.CN..FE_N637Q.	other	5.178	10	9
740	07_BC.CN..FE_N88D.	other	4.936	10	9
741	01_AE.CN.2007.GX11_13.GU475042	01_AE	0.49	8	7
742	01_AE.CN.2007.GX13_7.GU475037	01_AE	0.91	7	7
743	01_AE.CN.2007.GX142_2.GU475031	01_AE	0.19	7	10
744	01_AE.CN.2007.GX155_55.GU475043	01_AE	1.04	10	9
745	01_AE.CN.2007.GX2010_36.GU475026	01_AE	0.47476	7	6
746	01_AE.CN.2007.GX24_8.GU475015	01_AE	0.1	7	9
747	01_AE.CN.2007.GX25_29.GU475030	01_AE	0.02	8	8
748	01_AE.CN.2007.GX28_31.GU475017	01_AE	0.69	8	8
749	07_BC.CN..GX33M_25.HQ326141	other	1.81	14	6
750	01_AE.CN.2007.GX34_21.GU475022	01_AE	0.34	7	6
751	01_AE.CN.2008.GX35_33.GU475023	01_AE	0.25	6	6
752	08_BC.CN..GX43_2.HQ326142	other	1.29	13	6
753	07_BC.CN..GX45_57.HQ326143	other	1.13	8	5
754	01_AE.CN.2007.GX54_6.GU475045	01_AE	0.52	8	15
755	01_AE.CN.2008.GX68_5.GU475044	01_AE	0.35	9	10
756	01_AE.CN.2008.GX71_18.GU475016	01_AE	0.34	10	6
757	01_AE.CN.2008.GX72_27.GU475035	01_AE	0.25	14	9
758	01_AE.CN.2008.GX73_29.GU475038	01_AE	0.27	8	5
759	01_AE.CN.2008.GX74_20.GU475021	01_AE	0.33	11	16
760	08_BC.CN..GX75_20.HQ326144	other	0.85	10	29
761	07_BC.CN..GX79_7.HQ326145	other	0.39	12	12
762	01_AE.CN.2008.GX81_43.GU475014	01_AE	0.31	10	6
763	01_AE.CN.2008.GX83_47.GU475027	01_AE	0.94	8	9
764	07_BC.CN..GX84_59.HQ326146	other	1.86	8	7
765	01_AE.CN.2008.GX88_47.GU475018	01_AE	0.16	7	4
766	01_AE.CN.2008.GX8C_31.GU475039	01_AE	1.13	8	5
767	01_AE.CN.2008.GX90_1.GU475019	01_AE	0.54	8	12
768	01_AE.CN.2008.GX91_2.GU475013	01_AE	0.69	8	8
769	07_BC.CN..GX93_8.MN617364	other	100.0	15	9
770	01_AE.CN.2007.GZ187_10.GU475036	01_AE	0.46	8	9
771	07_BC.CN..GZ30_6.MN617392	other	1.19	8	8
772	07_BC.CN..GZ36_5.MN617393	other	1.28	8	6
773	07_BC.CN..GZ38_2.MN617394	other	0.17	8	9
774	B.PE..H022_7.EF210725	B	0.6	10	8
775	B.PE..H029_12.EF210726	B	0.55	7	7
776	B.PE..H030_7.EF210727	B	1.3	7	5
777	B.PE..H031_7.EF210728	B	0.9	8	6
778	B.PE..H035_18.EF210729	B	9.1	9	5
779	B.PE..H061_14.EF210730	B	0.59	6	12
780	B.PE..H077_31.EF210734	B	0.18	12	6
781	B.PE..H078_14.EF210733	B	0.35	9	9
782	B.PE..H079_2.EF210731	B	0.85	10	9
783	B.PE..H080_23.EF210735	B	0.71	8	4
784	B.PE..H086_8.EF210732	B	100.0	8	4
785	B.PE..H086_8_N651K.	B	100.0	8	4
786	07_BC.CN..HB5_3.HQ326124	other	0.45475	11	12
787	B.CN..HEB46_6.MN617382	B	0.02	8	6
788	B.CN..HEB5_10.MN617374	B	1.45	8	9
789	B.CN..HEB87_2.MN617377	B	0.21	9	6
790	B.CN..HN15A_27.MN642096	B	0.12	8	6
791	B.CN..HN18A_41.MN642097	B	0.03	11	8
792	B.CN..HN40_40.MN642098	B	0.03	9	8
793	B.CN..HN6A_40.MN642095	B	1.29	11	9
794	B.HT.1992.HT593_1.U08444	B	0.51735	10	10
795	01_AE.CN.2006.HUB199_1.GU475025	01_AE	0.76	7	6
796	B.CN..HUB32_3.MN617375	B	0.27	12	10
797	B.FR.1983.HXB2.K03455	B	0.038335	8	6
798	B.US.1986.JRCSF.AY669726	B	0.20833	8	7
799	B.US.1986.JRCSF_N156Q.	B	0.15414	8	7
800	B.US.1986.JRCSF_N186Q.	B	0.097211	8	7
801	B.US.1986.JRCSF_N197D.	B	0.006	8	7
802	B.US.1986.JRCSF_N197Q.	B	0.02846	8	7
803	B.US.1986.JRCSF_N276Q.	B	0.053759	8	7
804	B.US.1986.JRCSF_N295Q.	B	0.13711	8	7
805	B.US.1986.JRCSF_N301Q.	B	0.073892	8	7
806	B.US.1986.JRCSF_N332Q.	B	0.1506	8	7
807	B.US.1986.JRCSF_N386Q.	B	0.071134	8	7
808	B.US.1986.JRCSF_N392Q.	B	0.059161	8	7
809	B.US.1986.JRCSF_N397Q.	B	0.11225	8	7
810	B.US.1986.JRCSF_N411Q.	B	0.1249	8	7
811	B.US.1986.JRCSF_N448Q.	B	0.10507	8	7
812	B.US.1986.JRCSF_N461Q.	B	0.027928	8	7
813	B.US.1986.JRCSF_S199A.	B	0.01	8	7
814	B.US.1986.JRFL.AY669728	B	0.03227	8	6
815	B.US.1986.JRFL_D197N.	B	0.066106	8	6
816	B.US.1986.JRFL_D197N_S199A.	B	0.015	8	6
817	B.US.1986.JRFL_D197Q.	B	0.01	8	6
818	B.US.1986.JRFL_N156Q.	B	0.757	8	6
819	A1.KE.2000.KER2008_12.AY736809	other	0.5266	7	9
820	A1.KE.2000.KER2018_11.AY736810	other	0.37584	11	6
821	A1.KE.2000.KNH1144.AF457066	other	0.134	9	12
822	A1.KE.2000.KNH1209_18.AY736813	other	0.11269	8	11
823	C.ZA.2008.KO224_T87_2_4.JN681240	C	0.41	9	11
824	C.ZA.2009.KO243_H6_3.KF114892	C	0.67	9	16
825	C.ZA.2008.KO426_T78_10.JN681241	C	1.33922	8	11
826	C.ZA.2008.KO459_T68_4.JN681242	C	1.27	8	8
827	C.ZA.2008.KO756_38_TB12.JN681243	C	0.07	6	6
828	C.ZA.2008.KO870_C2_10.JN681244	C	0.23	8	8
829	B.FR.1983.LAI.K02013	B	0.164	8	6
830	01_AE.TH.1996.M02138.AY713424	01_AE	0.60985	8	9
831	A1.KE..MB201_A1.DQ187026	other	0.19394	8	9
832	A1.KE..MB539_2B7.DQ187082	other	0.48005	10	14
833	C.ZA.2008.ME067_A10_15.JN681245	C	0.48	10	11
834	C.ZA.2008.ME178_G6_16.KF114893	C	0.4	9	11
835	A1.KE..MG505_W0M_A2.DQ208449	other	0.1054	8	14
836	02_AG...MGRM_AG_002.MF510462	other	0.95	9	6
837	A1.KE..MI206_W0M_D1.DQ208462	other	0.86	8	10
838	A1.KE..MI369_A5.DQ187018	other	0.19763	8	11
839	A1.KE..MJ613_W1M_A2.DQ208444	other	0.29	10	5
840	A1D.KE..ML274_W0M_B1.DQ208493	other	0.26	8	13
841	B.US..MN_3.HM215430	B	0.029548	10	6
842	A1D.KE..MS208_A1.DQ187010	other	0.12488	7	10
843	C.MW.1993.MW965_26.U08455	C	0.035384	7	9
844	N.FR.2011.N1_FR_2011.JN572926	other	100.0	5	11
845	B.CH.2001.NAB01.EU023918	B	1.7	10	6
846	B.CH..NAB01_C14.KX673207	B	1.712	10	6
847	B.CH..NAB01_C14_REV.KX673208	B	4.411	10	6
848	B.CH..NAB01_C21.KX673209	B	0.534	8	6
849	B.CH..NAB01_C21_REV.KX673210	B	13.672	8	6
850	B.CH..NAB01_C24.KX673211	B	0.261	8	6
851	B.CH..NAB01_C24_REV.KX673212	B	100.0	8	6
852	B.CH..NAB01_PA.KX673206	B	0.733	10	6
853	G.CH..NAB13PRE_CL_9.EU023937	other	0.0838	8	9
854	B.CH.2003.NAB5PRE_CL_1.EU023923	B	3.9	10	6
855	B.CH.2001.NAB9PRE_CL_106.EU023928	B	0.842	9	8
856	D.KE.2001.NKU3006_EC1.JQ715411	other	0.5575	8	6
857	B.FR.1985.NL43.AY669735	B	0.092421	8	4
858	G.ES.2002.P0402_C2_11.EU885759	other	0.15108	9	12
859	D.ES.2007.P1741_A2.HM068556	other	2.183	10	11
860	G.ES.2008.P1981_C5_3.FJ817369	other	0.34215	7	9
861	D.CG.2007.P940_2_C3.HM068555	other	100.0	16	13
862	B.US.1994.PRB926_04_A9_4237.EU289197	B	0.1	9	4
863	B.IT.1996.PVO_4.AY835444	B	0.45667	7	16
864	A1D.KE.1995.Q168_A2.AF407148	other	0.11123	8	4
865	A1D.KE.1995.Q168_B23.AF407149	other	0.17	8	4
866	A1.KE.1994.Q23_17.AF004885	other	0.088951	8	7
867	A1.KE.1994.Q259_17.AF407152	other	0.076869	8	7
868	A1.KE.1994.Q259_D2_26.AF407153	other	0.43	8	8
869	A1.KE.1994.Q259_W6.AF407151	other	0.19528	8	8
870	A1.KE.1995.Q461_C2.AF407154	other	0.45	7	13
871	A1.KE.1995.Q461_D1_PNS0D.AF407155	other	0.29	7	13
872	A1.KE.1995.Q461_E2.AF407156	other	0.45114	7	13
873	A1.KE.1996.Q769_B9_PNS79D.AF407157	other	0.17	8	12
874	A1.KE.1996.Q769_D22.AF407158	other	0.030347	8	12
875	A1.KE.1996.Q769_H5.AF407159	other	0.041642	10	12
876	A1.KE.1994.Q842_D12.AF407160	other	0.022365	8	11
877	A1.KE.1994.Q842_D14.AF407161	other	0.37	8	8
878	A1.KE.1994.Q842_D16.AF407162	other	0.52	8	11
879	D.KE.1995.QA013_70I_H1.FJ866134	other	0.81	9	5
880	D.KE.1995.QA013_70I_M12.FJ866135	other	100.0	9	5
881	D.KE.1993.QA465_59M_A1.FJ866136	other	100.0	8	9
882	D.KE.1993.QA465_59M_D1.FJ866137	other	100.0	8	9
883	A1D.KE.1996.QA790_204I_A4.FJ866124	other	0.06	8	8
884	A1D.KE.1996.QA790_204I_C1.FJ866125	other	0.05	8	8
885	A1D.KE.1996.QA790_204I_C8.FJ866126	other	0.12	8	8
886	A1D.KE.1996.QA790_204I_E2.FJ866127	other	0.11	8	8
887	C.KE.1995.QB099_391M_B1.FJ866131	C	0.43	7	8
888	C.KE.1995.QB099_391M_C8.FJ866132	C	0.15	7	8
889	A1.KE.1996.QB726_70M_B3.FJ866111	other	0.72	7	8
890	D.KE.1997.QB857_110I_B3.FJ866138	other	100.0	8	7
891	C.KE.1997.QC406_70M_F3.FJ866133	C	100.0	8	8
892	D.KE.1999.QD435_100M_A4.FJ866139	other	0.35	9	12
893	D.KE.1999.QD435_100M_B5.FJ866140	other	0.51	8	10
894	D.KE.1999.QD435_100M_E1.FJ866141	other	0.59	9	12
895	A1.KE.2005.QF495_23M_A1.FJ866113	other	100.0	8	41
896	A1.KE.2005.QF495_23M_A3.FJ866114	other	100.0	8	41
897	A1.KE.2005.QF495_23M_B2.FJ866115	other	100.0	8	41
898	A1.KE.2005.QF495_23M_D1.FJ866116	other	100.0	8	41
899	21_A2D.KE.2004.QG393_60M_A1.FJ866128	other	0.04	7	7
900	21_A2D.KE.2004.QG393_60M_B7.FJ866129	other	0.06	7	6
901	21_A2D.KE.2004.QG393_60M_B8.FJ866130	other	0.03	7	6
902	A1.KE.2004.QG984_21M_A3.FJ866117	other	0.1	8	10
903	B.TT.1994.QH0515_1.AY835440	B	0.71618	9	14
904	B.TT.1994.QH0692_42.AY835439	B	1.52691	7	16
905	A1.KE.2005.QH209_14M_A2.FJ866118	other	0.028655	8	11
906	A1.KE.2005.QH343_21M_A10.FJ866119	other	100.0	12	9
907	A1.KE.2005.QH343_21M_B5.FJ866120	other	100.0	12	9
908	A1.KE.2005.QH359_21M_C1.FJ866121	other	100.0	7	9
909	A1.KE.2005.QH359_21M_D1.FJ866122	other	100.0	7	4
910	01_AE.TH.1998.R1166_C1.JQ352783	01_AE	1.75457	8	7
911	A1.RW.2007.R18553.HM215434	other	0.291	9	9
912	B.US.1989.R2.AF128126	B	0.21429	11	6
913	01_AE.TH.2001.R2184_C4.JN944665	01_AE	0.086163	9	10
914	01_AE.TH.1999.R3265_C6.JX512903	01_AE	0.34875	8	6
915	A1.RW.2007.R880F_ENV.JX236678	other	0.121	9	13
916	O.FR.1999.RBF125.GU935991	other	100.0	9	12
917	P.FR.2009.RBF168.GU111555	other	100.0	9	8
918	O.FR.2008.RBF189.GU936016	other	100.0	9	12
919	DO.FR.2008.RBF208.GQ351296	other	3.64	12	11
920	B.US.2001.REJO4541_67.AY835449	B	0.069143	9	6
921	B.US.2000.RHPA4259_7.AY835447	B	0.047395	7	12
922	C.MW..S018_18.	C	0.06116	7	6
923	B.TT.1993.SC05_8C11_2344.EU289200	B	0.55679	9	10
924	07_BC.CN..SC11_59.HQ326127	other	2.7	9	12
925	08_BC.CN..SC12_10.MN617366	other	0.28	8	11
926	07_BC.CN..SC14_49.MN617370	other	1.48	12	12
927	07_BC.CN..SC17_32.HQ326128	other	1.6	12	13
928	07_BC.CN..SC18_26.MN617371	other	0.79	12	12
929	07_BC.CN..SC19_15.HQ326129	other	0.36163	8	15
930	07_BC.CN..SC20_15.HQ326130	other	0.43	7	12
931	07_BC.CN..SC21_28.HQ326131	other	0.71	8	12
932	07_BC.CN..SC22_16.HQ326132	other	100.0	9	11
933	07_BC.CN..SC24_40.HM991498	other	2.17	9	12
934	B.TT.1995.SC422_8.AY835441	B	0.12611	8	13
935	B.TT.1995.SC45_4B5_2631.EU289201	B	0.53	8	8
936	B.US..SF162.EU123924	B	0.17702	9	6
937	B.US.1987.SG3.L02317	B	0.028983	9	8
938	01_AE.CN.2008.SH6_81.GU475032	01_AE	0.88	8	5
939	01_AE.CN.2008.SHX335_24.GU475033	01_AE	0.38	14	8
940	01_AE.CN.2008.SHX346_60.GU475034	01_AE	0.2	8	9
941	C.ZA.2008.SO032_A2_8_1.KF114894	C	1.98	9	6
942	C.ZA.2008.SO186_H6_5.JN681247	C	0.07	11	12
943	C.ZA.2007.SO225_H11_12.JN681252	C	2.06	10	6
944	C.ZA.2008.SO405_T24_5.JN681248	C	3.41	11	7
945	C.ZA.2007.SO431_C1_1.JN681246	C	0.56	9	12
946	C.ZA.2008.SO607_B6_9.KF114895	C	0.49	13	19
947	C.ZA.2008.SO706_T10B_3.JN681249	C	2.21	7	9
948	B.US.1997.SS1196_1.AY835442	B	0.24101	12	6
949	02_AG.CM.2004.T250_4.EU513189	other	97.4219	7	6
950	02_AG.CM.2004.T251_18.EU513196	other	3.34723	9	15
951	A1G.CM.2004.T252_7.EU513190	other	1.80688	8	8
952	02_AG.CM.2004.T253_11.EU513191	other	0.38439	8	7
953	02_AG.CM.2004.T255_34.EU513184	other	0.43175	8	7
954	02A1.CM.2004.T257_31.EU513185	other	1.96374	10	8
955	02_AG.CM.2005.T278_50.EU513198	other	100.0	8	16
956	02A1.CM.2005.T280_5.EU513183	other	0.03239	8	10
957	01_AE.TH.1992.TH023_6.KU562843	01_AE	0.88182	7	8
958	01_AE.TH.1993.TH966_8.U08456	01_AE	0.30762	8	7
959	01_AE.TH.1993.TH976_17.U08458	01_AE	0.16015	8	4
960	B.US.2000.THRO4156.AY835448	B	3.98244	17	6
961	B.US.2001.TRJO4551_58.AY835450	B	0.093101	9	6
962	B.IT.1995.TRO_11.AY835445	B	0.35133	9	10
963	C.ZA.1998.TV1_21.HM215437	C	100.0	9	8
964	C.ZA.1998.TV1_29.EU855132	C	100.0	9	6
965	C.TZ.2001.TZA125_17.JQ362423	C	100.0	8	11
966	C.TZ.2001.TZBD_02.JQ362424	C	0.075062	8	6
967	D.UG.1992.UG021_16.U27399	other	0.34934	9	9
968	D.UG.1992.UG024_2.U43386	other	0.17938	7	8
969	A1.UG.1992.UG037_8.U09127	other	0.083072	8	9
970	A1.UG.1992.UG037_8_K651N.	other	0.098	8	9
971	B.US.2016.VA40774.MK499378	B	0.47	8	11
972	02_AG.BE.1993.VI1090.HQ912710	other	0.16	8	8
973	02_AG.BE.1993.VI1090_N276D.	other	0.03	8	8
974	C.BE..VI829.EU191613	C	0.9	8	14
975	C.BE..VI829_N276D.	C	0.07	8	14
976	A1.BE..VLGC_A1.AY669698	other	0.163	8	9
977	B.BR..VLGC_B3.AY669720	B	0.108	9	7
978	B.US.1990.WEAU_D15_410.EU289202	B	0.1157	9	6
979	B.US.2000.WITO4160_33.AY835451	B	0.13334	8	8
980	BG.ES.2002.X1100_C7.EU885760	other	1.3	6	8
981	G.ES.2002.X1193_C1.EU885761	other	0.13715	10	8
982	G.ES.2003.X1254_C3.EU885762	other	0.053499	8	10
983	G.ES.2004.X1632_S2_B10.FJ817370	other	0.12467	10	9
984	G.ES.2005.X1854_C2_10.EU885763	other	0.14	15	10
985	G.ES.2006.X2088_C9.EU885764	other	100.0	10	15
986	G.ES.2005.X2131_C1_B5.FJ817368	other	0.39709	8	9
987	G.ES.2007.X2160_C25.EU885765	other	0.84	9	26
988	14_BG.ES.2007.X2252_C7.EU885766	other	0.36	9	6
989	B.ES.2007.X2278_C2_B6.FJ817366	B	0.13711	8	6
990	07_BC.CN..XJ16_6.HQ326133	other	2.24499	10	11
991	07_BC.CN..XJ179_47.MN617368	other	1.22	8	11
992	07_BC.CN..XJ180_16.MN617369	other	1.67	8	11
993	07_BC.CN..XJ180_29.HQ326136	other	0.1	8	9
994	07_BC.CN..XJ47_5.HQ326134	other	2.05	10	11
995	07_BC.CN..XJ50_6.HQ326135	other	2.2	9	11
996	O.CM.1994.YBF16.AJ133063	other	100.0	9	6
997	O.CM.1995.YBF26.AJ133068	other	100.0	11	13
998	N.CM.1995.YBF30.AJ006022	other	100.0	7	6
999	O.CM.1996.YBF32.AJ236417	other	100.0	6	8
1000	O.CM.1996.YBF35.AJ236418	other	100.0	8	7
1001	O.CM.1995.YBF37.AJ133067	other	100.0	19	10
1002	O.CM.1995.YBF38.AJ133070	other	100.0	9	10
1003	O.CM.1996.YBF39.AJ236421	other	100.0	11	7
1004	07_BC.CN..YN108R_4.HQ326138	other	1.15	19	12
1005	07_BC.CN..YN112R_8.MN617365	other	1.74	14	8
1006	07_BC.CN..YN148R_9.HQ326139	other	1.55042	8	15
1007	08_BC.CN..YN177_1.HQ326140	other	0.81	9	11
1008	08_BC.CN..YN189_52.MN617363	other	1.39	8	12
1009	01_AE.CN.2006.YN192_31.GU475046	01_AE	0.32	8	7
1010	08_BC.CN..YN6_23.MN617367	other	0.59	8	15
1011	B.US.1986.YU2.M93258	B	0.089891	8	4
1012	B.US.2012.Z258_2012_SGA5.KX595122	B	100.0	11	9
1013	C.ZA.1997.ZA012_29.EU855133	C	0.2695	8	11
1014	B.CH..ZENV07_0504_15.KU600814	B	1.01	11	19
1015	B.CH..ZENV16_1202_7.KU600818	B	1.17	8	6
1016	01_AE.CH..ZENV32_0111_5.KU600816	01_AE	100.0	6	7
1017	B.CH..ZENV91_0505_12.KU600815	B	1.05	11	8
1018	01_AE.CH..ZENV92_1008_8.KU600817	01_AE	0.998	15	6
1019	C.ZM.1998.ZM106_9.AY424163	C	0.25466	9	8
1020	C.ZM.2000.ZM109_4.AY424138	C	0.12451	9	11
1021	C.ZM.1998.ZM135_10A.AY424079	C	0.85505	10	15
1022	C.ZM..ZM176_66.	C	0.050566	8	8
1023	C.ZM.2002.ZM197_7.DQ388515	C	0.50723	8	15
1024	C.ZM.2003.ZM214_15.DQ388516	C	0.82735	10	9
1025	C.ZM.2002.ZM215_8.DQ422948	C	0.17596	7	4
1026	C.ZM.2002.ZM233_6.DQ388517	C	2.45451	9	8
1027	C.ZM.2003.ZM246F.FJ496194	C	22.0758	7	9
1028	C.ZM.2003.ZM247_V1.FJ496204	C	0.30574	9	11
1029	C.ZM.2003.ZM249_1.DQ388514	C	0.076506	8	8
1030	C.ZM.2000.ZM53_12.AY423984	C	0.92606	8	8
1031	C.ZM.1998.ZM55_28A.AY423971	C	0.24972	10	11
