# Supplementary material for: Contemporary HIV-1 consensus Env with AI-assisted redesigned hypervariable loops promote antibody binding
Source: Nat Commun. 2024 May 9;15:3924. doi: 10.1038/s41467-024-48139-x (PMC11082178; doi:10.1038/s41467-024-48139-x)
Supplement: Supplementary file 3 — Source Data [file 41467_2024_48139_MOESM3_ESM.zip › SourceData/figs2b.VRC26.25-IC50.other.V2HV-short-long.csv]

	seqname	subtype	HV	IC50	Length	catagory	X	IC50_out
0	A1.TZ.2004.3718_3_11.HM215306	other	V2HV	-1.6074437317049282	4	short	-0.21	-1.6074437317049282
1	A1D.KE.1995.Q168_A2.AF407148	other	V2HV	-2.87147149620256	4	short	-0.24426715379863795	-2.87147149620256
2	D.UG.2007.191727_F6.HM215269	other	V2HV	-3.0	4	short	-0.21	-3.0
3	D.UG.2005.190049.JX236668	other	V2HV	-3.0	5	short	-0.1483914461544014	-3.0
4	07_BC.CN.2004.CH038_12.EF042692	other	V2HV	-2.8409745087750946	6	short	-0.18293844669480705	-2.8409745087750946
5	DU.CM..247_23.EU683891	other	V2HV	-3.714217726220605	6	short	-0.14875693130588316	-3.714217726220605
6	CD.TZ.2004.3337_V2_C6.HM215297	other	V2HV	-3.899663924066304	6	short	-0.21	-3.899663924066304
7	D.UG.2001.231965_C1.JQ361079	other	V2HV	1.0312225868408988	6	short	-0.21	1.0312225868408988
8	D.TZ.2004.6405_V4_C34.HM215327	other	V2HV	2.0	6	short	-0.21	2.0
9	A1.UG.2007.191955_A11.HM215272	other	V2HV	-3.5228787452803374	6	short	-0.21	-3.5228787452803374
10	A1C.TZ.2004.6540_V4_C1.HM215330	other	V2HV	-2.263491950164694	6	short	-0.21	-2.263491950164694
11	A1C.TZ.2005.6545_V4_C1.HM215332	other	V2HV	-2.0628082019861766	6	short	-0.21	-2.0628082019861766
12	A1.UG.2007.191845_B11.HM215271	other	V2HV	2.0	6	short	-0.27160855384559857	2.0
13	D.KE.2001.NKU3006_EC1.JQ715411	other	V2HV	2.0	6	short	-0.1483914461544014	2.0
14	A1.UG.2007.9004SS_A3_4.HM215350	other	V2HV	-3.5228787452803374	6	short	-0.1483914461544014	-3.5228787452803374
15	A1.KE.2000.KER2018_11.AY736810	other	V2HV	-3.7312816538827063	6	short	-0.21	-3.7312816538827063
16	D.UG.1999.A08483M1_VRC9.HM215358	other	V2HV	-3.3979400086720375	6	short	-0.24636802763529136	-3.3979400086720375
17	02_AG.CM.2004.T250_4.EU513189	other	V2HV	-3.6989700043360187	6	short	-0.27028604686128865	-3.6989700043360187
18	G.ES.2006.X2088_C9.EU885764	other	V2HV	2.0	15	long	0.21	2.0
19	A1.KE.2005.851891_4_15.KT022376	other	V2HV	-0.05158703422139897	15	long	0.21	-0.05158703422139897
20	02_AG.CM.2004.T251_18.EU513196	other	V2HV	2.0	15	long	0.14839144615440142	2.0
21	BC.CN.2006.CNE7.HM215426	other	V2HV	-2.448928344558015	15	long	0.21	-2.448928344558015
22	D.UG.2007.191882.JX236673	other	V2HV	2.0	16	long	0.27160855384559857	2.0
23	02_AG.CM.2005.T278_50.EU513198	other	V2HV	0.735768911866435	16	long	0.21	0.735768911866435
24	A1.TZ.2008.CH0219_E4.HM204621	other	V2HV	2.0	16	long	0.09383742487837562	2.0
25	02_AG.CM.2004.263_8.EU513182	other	V2HV	-1.9194095855464988	18	long	0.21	-1.9194095855464988
26	CD.TZ.2004.3817_V2_C59.HM215310	other	V2HV	1.7476789838295794	18	long	0.21	1.7476789838295794
27	CD.TZ.2005.3326_V4_C3.HM215296	other	V5HV	-3.9319626403862147	5	short	0.79	-3.9319626403862147
28	CD.TZ.2004.3337_V2_C6.HM215297	other	V5HV	-3.899663924066304	6	short	0.7297128810907267	-3.899663924066304
29	A1.TZ.2004.3718_3_11.HM215306	other	V5HV	-1.6074437317049282	6	short	0.79	-1.6074437317049282
30	07_BC.CN.2007.BJOX002000_03_2.HM215364	other	V5HV	-3.349488493815142	7	short	0.79	-3.349488493815142
31	A1.RW.1992.92RW020_2.EU855131	other	V5HV	2.0	7	short	0.79	2.0
32	A1D.KE..MS208_A1.DQ187010	other	V5HV	-2.654940094389553	7	short	0.79	-2.654940094389553
33	G.ES.2008.P1981_C5_3.FJ817369	other	V5HV	-2.6402783215167887	7	short	0.8513389736524439	-2.6402783215167887
34	A1.KE.1995.Q461_E2.AF407156	other	V5HV	-2.2392609589146937	7	short	0.79	-2.2392609589146937
35	A1.TZ.2003.3415_V1_C1.HM215299	other	V5HV	0.8686685325488616	7	short	0.79	0.8686685325488616
36	D.UG.2007.191882.JX236673	other	V5HV	2.0	7	short	0.7283914461544014	2.0
37	A1.KE.2000.KER2008_12.AY736809	other	V5HV	-2.0839357752512644	7	short	0.79	-2.0839357752512644
38	02_AG.CM.2004.T250_4.EU513189	other	V5HV	-3.6989700043360187	7	short	0.79	-3.6989700043360187
39	A1.TZ.2008.CH0219_E4.HM204621	other	V5HV	2.0	7	short	0.8516085538455986	2.0
40	A1D.KE..BS208_B1.KX364401	other	V5HV	-3.9319626403862147	7	short	0.8516085538455986	-3.9319626403862147
41	A1.TZ.2005.0439_V5_C1.HM215258	other	V5HV	2.0	7	short	0.6738374248783756	2.0
42	D.UG.1992.UG024_2.U43386	other	V5HV	-0.8835250880916686	7	short	0.79	-0.8835250880916686
43	02A1.CM.2004.T257_31.EU513185	other	V5HV	-3.365633584805143	10	long	1.270286480077411	-3.365633584805143
44	A1.KE..BB539_2B13.DQ187240	other	V5HV	-2.3494884938151426	10	long	1.21	-2.3494884938151426
45	G.ES.2002.X1193_C1.EU885761	other	V5HV	-1.9921242562324146	10	long	1.21	-1.9921242562324146
46	G.ES.2004.X1632_S2_B10.FJ817370	other	V5HV	-3.106254877896154	10	long	1.21	-3.106254877896154
47	G.ES.2006.X2088_C9.EU885764	other	V5HV	2.0	10	long	1.21	2.0
48	D.UG.2006.191821_E6_1.HM215270	other	V5HV	-2.3485862901776295	10	long	1.2716075356902137	-2.3485862901776295
49	A1.KE..MB539_2B7.DQ187082	other	V5HV	-0.4323267933854445	10	long	1.21	-0.4323267933854445
50	07_BC.CN.2004.CH038_12.EF042692	other	V5HV	-2.8409745087750946	10	long	1.21	-2.8409745087750946
51	07_BC.CN.2004.CH181_12.EF117259	other	V5HV	-4.232992636050196	10	long	1.21	-4.232992636050196
52	A1.KE.1996.Q769_H5.AF407159	other	V5HV	2.0	10	long	1.1483914461544014	2.0
53	07_BC.CN.2007.CNE21.HM215407	other	V5HV	-3.666673659596546	10	long	1.2661030192491656	-3.666673659596546
54	D.UG.1998.57128_VRC15.AY736829	other	V5HV	-1.169854190997382	10	long	1.21	-1.169854190997382
55	D.ES.2007.P1741_A2.HM068556	other	V5HV	2.0	10	long	1.2716085538455986	2.0
56	A1.TZ.2006.6592_V7_C25.HM215334	other	V5HV	2.0	10	long	1.0938374248783755	2.0
57	02A1.CM.2004.242_14.EU513188	other	V5HV	-3.5663261533629385	11	long	1.21	-3.5663261533629385
58	A1.TZ.2005.0330_V4_C3.HM215257	other	V5HV	-2.151607643792753	11	long	1.21	-2.151607643792753
59	A1.KE.2000.KER2018_11.AY736810	other	V5HV	-3.7312816538827063	11	long	1.21	-3.7312816538827063
60	07_BC.CN.2004.CH119_10.EF117261	other	V5HV	-1.7585531396543537	13	long	1.21	-1.7585531396543537
61	D.CG.2007.P940_2_C3.HM068555	other	V5HV	-3.3979400086720375	16	long	1.21	-3.3979400086720375
62	A1.UG.2007.191845_B11.HM215271	other	V5HV	2.0	17	long	1.3261625751216244	2.0
