# Supplementary material for: Contemporary HIV-1 consensus Env with AI-assisted redesigned hypervariable loops promote antibody binding
Source: Nat Commun. 2024 May 9;15:3924. doi: 10.1038/s41467-024-48139-x (PMC11082178; doi:10.1038/s41467-024-48139-x)
Supplement: Supplementary file 3 — Source Data [file 41467_2024_48139_MOESM3_ESM.zip › SourceData/figs14b.C.pLDDT.txt]

#C pLDDT
i imsa ihxb2 unmodified hv_redesigned
0 33 031 44.69 45.48
1 34 032 54.88 55.45
2 35 033 78.31 78.79
3 38 034 91.32 91.34
4 39 035 93.85 93.96
5 40 036 95.25 95.33
6 41 037 93.96 94.06
7 42 038 93.06 93.15
8 43 039 89.4 89.41
9 44 040 85.98 85.59
10 45 041 81.64 81.2
11 46 042 88.0 87.78
12 47 043 88.81 88.8
13 48 044 90.99 90.79
14 49 045 93.57 93.51
15 50 046 93.84 93.62
16 51 047 93.52 93.04
17 52 048 92.38 92.43
18 53 049 92.1 92.05
19 54 050 91.08 91.01
20 55 051 90.71 90.38
21 56 052 90.89 90.52
22 57 053 84.49 84.32
23 58 054 83.8 83.66
24 59 055 78.43 78.18
25 60 056 74.83 74.75
26 61 057 65.9 65.18
27 62 058 57.85 56.8
28 63 059 54.35 53.33
29 64 060 50.39 49.52
30 65 061 49.2 47.52
31 66 062 48.46 48.92
32 67 063 49.0 48.71
33 68 064 48.5 47.97
34 69 065 55.67 54.05
35 70 066 62.34 61.02
36 71 067 67.83 65.62
37 72 068 68.83 67.18
38 73 069 69.09 68.74
39 74 070 62.56 61.97
40 75 071 57.12 56.72
41 76 072 53.97 53.46
42 77 073 61.85 61.59
43 78 074 69.78 68.7
44 79 075 68.32 67.68
45 80 076 63.63 62.79
46 81 077 60.98 60.45
47 82 078 56.93 57.48
48 83 079 51.6 51.57
49 84 080 55.0 55.87
50 85 081 62.69 62.9
51 86 082 70.42 69.17
52 87 083 85.13 84.37
53 88 084 86.32 85.9
54 89 085 92.14 91.84
55 90 086 93.2 93.13
56 91 087 91.21 91.47
57 92 088 90.83 91.41
58 93 089 94.02 94.44
59 94 090 94.96 95.39
60 95 091 96.17 96.38
61 96 092 96.78 96.99
62 97 093 97.97 98.06
63 98 094 97.87 98.05
64 99 095 97.47 97.71
65 100 096 97.15 97.47
66 101 097 96.16 96.39
67 102 098 97.4 97.46
68 103 099 97.08 97.12
69 104 100 97.8 97.8
70 105 101 97.9 97.93
71 106 102 96.37 96.28
72 107 103 95.07 94.81
73 108 104 94.86 94.83
74 109 105 94.07 94.04
75 110 106 91.65 91.52
76 111 107 91.15 91.05
77 112 108 89.92 89.91
78 113 109 87.98 88.06
79 114 110 86.26 86.11
80 115 111 85.3 85.03
81 116 112 83.77 83.86
82 117 113 82.54 82.68
83 118 114 79.61 79.54
84 119 115 81.71 82.18
85 120 116 84.7 85.12
86 121 117 82.63 82.57
87 122 118 81.38 82.33
88 123 119 88.0 89.06
89 124 120 90.98 92.2
90 125 121 90.88 92.05
91 126 122 90.48 92.02
92 127 123 85.01 87.0
93 128 124 84.47 86.86
94 129 125 86.72 88.67
95 130 126 88.47 90.45
96 131 127 87.93 90.31
97 132 128 90.03 92.2
98 133 129 90.8 93.16
99 134 130 92.21 94.21
100 135 131 90.32 92.38
101 136 132 85.92 88.23
102 137 133 81.61 84.42
103 138 134 78.04 82.34
104 139 135 62.23 68.01
105 140 136 52.1 60.55
106 141 137 44.81 57.26
107 142 138 40.37 55.0
108 143 139 37.81 -
109 144 140 35.97 -
110 145 141 36.56 -
111 146 142 35.07 -
112 160 144 36.11 -
113 161 145 38.51 -
114 162 146 40.14 -
115 163 147 41.51 55.6
116 164 148 45.53 55.64
117 165 149 48.54 57.92
118 166 150 53.83 61.77
119 167 151 55.21 63.85
120 168 152 62.18 69.68
121 169 153 76.94 80.61
122 170 154 85.04 87.46
123 171 155 87.13 89.95
124 172 156 88.45 91.27
125 173 157 90.8 93.1
126 174 158 91.33 93.39
127 175 159 89.07 91.06
128 176 160 86.85 88.81
129 177 161 83.54 85.48
130 178 162 80.39 82.27
131 179 163 76.95 79.49
132 180 164 74.68 77.35
133 181 165 73.72 75.14
134 182 166 68.14 70.72
135 183 167 71.35 74.19
136 184 168 75.51 78.76
137 185 169 79.51 82.45
138 186 170 84.99 87.03
139 187 171 87.89 89.63
140 188 172 88.3 90.25
141 189 173 88.07 90.66
142 190 174 88.41 91.12
143 191 175 87.07 90.33
144 192 176 88.05 91.25
145 193 177 87.87 90.71
146 194 178 86.57 89.47
147 195 179 88.17 90.52
148 196 180 91.56 93.72
149 197 181 90.62 93.15
150 198 182 89.4 92.21
151 199 183 89.01 92.06
152 200 184 85.55 88.03
153 201 185 75.68 77.23
154 202 186 65.77 68.44
155 203 187 57.81 -
156 204 187A 56.79 -
157 213 187J 58.69 -
158 214 188 65.46 73.86
159 215 189 81.87 84.63
160 216 190 91.16 93.67
161 217 191 91.92 94.39
162 218 192 90.51 93.22
163 219 193 90.39 92.85
164 220 194 87.48 89.61
165 221 195 84.83 87.8
166 222 196 84.92 87.88
167 223 197 76.92 80.71
168 224 198 75.63 78.13
169 225 199 77.44 80.54
170 226 200 84.34 86.33
171 227 201 90.33 91.7
172 228 202 91.49 92.4
173 229 203 92.97 93.93
174 230 204 90.47 91.34
175 231 205 87.51 88.42
176 232 206 81.7 82.98
177 233 207 75.81 76.82
178 234 208 76.46 76.81
179 235 209 82.04 82.75
180 236 210 81.76 82.2
181 237 211 83.39 83.57
182 238 212 87.23 87.36
183 239 213 84.85 85.02
184 240 214 88.15 88.25
185 241 215 87.15 87.07
186 242 216 87.99 88.16
187 243 217 90.16 90.05
188 244 218 86.67 86.62
189 245 219 87.77 87.67
190 246 220 82.3 81.99
191 247 221 78.16 77.92
192 248 222 81.07 80.29
193 249 223 86.91 86.39
194 250 224 89.2 88.83
195 251 225 94.09 93.91
196 252 226 97.13 97.14
197 253 227 96.8 96.93
198 254 228 98.17 98.28
199 255 229 96.69 96.96
200 256 230 95.59 96.06
201 257 231 93.19 94.05
202 258 232 91.94 93.01
203 259 233 94.81 95.65
204 260 234 92.99 94.3
205 261 235 94.67 95.81
206 262 236 96.44 97.02
207 263 237 96.19 96.68
208 264 238 96.81 97.26
209 265 239 97.62 97.88
210 266 240 94.99 95.64
211 267 241 96.67 97.01
212 268 242 97.14 97.26
213 269 243 95.41 95.42
214 270 244 92.05 91.77
215 271 245 88.79 88.62
216 272 246 81.51 80.84
217 273 247 87.25 87.31
218 274 248 92.02 92.18
219 275 249 89.61 89.86
220 276 250 89.28 89.42
221 277 251 92.11 92.3
222 278 252 92.03 92.04
223 279 253 92.31 92.43
224 280 254 94.05 93.95
225 281 255 92.04 92.08
226 282 256 95.51 95.43
227 283 257 95.89 95.92
228 284 258 97.56 97.66
229 285 259 98.43 98.45
230 286 260 98.41 98.45
231 287 261 98.15 98.19
232 288 262 96.7 96.78
233 289 263 96.52 96.58
234 290 264 95.87 96.04
235 291 265 97.39 97.53
236 292 266 95.95 96.28
237 293 267 91.6 92.18
238 294 268 91.75 92.37
239 295 269 94.32 94.73
240 296 270 97.31 97.6
241 297 271 97.4 97.61
242 298 272 96.68 97.19
243 299 273 96.71 97.12
244 300 274 94.36 95.72
245 301 275 93.29 94.97
246 302 276 90.16 92.57
247 303 277 86.13 88.74
248 304 278 82.38 86.01
249 305 279 84.45 88.73
250 306 280 82.11 87.12
251 307 281 82.42 86.16
252 308 282 90.69 92.49
253 309 283 94.1 95.06
254 310 284 96.87 97.35
255 311 285 98.02 98.21
256 312 286 98.31 98.43
257 313 287 97.68 97.8
258 314 288 98.36 98.43
259 315 289 96.88 97.14
260 316 290 97.23 97.44
261 317 291 97.6 97.81
262 318 292 97.7 97.9
263 319 293 97.92 98.08
264 320 294 97.82 98.04
265 321 295 97.83 98.05
266 322 296 96.59 97.34
267 323 297 94.28 95.22
268 324 298 89.9 91.37
269 325 299 83.64 86.55
270 326 300 75.94 78.55
271 327 301 76.77 79.52
272 328 302 79.26 83.44
273 329 303 84.34 88.41
274 330 304 87.73 89.88
275 331 305 89.05 91.16
276 332 306 90.01 91.22
277 333 307 88.08 89.52
278 334 308 87.73 88.89
279 335 309 84.29 85.9
280 338 312 82.39 83.81
281 339 313 80.35 82.14
282 340 314 81.31 82.96
283 341 315 86.83 88.57
284 342 316 90.32 91.54
285 343 317 91.48 92.92
286 344 318 91.53 93.34
287 345 319 90.23 92.46
288 346 320 86.9 89.69
289 347 321 83.6 87.23
290 348 322 76.7 81.6
291 349 322A 75.88 81.42
292 350 323 74.14 79.84
293 351 324 67.42 74.73
294 352 325 60.01 68.99
295 353 326 65.32 71.64
296 354 327 72.12 77.85
297 355 328 81.11 84.63
298 356 329 90.93 92.36
299 357 330 93.83 94.77
300 358 331 97.19 97.73
301 359 332 97.27 97.7
302 360 333 96.8 97.12
303 361 334 95.1 95.84
304 362 335 93.87 93.96
305 363 336 92.08 92.0
306 364 337 93.92 94.3
307 365 338 95.41 95.44
308 366 339 91.77 91.55
309 367 340 91.77 91.65
310 368 341 95.09 95.21
311 369 342 93.88 93.74
312 370 343 92.54 91.55
313 371 344 94.36 94.67
314 372 345 96.12 96.67
315 373 346 93.95 94.81
316 374 347 92.16 92.14
317 375 348 93.42 94.55
318 376 349 93.18 94.47
319 377 350 90.58 91.89
320 378 351 89.48 91.29
321 379 352 89.12 90.95
322 380 353 86.55 88.8
323 381 354 82.99 85.46
324 383 356 78.84 80.7
325 384 357 84.64 86.28
326 385 358 88.04 88.8
327 387 359 91.18 92.28
328 388 360 91.54 92.21
329 389 361 94.55 94.9
330 390 362 94.47 94.33
331 391 363 95.27 95.19
332 392 364 92.89 93.41
333 393 365 86.36 87.56
334 394 366 85.85 87.24
335 395 367 83.9 85.08
336 396 368 84.3 85.05
337 397 369 87.22 87.66
338 398 370 87.11 87.21
339 399 371 87.9 87.88
340 400 372 93.39 93.92
341 401 373 95.76 96.14
342 402 374 96.7 97.0
343 403 375 95.05 95.41
344 404 376 94.79 95.05
345 405 377 91.8 92.01
346 406 378 90.38 90.89
347 407 379 84.94 85.14
348 408 380 84.75 84.98
349 409 381 90.06 90.37
350 410 382 91.76 92.53
351 411 383 94.34 95.21
352 412 384 94.34 95.24
353 413 385 96.78 97.3
354 414 386 95.65 96.49
355 415 387 96.99 97.31
356 416 388 94.94 95.29
357 417 389 93.78 94.0
358 418 390 95.6 95.63
359 419 391 95.51 95.41
360 420 392 91.73 89.72
361 421 393 90.14 86.85
362 422 394 89.93 86.32
363 423 395 87.69 80.98
364 424 396 77.09 75.08
365 425 397 65.22 66.71
366 426 398 60.59 57.02
367 427 399 61.58 53.85
368 428 400 58.87 48.25
369 434 405 59.82 48.65
370 435 406 52.73 44.94
371 436 407 54.09 46.39
372 437 408 51.42 43.96
373 438 409 54.86 51.23
374 440 410 62.15 56.04
375 441 411 70.4 67.69
376 442 412 88.09 88.76
377 443 413 93.24 94.03
378 444 414 94.9 95.34
379 445 415 95.6 96.34
380 446 416 96.42 96.95
381 447 417 93.17 94.51
382 448 418 93.84 94.68
383 449 419 90.9 92.51
384 450 420 90.41 91.77
385 451 421 90.21 91.62
386 452 422 90.5 91.88
387 453 423 90.34 91.94
388 454 424 88.52 89.47
389 455 425 81.52 82.53
390 456 426 71.56 71.12
391 457 427 71.84 72.69
392 458 428 62.0 62.5
393 459 429 66.13 65.83
394 460 430 62.63 63.28
395 461 431 64.23 66.3
396 462 432 76.86 78.28
397 463 433 85.66 87.57
398 464 434 89.99 91.13
399 465 435 92.02 93.18
400 466 436 91.33 92.52
401 467 437 90.72 92.13
402 468 438 88.7 90.32
403 469 439 88.11 89.35
404 470 440 87.28 89.23
405 471 441 85.91 87.91
406 472 442 86.27 88.21
407 473 443 89.72 91.05
408 474 444 93.75 94.7
409 475 445 94.13 94.56
410 476 446 96.8 97.07
411 477 447 97.67 97.81
412 478 448 98.24 98.38
413 479 449 98.55 98.59
414 480 450 98.58 98.63
415 481 451 98.58 98.61
416 482 452 98.5 98.51
417 483 453 97.99 98.08
418 484 454 97.04 97.33
419 485 455 93.88 94.68
420 486 456 91.97 93.0
421 487 457 86.96 88.07
422 488 458 70.57 76.64
423 489 459 56.37 68.5
424 490 460 52.47 57.96
425 491 461 50.87 61.93
426 492 462 53.27 66.5
427 493 463 53.78 -
428 497 463D 60.49 -
429 498 464 79.48 82.05
430 499 465 86.12 88.0
431 500 466 90.35 91.82
432 501 467 91.83 92.92
433 502 468 94.5 95.26
434 503 469 96.02 96.32
435 504 470 96.79 96.99
436 505 471 90.5 91.43
437 506 472 87.18 87.77
438 507 473 80.73 79.73
439 508 474 90.43 90.12
440 509 475 93.82 93.65
441 510 476 96.56 96.5
442 511 477 96.79 96.87
443 512 478 97.16 97.05
444 513 479 97.83 97.83
445 514 480 98.15 98.27
446 515 481 97.33 97.5
447 516 482 97.64 97.71
448 517 483 98.41 98.48
449 518 484 97.58 97.76
450 519 485 97.42 97.6
451 520 486 97.95 98.05
452 521 487 97.51 97.6
453 522 488 97.19 97.14
454 523 489 95.77 95.75
455 524 490 92.4 92.13
456 525 491 89.15 88.59
457 526 492 89.44 88.97
458 527 493 86.1 85.43
459 528 494 88.49 88.12
460 529 495 91.86 91.93
461 530 496 94.22 94.27
462 531 497 94.67 94.79
463 532 498 93.85 93.83
464 533 499 91.21 91.26
465 534 500 88.8 88.51
466 535 501 86.3 86.47
467 536 502 86.32 86.41
468 537 503 86.11 86.26
469 538 504 77.72 77.71
470 539 505 73.87 73.64
471 540 506 68.85 67.73
472 541 507 59.81 60.26
473 542 508 56.06 56.64
474 543 509 47.01 48.04
475 544 510 45.29 46.05
