# Supplementary material for: Contemporary HIV-1 consensus Env with AI-assisted redesigned hypervariable loops promote antibody binding
Source: Nat Commun. 2024 May 9;15:3924. doi: 10.1038/s41467-024-48139-x (PMC11082178; doi:10.1038/s41467-024-48139-x)
Supplement: Supplementary file 3 — Source Data [file 41467_2024_48139_MOESM3_ESM.zip › SourceData/figs10a.C_V5HV.seqlogo.txt]

#Logostack for C, V5HV
455 T:0.6975,V:0.2094,L:0.0452,E:0.0173,S:0.0093,A:0.0053,I:0.0053,Q:0.0053,M:0.0027,F:0.0013,W:0.0007,H:0.0007
456 R:0.9375,W:0.0239,H:0.0133,S:0.0120,Y:0.0093,T:0.0013,N:0.0007,P:0.0007,G:0.0007,X:0.0007
457 D:0.9947,N:0.0020,E:0.0013,V:0.0007,G:0.0007,A:0.0007
458 G:0.9880,R:0.0027,D:0.0013,Y:0.0013,T:0.0013,O:0.0013,S:0.0013,K:0.0013,E:0.0007,V:0.0007
459 G:0.9501,D:0.0100,E:0.0093,O:0.0053,S:0.0047,N:0.0033,A:0.0033,V:0.0027,T:0.0020,I:0.0020,K:0.0020,P:0.0013,R:0.0013,M:0.0007,H:0.0007,Q:0.0007,X:0.0007
460 N:0.1809,O:0.1137,T:0.1104,K:0.1031,E:0.0931,I:0.0731,D:0.0578,G:0.0539,S:0.0432,R:0.0319,V:0.0253,P:0.0226,L:0.0186,Q:0.0186,H:0.0140,A:0.0133,Y:0.0120,M:0.0066,F:0.0027,X:0.0027,C:0.0013,W:0.0007
461 O:0.1941,T:0.1336,G:0.1290,N:0.1104,E:0.0904,D:0.0864,S:0.0805,K:0.0392,I:0.0193,R:0.0173,V:0.0160,P:0.0120,H:0.0120,A:0.0113,L:0.0106,Q:0.0100,Y:0.0020,X:0.0020,C:0.0013,M:0.0013,F:0.0013,W:0.0007
462 O:0.2786,T:0.1297,N:0.1277,S:0.1017,G:0.0745,D:0.0678,E:0.0618,K:0.0445,A:0.0206,R:0.0153,I:0.0120,P:0.0113,V:0.0093,Q:0.0080,L:0.0040,H:0.0033,M:0.0027,Y:0.0020,X:0.0020,F:0.0007
463 O:0.2181,T:0.1184,D:0.0944,N:0.0858,S:0.0818,E:0.0698,G:0.0625,K:0.0312,R:0.0206,I:0.0100,A:0.0093,Q:0.0047,H:0.0047,P:0.0040,V:0.0033,X:0.0027,Y:0.0013,F:0.0007
- T:0.1629,S:0.0512,O:0.0452,N:0.0366,E:0.0286,G:0.0213,K:0.0153,D:0.0133,R:0.0047,I:0.0047,A:0.0040,Q:0.0040,V:0.0033,M:0.0013,P:0.0013,Y:0.0007,H:0.0007,X:0.0007
- T:0.0399,O:0.0213,N:0.0153,E:0.0133,S:0.0126,D:0.0113,G:0.0106,K:0.0066,Q:0.0027,P:0.0013,I:0.0013,A:0.0013,H:0.0007,R:0.0007,L:0.0007
- T:0.0093,S:0.0073,O:0.0066,E:0.0040,D:0.0033,N:0.0033,K:0.0013,R:0.0007,Q:0.0007,P:0.0007,V:0.0007,G:0.0007,C:0.0007
- T:0.0213,E:0.0126,O:0.0100,N:0.0086,D:0.0066,S:0.0060,G:0.0053,K:0.0020,A:0.0013,I:0.0013,P:0.0007,F:0.0007,L:0.0007,Q:0.0007
- T:0.0519,D:0.0366,E:0.0293,N:0.0266,S:0.0239,G:0.0193,O:0.0146,K:0.0093,A:0.0053,Q:0.0047,P:0.0040,R:0.0033,L:0.0020,M:0.0013,V:0.0013,I:0.0013,C:0.0007,H:0.0007,F:0.0007,X:0.0007
463M O:0.2985,T:0.0652,N:0.0492,S:0.0372,D:0.0266,E:0.0213,K:0.0213,R:0.0106,G:0.0073,A:0.0053,H:0.0027,Q:0.0027,V:0.0027,P:0.0020,I:0.0020,L:0.0013,Y:0.0013,X:0.0013,W:0.0007
464 T:0.2400,N:0.1742,D:0.0997,G:0.0964,E:0.0944,K:0.0765,S:0.0691,R:0.0239,A:0.0166,Q:0.0133,I:0.0120,P:0.0073,H:0.0053,V:0.0047,M:0.0033,L:0.0027,C:0.0013,W:0.0013,X:0.0013,O:0.0007
465 T:0.5911,O:0.1144,E:0.0805,I:0.0392,K:0.0366,S:0.0326,P:0.0326,D:0.0113,A:0.0100,N:0.0086,G:0.0047,V:0.0033,R:0.0027,X:0.0027,Q:0.0020,H:0.0020,F:0.0013,M:0.0013,L:0.0007
466 E:0.9468,D:0.0093,Q:0.0040,G:0.0033,V:0.0033,K:0.0027,N:0.0020,A:0.0020,T:0.0020,H:0.0013,L:0.0013,M:0.0013,S:0.0007,W:0.0007
467 T:0.5412,I:0.4149,V:0.0273,K:0.0100,R:0.0027,X:0.0013,M:0.0007,E:0.0007,F:0.0007,A:0.0007
468 F:0.9920,V:0.0053,S:0.0013,I:0.0007,Y:0.0007
469 R:0.9953,G:0.0007,X:0.0007,K:0.0007,S:0.0007,T:0.0007,L:0.0007,W:0.0007
470 P:0.9953,L:0.0033,F:0.0007,R:0.0007
471 G:0.7566,A:0.0918,E:0.0672,I:0.0299,T:0.0226,Q:0.0160,V:0.0073,S:0.0047,L:0.0033,N:0.0007
472 G:0.9980,R:0.0020
