# Supplementary material for: Contemporary HIV-1 consensus Env with AI-assisted redesigned hypervariable loops promote antibody binding
Source: Nat Commun. 2024 May 9;15:3924. doi: 10.1038/s41467-024-48139-x (PMC11082178; doi:10.1038/s41467-024-48139-x)
Supplement: Supplementary file 3 — Source Data [file 41467_2024_48139_MOESM3_ESM.zip › SourceData/figs2a.PGT145-IC50.other.V2HV-short-long.csv]

	seqname	subtype	HV	IC50	Length	catagory	X	IC50_out
0	A1D.UG.1992.92UG035.AY669755	other	V2HV	-1.0969100130080565	4	short	-0.21	-1.0969100130080565
1	A1D.KE.1995.Q168_B23.AF407149	other	V2HV	2.0	4	short	-0.21	2.0
2	A1D.KE.1995.Q168_A2.AF407148	other	V2HV	0.2144994537108812	4	short	-0.21	0.2144994537108812
3	A1.KE.2005.QH359_21M_D1.FJ866122	other	V2HV	2.0	4	short	-0.27160855384559857	2.0
4	A1.TZ.2004.3718_3_11.HM215306	other	V2HV	-1.337242168318426	4	short	-0.21	-1.337242168318426
5	CD.TZ.2004.6480_V4_C25.HM215329	other	V2HV	2.0	4	short	-0.1483914461544014	2.0
6	O.FR.1990.BCF03.AJ133055	other	V2HV	2.0	5	short	-0.3261625751216244	2.0
7	D.KE.1995.QA013_70I_M12.FJ866135	other	V2HV	2.0	5	short	-0.09383742487837562	2.0
8	D.KE.1995.QA013_70I_H1.FJ866134	other	V2HV	2.0	5	short	-0.3695066977465503	2.0
9	02_AG.CM.2004.T251_18.EU513196	other	V2HV	-0.40178966919726283	15	long	0.21	-0.40178966919726283
10	G.ES.2006.X2088_C9.EU885764	other	V2HV	2.0	15	long	0.050493302253449696	2.0
11	BC.CN.2006.CNE7.HM215426	other	V2HV	-0.5867002359187482	15	long	0.21	-0.5867002359187482
12	08_BC.CN.1998.98CN006.AY669745	other	V2HV	2.0	16	long	0.09383742487837562	2.0
13	02_AG.CM.2005.T278_50.EU513198	other	V2HV	1.3135867358044717	16	long	0.21	1.3135867358044717
14	02_AG.CM.2004.263_8.EU513182	other	V2HV	1.4105241725861883	18	long	0.25819979607425336	1.4105241725861883
15	CD.TZ.2004.3817_V2_C59.HM215310	other	V2HV	2.0	18	long	0.14839144615440142	2.0
16	A1.KE.2005.QF495_23M_D1.FJ866116	other	V2HV	2.0	41	long	0.21	2.0
17	A1.KE.2005.QF495_23M_B2.FJ866115	other	V2HV	2.0	41	long	0.27160855384559857	2.0
18	A1.KE.2005.QF495_23M_A1.FJ866113	other	V2HV	2.0	41	long	0.3261625751216244	2.0
19	A1.KE.2005.QF495_23M_A3.FJ866114	other	V2HV	2.0	41	long	0.3695066977465503	2.0
20	N.FR.2011.N1_FR_2011.JN572926	other	V5HV	2.0	5	short	0.6304933022534498	2.0
21	CD.TZ.2005.3326_V4_C3.HM215296	other	V5HV	-2.0457574905606752	5	short	0.79	-2.0457574905606752
22	O.CM.1996.YBF32.AJ236417	other	V5HV	2.0	6	short	0.6738374248783756	2.0
23	A1C.TZ.2004.6041_V3_C23.HM215321	other	V5HV	0.3721181383444831	6	short	0.79	0.3721181383444831
24	A1.TZ.2004.3718_3_11.HM215306	other	V5HV	-1.337242168318426	6	short	0.79	-1.337242168318426
25	CD.TZ.2004.3337_V2_C6.HM215297	other	V5HV	2.0	6	short	0.7283914461544014	2.0
26	A1.KE.2000.KER2008_12.AY736809	other	V5HV	1.1365144661335107	7	short	0.79	1.1365144661335107
27	A1.RW.1992.92RW008.AY669703	other	V5HV	-0.3979400086720376	7	short	0.8472208271765771	-0.3979400086720376
28	A1.KE.2005.QH359_21M_D1.FJ866122	other	V5HV	2.0	7	short	0.79	2.0
29	CD.TZ..89_F1_2_25.HM215349	other	V5HV	0.39752114686764034	7	short	0.8507950916581332	0.39752114686764034
30	02_AG.CM.2004.T250_4.EU513189	other	V5HV	-2.4637193927516177	7	short	0.79	-2.4637193927516177
31	A1.KE.2005.QH359_21M_C1.FJ866121	other	V5HV	-0.09691001300805639	7	short	0.79	-0.09691001300805639
32	21_A2D.KE.2004.QG393_60M_B8.FJ866130	other	V5HV	2.0	7	short	0.8516085538455986	2.0
33	21_A2D.KE.2004.QG393_60M_B7.FJ866129	other	V5HV	2.0	7	short	0.9061625751216245	2.0
34	A1D.KE..MS208_A1.DQ187010	other	V5HV	-0.6708869973181802	7	short	0.79	-0.6708869973181802
35	D.UG.1993.93UG082.AY669750	other	V5HV	-1.585026652029182	7	short	0.79	-1.585026652029182
36	A1.TZ.2003.3415_V1_C1.HM215299	other	V5HV	2.0	7	short	0.9495066977465503	2.0
37	21_A2D.KE.2004.QG393_60M_A1.FJ866128	other	V5HV	2.0	7	short	0.7587132742761437	2.153679653679654
38	A1.KE.1995.Q461_E2.AF407156	other	V5HV	1.1594769564742342	7	short	0.8509448345191046	1.1594769564742342
39	A1.TZ.2005.0439_V5_C1.HM215258	other	V5HV	0.5774917998372253	7	short	0.79	0.5774917998372253
40	A1.KE.1995.Q461_D1_PNS0D.AF407155	other	V5HV	2.0	7	short	0.8212867257238563	2.153679653679654
41	A1.KE.1995.Q461_C2.AF407154	other	V5HV	2.0	7	short	0.6998839427846681	2.153679653679654
42	D.UG.1992.UG024_2.U43386	other	V5HV	0.9051020737856762	7	short	0.79	0.9051020737856762
43	N.CM.1995.YBF30.AJ006022	other	V5HV	2.0	7	short	0.8801160572153319	2.153679653679654
44	A1.RW.1992.92RW020_2.EU855131	other	V5HV	0.7113684965747115	7	short	0.7592686878430074	0.7113684965747115
45	07_BC.CN.2007.BJOX002000_03_2.HM215364	other	V5HV	-1.00436480540245	7	short	0.79	-1.00436480540245
46	A1D.KE..BS208_B1.KX364401	other	V5HV	-3.3485862901776295	7	short	0.79	-3.3485862901776295
47	G.ES.2008.P1981_C5_3.FJ817369	other	V5HV	0.629222995897075	7	short	0.848148285960604	0.629222995897075
48	A1.KE.1996.QB726_70M_B3.FJ866111	other	V5HV	-0.4559319556497244	7	short	0.79	-0.4559319556497244
49	A1.UG.1992.92UG031.AY669701	other	V5HV	0.5078558716958309	11	long	1.21	0.5078558716958309
50	A1.TZ.2005.0330_V4_C3.HM215257	other	V5HV	-0.03258776201693684	11	long	1.21	-0.03258776201693684
51	A1.RW.1993.93RW029.AY669697	other	V5HV	2.0	11	long	1.0504933022534497	2.0
52	O.CM.1995.YBF26.AJ133068	other	V5HV	2.0	11	long	1.0938374248783755	2.0
53	D.UG.1992.92UG038.AY669759	other	V5HV	2.0	11	long	1.1483914461544014	2.0
54	O.CM.1996.YBF39.AJ236421	other	V5HV	2.0	11	long	1.21	2.0
55	02A1.CM.2004.242_14.EU513188	other	V5HV	-1.4814860601221125	11	long	1.21	-1.4814860601221125
56	A1.KE.2000.KER2018_11.AY736810	other	V5HV	-2.362950792384353	11	long	1.21	-2.362950792384353
57	A1.KE.2005.QH343_21M_A10.FJ866119	other	V5HV	-1.154901959985743	12	long	1.265672289939347	-1.154901959985743
58	DO.FR.2008.RBF208.GQ351296	other	V5HV	2.0	12	long	1.2716085538455986	2.0
59	A1.KE.2005.QH343_21M_B5.FJ866120	other	V5HV	-1.2218487496163564	12	long	1.21	-1.2218487496163564
60	A1CD.TZ.2004.3103_V3_C10.HM215288	other	V5HV	-0.8361829061006744	13	long	1.21	-0.8361829061006744
61	08_BC.CN.2007.CNE52.HM215416	other	V5HV	-1.6772433399222413	13	long	1.21	-1.6772433399222413
62	CD.TZ.2004.6480_V4_C25.HM215329	other	V5HV	2.0	17	long	1.3261625751216244	2.0
63	O.CM.1995.YBF37.AJ133067	other	V5HV	2.0	19	long	1.3695066977465502	2.0
