# Supplementary material for: Contemporary HIV-1 consensus Env with AI-assisted redesigned hypervariable loops promote antibody binding
Source: Nat Commun. 2024 May 9;15:3924. doi: 10.1038/s41467-024-48139-x (PMC11082178; doi:10.1038/s41467-024-48139-x)
Supplement: Supplementary file 3 — Source Data [file 41467_2024_48139_MOESM3_ESM.zip › SourceData/figs13a.01_AE_V4HV.seqlogo.txt]

#Logostack for 01_AE, V4HV
391 F:0.9929,S:0.0024,L:0.0024,Y:0.0012,W:0.0012
392 O:0.7788,N:0.1306,T:0.0247,D:0.0235,S:0.0141,K:0.0059,R:0.0035,H:0.0035,P:0.0024,E:0.0024,Y:0.0012,I:0.0012,Q:0.0012,L:0.0012
393 S:0.3282,N:0.2353,D:0.0576,G:0.0553,K:0.0506,Y:0.0365,T:0.0341,R:0.0341,I:0.0329,O:0.0224,F:0.0176,C:0.0141,W:0.0141,E:0.0129,H:0.0129,A:0.0106,L:0.0082,M:0.0071,V:0.0059,Q:0.0024,P:0.0012
394 T:0.7565,O:0.0694,S:0.0553,I:0.0259,N:0.0224,A:0.0165,K:0.0118,E:0.0094,R:0.0059,C:0.0059,G:0.0035,P:0.0035,D:0.0024,M:0.0012,V:0.0012,F:0.0012,Q:0.0012,X:0.0012
395 C:0.2824,W:0.2212,Y:0.1553,E:0.0788,G:0.0471,T:0.0294,O:0.0212,D:0.0188,S:0.0165,F:0.0153,N:0.0153,K:0.0141,H:0.0141,R:0.0094,I:0.0094,L:0.0094,V:0.0082,A:0.0082,Q:0.0047,M:0.0024
396 I:0.2624,T:0.1600,O:0.1329,L:0.0624,G:0.0459,E:0.0341,K:0.0318,N:0.0294,P:0.0282,R:0.0259,M:0.0259,S:0.0188,Y:0.0176,V:0.0129,A:0.0118,D:0.0118,Q:0.0071,F:0.0059,C:0.0024,H:0.0012,W:0.0012
397 G:0.3094,E:0.1271,O:0.1141,K:0.0906,R:0.0435,T:0.0412,N:0.0365,D:0.0259,I:0.0141,Q:0.0118,A:0.0106,S:0.0106,V:0.0094,F:0.0094,L:0.0071,M:0.0071,P:0.0047,H:0.0024,Y:0.0024,C:0.0012,W:0.0012
398 O:0.4282,T:0.1106,N:0.0588,G:0.0471,E:0.0459,K:0.0224,D:0.0224,S:0.0188,L:0.0106,R:0.0071,A:0.0071,I:0.0047,V:0.0047,H:0.0035,P:0.0024,F:0.0024,C:0.0024,Q:0.0012,M:0.0012
399 E:0.2400,T:0.0906,G:0.0753,K:0.0306,D:0.0224,O:0.0212,N:0.0153,I:0.0118,M:0.0106,R:0.0082,A:0.0071,S:0.0071,L:0.0047,F:0.0047,Q:0.0035,H:0.0035,Y:0.0035,C:0.0024,V:0.0024,W:0.0012,P:0.0012
- T:0.1565,O:0.0176,G:0.0129,E:0.0106,M:0.0094,I:0.0082,S:0.0071,K:0.0071,C:0.0071,N:0.0059,W:0.0047,L:0.0047,D:0.0047,R:0.0024,A:0.0024,P:0.0024,Q:0.0012,H:0.0012
- M:0.0176,E:0.0129,I:0.0129,T:0.0118,K:0.0106,S:0.0071,N:0.0071,R:0.0059,O:0.0059,G:0.0024,Y:0.0024,C:0.0024,D:0.0024,W:0.0012,X:0.0012,A:0.0012,H:0.0012,L:0.0012
- T:0.0082,E:0.0082,G:0.0071,Q:0.0035,L:0.0024,K:0.0024,D:0.0024,I:0.0024,W:0.0024,H:0.0012,R:0.0012,C:0.0012
- G:0.0047,E:0.0035,O:0.0024,T:0.0024,W:0.0012,N:0.0012,M:0.0012
- K:0.0012,D:0.0012,N:0.0012,E:0.0012,O:0.0012,A:0.0012
- O:0.0047,E:0.0035,R:0.0024,I:0.0024,N:0.0024,Y:0.0012,G:0.0012,D:0.0012,Q:0.0012,K:0.0012,L:0.0012,S:0.0012
- E:0.0141,O:0.0106,G:0.0094,T:0.0047,N:0.0047,R:0.0035,C:0.0024,K:0.0024,M:0.0024,A:0.0024,S:0.0024,D:0.0012,I:0.0012,W:0.0012
- O:0.0282,G:0.0200,E:0.0176,T:0.0165,I:0.0106,M:0.0106,K:0.0094,N:0.0082,R:0.0071,C:0.0071,S:0.0059,D:0.0047,V:0.0035,Y:0.0024,P:0.0024,Q:0.0024,W:0.0024,L:0.0012,X:0.0012,F:0.0012,H:0.0012
- T:0.0729,O:0.0506,E:0.0459,M:0.0376,G:0.0282,K:0.0212,I:0.0200,S:0.0129,R:0.0129,V:0.0071,D:0.0071,Q:0.0071,C:0.0047,N:0.0047,L:0.0035,Y:0.0035,A:0.0035,H:0.0012,W:0.0012,F:0.0012
406 T:0.2424,E:0.0824,G:0.0624,S:0.0494,K:0.0424,O:0.0376,N:0.0224,M:0.0212,R:0.0188,I:0.0176,C:0.0141,D:0.0129,Q:0.0129,V:0.0071,Y:0.0071,W:0.0071,A:0.0071,F:0.0059,L:0.0047,H:0.0035,P:0.0024
407 T:0.1882,M:0.1212,E:0.0976,O:0.0765,G:0.0659,K:0.0624,I:0.0553,R:0.0435,N:0.0365,S:0.0318,D:0.0200,Q:0.0129,V:0.0094,C:0.0094,A:0.0082,Y:0.0059,L:0.0059,H:0.0047,X:0.0024,F:0.0012,P:0.0012
408 E:0.2294,G:0.1906,T:0.1012,K:0.0847,N:0.0447,O:0.0400,S:0.0341,D:0.0341,I:0.0329,R:0.0271,A:0.0188,M:0.0188,Q:0.0165,W:0.0071,V:0.0047,Y:0.0047,C:0.0047,F:0.0035,L:0.0024,H:0.0024,P:0.0024,X:0.0024
409 G:0.3141,E:0.1306,T:0.1200,N:0.0800,O:0.0612,K:0.0482,S:0.0388,R:0.0388,D:0.0259,I:0.0235,M:0.0141,Q:0.0106,W:0.0082,P:0.0071,C:0.0059,A:0.0059,V:0.0059,H:0.0035,Y:0.0035,L:0.0035
410 C:0.2518,G:0.1165,S:0.0753,O:0.0753,N:0.0729,T:0.0718,D:0.0553,Y:0.0388,E:0.0365,L:0.0365,I:0.0282,K:0.0235,R:0.0200,H:0.0188,F:0.0153,V:0.0118,M:0.0106,A:0.0094,Q:0.0082,W:0.0071,P:0.0047,X:0.0012
411 O:0.6529,N:0.0765,T:0.0753,S:0.0459,D:0.0435,C:0.0282,K:0.0235,E:0.0165,G:0.0106,I:0.0082,R:0.0024,L:0.0024,Y:0.0024,A:0.0024,V:0.0012,X:0.0012,H:0.0012
412 G:0.3576,D:0.2341,N:0.0941,S:0.0812,T:0.0765,E:0.0529,K:0.0494,A:0.0118,O:0.0106,C:0.0059,R:0.0059,P:0.0035,Q:0.0024,V:0.0024,H:0.0024,Y:0.0012,M:0.0012,I:0.0012
413 T:0.7341,O:0.1012,N:0.0482,S:0.0282,K:0.0176,P:0.0165,D:0.0153,I:0.0129,E:0.0047,A:0.0047,M:0.0047,R:0.0035,Y:0.0024,H:0.0024,C:0.0012,L:0.0012,G:0.0012
414 I:0.9471,T:0.0212,V:0.0106,L:0.0106,F:0.0047,M:0.0024,R:0.0012,Y:0.0012,G:0.0012
415 I:0.7035,T:0.2435,V:0.0200,R:0.0082,Y:0.0071,K:0.0047,X:0.0035,Q:0.0024,M:0.0012,F:0.0012,L:0.0012,P:0.0012,S:0.0012,A:0.0012
