# Supplementary material for: Contemporary HIV-1 consensus Env with AI-assisted redesigned hypervariable loops promote antibody binding
Source: Nat Commun. 2024 May 9;15:3924. doi: 10.1038/s41467-024-48139-x (PMC11082178; doi:10.1038/s41467-024-48139-x)
Supplement: Supplementary file 3 — Source Data [file 41467_2024_48139_MOESM3_ESM.zip › SourceData/figs9a.B_V5HV.seqlogo.txt]

#Logostack for B, V5HV
455 T:0.8998,V:0.0425,I:0.0264,L:0.0100,M:0.0084,A:0.0072,X:0.0020,P:0.0012,S:0.0012,E:0.0012
456 R:0.9904,S:0.0036,W:0.0024,X:0.0016,G:0.0008,I:0.0004,T:0.0004,K:0.0004
457 D:0.9960,X:0.0016,G:0.0012,N:0.0008,A:0.0004
458 G:0.9952,S:0.0008,R:0.0008,X:0.0008,E:0.0008,A:0.0004,V:0.0004,H:0.0004,N:0.0004
459 G:0.9611,S:0.0148,D:0.0088,N:0.0028,X:0.0024,A:0.0020,O:0.0020,I:0.0012,T:0.0012,V:0.0012,E:0.0012,R:0.0004,Y:0.0004,K:0.0004
460 N:0.2933,O:0.1494,K:0.0737,T:0.0725,S:0.0713,I:0.0657,E:0.0577,D:0.0513,G:0.0493,V:0.0216,H:0.0184,R:0.0124,Q:0.0124,L:0.0108,P:0.0088,Y:0.0088,A:0.0084,X:0.0068,M:0.0052,F:0.0008,C:0.0008
461 O:0.2320,N:0.1783,S:0.1026,G:0.0974,D:0.0829,T:0.0797,E:0.0741,K:0.0365,I:0.0164,V:0.0148,H:0.0116,R:0.0108,Q:0.0092,X:0.0076,P:0.0064,A:0.0044,L:0.0032,Y:0.0016,M:0.0012,C:0.0004
462 O:0.2945,T:0.1338,N:0.1254,S:0.1090,E:0.0749,G:0.0685,D:0.0377,K:0.0337,Q:0.0212,R:0.0192,V:0.0156,A:0.0100,P:0.0072,I:0.0072,X:0.0044,M:0.0036,H:0.0032,L:0.0012
463 O:0.2192,S:0.1542,T:0.1378,N:0.0921,E:0.0753,D:0.0597,G:0.0573,K:0.0216,R:0.0140,Q:0.0120,A:0.0116,I:0.0052,X:0.0052,V:0.0036,H:0.0036,P:0.0028,Y:0.0012,L:0.0012,M:0.0012,W:0.0004
- T:0.1755,S:0.0749,N:0.0312,O:0.0272,E:0.0260,G:0.0220,D:0.0140,K:0.0104,A:0.0056,Q:0.0056,R:0.0052,I:0.0044,X:0.0028,M:0.0016,H:0.0012,L:0.0008,P:0.0008,F:0.0004,V:0.0004,C:0.0004
- T:0.0341,S:0.0124,O:0.0112,N:0.0112,E:0.0088,G:0.0076,D:0.0064,K:0.0044,Q:0.0020,A:0.0016,R:0.0012,I:0.0008,H:0.0004,W:0.0004,Y:0.0004,M:0.0004,V:0.0004
- O:0.0044,T:0.0044,N:0.0040,D:0.0028,S:0.0016,G:0.0012,I:0.0012,K:0.0012,E:0.0012,Y:0.0004,X:0.0004,R:0.0004
- O:0.0096,T:0.0076,E:0.0072,S:0.0044,D:0.0036,N:0.0032,K:0.0024,G:0.0020,V:0.0012,I:0.0008,Q:0.0008,C:0.0004,A:0.0004,P:0.0004
- T:0.0557,N:0.0300,D:0.0256,E:0.0256,O:0.0244,S:0.0224,G:0.0160,K:0.0104,A:0.0036,R:0.0020,X:0.0016,Q:0.0016,I:0.0012,P:0.0008,M:0.0008,V:0.0004,H:0.0004,Y:0.0004,L:0.0004
463K O:0.3385,S:0.0633,T:0.0581,N:0.0473,E:0.0361,D:0.0180,G:0.0176,K:0.0176,R:0.0140,A:0.0072,X:0.0044,Q:0.0040,I:0.0032,H:0.0024,P:0.0020,M:0.0012,V:0.0008,F:0.0008,Y:0.0004,L:0.0004
464 T:0.2512,N:0.1530,E:0.1258,G:0.1182,D:0.0845,S:0.0701,K:0.0337,Q:0.0240,R:0.0228,A:0.0216,I:0.0116,X:0.0104,P:0.0064,H:0.0064,M:0.0060,V:0.0040,L:0.0020,F:0.0016,Y:0.0012,W:0.0004,O:0.0004
465 T:0.5541,O:0.2007,S:0.0777,I:0.0312,P:0.0216,E:0.0208,K:0.0144,D:0.0088,A:0.0084,N:0.0072,X:0.0056,Q:0.0040,V:0.0036,G:0.0024,Y:0.0020,M:0.0020,R:0.0016,L:0.0016,F:0.0016,H:0.0016
466 E:0.9611,D:0.0056,Q:0.0016,K:0.0016,I:0.0012,X:0.0012,L:0.0008,A:0.0008,N:0.0004,P:0.0004,F:0.0004,V:0.0004,T:0.0004
467 T:0.5541,I:0.3566,V:0.0781,X:0.0052,F:0.0016,A:0.0016,S:0.0008,G:0.0004,C:0.0004,E:0.0004,N:0.0004
468 F:0.9972,L:0.0012,X:0.0008,P:0.0004,N:0.0004
469 R:0.9944,X:0.0020,G:0.0016,S:0.0008,I:0.0008,K:0.0004
470 P:0.9972,L:0.0020,T:0.0004,S:0.0004
471 G:0.7804,A:0.1010,E:0.0256,T:0.0200,V:0.0172,I:0.0168,Q:0.0168,L:0.0076,S:0.0044,W:0.0044,R:0.0016,X:0.0016,M:0.0008,H:0.0008,K:0.0008
472 G:0.9976,R:0.0016,X:0.0004,E:0.0004
